# Supplementary material for: Identification and Characterization of Extrachromosomal Circular DNA in Human Placentas With Fetal Growth Restriction
Source: Front Immunol. 2021 Dec 21;12:780779. doi: 10.3389/fimmu.2021.780779 (PMC8724250; doi:10.3389/fimmu.2021.780779)
Supplement: Supplementary file 2 [file DataSheet_1.zip]

Archive with 30 entries (30 files):
- Supplementary data15b- ecDNA.expression.xls
- Supplementary data1a- unique eccDNAs .xls
- Supplementary data1b- unique ecDNAs .xls
- Supplementary data2a- eccDNA counts.xlsx
- Supplementary data2b- ecDNA counts.xls
- Supplementary data3a- eccDNAs in each sample .xlsx
- Supplementary data3b- ecDNAs in each sample.xlsx
- Supplementary data4a- Fgr.eccDNA.length.xls
- Supplementary data4b- Nor.eccDNA.length.xls
- Supplementary data5a- eccDNA  distribution on whole-genome chromosome region .xls
- Supplementary data5b- ecDNA DNA distribution on whole-genome chromosome region.xls
- Supplementary data6a- eccDNA.Genomic distribution.xls
- Supplementary data6b- ecDNA.Genomic distribution.xls
- Supplementary data7a- eccDNA double-repeated trinucleotide sequences.xlsx
- Supplementary data7b- ecDNA double-repeated trinucleotide sequences.xlsx
- Supplementary data8a- eccDNA.GC_content.xls
- Supplementary data8b- ecDNA.GC_content.xls
- Supplementary data9a- eccDNA overlap Gene.xls
- Supplementary data9b- ecDNA overlap Gene.xls
- Supplementary data10a- different-Nor-vs-Fgr-eccDNA.filter.annot.xls
- Supplementary data10b- different-Nor-vs-Fgr-ecDNA.filter.annot.xls
- Supplementary data11a- eccDNA.nocoding RNAs .xls
- Supplementary data11b- ecDNA.nocoding RNAs.xls
- Supplementary data12a- eccDNA_circRNA.overlap .xls
- Supplementary data12b- ecDNA_circRNA.overlap.xls
- Supplementary data13a- eccDNA.direct repeat motif_seq.xls
- Supplementary data13b- eccDNA.reverse repeat motif.seq.xls
- Supplementary data14a- ecDNA.direct repeat motif.seq.xls
- Supplementary data14b- ecDNA.reverse repeat motif. seq.xls
- Supplementary data15a- eccDNA.expression.xls
