# Supplementary material for: Identification and Characterization of Extrachromosomal Circular DNA in Human Placentas With Fetal Growth Restriction
Source: Front Immunol. 2021 Dec 21;12:780779. doi: 10.3389/fimmu.2021.780779 (PMC8724250; doi:10.3389/fimmu.2021.780779)
Supplement: Supplementary file 2 [file DataSheet_1.zip › Supplementary data15b- ecDNA.expression.xls]

ID	Chr	Start	End	Nor-1_TPM	Nor-2_TPM	Nor-3_TPM	Fgr-1_TPM	Fgr-2_TPM	Fgr-3_TPM	Nor-1_count	Nor-2_count	Nor-3_count	Fgr-1_count	Fgr-2_count	Fgr-3_count	Class	type	Anotation
EcDNA00000001	1	91095667	93048921	4773.26968974	23166.023166	3875.96899225	0	16309.8878695	13079.667063	2	12	2	0	16	11	conf	exon	ENSG00000203910,ENSG00000162676,ENSG00000137948,ENSG00000122484,ENSG00000189195,ENSG00000229052,ENSG00000162669,ENSG00000122406,ENSG00000067208,ENSG00000287797,ENSG00000069702,ENSG00000097046,ENSG00000172031,ENSG00000154511,ENSG00000230667,ENSG00000174842,ENSG00000273487
EcDNA00000002	1	143502142	144327672	0	0	0	0	0	5945.30321046	0	0	0	0	0	5	conf	exon	ENSG00000232721,ENSG00000263590,ENSG00000263513,ENSG00000232527,ENSG00000276756,ENSG00000230186,ENSG00000273213,ENSG00000235887,ENSG00000234571
EcDNA00000003	1	180540144	181074253	0	0	0	1642.03612479	0	0	0	0	0	1	0	0	conf	exon	ENSG00000153029,ENSG00000135823,ENSG00000243155,ENSG00000143324,ENSG00000225857,ENSG00000135835,ENSG00000232586,ENSG00000236719
EcDNA00000004	10	8154436	8422254	0	0	1937.98449612	0	0	0	0	0	1	0	0	0	conf	exon	ENSG00000226990,ENSG00000232170,ENSG00000226861
EcDNA00000005	10	39561370	39900379	9546.53937947	7722.00772201	9689.92248062	24630.5418719	10193.6799185	16646.8489893	4	4	5	15	10	14	lconf	intergenic	-
EcDNA00000006	10	62267596	65472354	0	3861.003861	0	0	0	0	0	2	0	0	0	0	conf	exon	ENSG00000182010,ENSG00000171988,ENSG00000224301,ENSG00000282906,ENSG00000165476,ENSG00000272767,ENSG00000122877,ENSG00000228566,ENSG00000226426,ENSG00000181915,ENSG00000285551,ENSG00000148572,ENSG00000138311,ENSG00000288011,ENSG00000238280,ENSG00000224714,ENSG00000234756,ENSG00000285837,ENSG00000286373,ENSG00000235356
EcDNA00000007	10	86064129	94369213	0	0	3875.96899225	0	0	0	0	0	2	0	0	0	conf	exon	ENSG00000237280,ENSG00000223761,ENSG00000273413,ENSG00000280485,ENSG00000138119,ENSG00000283053,ENSG00000225913,ENSG00000227896,ENSG00000286116,ENSG00000268894,ENSG00000279607,ENSG00000204010,ENSG00000272734,ENSG00000273124,ENSG00000173145,ENSG00000152782,ENSG00000227268,ENSG00000229969,ENSG00000225519,ENSG00000232110,ENSG00000026103,ENSG00000234452,ENSG00000228701,ENSG00000286359,ENSG00000107864…
EcDNA00000008	11	48963833	49886978	0	0	0	0	0	4756.24256837	0	0	0	0	0	4	conf	exon	ENSG00000255532,ENSG00000086205,ENSG00000205044,ENSG00000182053,ENSG00000220948,ENSG00000214891,ENSG00000205035,ENSG00000288177
EcDNA00000009	11	51109966	53964401	0	0	0	0	1019.36799185	0	0	0	0	0	1	0	conf	intergenic	-
EcDNA00000010	11	53113213	54094006	0	27027.027027	0	29556.6502463	46890.9276249	36860.8799049	0	14	0	18	46	31	hconf	intergenic	-
EcDNA00000011	11	101255567	107601612	4773.26968974	0	0	0	0	0	2	0	0	0	0	0	conf	exon	ENSG00000281655,ENSG00000196611,ENSG00000254811,ENSG00000287802,ENSG00000255221,ENSG00000256422,ENSG00000182359,ENSG00000149968,ENSG00000262406,ENSG00000255501,ENSG00000170903,ENSG00000254987,ENSG00000261098,ENSG00000254580,ENSG00000166670,ENSG00000254506,ENSG00000137692,ENSG00000137693,ENSG00000137691,ENSG00000110318,ENSG00000254433,ENSG00000110330,ENSG00000277459,ENSG00000285878,ENSG00000118113…
EcDNA00000012	11	103098255	104266055	0	0	0	0	0	2378.12128419	0	0	0	0	0	2	conf	exon	ENSG00000254987,ENSG00000285878,ENSG00000187240,ENSG00000255548,ENSG00000170967,ENSG00000170962
EcDNA00000013	12	34031908	38346118	0	7722.00772201	11627.9069767	0	13251.783894	4756.24256837	0	4	6	0	13	4	conf	exon	ENSG00000287442,ENSG00000256538,ENSG00000255628,ENSG00000175548,ENSG00000245482,ENSG00000255652
EcDNA00000014	12	34833004	37251131	0	0	0	0	1019.36799185	0	0	0	0	0	1	0	conf	intergenic	-
EcDNA00000015	12	34848033	35245458	0	0	0	0	3058.10397554	0	0	0	0	0	3	0	conf	intergenic	-
EcDNA00000016	12	34848033	36210306	2386.63484487	0	0	0	0	0	1	0	0	0	0	0	hconf	intergenic	-
EcDNA00000017	12	34849998	36461357	0	0	1937.98449612	0	0	0	0	0	1	0	0	0	conf	intergenic	-
EcDNA00000018	12	34849998	36573816	0	0	0	0	1019.36799185	0	0	0	0	0	1	0	conf	intergenic	-
EcDNA00000019	12	35670858	36862941	0	0	0	6568.14449918	0	11890.6064209	0	0	0	4	0	10	hconf	intergenic	-
EcDNA00000020	12	35670858	36941400	0	0	0	0	0	28537.4554102	0	0	0	0	0	24	hconf	intergenic	-
EcDNA00000021	12	35816391	36802977	0	0	0	0	0	1189.06064209	0	0	0	0	0	1	conf	intergenic	-
EcDNA00000022	14	48882022	49020572	0	15444.015444	0	0	0	0	0	8	0	0	0	0	conf	intergenic	-
EcDNA00000023	14	54855804	58838636	0	3861.003861	0	0	0	0	0	2	0	0	0	0	conf	exon	ENSG00000131981,ENSG00000139946,ENSG00000258050,ENSG00000258791,ENSG00000131979,ENSG00000100567,ENSG00000178974,ENSG00000126787,ENSG00000259133,ENSG00000258455,ENSG00000198554,ENSG00000258703,ENSG00000100557,ENSG00000286257,ENSG00000151812,ENSG00000258378,ENSG00000070367,ENSG00000258583,ENSG00000177350,ENSG00000196860,ENSG00000258776,ENSG00000275569,ENSG00000259719,ENSG00000259483,ENSG00000258682…
EcDNA00000024	14	105588347	105708700	0	7722.00772201	0	0	0	11890.6064209	0	4	0	0	0	10	conf	exon	ENSG00000211890,ENSG00000211893,ENSG00000253364,ENSG00000211891,ENSG00000211892,ENSG00000211895
EcDNA00000025	14	105616348	105760980	33412.8878282	42471.042471	75581.3953488	29556.6502463	87665.6472987	42806.1831153	14	22	39	18	86	36	conf	exon	ENSG00000211893,ENSG00000253364,ENSG00000211892,ENSG00000211895,ENSG00000211896
EcDNA00000026	14	105637314	105762257	0	0	0	6568.14449918	0	0	0	0	0	4	0	0	conf	exon	ENSG00000211893,ENSG00000253364,ENSG00000211895,ENSG00000211896
EcDNA00000027	15	17120017	17955845	26252.9832936	32818.5328185	27131.7829457	60755.3366174	55045.8715596	53507.7288942	11	17	14	37	54	45	hconf	intergenic	-
EcDNA00000028	15	17471288	17745731	0	0	0	0	0	5945.30321046	0	0	0	0	0	5	conf	intergenic	-
EcDNA00000029	15	18405162	19640573	66825.7756563	5791.50579151	93023.255814	75533.6617406	0	16646.8489893	28	3	48	46	0	14	conf	intergenic	-
EcDNA00000030	15	95301970	96435573	0	7722.00772201	0	0	0	0	0	4	0	0	0	0	conf	exon	ENSG00000259763,ENSG00000259359,ENSG00000259134,ENSG00000248441,ENSG00000275443,ENSG00000278146,ENSG00000275322,ENSG00000275016,ENSG00000185551,ENSG00000259542,ENSG00000259275,ENSG00000259702,ENSG00000247809,ENSG00000277135,ENSG00000258489,ENSG00000273771
EcDNA00000031	16	14178361	20916719	0	5791.50579151	0	0	0	0	0	3	0	0	0	0	conf	exon	ENSG00000255277,ENSG00000262454,ENSG00000188599,ENSG00000263257,ENSG00000263253,ENSG00000262332,ENSG00000259925,ENSG00000257264,ENSG00000262171,ENSG00000263065,ENSG00000256340,ENSG00000254852,ENSG00000214967,ENSG00000183747,ENSG00000285850,ENSG00000261448,ENSG00000205730,ENSG00000257391,ENSG00000183793,ENSG00000183426,ENSG00000261523,ENSG00000103534,ENSG00000262380,ENSG00000169347,ENSG00000169344…
EcDNA00000032	16	36343112	36714722	35799.522673	23166.023166	0	68965.5172414	14271.1518858	0	15	12	0	42	14	0	conf	intergenic	-
EcDNA00000033	16	36350695	36714626	0	0	0	0	37716.6156983	9512.48513674	0	0	0	0	37	8	conf	intergenic	-
EcDNA00000034	16	69971788	70194682	2386.63484487	0	0	0	0	0	1	0	0	0	0	0	conf	exon	ENSG00000196696,ENSG00000090857,ENSG00000226232,ENSG00000255185,ENSG00000157335,ENSG00000247228
EcDNA00000035	16	75328845	78495159	0	0	0	0	0	2378.12128419	0	0	0	0	0	2	conf	exon	ENSG00000065457,ENSG00000152910,ENSG00000261717,ENSG00000284484,ENSG00000260922,ENSG00000034713,ENSG00000203472,ENSG00000065427,ENSG00000186153,ENSG00000171724,ENSG00000153774,ENSG00000140873,ENSG00000273659,ENSG00000276408,ENSG00000261707,ENSG00000205078,ENSG00000261783,ENSG00000262583,ENSG00000166848,ENSG00000183196,ENSG00000261476,ENSG00000103111,ENSG00000140876,ENSG00000287694,ENSG00000286841…
EcDNA00000036	16	78112786	84108980	0	0	0	6568.14449918	0	0	0	0	0	4	0	0	conf	exon	ENSG00000261609,ENSG00000261103,ENSG00000261722,ENSG00000261235,ENSG00000197943,ENSG00000261376,ENSG00000260183,ENSG00000274677,ENSG00000140945,ENSG00000140943,ENSG00000261218,ENSG00000186153,ENSG00000261285,ENSG00000260643,ENSG00000261410,ENSG00000260832,ENSG00000286759,ENSG00000103150,ENSG00000260896,ENSG00000260788,ENSG00000260862,ENSG00000140961,ENSG00000261082,ENSG00000261029,ENSG00000284512…
EcDNA00000037	17	21842735	26875121	9546.53937947	15444.015444	116279.069767	8210.18062397	49949.0316004	23781.2128419	4	8	60	5	49	20	conf	exon	ENSG00000263609,ENSG00000263563,ENSG00000264956,ENSG00000178130,ENSG00000243655,ENSG00000264262,ENSG00000264970,ENSG00000266885,ENSG00000276399,ENSG00000261020,ENSG00000256618
EcDNA00000038	17	21852809	26876740	23866.3484487	138996.138996	116279.069767	8210.18062397	49949.0316004	23781.2128419	10	72	60	5	49	20	conf	exon	ENSG00000263609,ENSG00000263563,ENSG00000264956,ENSG00000178130,ENSG00000243655,ENSG00000264262,ENSG00000264970,ENSG00000266885,ENSG00000276399,ENSG00000261020,ENSG00000256618
EcDNA00000039	17	22970344	26042913	0	0	0	0	13251.783894	0	0	0	0	0	13	0	conf	intergenic	-
EcDNA00000040	17	23014079	26042905	0	0	0	0	0	17835.9096314	0	0	0	0	0	15	conf	intergenic	-
EcDNA00000041	17	23015892	24057517	0	0	0	0	9174.31192661	0	0	0	0	0	9	0	hconf	intergenic	-
EcDNA00000042	17	23015892	24749292	0	0	0	0	9174.31192661	0	0	0	0	0	9	0	conf	intergenic	-
EcDNA00000043	17	23015892	25100725	0	0	0	0	9174.31192661	0	0	0	0	0	9	0	conf	intergenic	-
EcDNA00000044	17	23015892	25788439	0	0	0	0	9174.31192661	0	0	0	0	0	9	0	conf	intergenic	-
EcDNA00000045	17	23015892	25886364	0	0	0	0	9174.31192661	0	0	0	0	0	9	0	conf	intergenic	-
EcDNA00000046	17	23015892	26247480	0	0	0	0	9174.31192661	0	0	0	0	0	9	0	conf	intergenic	-
EcDNA00000047	17	23195682	24327666	2386.63484487	3861.003861	0	0	0	0	1	2	0	0	0	0	lconf	intergenic	-
EcDNA00000048	17	23204862	23398808	9546.53937947	0	0	0	30581.0397554	0	4	0	0	0	30	0	conf	intergenic	-
EcDNA00000049	17	23204862	26007429	0	11583.011583	11627.9069767	0	2038.73598369	0	0	6	6	0	2	0	conf	intergenic	-
EcDNA00000050	17	23204862	26614801	0	0	0	24630.5418719	85626.911315	0	0	0	0	15	84	0	conf	intergenic	-
EcDNA00000051	17	23205036	25516305	0	0	0	0	4077.47196738	0	0	0	0	0	4	0	conf	intergenic	-
EcDNA00000052	17	23205036	25570089	0	0	0	0	6116.20795107	0	0	0	0	0	6	0	conf	intergenic	-
EcDNA00000053	17	23211870	24613613	2386.63484487	0	0	0	6116.20795107	0	1	0	0	0	6	0	lconf	intergenic	-
EcDNA00000054	17	23240167	24073146	0	0	0	6568.14449918	0	0	0	0	0	4	0	0	conf	intergenic	-
EcDNA00000055	17	23240167	24624136	19093.0787589	0	0	0	0	0	8	0	0	0	0	0	lconf	intergenic	-
EcDNA00000056	17	23240167	25383439	19093.0787589	0	0	0	0	0	8	0	0	0	0	0	lconf	intergenic	-
EcDNA00000057	17	23240167	25568894	0	0	0	0	6116.20795107	0	0	0	0	0	6	0	conf	intergenic	-
EcDNA00000058	17	23245933	26016245	0	1930.5019305	0	0	0	0	0	1	0	0	0	0	lconf	intergenic	-
EcDNA00000059	17	23394761	26281234	0	0	0	9852.21674877	2038.73598369	0	0	0	0	6	2	0	conf	intergenic	-
EcDNA00000060	17	23394902	24652127	0	0	0	0	2038.73598369	0	0	0	0	0	2	0	conf	intergenic	-
EcDNA00000061	17	23398064	26611585	66825.7756563	28957.5289575	69767.4418605	32840.7224959	21406.7278287	9512.48513674	28	15	36	20	21	8	conf	intergenic	-
EcDNA00000062	17	23567087	24398891	0	1930.5019305	0	0	0	0	0	1	0	0	0	0	lconf	intergenic	-
EcDNA00000063	17	23624097	26310318	0	3861.003861	0	0	0	0	0	2	0	0	0	0	conf	intergenic	-
EcDNA00000064	17	23676197	26101434	0	0	0	1642.03612479	0	0	0	0	0	1	0	0	conf	intergenic	-
EcDNA00000065	17	23734186	25228376	0	0	0	0	0	4756.24256837	0	0	0	0	0	4	conf	intergenic	-
EcDNA00000066	17	24067144	25390318	0	0	0	0	5096.83995923	0	0	0	0	0	5	0	hconf	intergenic	-
EcDNA00000067	17	24187649	26027610	0	0	0	9852.21674877	0	0	0	0	0	6	0	0	hconf	intergenic	-
EcDNA00000068	17	24579705	25007823	0	0	1937.98449612	0	0	0	0	0	1	0	0	0	lconf	intergenic	-
EcDNA00000069	17	24689802	25260792	0	1930.5019305	0	0	0	0	0	1	0	0	0	0	lconf	intergenic	-
EcDNA00000070	17	25011271	26603619	0	111969.111969	0	0	0	0	0	58	0	0	0	0	conf	intergenic	-
EcDNA00000071	17	25033088	25147775	0	0	0	0	4077.47196738	0	0	0	0	0	4	0	conf	intergenic	-
EcDNA00000072	17	25115365	25268415	0	0	0	0	0	21403.0915577	0	0	0	0	0	18	hconf	intergenic	-
EcDNA00000073	17	25115365	25302847	0	0	0	0	0	67776.4565993	0	0	0	0	0	57	conf	intergenic	-
EcDNA00000074	17	25115365	25309968	0	0	0	0	0	21403.0915577	0	0	0	0	0	18	conf	intergenic	-
EcDNA00000075	17	25115365	25312853	0	0	7751.9379845	0	0	0	0	0	4	0	0	0	conf	intergenic	-
EcDNA00000076	17	25115365	25367491	0	0	0	3284.07224959	0	0	0	0	0	2	0	0	conf	intergenic	-
EcDNA00000077	17	25115365	25475917	0	0	15503.875969	0	0	0	0	0	8	0	0	0	lconf	intergenic	-
EcDNA00000078	17	25115365	25493733	0	0	15503.875969	0	0	0	0	0	8	0	0	0	lconf	intergenic	-
EcDNA00000079	17	25115365	25517150	0	0	15503.875969	0	0	0	0	0	8	0	0	0	lconf	intergenic	-
EcDNA00000080	17	25115365	25532083	0	0	15503.875969	0	0	0	0	0	8	0	0	0	lconf	intergenic	-
EcDNA00000081	17	25115365	25619127	0	0	0	0	0	23781.2128419	0	0	0	0	0	20	hconf	intergenic	-
EcDNA00000082	17	25115365	25657993	0	0	9689.92248062	0	0	0	0	0	5	0	0	0	lconf	intergenic	-
EcDNA00000083	17	25115365	25665808	0	0	0	3284.07224959	0	0	0	0	0	2	0	0	conf	intergenic	-
EcDNA00000084	17	25115365	25744525	0	0	0	0	0	21403.0915577	0	0	0	0	0	18	conf	intergenic	-
EcDNA00000085	17	25115365	25929869	0	0	15503.875969	0	0	45184.3043995	0	0	8	0	0	38	conf	intergenic	-
EcDNA00000086	17	25115365	26009128	0	0	0	0	0	21403.0915577	0	0	0	0	0	18	conf	intergenic	-
EcDNA00000087	17	25115365	26074454	0	0	0	0	9174.31192661	0	0	0	0	0	9	0	conf	intergenic	-
EcDNA00000088	17	25115365	26138408	0	0	0	0	0	21403.0915577	0	0	0	0	0	18	conf	intergenic	-
EcDNA00000089	17	25115365	26395527	0	0	17441.8604651	0	0	0	0	0	9	0	0	0	lconf	intergenic	-
EcDNA00000090	17	25115365	26465293	0	0	0	0	8154.94393476	0	0	0	0	0	8	0	conf	intergenic	-
EcDNA00000091	17	25115365	26538278	0	0	0	0	0	21403.0915577	0	0	0	0	0	18	conf	intergenic	-
EcDNA00000092	17	25253509	26561737	0	0	0	0	1019.36799185	0	0	0	0	0	1	0	conf	intergenic	-
EcDNA00000093	17	25260611	25970435	0	3861.003861	0	0	0	0	0	2	0	0	0	0	hconf	intergenic	-
EcDNA00000094	17	25260777	25970603	0	1930.5019305	0	0	0	0	0	1	0	0	0	0	conf	intergenic	-
EcDNA00000095	17	25389721	26299823	0	0	7751.9379845	0	0	2378.12128419	0	0	4	0	0	2	lconf	intergenic	-
EcDNA00000096	17	25537701	26042905	0	0	0	0	0	3567.18192628	0	0	0	0	0	3	lconf	intergenic	-
EcDNA00000097	17	25565672	26504482	0	0	0	0	1019.36799185	0	0	0	0	0	1	0	hconf	intergenic	-
EcDNA00000098	17	25828864	26385686	0	0	0	0	0	7134.36385256	0	0	0	0	0	6	lconf	intergenic	-
EcDNA00000099	17	25830897	26549307	4773.26968974	0	0	0	0	0	2	0	0	0	0	0	lconf	intergenic	-
EcDNA00000100	17	25919590	26549328	7159.90453461	0	0	0	0	0	3	0	0	0	0	0	conf	intergenic	-
EcDNA00000101	17	26135885	26446910	0	0	0	0	0	1189.06064209	0	0	0	0	0	1	conf	intergenic	-
EcDNA00000102	17	46210500	47098441	23866.3484487	0	7751.9379845	13136.2889984	0	5945.30321046	10	0	4	8	0	5	conf	exon	ENSG00000179673,ENSG00000261575,ENSG00000263142,ENSG00000261886,ENSG00000185829,ENSG00000120071,ENSG00000262031,ENSG00000238083,ENSG00000262879,ENSG00000262633,ENSG00000228696,ENSG00000232300,ENSG00000073969,ENSG00000176681,ENSG00000108379,ENSG00000108433,ENSG00000158955
EcDNA00000103	17	67857626	68215272	0	0	0	9852.21674877	16309.8878695	0	0	0	0	6	16	0	conf	exon	ENSG00000267731,ENSG00000265055,ENSG00000278740,ENSG00000278730,ENSG00000171634,ENSG00000274561,ENSG00000274712,ENSG00000182481,ENSG00000277476,ENSG00000237854,ENSG00000267023,ENSG00000186665,ENSG00000266717
EcDNA00000104	18	15526862	15657127	0	1930.5019305	0	0	0	0	0	1	0	0	0	0	conf	intergenic	-
EcDNA00000105	18	17538975	18038726	0	19305.019305	7751.9379845	16420.3612479	15290.5198777	11890.6064209	0	10	4	10	15	10	conf	intergenic	-
EcDNA00000106	18	67370844	67931450	0	7722.00772201	0	1642.03612479	0	0	0	4	0	1	0	0	conf	exon	ENSG00000263594,ENSG00000260578,ENSG00000265533,ENSG00000171451,ENSG00000265555,ENSG00000263424
EcDNA00000107	19	8931480	9163834	0	0	0	1642.03612479	0	0	0	0	0	1	0	0	conf	exon	ENSG00000161807,ENSG00000170929,ENSG00000170920,ENSG00000170923,ENSG00000181143,ENSG00000130803
EcDNA00000108	19	23299147	27819283	0	9652.50965251	5813.95348837	9852.21674877	5096.83995923	8323.42449465	0	5	3	6	5	7	conf	exon	ENSG00000281468,ENSG00000213967,ENSG00000267696,ENSG00000196172,ENSG00000261824,ENSG00000267934,ENSG00000269397,ENSG00000167232,ENSG00000269289,ENSG00000287399,ENSG00000213096,ENSG00000269416,ENSG00000233836,ENSG00000261770,ENSG00000268362,ENSG00000197372,ENSG00000267575,ENSG00000267924,ENSG00000276030
EcDNA00000109	19	23322942	23468216	0	19305.019305	5813.95348837	0	8154.94393476	0	0	10	3	0	8	0	conf	exon	ENSG00000267934,ENSG00000167232,ENSG00000269416
EcDNA00000110	19	35210142	38591544	0	0	0	1642.03612479	0	0	0	0	0	1	0	0	conf	exon	ENSG00000167604,ENSG00000254004,ENSG00000198453,ENSG00000171777,ENSG00000142065,ENSG00000268764,ENSG00000267345,ENSG00000189144,ENSG00000233527,ENSG00000179168,ENSG00000232680,ENSG00000012124,ENSG00000267640,ENSG00000283758,ENSG00000099338,ENSG00000099337,ENSG00000266973,ENSG00000267049,ENSG00000267041,ENSG00000161281,ENSG00000287496,ENSG00000180479,ENSG00000105261,ENSG00000126243,ENSG00000126247…
EcDNA00000111	19	42879001	43185859	0	5791.50579151	0	0	4077.47196738	0	0	3	0	0	4	0	conf	exon	ENSG00000221878,ENSG00000282943,ENSG00000231924,ENSG00000204941,ENSG00000243130,ENSG00000242221,ENSG00000170848,ENSG00000227606
EcDNA00000112	19	52683531	52978836	19093.0787589	0	0	11494.2528736	6116.20795107	7134.36385256	8	0	0	7	6	6	conf	exon	ENSG00000213801,ENSG00000269646,ENSG00000180257,ENSG00000242779,ENSG00000198538,ENSG00000213793,ENSG00000189190,ENSG00000204604,ENSG00000221874,ENSG00000213020,ENSG00000269082,ENSG00000182986,ENSG00000167766
EcDNA00000113	2	36604794	42313060	0	0	0	0	3058.10397554	0	0	0	0	0	3	0	conf	exon	ENSG00000115808,ENSG00000214691,ENSG00000214694,ENSG00000163171,ENSG00000152133,ENSG00000143891,ENSG00000115816,ENSG00000231312,ENSG00000232028,ENSG00000225284,ENSG00000237442,ENSG00000287255,ENSG00000143924,ENSG00000233128,ENSG00000115904,ENSG00000119787,ENSG00000273035,ENSG00000152154,ENSG00000205221,ENSG00000271443,ENSG00000235848,ENSG00000218739,ENSG00000269210,ENSG00000236213,ENSG00000162878…
EcDNA00000114	2	61690301	64731264	0	5791.50579151	0	0	0	0	0	3	0	0	0	0	conf	exon	ENSG00000233694,ENSG00000197329,ENSG00000228541,ENSG00000228079,ENSG00000231609,ENSG00000223935,ENSG00000242412,ENSG00000260101,ENSG00000226605,ENSG00000173163,ENSG00000143951,ENSG00000169764,ENSG00000286360,ENSG00000226622,ENSG00000186889,ENSG00000238201,ENSG00000238012,ENSG00000226756,ENSG00000119862,ENSG00000225889,ENSG00000230923,ENSG00000223863,ENSG00000119844,ENSG00000115484,ENSG00000170264…
EcDNA00000115	2	87396711	90298408	71599.0453461	0	7751.9379845	0	32619.775739	0	30	0	4	0	32	0	conf	exon	ENSG00000225523,ENSG00000172086,ENSG00000144115,ENSG00000251546,ENSG00000283196,ENSG00000243290,ENSG00000243264,ENSG00000115593,ENSG00000172071,ENSG00000172073,ENSG00000230006,ENSG00000244437,ENSG00000241566,ENSG00000234028,ENSG00000242371,ENSG00000125551,ENSG00000240864,ENSG00000243063,ENSG00000241351,ENSG00000273445,ENSG00000224041,ENSG00000243238,ENSG00000273962,ENSG00000211623,ENSG00000211626…
EcDNA00000116	2	92463930	92581169	2386.63484487	0	0	0	0	0	1	0	0	0	0	0	conf	intergenic	-
EcDNA00000117	20	26443451	26554998	0	1930.5019305	0	0	0	24970.2734839	0	1	0	0	0	21	hconf	intergenic	-
EcDNA00000118	20	26608144	27246402	0	5791.50579151	0	0	0	0	0	3	0	0	0	0	conf	intergenic	-
EcDNA00000119	20	26621564	27612450	0	0	1937.98449612	0	0	0	0	0	1	0	0	0	conf	intergenic	-
EcDNA00000120	20	28648602	29258241	0	3861.003861	0	0	0	0	0	2	0	0	0	0	conf	intergenic	-
EcDNA00000121	20	28732017	28900935	0	0	0	0	0	59453.0321046	0	0	0	0	0	50	conf	intergenic	-
EcDNA00000122	20	28735061	28905064	0	0	0	0	7135.57594292	0	0	0	0	0	7	0	conf	intergenic	-
EcDNA00000123	20	28838962	29157242	23866.3484487	57915.0579151	0	0	0	0	10	30	0	0	0	0	conf	intergenic	-
EcDNA00000124	20	28840390	29156125	23866.3484487	9652.50965251	0	0	0	0	10	5	0	0	0	0	conf	intergenic	-
EcDNA00000125	20	28840654	29152742	0	28957.5289575	0	183908.045977	0	8323.42449465	0	15	0	112	0	7	conf	intergenic	-
EcDNA00000126	20	28861469	29190012	0	40540.5405405	0	3284.07224959	0	0	0	21	0	2	0	0	conf	intergenic	-
EcDNA00000127	20	28863765	29203489	0	0	0	22988.5057471	0	0	0	0	0	14	0	0	conf	intergenic	-
EcDNA00000128	20	28896364	29130751	0	0	31007.751938	22988.5057471	31600.4077472	19024.9702735	0	0	16	14	31	16	hconf	intergenic	-
EcDNA00000129	20	28896364	29134165	57279.2362768	0	0	0	0	0	24	0	0	0	0	0	conf	intergenic	-
EcDNA00000130	20	28896364	29144127	31026.2529833	0	0	0	0	0	13	0	0	0	0	0	hconf	intergenic	-
EcDNA00000131	20	28896364	29149423	0	0	0	0	0	2378.12128419	0	0	0	0	0	2	conf	intergenic	-
EcDNA00000132	20	28896364	29158136	11933.1742243	0	0	0	0	0	5	0	0	0	0	0	conf	intergenic	-
EcDNA00000133	20	28896364	29164631	0	0	0	0	0	11890.6064209	0	0	0	0	0	10	hconf	intergenic	-
EcDNA00000134	20	28896364	29173509	9546.53937947	0	0	0	0	0	4	0	0	0	0	0	conf	intergenic	-
EcDNA00000135	20	28896364	29192132	0	0	0	0	0	2378.12128419	0	0	0	0	0	2	hconf	intergenic	-
EcDNA00000136	20	28896364	29200336	28639.6181384	7722.00772201	9689.92248062	0	11213.0479103	26159.334126	12	4	5	0	11	22	hconf	intergenic	-
EcDNA00000137	20	29062365	30360448	0	0	0	0	12232.4159021	0	0	0	0	0	12	0	conf	exon	ENSG00000287288,ENSG00000231934,ENSG00000287889,ENSG00000205611,ENSG00000286483
EcDNA00000138	20	29362202	29802582	0	0	1937.98449612	0	4077.47196738	0	0	0	1	0	4	0	conf	exon	ENSG00000287889
EcDNA00000139	20	29755005	30503718	0	0	0	0	5096.83995923	0	0	0	0	0	5	0	conf	exon	ENSG00000287288,ENSG00000231934,ENSG00000205611,ENSG00000286483
EcDNA00000140	22	20667800	22114802	0	0	0	0	0	4756.24256837	0	0	0	0	0	4	conf	exon	ENSG00000169668,ENSG00000283972,ENSG00000183246,ENSG00000099957,ENSG00000183506,ENSG00000099960,ENSG00000286365,ENSG00000185651,ENSG00000274600,ENSG00000226872,ENSG00000161179,ENSG00000234503,ENSG00000100038,ENSG00000100030,ENSG00000100034,ENSG00000099937,ENSG00000133475,ENSG00000217261,ENSG00000161180,ENSG00000272954,ENSG00000285314,ENSG00000099949,ENSG00000237476,ENSG00000099940,ENSG00000099942…
EcDNA00000141	22	38102988	47745470	4773.26968974	0	0	0	0	0	2	0	0	0	0	0	conf	exon	ENSG00000198792,ENSG00000183864,ENSG00000100399,ENSG00000100393,ENSG00000100395,ENSG00000225528,ENSG00000236117,ENSG00000225720,ENSG00000138944,ENSG00000224883,ENSG00000100311,ENSG00000100316,ENSG00000230912,ENSG00000133477,ENSG00000286801,ENSG00000277232,ENSG00000100401,ENSG00000100403,ENSG00000183741,ENSG00000288106,ENSG00000128274,ENSG00000128272,ENSG00000244509,ENSG00000236272,ENSG00000279833…
EcDNA00000142	3	9992880	11870472	0	0	0	0	5096.83995923	0	0	0	0	0	5	0	conf	exon	ENSG00000224771,ENSG00000163705,ENSG00000226567,ENSG00000125037,ENSG00000206567,ENSG00000285906,ENSG00000196639,ENSG00000132164,ENSG00000272483,ENSG00000134086,ENSG00000157103,ENSG00000180385,ENSG00000197548,ENSG00000287964,ENSG00000231177,ENSG00000286962,ENSG00000186162,ENSG00000254999,ENSG00000287086,ENSG00000144560,ENSG00000157017,ENSG00000157014,ENSG00000271716,ENSG00000230599,ENSG00000232287…
EcDNA00000143	3	10046501	11870490	4773.26968974	0	7751.9379845	0	14271.1518858	14268.7277051	2	0	4	0	14	12	conf	exon	ENSG00000224771,ENSG00000163705,ENSG00000226567,ENSG00000285906,ENSG00000196639,ENSG00000132164,ENSG00000272483,ENSG00000134086,ENSG00000157103,ENSG00000197548,ENSG00000287964,ENSG00000231177,ENSG00000286962,ENSG00000254999,ENSG00000287086,ENSG00000144560,ENSG00000157017,ENSG00000157014,ENSG00000271716,ENSG00000230599,ENSG00000232287,ENSG00000240288,ENSG00000236999,ENSG00000144554,ENSG00000144559…
EcDNA00000144	3	43322952	52565202	2386.63484487	0	0	0	0	0	1	0	0	0	0	0	conf	exon	ENSG00000261603,ENSG00000247596,ENSG00000012171,ENSG00000114268,ENSG00000164045,ENSG00000286570,ENSG00000181555,ENSG00000169981,ENSG00000243989,ENSG00000068745,ENSG00000160796,ENSG00000160791,ENSG00000160799,ENSG00000007402,ENSG00000041880,ENSG00000244380,ENSG00000228008,ENSG00000163788,ENSG00000196345,ENSG00000010256,ENSG00000177479,ENSG00000271192,ENSG00000188338,ENSG00000162244,ENSG00000284672…
EcDNA00000145	3	90537793	90691514	0	0	3875.96899225	6568.14449918	0	0	0	0	2	4	0	0	conf	intergenic	-
EcDNA00000146	3	90968725	91229669	0	0	0	0	6116.20795107	1189.06064209	0	0	0	0	6	1	conf	intergenic	-
EcDNA00000147	3	136068472	136777888	2386.63484487	0	0	0	0	0	1	0	0	0	0	0	conf	exon	ENSG00000073711,ENSG00000261758,ENSG00000114054,ENSG00000286915,ENSG00000273455,ENSG00000174579,ENSG00000118007
EcDNA00000148	4	33075635	33455431	4773.26968974	0	0	0	0	0	2	0	0	0	0	0	conf	exon	ENSG00000248417,ENSG00000287968
EcDNA00000149	4	51262947	51561253	0	0	0	0	1019.36799185	0	0	0	0	0	1	0	hconf	intergenic	-
EcDNA00000150	4	135312998	139015406	0	0	0	3284.07224959	0	0	0	0	0	2	0	0	conf	exon	ENSG00000250033,ENSG00000287441,ENSG00000249381,ENSG00000250501,ENSG00000248869,ENSG00000251567,ENSG00000250577,ENSG00000250865,ENSG00000287144,ENSG00000248397,ENSG00000250977,ENSG00000151012,ENSG00000151014,ENSG00000250341,ENSG00000251632,ENSG00000249091,ENSG00000189184,ENSG00000250665,ENSG00000250034,ENSG00000251372,ENSG00000248330,ENSG00000261166,ENSG00000250777,ENSG00000248307,ENSG00000250126…
EcDNA00000151	4	137022977	139480701	0	0	0	0	3058.10397554	0	0	0	0	0	3	0	conf	exon	ENSG00000250033,ENSG00000287441,ENSG00000172007,ENSG00000109390,ENSG00000249381,ENSG00000250501,ENSG00000248869,ENSG00000250577,ENSG00000287144,ENSG00000248397,ENSG00000250977,ENSG00000151012,ENSG00000151014,ENSG00000109381,ENSG00000250341,ENSG00000251632,ENSG00000164134,ENSG00000248863,ENSG00000249091,ENSG00000189184,ENSG00000250034,ENSG00000251372,ENSG00000273247,ENSG00000137463,ENSG00000250777…
EcDNA00000152	4	140025113	148656662	0	0	3875.96899225	0	0	0	0	0	2	0	0	0	conf	exon	ENSG00000237136,ENSG00000286771,ENSG00000120519,ENSG00000248346,ENSG00000287449,ENSG00000170153,ENSG00000250141,ENSG00000250969,ENSG00000248810,ENSG00000109436,ENSG00000285783,ENSG00000250361,ENSG00000179387,ENSG00000272727,ENSG00000261129,ENSG00000250673,ENSG00000286420,ENSG00000249806,ENSG00000250582,ENSG00000164163,ENSG00000164164,ENSG00000164168,ENSG00000196951,ENSG00000250902,ENSG00000273472…
EcDNA00000153	4	181342053	181805711	0	0	0	0	40774.7196738	0	0	0	0	0	40	0	conf	exon	ENSG00000287948,ENSG00000286860
EcDNA00000154	4	186325061	187506287	19093.0787589	7722.00772201	7751.9379845	0	0	7134.36385256	8	4	4	0	0	6	conf	exon	ENSG00000250658,ENSG00000250620,ENSG00000249747,ENSG00000249742,ENSG00000272297,ENSG00000250971,ENSG00000251165,ENSG00000272218,ENSG00000083857,ENSG00000250829,ENSG00000168412,ENSG00000287169,ENSG00000287667,ENSG00000250042,ENSG00000287571
EcDNA00000155	5	45209913	51621910	0	3861.003861	0	0	0	0	0	2	0	0	0	0	conf	exon	ENSG00000251125,ENSG00000288035,ENSG00000271752,ENSG00000170571,ENSG00000249405,ENSG00000250360,ENSG00000287540,ENSG00000248918,ENSG00000251601,ENSG00000164588,ENSG00000259663,ENSG00000250122,ENSG00000151883,ENSG00000251573,ENSG00000016082
EcDNA00000156	5	46583861	46696276	0	0	3875.96899225	0	4077.47196738	0	0	0	2	0	4	0	conf	intergenic	-
EcDNA00000157	5	46590043	46690343	0	0	3875.96899225	44334.9753695	0	0	0	0	2	27	0	0	lconf	intergenic	-
EcDNA00000158	5	46912831	47020468	19093.0787589	30888.030888	19379.8449612	22988.5057471	9174.31192661	21403.0915577	8	16	10	14	9	18	conf	intergenic	-
EcDNA00000159	5	70019739	70894826	0	0	0	0	3058.10397554	0	0	0	0	0	3	0	conf	exon	ENSG00000205572,ENSG00000205571,ENSG00000226259,ENSG00000269983,ENSG00000285151,ENSG00000250687
EcDNA00000160	5	106683450	106901088	0	0	5813.95348837	13136.2889984	0	8323.42449465	0	0	3	8	0	7	conf	exon	ENSG00000251027
EcDNA00000161	5	111667298	121642137	0	0	0	0	0	4756.24256837	0	0	0	0	0	4	conf	exon	ENSG00000249128,ENSG00000251311,ENSG00000258864,ENSG00000286839,ENSG00000251542,ENSG00000248709,ENSG00000249249,ENSG00000251201,ENSG00000171444,ENSG00000250882,ENSG00000092421,ENSG00000134970,ENSG00000249150,ENSG00000133835,ENSG00000250242,ENSG00000047188,ENSG00000177879,ENSG00000249021,ENSG00000232633,ENSG00000268223,ENSG00000229855,ENSG00000250015,ENSG00000249551,ENSG00000271918,ENSG00000249791…
EcDNA00000162	6	25205334	31362513	0	0	0	0	2038.73598369	0	0	0	0	0	2	0	conf	exon	ENSG00000168298,ENSG00000137404,ENSG00000079689,ENSG00000204709,ENSG00000204703,ENSG00000204702,ENSG00000204701,ENSG00000204700,ENSG00000204704,ENSG00000010704,ENSG00000285761,ENSG00000146047,ENSG00000180596,ENSG00000278588,ENSG00000282988,ENSG00000066379,ENSG00000112812,ENSG00000286301,ENSG00000204655,ENSG00000204622,ENSG00000204623,ENSG00000204625,ENSG00000276368,ENSG00000204580,ENSG00000229274…
EcDNA00000163	6	32482948	32590591	21479.7136038	21235.5212355	25193.7984496	27914.6141215	0	0	9	11	13	17	0	0	conf	exon	ENSG00000196126,ENSG00000229391,ENSG00000198502
EcDNA00000164	6	57345464	60256901	0	3861.003861	0	0	0	4756.24256837	0	2	0	0	0	4	conf	exon	ENSG00000146143,ENSG00000266579,ENSG00000272316,ENSG00000283352,ENSG00000272541,ENSG00000225096,ENSG00000271761,ENSG00000286723,ENSG00000215190
EcDNA00000165	6	57694495	60593902	0	0	1937.98449612	0	0	0	0	0	1	0	0	0	conf	exon	ENSG00000272316,ENSG00000283352,ENSG00000272541,ENSG00000225096,ENSG00000283453,ENSG00000271761,ENSG00000286723,ENSG00000215190
EcDNA00000166	6	60233224	61415242	0	0	0	4926.10837438	0	23781.2128419	0	0	0	3	0	20	conf	exon	ENSG00000287598,ENSG00000283453,ENSG00000275773
EcDNA00000167	6	158599377	164409828	0	0	11627.9069767	0	0	0	0	0	6	0	0	0	conf	exon	ENSG00000112530,ENSG00000112531,ENSG00000026652,ENSG00000285492,ENSG00000286573,ENSG00000230234,ENSG00000286805,ENSG00000233342,ENSG00000234777,ENSG00000285858,ENSG00000226739,ENSG00000287656,ENSG00000164691,ENSG00000146433,ENSG00000120437,ENSG00000243775,ENSG00000271913,ENSG00000146477,ENSG00000286498,ENSG00000198670,ENSG00000122194,ENSG00000112110,ENSG00000230627,ENSG00000112096,ENSG00000233893…
EcDNA00000168	6	160507361	160661248	0	0	7751.9379845	0	8154.94393476	0	0	0	4	0	8	0	conf	exon	ENSG00000198670,ENSG00000213071
EcDNA00000169	7	24101811	27949907	0	0	0	4926.10837438	0	0	0	0	0	3	0	0	conf	exon	ENSG00000228944,ENSG00000287523,ENSG00000153790,ENSG00000070882,ENSG00000224322,ENSG00000105926,ENSG00000105928,ENSG00000106052,ENSG00000227386,ENSG00000240990,ENSG00000257184,ENSG00000197576,ENSG00000005073,ENSG00000122592,ENSG00000222004,ENSG00000287093,ENSG00000270182,ENSG00000122548,ENSG00000105996,ENSG00000105997,ENSG00000105991,ENSG00000172115,ENSG00000106049,ENSG00000106031,ENSG00000285960…
EcDNA00000170	7	52103519	52329838	23866.3484487	7722.00772201	3875.96899225	0	0	0	10	4	2	0	0	0	conf	exon	ENSG00000233960
EcDNA00000171	7	56152556	56321884	0	7722.00772201	0	0	0	0	0	4	0	0	0	0	conf	exon	ENSG00000285670
EcDNA00000172	7	57459305	64210198	0	0	0	0	0	2378.12128419	0	0	0	0	0	2	conf	exon	ENSG00000229301,ENSG00000243981,ENSG00000182111,ENSG00000227305,ENSG00000227910,ENSG00000227148,ENSG00000268181,ENSG00000285544,ENSG00000229881,ENSG00000284534,ENSG00000230000,ENSG00000244550,ENSG00000185037,ENSG00000228564,ENSG00000236299,ENSG00000241149,ENSG00000214652,ENSG00000223614,ENSG00000230600,ENSG00000286397,ENSG00000234387,ENSG00000287588,ENSG00000226581,ENSG00000226587,ENSG00000224458…
EcDNA00000173	7	58188384	60481217	0	0	0	1642.03612479	0	0	0	0	0	1	0	0	hconf	intergenic	-
EcDNA00000174	7	58799780	59419098	2386.63484487	0	0	0	0	0	1	0	0	0	0	0	hconf	intergenic	-
EcDNA00000175	7	60121339	60536016	0	0	7751.9379845	8210.18062397	6116.20795107	4756.24256837	0	0	4	5	6	4	conf	intergenic	-
EcDNA00000176	7	60912237	62454264	0	19305.019305	0	16420.3612479	0	0	0	10	0	10	0	0	conf	intergenic	-
EcDNA00000177	7	61055856	62312753	102625.298329	0	0	41050.9031199	9174.31192661	0	43	0	0	25	9	0	conf	intergenic	-
EcDNA00000178	7	63836067	67962934	14319.8090692	0	0	19704.4334975	0	0	6	0	0	12	0	0	conf	exon	ENSG00000241258,ENSG00000197123,ENSG00000169902,ENSG00000227910,ENSG00000196715,ENSG00000164669,ENSG00000146757,ENSG00000285544,ENSG00000229881,ENSG00000237310,ENSG00000154710,ENSG00000284534,ENSG00000234185,ENSG00000179406,ENSG00000249319,ENSG00000230583,ENSG00000228564,ENSG00000272693,ENSG00000273142,ENSG00000196247,ENSG00000287699,ENSG00000234585,ENSG00000282381,ENSG00000236299,ENSG00000226824…
EcDNA00000179	7	64087899	64357847	0	0	5813.95348837	0	0	0	0	0	3	0	0	0	conf	exon	ENSG00000197123,ENSG00000285544,ENSG00000229881,ENSG00000287699,ENSG00000234444,ENSG00000223614,ENSG00000224458
EcDNA00000180	7	65084204	65773788	0	7722.00772201	0	4926.10837438	8154.94393476	0	0	4	0	3	8	0	conf	exon	ENSG00000164669,ENSG00000146757,ENSG00000272693,ENSG00000282381,ENSG00000238124,ENSG00000228409,ENSG00000273024
EcDNA00000181	7	65103409	65793033	4773.26968974	0	0	0	0	0	2	0	0	0	0	0	conf	exon	ENSG00000164669,ENSG00000146757,ENSG00000272693,ENSG00000282381,ENSG00000238124,ENSG00000228409,ENSG00000273024
EcDNA00000182	7	66395118	76087537	28639.6181384	0	0	0	0	0	12	0	0	0	0	0	conf	exon	ENSG00000106635,ENSG00000106638,ENSG00000009954,ENSG00000178809,ENSG00000169902,ENSG00000225209,ENSG00000158321,ENSG00000174353,ENSG00000189143,ENSG00000183166,ENSG00000286014,ENSG00000146755,ENSG00000232729,ENSG00000106133,ENSG00000071462,ENSG00000237310,ENSG00000154710,ENSG00000234215,ENSG00000286466,ENSG00000005486,ENSG00000196313,ENSG00000146701,ENSG00000223705,ENSG00000006606,ENSG00000277053…
EcDNA00000183	7	66728586	73967789	26252.9832936	21235.5212355	17441.8604651	18062.3973727	23445.4638124	16646.8489893	11	11	9	11	23	14	conf	exon	ENSG00000106635,ENSG00000106638,ENSG00000009954,ENSG00000225209,ENSG00000158321,ENSG00000174353,ENSG00000189143,ENSG00000183166,ENSG00000146755,ENSG00000106133,ENSG00000071462,ENSG00000154710,ENSG00000234215,ENSG00000286466,ENSG00000196313,ENSG00000285702,ENSG00000188763,ENSG00000230583,ENSG00000106077,ENSG00000273142,ENSG00000185274,ENSG00000236531,ENSG00000274080,ENSG00000236839,ENSG00000262461…
EcDNA00000184	7	76498794	76999131	4773.26968974	0	0	4926.10837438	3058.10397554	13079.667063	2	0	0	3	3	11	conf	exon	ENSG00000205485,ENSG00000285666,ENSG00000225703,ENSG00000146707,ENSG00000265479,ENSG00000231183,ENSG00000091073,ENSG00000185040,ENSG00000243566,ENSG00000283398
EcDNA00000185	7	147880422	151097759	0	7722.00772201	0	0	0	0	0	4	0	0	0	0	conf	exon	ENSG00000133624,ENSG00000196456,ENSG00000196453,ENSG00000188707,ENSG00000106526,ENSG00000273314,ENSG00000197150,ENSG00000261842,ENSG00000273419,ENSG00000002933,ENSG00000241449,ENSG00000171115,ENSG00000133561,ENSG00000164867,ENSG00000055118,ENSG00000281887,ENSG00000243433,ENSG00000196329,ENSG00000244560,ENSG00000244151,ENSG00000197024,ENSG00000286912,ENSG00000164897,ENSG00000106479,ENSG00000284048…
EcDNA00000186	8	11930710	12035861	9546.53937947	21235.5212355	15503.875969	13136.2889984	19367.9918451	21403.0915577	4	11	8	8	19	18	conf	exon	ENSG00000206014,ENSG00000287755,ENSG00000254507,ENSG00000287798,ENSG00000205884,ENSG00000205883,ENSG00000205882,ENSG00000284610
EcDNA00000187	8	23598294	29783336	0	7722.00772201	0	0	0	0	0	4	0	0	0	0	conf	exon	ENSG00000260253,ENSG00000253875,ENSG00000134028,ENSG00000104756,ENSG00000253643,ENSG00000254002,ENSG00000253567,ENSG00000286804,ENSG00000259366,ENSG00000042980,ENSG00000189233,ENSG00000253430,ENSG00000253535,ENSG00000104765,ENSG00000168079,ENSG00000168077,ENSG00000120907,ENSG00000120903,ENSG00000288055,ENSG00000221818,ENSG00000147437,ENSG00000221914,ENSG00000253891,ENSG00000147421,ENSG00000120875…
EcDNA00000188	8	41299586	47196993	0	0	0	1642.03612479	0	0	0	0	0	1	0	0	conf	exon	ENSG00000168522,ENSG00000254165,ENSG00000261449,ENSG00000271938,ENSG00000147533,ENSG00000147536,ENSG00000104332,ENSG00000286837,ENSG00000253782,ENSG00000078668,ENSG00000248498,ENSG00000104368,ENSG00000104365,ENSG00000147432,ENSG00000147434,ENSG00000158669,ENSG00000255366,ENSG00000287535,ENSG00000070718,ENSG00000253314,ENSG00000255101,ENSG00000253396,ENSG00000253174,ENSG00000185900,ENSG00000253408…
EcDNA00000189	8	44792980	45392415	0	0	1937.98449612	3284.07224959	0	2378.12128419	0	0	1	2	0	2	conf	intergenic	-
EcDNA00000190	8	71825887	73468945	0	0	0	0	3058.10397554	9512.48513674	0	0	0	0	3	8	conf	exon	ENSG00000272254,ENSG00000254347,ENSG00000253784,ENSG00000182674,ENSG00000274443,ENSG00000260838,ENSG00000178860,ENSG00000253235,ENSG00000250295,ENSG00000147604,ENSG00000147601,ENSG00000253726,ENSG00000253317,ENSG00000121039,ENSG00000040341,ENSG00000253636,ENSG00000237061,ENSG00000253339,ENSG00000104321,ENSG00000253302,ENSG00000235531,ENSG00000164764
EcDNA00000191	8	127333140	133788578	0	0	0	0	0	2378.12128419	0	0	0	0	0	2	conf	exon	ENSG00000042832,ENSG00000253561,ENSG00000287201,ENSG00000165071,ENSG00000132294,ENSG00000132297,ENSG00000286010,ENSG00000253117,ENSG00000212993,ENSG00000229140,ENSG00000286266,ENSG00000253259,ENSG00000253438,ENSG00000129292,ENSG00000129295,ENSG00000280543,ENSG00000287785,ENSG00000254317,ENSG00000249375,ENSG00000253992,ENSG00000287095,ENSG00000254263,ENSG00000287195,ENSG00000280997,ENSG00000253926…
EcDNA00000192	9	39582049	42339154	0	0	0	0	0	4756.24256837	0	0	0	0	0	4	conf	exon	ENSG00000185775,ENSG00000204837,ENSG00000225655,ENSG00000183148,ENSG00000277260,ENSG00000278175,ENSG00000240240,ENSG00000277778,ENSG00000275649,ENSG00000284116,ENSG00000154529,ENSG00000276462,ENSG00000215126,ENSG00000276500,ENSG00000276502,ENSG00000184906,ENSG00000223839,ENSG00000275239,ENSG00000283886,ENSG00000228136,ENSG00000276291,ENSG00000273514,ENSG00000275450,ENSG00000276266,ENSG00000275390…
EcDNA00000193	9	120694591	130605199	0	0	0	0	0	3567.18192628	0	0	0	0	0	3	conf	exon	ENSG00000228487,ENSG00000187024,ENSG00000167106,ENSG00000167103,ENSG00000136950,ENSG00000279571,ENSG00000231149,ENSG00000136856,ENSG00000136854,ENSG00000136859,ENSG00000136840,ENSG00000136935,ENSG00000167112,ENSG00000225032,ENSG00000286112,ENSG00000196152,ENSG00000234771,ENSG00000224307,ENSG00000119383,ENSG00000234055,ENSG00000239593,ENSG00000239590,ENSG00000286196,ENSG00000231227,ENSG00000237336…
EcDNA00000194	9	122934758	131442563	0	0	3875.96899225	0	0	0	0	0	2	0	0	0	conf	exon	ENSG00000228487,ENSG00000187024,ENSG00000126883,ENSG00000126882,ENSG00000167106,ENSG00000167103,ENSG00000136950,ENSG00000279571,ENSG00000231149,ENSG00000136856,ENSG00000136854,ENSG00000136859,ENSG00000136840,ENSG00000136935,ENSG00000167112,ENSG00000225032,ENSG00000286112,ENSG00000196152,ENSG00000234771,ENSG00000224307,ENSG00000119383,ENSG00000234055,ENSG00000286196,ENSG00000231227,ENSG00000237336…
EcDNA00000195	X	1912781	2353450	0	0	13565.8914729	0	0	0	0	0	7	0	0	0	lconf	exon	ENSG00000223571,ENSG00000169084
EcDNA00000196	X	36894560	38333946	0	0	11627.9069767	0	0	0	0	0	6	0	0	0	conf	exon	ENSG00000156313,ENSG00000047597,ENSG00000187516,ENSG00000101955,ENSG00000130962,ENSG00000229674,ENSG00000259977,ENSG00000250349,ENSG00000198173,ENSG00000147041,ENSG00000226679,ENSG00000147036,ENSG00000165169,ENSG00000165168
EcDNA00000197	X	40544704	49899712	0	0	3875.96899225	0	0	0	0	0	2	0	0	0	conf	exon	ENSG00000147155,ENSG00000229563,ENSG00000008056,ENSG00000234636,ENSG00000147050,ENSG00000232828,ENSG00000189037,ENSG00000204620,ENSG00000236737,ENSG00000078061,ENSG00000068438,ENSG00000234390,ENSG00000069535,ENSG00000189064,ENSG00000287757,ENSG00000102096,ENSG00000224975,ENSG00000215274,ENSG00000183690,ENSG00000237341,ENSG00000231772,ENSG00000237671,ENSG00000101951,ENSG00000203402,ENSG00000288053…
EcDNA00000198	X	52857692	55652526	47732.6968974	61776.0617761	0	16420.3612479	12232.4159021	8323.42449465	20	32	0	10	12	7	conf	exon	ENSG00000072506,ENSG00000086758,ENSG00000124313,ENSG00000072501,ENSG00000184194,ENSG00000256045,ENSG00000158639,ENSG00000158578,ENSG00000169188,ENSG00000196632,ENSG00000179304,ENSG00000232593,ENSG00000102302,ENSG00000235262,ENSG00000187601,ENSG00000182518,ENSG00000184083,ENSG00000247746,ENSG00000238269,ENSG00000234019,ENSG00000158526,ENSG00000171402,ENSG00000232765,ENSG00000233250,ENSG00000102313…
EcDNA00000199	X	73033954	82773710	0	0	3875.96899225	0	0	0	0	0	2	0	0	0	conf	exon	ENSG00000187969,ENSG00000204118,ENSG00000204116,ENSG00000174016,ENSG00000085224,ENSG00000271199,ENSG00000278530,ENSG00000131269,ENSG00000280870,ENSG00000229807,ENSG00000131263,ENSG00000270641,ENSG00000147138,ENSG00000179300,ENSG00000078589,ENSG00000165288,ENSG00000102144,ENSG00000226854,ENSG00000102383,ENSG00000131171,ENSG00000131174,ENSG00000196468,ENSG00000225470,ENSG00000122145,ENSG00000231963…
EcDNA00000200	X	141236439	141692777	0	1930.5019305	0	0	6116.20795107	0	0	1	0	0	6	0	conf	exon	ENSG00000198021,ENSG00000223438,ENSG00000277215,ENSG00000203926,ENSG00000198573
EcDNA00000201	X	150127481	155307528	2386.63484487	0	0	0	0	0	1	0	0	0	0	0	conf	exon	ENSG00000183862,ENSG00000067840,ENSG00000287918,ENSG00000268916,ENSG00000172534,ENSG00000166049,ENSG00000147400,ENSG00000147403,ENSG00000013619,ENSG00000102287,ENSG00000101986,ENSG00000213397,ENSG00000268606,ENSG00000067842,ENSG00000232725,ENSG00000229967,ENSG00000269335,ENSG00000011677,ENSG00000160219,ENSG00000160211,ENSG00000102195,ENSG00000183305,ENSG00000234696,ENSG00000102119,ENSG00000231447…
EcDNA00000202	Y	10663318	10825823	0	0	0	1642.03612479	0	0	0	0	0	1	0	0	lconf	intergenic	-
EcDNA00000203	Y	10676545	10972285	0	0	0	0	0	4756.24256837	0	0	0	0	0	4	lconf	intergenic	-
EcDNA00000204	Y	10762585	10936786	0	0	0	3284.07224959	0	0	0	0	0	2	0	0	lconf	intergenic	-
EcDNA00000205	Y	10775729	10961260	0	1930.5019305	0	0	0	0	0	1	0	0	0	0	lconf	intergenic	-
EcDNA00000206	Y	11494809	11739923	0	0	62015.503876	0	0	0	0	0	32	0	0	0	lconf	intergenic	-
EcDNA00000207	Y	16008200	20661133	0	0	1937.98449612	0	0	0	0	0	1	0	0	0	conf	exon	ENSG00000131002,ENSG00000131007,ENSG00000198692,ENSG00000215580,ENSG00000233522,ENSG00000169953,ENSG00000244646,ENSG00000182415,ENSG00000286201,ENSG00000250868,ENSG00000282909,ENSG00000012817,ENSG00000229236,ENSG00000224989,ENSG00000129873,ENSG00000260197,ENSG00000286265,ENSG00000176728,ENSG00000230663,ENSG00000288049,ENSG00000226362,ENSG00000242153,ENSG00000172468,ENSG00000251510
