# Supplementary material for: Identification and Characterization of Extrachromosomal Circular DNA in Human Placentas With Fetal Growth Restriction
Source: Front Immunol. 2021 Dec 21;12:780779. doi: 10.3389/fimmu.2021.780779 (PMC8724250; doi:10.3389/fimmu.2021.780779)
Supplement: Supplementary file 2 [file DataSheet_1.zip › Supplementary data1a- unique eccDNAs .xls]

ID	Chr	Start	End	Support tags	Split reads	PE reads	sample	sites	sample split reads	sample PE reads	circle score	mean coverage	Standard deviation	Coverage in start	Coverage in end	Coverage continuity	Class	type	Anotation
EccDNA00000001	1	948636	948743	3	2	1	Nor-2	1:948636-948743	2	1	110.0	34.86915887850467	4.426099551121717	0.33251971460758545	0.28358936844672034	0.0	conf	introns	ENSG00000188976
EccDNA00000002	1	1605543	1606018	1	1	0	Fgr-3	1:1605543-1606018	1	0	34.0	24.917894736842108	5.291462417445243	0.4841776853365027	0.672189349112426	0.0	conf	intergenic	-
EccDNA00000003	1	1606540	1606558	1	1	0	Fgr-2	1:1606540-1606558	1	0	8.0	19.83333333333333	0.8333333333333334	0.05939111628680752	0.1076923076923077	0.0	conf	intergenic	-
EccDNA00000004	1	2121480	2121514	3	3	0	Fgr-2	1:2121480-2121514	3	0	78.0	53.029411764705884	7.03974136439036	0.11651050080775445	0.23103536647872885	0.0	conf	introns	ENSG00000067606
EccDNA00000005	1	2124211	2124308	1	1	0	Nor-1	1:2124211-2124308	1	0	29.0	16.587628865979386	2.727305899694231	0.7449074074074075	0.28985768330030626	0.0	conf	introns	ENSG00000067606
EccDNA00000006	1	2393019	2393126	2	2	0	Nor-2	1:2393019-2393126	2	0	102.0	38.65420560747664	6.81683293654967	0.3755188724780385	0.40327636768126207	0.0	conf	introns	ENSG00000157916,ENSG00000116151
EccDNA00000007	1	2652553	2696102	5	5	0	Nor-3	1:2652553-2696102	5	0	271.0	96.94426967324164	78.85700994643814	0.16086638449077706	0.5674574646537264	0.0008955429516177179	conf	introns	ENSG00000215912
EccDNA00000008	1	2683936	2684817	6	6	0	Nor-1	1:2683936-2684817	6	0	134.88000000000002	107.1543700340522	70.31141210070523	0.4013752325272389	0.3054644190519289	0.0	conf	introns	ENSG00000215912
EccDNA00000009	1	3176048	3176298	4	4	0	Fgr-1	1:3176048-3176298	4	0	143.9	32.156	2.3055723801260286	0.4508333333333333	0.3749003530349618	0.0	conf	introns	ENSG00000142611
EccDNA00000010	1	3270636	3270665	2	2	0	Fgr-2	1:3270636-3270665	2	0	45.99	38.17241379310345	1.6203227757890664	0.08499040307101728	0.0788180847276611	0.0	conf	introns	ENSG00000142611
EccDNA00000011	1	3868600	3868658	4	4	0	Nor-1	1:3868600-3868658	4	0	130.0	52.51724137931034	4.098954363343232	0.277641053686993	0.24671958529078244	0.0	conf	introns	ENSG00000169598
EccDNA00000012	1	3895479	3895673	4	4	0	Nor-1	1:3895479-3895673	4	0	143.92000000000004	35.819587628865975	10.265718540342787	0.3235470341521869	0.4173434145430785	0.0	conf	exon	ENSG00000198912
EccDNA00000013	1	4066129	4066877	1	1	0	Nor-1	1:4066129-4066877	1	0	22.0	23.153743315508017	9.415350385725679	0.2852882703777336	0.32922201138519924	0.0	conf	intergenic	-
EccDNA00000014	1	4066293	4066626	10	4	6	Nor-1	1:4066293-4066626	4	6	91.77	27.67267267267267	9.802757674347863	0.4480048367593712	0.2973956059944711	0.0	conf	intergenic	-
EccDNA00000015	1	4144482	4144633	7	6	1	Nor-2	1:4144482-4144633	6	1	301.92	152.92715231788083	34.54263117818181	0.6684959834566134	0.5598187637095904	0.0	hconf	intergenic	-
EccDNA00000016	1	4939410	4939498	3	3	0	Nor-3	1:4939410-4939498	3	0	186.0	61.0	9.32250454057765	0.3928571428571429	0.14896214896214896	0.0	conf	intergenic	-
EccDNA00000017	1	5160168	5160401	5	2	3	Fgr-1	1:5160168-5160401	2	3	44.0	83.48068669527899	32.44712854169705	0.6610275689223057	0.4770776961731736	0.0	conf	intergenic	-
EccDNA00000018	1	5387170	5387379	26	26	0	Fgr-3,Nor-3,Nor-1,Fgr-2	1:5387170-5387379,1:5387170-5387378,1:5387170-5387378,1:5387170-5387378	3,6,10,7	0,0,0,0	169.9,434.0,737.98,488.78	68.87081339712918,60.884615384615394,53.24519230769231,99.1153846153846	12.262189904428196,10.068331628186863,8.089789145865065,16.354432292846543	0.5346272940110264,0.4829842931937173,0.4840782122905028,0.5451445439739414	0.4634716126291944,0.5026794413770704,0.3930631617378605,0.4523630154186129	0.0,0.0,0.0,0.0	conf	intergenic	-
EccDNA00000019	1	5817461	5817508	4	4	0	Nor-3	1:5817461-5817508	4	0	162.0	35.106382978723396	3.0820968446352035	0.14586280056577086	0.14342837273991654	0.0	conf	intergenic	-
EccDNA00000020	1	7847556	7847702	1	1	0	Nor-1	1:7847556-7847702	1	0	7.92	21.12328767123288	1.2654005319606745	0.3258867924528302	0.36323889471843296	0.0	conf	exon	ENSG00000049247
EccDNA00000021	1	7862916	7863153	2	2	0	Nor-3	1:7862916-7863153	2	0	54.0	17.911392405063292	5.114362683281746	0.2907730673316708	0.19424138445472175	0.0	conf	intergenic	-
EccDNA00000022	1	7862921	7863158	1	1	0	Nor-3	1:7862921-7863158	1	0	32.0	17.679324894514767	5.063157522850204	0.2921930267812026	0.19312481557981706	0.0	conf	intergenic	-
EccDNA00000023	1	9768197	9768447	1	1	0	Nor-2	1:9768197-9768447	1	0	21.97	16.452	3.1999524996474555	0.26703524533517625	0.4636737491432488	0.0	conf	introns	ENSG00000171603
EccDNA00000024	1	11042290	11042458	1	1	0	Fgr-1	1:11042290-11042458	1	0	17.0	18.410714285714285	4.227644786660401	0.3300218892069372	0.26825741142443965	0.0	conf	introns	ENSG00000009724
EccDNA00000025	1	13011399	13011921	4	2	2	Fgr-1	1:13011399-13011921	2	2	56.0	37.53065134099617	18.664819776169935	0.2433397068196303	0.4713151813523561	0.0	conf	intergenic	-
EccDNA00000026	1	14109814	14112070	92	50	42	Fgr-3,Fgr-1,Nor-1,Fgr-2,Nor-2,Nor-3	1:14109814-14112070,1:14109814-14112070,1:14109817-14112070,1:14109814-14112070,1:14109814-14112070,1:14109814-14112070	6,4,2,16,12,10	8,2,6,13,9,4	280.0,167.98000000000005,26.99,895.48,714.0,397.98	28.355053191489358,10.065159574468085,20.420772303595207,14.38785460992908,11.10017730496454,7.057624113475177	12.380825557551985,15.205061411507929,8.405689633985968,21.77231091782097,16.52887222377375,10.614006804899553	0.20094883090477805,0.0,0.20696584058941728,0.0,0.0,0.0	0.6124763705103969,1.0,0.5088845014807503,0.9997972836002432,1.0,1.0	0.0,0.6702127659574468,0.0,0.6046099290780141,0.6015070921985816,0.6697695035460993	conf	introns	ENSG00000189337
EccDNA00000027	1	14110161	14112070	29	8	21	Nor-2,Fgr-1,Nor-1,Fgr-2	1:14110161-14112069,1:14110161-14112070,1:14110161-14112053,1:14110161-14112069	2,4,0,2	4,2,6,9	181.0,348.0,0.0,180.0	13.101153039832285,11.885280251440545,21.08985200845666,16.979035639413	17.21998919920114,15.859649561687071,8.93116515196959,22.71550834574121	0.9923599320882852,0.9944920440636474,0.4855180650940579,0.9935884981542646	0.9929133858267716,1.0,0.5030350194552529,0.9937888198757764	0.529874213836478,0.6113148245154532,0.0,0.5340670859538784	lconf	introns	ENSG00000189337
EccDNA00000028	1	15314702	15314832	1	1	0	Nor-1	1:15314702-15314832	1	0	35.0	12.06153846153846	3.0274483954284417	0.31090651558073656	0.2481040086673889	0.0	conf	introns	ENSG00000142621
EccDNA00000029	1	15843317	15843615	1	1	0	Fgr-2	1:15843317-15843615	1	0	64.97	14.731543624161072	6.818973601131562	0.26022727272727275	0.3638668244042589	0.0	conf	introns	ENSG00000179743
EccDNA00000030	1	16049968	16059839	78	66	12	Nor-1,Nor-3,Nor-2,Fgr-3,Fgr-2,Fgr-1	1:16050024-16059839,1:16050024-16059839,1:16050024-16059839,1:16049987-16059839,1:16050024-16059839,1:16049968-16059839	8,12,9,9,20,8	3,3,6,0,0,0	509.74,793.8199999999998,661.7,341.64,1335.56,476.85	32.69108507386653,33.150382068262864,39.04951604686703,47.83231831100286,55.404381049414155,38.408064025934564	12.392310936455456,8.855666315168396,11.930166711268432,18.36205163097072,17.70460051599471,16.433829268106834	0.2731818181818182,0.2258285267377065,0.2765549273021002,0.280704958451283,0.29290696871330896,0.19717379820390915	0.4538816707827768,0.484991568296796,0.4209062899225972,0.3841195252726068,0.42973632521873706,0.4764166574616149	0.0004075394803871625,0.0,0.0004075394803871625,0.00020300446609825416,0.0004075394803871625,0.0	conf	exon	ENSG00000185519,ENSG00000184908
EccDNA00000031	1	16331461	16331907	2	2	0	Fgr-1	1:16331461-16331907	2	0	32.0	13.3542600896861	4.75263129993907	0.2482715273412948	0.2993916106308037	0.0	conf	introns	ENSG00000037637
EccDNA00000032	1	21461206	21461419	4	4	0	Fgr-2	1:21461206-21461419	4	0	188.0	34.755868544600936	27.69292592543009	0.12898881060920014	0.3504278445883441	0.3004694835680751	lconf	introns	ENSG00000142794
EccDNA00000033	1	22577991	22578767	3	3	0	Nor-3	1:22577991-22578767	3	0	23.91	44.77061855670103	7.1241901423528775	0.43554290361935744	0.2955530992262563	0.0	conf	introns	ENSG00000070886
EccDNA00000034	1	22744662	22744806	2	2	0	Nor-1	1:22744662-22744806	2	0	18.0	17.770833333333332	4.484105803960374	0.4406824846707545	0.2697062342150738	0.0	conf	introns	ENSG00000133216
EccDNA00000035	1	22754837	22754953	1	1	0	Nor-1	1:22754837-22754953	1	0	21.0	16.887931034482758	6.265355690324233	0.2746252676659529	0.3132550914739385	0.0	conf	introns	ENSG00000133216
EccDNA00000036	1	24668152	24670807	16	16	0	Fgr-3	1:24668152-24670807	16	0	684.9100000000002	35.820715630885125	6.633041206419913	0.3952139231327049	0.3393167745077576	0.0	conf	exon	ENSG00000133226
EccDNA00000037	1	26282308	26282434	1	1	0	Nor-1	1:26282308-26282434	1	0	44.0	23.65079365079365	4.48864079599997	0.3524701616558393	0.29729415863430503	0.0	conf	exon	ENSG00000142669,ENSG00000158062
EccDNA00000038	1	26282313	26282439	2	2	0	Nor-1	1:26282313-26282439	2	0	78.0	24.142857142857146	3.9414651327000536	0.36079502351691706	0.2955989372761927	0.0	conf	exon	ENSG00000142669,ENSG00000158062
EccDNA00000039	1	26282316	26282442	1	1	0	Nor-1	1:26282316-26282442	1	0	36.0	24.396825396825395	3.539077462697596	0.3659425793711074	0.2938737908797789	0.0	conf	exon	ENSG00000142669,ENSG00000158062
EccDNA00000040	1	27477522	27477999	3	2	1	Nor-3	1:27477522-27477999	2	1	113.0	16.129979035639412	6.7227111712628975	0.33784149310251554	0.3378973874724583	0.0	conf	introns	ENSG00000158195
EccDNA00000041	1	27921267	27921726	3	2	1	Fgr-3	1:27921267-27921726	2	1	42.0	13.167755991285405	9.988673628003765	0.11264311215068325	0.299255937213332	0.0	conf	intergenic	-
EccDNA00000042	1	36957847	36958607	1	1	0	Nor-2	1:36957847-36958607	1	0	84.0	13.352631578947367	5.817339636226622	0.20343599413366856	0.3371766029246344	0.0	conf	introns	ENSG00000163873
EccDNA00000043	1	41528121	41528705	1	1	0	Fgr-2	1:41528121-41528705	1	0	56.0	12.450342465753426	5.961428521730635	0.2125	0.21163207788880348	0.018835616438356163	conf	introns	ENSG00000127124
EccDNA00000044	1	41528679	41529239	1	1	0	Fgr-1	1:41528679-41529239	1	0	27.0	8.9375	4.106791522240063	0.4351219512195122	0.3029721955896453	0.0	conf	introns	ENSG00000127124
EccDNA00000045	1	45768837	45769038	2	2	0	Fgr-2	1:45768837-45769038	2	0	40.0	26.338308457711438	5.559714292059572	0.3620750917920171	0.2371299871299871	0.0	conf	intergenic	-
EccDNA00000046	1	47743148	47743611	4	4	0	Fgr-3	1:47743148-47743611	4	0	168.0	49.62419006479482	22.48707855853634	0.4068338079033266	0.3264221847868343	0.0	conf	intergenic	-
EccDNA00000047	1	50369134	50369262	2	2	0	Fgr-1	1:50369134-50369262	2	0	48.99	38.828125	5.388224103020865	0.4696586599241466	0.3362401475767231	0.0	conf	intergenic	-
EccDNA00000048	1	53129393	53130020	2	2	0	Nor-1	1:53129393-53130020	2	0	124.0	20.119617224880386	7.204246123913992	0.34108527131782945	0.3081703527691464	0.0	conf	introns	ENSG00000162383
EccDNA00000049	1	53129400	53130027	2	2	0	Nor-1	1:53129400-53130027	2	0	108.0	20.25837320574163	7.3768619189600715	0.3284033613445378	0.31117358969707964	0.0	conf	introns	ENSG00000162383
EccDNA00000050	1	54458794	54459088	1	1	0	Fgr-1	1:54458794-54459088	1	0	32.0	4.8979591836734695	2.124475746063706	0.3610894941634241	0.2270582066072365	0.0	conf	intergenic	-
EccDNA00000051	1	54719302	54719482	12	9	3	Fgr-2	1:54719302-54719482	9	3	626.0	47.85555555555555	4.980096186289113	0.40479031708148655	0.3734289459480299	0.0	conf	introns	ENSG00000271723,ENSG00000243725
EccDNA00000052	1	55002896	55003057	10	8	2	Nor-1,Nor-3	1:55002896-55003057,1:55002896-55003057	3,5	2,0	168.99,262.93	59.17391304347826,86.72670807453414	10.614396187594524,16.818352729744632	0.4774745939025366,0.6061107069638252	0.5521936459909228,0.5360593405223462	0.0,0.0	hconf	introns	ENSG00000162399
EccDNA00000053	1	55002911	55003057	20	17	3	Nor-1,Fgr-1,Nor-3	1:55002911-55003057,1:55002911-55003057,1:55002911-55003057	4,6,7	2,1,0	125.84,242.84,285.97	60.68493150684932,70.21232876712328,87.34931506849315	9.926961642973248,14.502342231283956,17.481337393492392	0.4878421777030127,0.5633680555555556,0.5873663390815255	0.5521936459909228,0.6016339579078235,0.5360593405223462	0.0,0.0,0.0	hconf	introns	ENSG00000162399
EccDNA00000054	1	56530361	56530674	5	5	0	Fgr-3	1:56530361-56530674	5	0	234.0	78.814696485623	14.572639731419455	0.5039716202668312	0.5506787605770986	0.0	hconf	introns	ENSG00000162407
EccDNA00000055	1	59998181	59998415	10	10	0	Fgr-3	1:59998181-59998415	10	0	215.91000000000003	56.04273504273504	7.587543956299165	0.4055838656427187	0.4542834686926906	0.0	conf	introns	ENSG00000162598
EccDNA00000056	1	63239578	63242520	5	4	1	Nor-1	1:63239578-63242520	4	1	136.0	17.996261046906863	14.47369163159387	0.31808932205205104	0.1084565142660708	0.08395649218218901	conf	introns	ENSG00000224209
EccDNA00000057	1	70920885	70921012	2	2	0	Nor-1	1:70920885-70921012	2	0	17.990000000000006	42.188976377952756	3.3525927995742277	0.3968735196589294	0.41873491067117335	0.0	conf	introns	ENSG00000050628
EccDNA00000058	1	72300549	72346213	4	4	0	Nor-1	1:72300549-72346213	4	0	228.0	0.07651541695865452	0.9933937261943752	0.2143260808137892	0.1795643704621923	0.9779914155571128	lconf	introns	ENSG00000286863
EccDNA00000059	1	78032526	78032658	1	1	0	Fgr-2	1:78032526-78032658	1	0	24.0	9.242424242424242	2.8447751472129013	0.18632478632478636	0.20931627349060372	0.0	conf	introns	ENSG00000137960
EccDNA00000060	1	79184460	79184589	8	8	0	Fgr-3	1:79184460-79184589	8	0	453.0	53.14728682170543	6.2034008867027275	0.36811894882434304	0.4566672107067079	0.0	conf	introns	ENSG00000162618
EccDNA00000061	1	80938987	80945329	2	2	0	Nor-2	1:80938987-80945329	2	0	104.0	37.432355723746454	16.303977767548016	0.32284413497589715	0.2514873449631945	0.0	conf	intergenic	-
EccDNA00000062	1	83806180	83806460	3	2	1	Nor-1	1:83806180-83806460	2	1	80.0	31.12142857142857	11.671373928880653	0.2416174808489263	0.3771322411754771	0.0	conf	introns	ENSG00000233008
EccDNA00000063	1	85940052	85940529	2	2	0	Nor-1	1:85940052-85940529	2	0	112.0	12.234800838574426	10.852325133785449	0.18290636536525334	0.3191294387170676	0.014675052410901468	conf	introns	ENSG00000171502
EccDNA00000064	1	85940067	85940544	3	3	0	Nor-1	1:85940067-85940544	3	0	123.0	12.471698113207545	11.261413304340198	0.15563115052848986	0.3411162997553925	0.014675052410901468	conf	introns	ENSG00000171502
EccDNA00000065	1	85940080	85940557	2	2	0	Nor-1	1:85940080-85940557	2	0	56.0	12.633123689727464	11.461794767799947	0.1340138725297736	0.34406372762985593	0.014675052410901468	conf	introns	ENSG00000171502
EccDNA00000066	1	97323485	97323726	1	1	0	Nor-2	1:97323485-97323726	1	0	17.0	7.352697095435683	3.156381106319675	0.121580547112462	0.172663139329806	0.0	conf	introns	ENSG00000232878,ENSG00000188641
EccDNA00000067	1	98512813	98513001	1	1	0	Fgr-1	1:98512813-98513001	1	0	27.0	13.5	9.223293822500192	0.32545371358853137	0.09664142245637143	0.0	conf	intergenic	-
EccDNA00000068	1	101188183	101193680	14	10	4	Nor-2	1:101188183-101193680	10	4	568.0	34.86210660360197	6.540611809220728	0.3066928168668792	0.4041283262869933	0.0	conf	intergenic	-
EccDNA00000069	1	104389480	104389590	7	7	0	Nor-2	1:104389480-104389590	7	0	359.0	64.4	3.854631216884673	0.4346488294314381	0.4348381887909574	0.0	conf	intergenic	-
EccDNA00000070	1	111245688	111245871	2	2	0	Fgr-1	1:111245688-111245871	2	0	32.0	25.84153005464481	11.527682142669885	0.2795467703250352	0.2477236207820032	0.09836065573770493	conf	intergenic	-
EccDNA00000071	1	124978338	124994574	20	14	6	Nor-2,Fgr-2,Fgr-3	1:124978343-124994564,1:124978343-124994564,1:124978338-124994574	2,12,0	0,2,4	18.0,103.98,0.0	26.00782935700635,37.149867455767215,36.930586351318055	6.362902651831906,7.709735834994594,8.018981434277206	0.8926862611073137,0.8971442400774443,0.9191517561298872	0.3900536817583308,0.4031537023490205,0.4122937140737994	0.0,0.0,0.0	conf	intergenic	-
EccDNA00000072	1	125086126	125087098	4	4	0	Nor-2	1:125086126-125087098	4	0	164.0	30.44958847736625	18.721330065439435	0.3700182075662553	0.44279193049624505	0.0	conf	intergenic	-
EccDNA00000073	1	125086829	125087005	4	4	0	Fgr-3	1:125086829-125087005	4	0	100.0	21.272727272727273	6.158378019796345	0.2830342577487765	0.2936241610738255	0.0	conf	intergenic	-
EccDNA00000074	1	143188494	143188644	3	3	0	Fgr-2	1:143188494-143188644	3	0	121.0	47.38	9.58934825731134	0.1319179580188302	0.4090947368421053	0.0	conf	intergenic	-
EccDNA00000075	1	143242898	143243364	2	2	0	Fgr-3	1:143242898-143243364	2	0	86.0	45.40343347639485	17.491147638790586	0.5081463264678758	0.2750942103460089	0.0	conf	intergenic	-
EccDNA00000076	1	144883088	144883198	1	1	0	Nor-3	1:144883088-144883198	1	0	69.0	15.327272727272728	2.9606789482668914	0.5051052967453733	0.4548396587231538	0.0	conf	introns	ENSG00000224363
EccDNA00000077	1	144883097	144883207	1	1	0	Nor-3	1:144883097-144883207	1	0	60.0	14.763636363636365	3.7293120806713564	0.4866562009419153	0.4435146443514644	0.0	conf	introns	ENSG00000224363
EccDNA00000078	1	152111691	152111823	1	1	0	Nor-1	1:152111691-152111823	1	0	26.0	17.484848484848484	2.9707790236478693	0.28074683110654336	0.4368029739776952	0.0	conf	exon	ENSG00000159450
EccDNA00000079	1	153261099	153261448	1	1	0	Nor-1	1:153261099-153261448	1	0	51.0	14.968481375358165	3.114184801428268	0.20859385393108956	0.2585551330798479	0.0	conf	exon	ENSG00000203782
EccDNA00000080	1	156556851	156559254	6	6	0	Fgr-3	1:156556851-156559254	6	0	280.0	12.593424885559713	12.687770318404946	0.22868512403691474	0.3201237772010381	0.07615480649188515	conf	introns	ENSG00000183856
EccDNA00000081	1	161281684	161281869	1	1	0	Nor-1	1:161281684-161281869	1	0	22.0	11.983783783783787	3.9159765282068233	0.3052678973435389	0.1884480746791132	0.0	conf	introns	ENSG00000248485
EccDNA00000082	1	162082770	162083238	2	2	0	Nor-2	1:162082770-162083238	2	0	58.0	11.696581196581194	13.999611909296933	0.3645491803278689	0.13936078318456666	0.09188034188034187	conf	introns	ENSG00000198929
EccDNA00000083	1	167278707	167278835	2	2	0	Nor-2	1:167278707-167278835	2	0	50.0	25.734375	5.078269228721041	0.2633669744470689	0.2629629629629629	0.0	conf	introns	ENSG00000143190
EccDNA00000084	1	179576385	179576514	2	2	0	Nor-1	1:179576385-179576514	2	0	18.0	34.821705426356594	8.812825055770368	0.3438899552143314	0.3179578661230037	0.0	conf	gene_up2k	ENSG00000116218
EccDNA00000085	1	180575046	180575236	2	2	0	Fgr-3	1:180575046-180575236	2	0	46.0	20.14210526315789	4.276719818970176	0.2080406878178736	0.29219600725952816	0.0	conf	intergenic	-
EccDNA00000086	1	183150035	183150276	1	1	0	Nor-3	1:183150035-183150276	1	0	10.98	20.045643153526967	3.791504986615733	0.4121589277166108	0.3188717067583047	0.0	conf	intergenic	-
EccDNA00000087	1	184327916	184328052	1	1	0	Nor-1	1:184327916-184328052	1	0	17.0	10.860294117647056	2.7337024939191017	0.21396993810786916	0.2616088947024199	0.0	conf	gene_up2k	ENSG00000231791
EccDNA00000088	1	193266175	193266550	2	2	0	Nor-3	1:193266175-193266550	2	0	48.0	9.576	13.160707579761812	0.3230337078651685	0.07280334728033472	0.6053333333333333	lconf	intergenic	-
EccDNA00000089	1	196763114	196847784	2	1	1	Fgr-2	1:196763114-196847784	1	1	8.0	40.581528286287934	14.664324338129044	0.446927374301676	0.4107142857142857	0.0026337545765914732	conf	exon	ENSG00000116785,ENSG00000244414
EccDNA00000090	1	201966982	201967118	1	1	0	Fgr-3	1:201966982-201967118	1	0	23.0	14.095588235294118	1.9511635912607617	0.4151002506265664	0.2236091847742333	0.0	conf	introns	ENSG00000134375
EccDNA00000091	1	203919073	203919324	1	1	0	Fgr-1	1:203919073-203919324	1	0	18.0	12.40239043824701	2.726846438096646	0.2286038163612318	0.2214044771542472	0.0	conf	intergenic	-
EccDNA00000092	1	205973065	205973169	4	4	0	Nor-2	1:205973065-205973169	4	0	211.99	58.903846153846146	8.796327064319811	0.5046284501061571	0.5330526692941598	0.0	hconf	intergenic	-
EccDNA00000093	1	209761663	209762730	9	5	4	Nor-1,Nor-3	1:209761663-209762730,1:209761663-209762729	2,3	1,3	148.0,192.98	33.238050609184626,35.22607879924953	6.983548423957094,9.195832474855694	0.3722746501789782,0.4575189469485441	0.30386670058509285,0.3383054892601432	0.0,0.0	conf	exon	ENSG00000009790
EccDNA00000094	1	211617625	211617770	2	2	0	Nor-2	1:211617625-211617770	2	0	16.0	37.72413793103448	5.971752770618425	0.3983014405504193	0.4064587973273942	0.0	conf	intergenic	-
EccDNA00000095	1	212320622	212320899	1	1	0	Nor-2	1:212320622-212320899	1	0	29.0	18.126353790613717	1.2838592786576646	0.28833762886597936	0.3052970045693011	0.0	conf	introns	ENSG00000066027,ENSG00000234915
EccDNA00000096	1	212910238	212914459	2	2	0	Fgr-2	1:212910238-212914459	2	0	28.0	20.12390428808339	19.935588045195228	0.2359350237717908	0.28434764909423976	0.1968727789623312	conf	intergenic	-
EccDNA00000097	1	221001904	221002046	2	2	0	Fgr-3	1:221001904-221002046	2	0	27.84	38.61267605633803	3.0807182982364147	0.3678775585469297	0.3730352435809821	0.0	conf	intergenic	-
EccDNA00000098	1	224335749	224335891	1	1	0	Fgr-1	1:224335749-224335891	1	0	16.98	16.985915492957748	2.226555210529175	0.3074817518248175	0.32411564015083505	0.0	conf	intergenic	-
EccDNA00000099	1	224750966	224751224	4	4	0	Fgr-2	1:224750966-224751224	4	0	68.0	37.12790697674419	9.426331886187542	0.2203069657615112	0.2927331189710611	0.0	conf	intergenic	-
EccDNA00000100	1	226978433	226978832	4	4	0	Fgr-2	1:226978433-226978832	4	0	74.97999999999998	35.528822055137844	5.944905476011504	0.5430121415654869	0.2829067641681901	0.0	conf	introns	ENSG00000163050
EccDNA00000101	1	230335027	230335787	4	4	0	Nor-2	1:230335027-230335787	4	0	92.0	22.627631578947373	12.786898091860838	0.35340508443124885	0.3346031746031746	0.007894736842105262	conf	introns	ENSG00000177614
EccDNA00000102	1	234182800	234184051	4	4	0	Fgr-3	1:234182800-234184051	4	0	196.0	3.4332533972821744	9.47001564781403	0.29572104505245833	0.14408929477422627	0.8800959232613909	lconf	introns	ENSG00000183780
EccDNA00000103	1	234182815	234184075	6	6	0	Nor-2,Fgr-3	1:234182815-234184066,1:234182824-234184075	2,4	0,0	128.0,292.0	2.749000799360512,3.48361310951239	7.8784321566033935,9.647935795956444	0.2121093239178763,0.2268121590023383	0.21760479041916167,0.2145299935299011	0.8792965627498002,0.8800959232613909	lconf	introns	ENSG00000183780
EccDNA00000104	1	234557917	234558044	1	1	0	Nor-1	1:234557917-234558044	1	0	22.0	8.10236220472441	1.085586641865454	0.3530195381882771	0.5767004341534009	0.0	conf	intergenic	-
EccDNA00000105	1	234557927	234558053	1	1	0	Nor-1	1:234557927-234558053	1	0	32.0	7.928571428571429	1.2610059692252726	0.3520385795703639	0.5942249240121581	0.0	conf	intergenic	-
EccDNA00000106	1	235078333	235078650	10	4	6	Fgr-3	1:235078333-235078650	4	6	150.0	98.22712933753944	36.105944995236506	0.482949348895954	0.3359681295055015	0.0	conf	intergenic	-
EccDNA00000107	1	240986508	240986982	2	2	0	Nor-2	1:240986508-240986982	2	0	98.0	14.704641350210972	7.420841017799447	0.3026862364995846	0.230857668429524	0.0	conf	introns	ENSG00000182901
EccDNA00000108	1	241674784	241675075	1	1	0	Fgr-2	1:241674784-241675075	1	0	60.95	10.288659793814434	5.25427418136126	0.14799575258826653	0.6945432977461448	0.13058419243986255	conf	introns	ENSG00000162843,ENSG00000054277
EccDNA00000109	1	241674912	241675093	1	1	0	Fgr-2	1:241674912-241675093	1	0	60.96	11.088397790055248	3.1205836287951816	0.29340607210626185	0.7373527373527373	0.0	conf	introns	ENSG00000162843,ENSG00000054277
EccDNA00000110	1	241920558	241920695	4	4	0	Fgr-3	1:241920558-241920695	4	0	112.92	61.503649635036496	11.685116922097265	0.4533840058219455	0.34567136441071705	0.0	conf	intergenic	-
EccDNA00000111	1	245786704	245786853	1	1	0	Nor-1	1:245786704-245786853	1	0	8.0	17.322147651006713	3.169206824690094	0.2688869412795793	0.5013743815283123	0.0	conf	introns	ENSG00000185420
EccDNA00000112	1	246395585	246395843	2	2	0	Nor-3	1:246395585-246395843	2	0	16.0	23.21705426356589	6.2635419064703095	0.2520997375328084	0.5471209035363821	0.0	conf	introns	ENSG00000185420
EccDNA00000113	1	248407741	248407905	2	2	0	Fgr-3	1:248407741-248407905	2	0	32.0	34.890243902439025	11.827526902249614	0.3402317880794702	0.5116084850509437	0.06097560975609756	conf	exon	ENSG00000175143
EccDNA00000114	10	337720	337839	1	1	0	Fgr-1	10:337720-337839	1	0	34.0	18.73949579831933	2.4749575495008163	0.3606557377049181	0.5992128566743194	0.0	conf	introns	ENSG00000151240
EccDNA00000115	10	337735	337854	1	1	0	Fgr-1	10:337735-337854	1	0	49.0	17.647058823529417	2.9465497136527645	0.3541308910513261	0.6267631103074139	0.0	conf	introns	ENSG00000151240
EccDNA00000116	10	655740	656259	10	3	7	Nor-3	10:655740-656259	3	7	62.0	33.115606936416185	7.83660984857092	0.4220129487934079	0.5194085027726433	0.0	conf	introns	ENSG00000151240,ENSG00000180525
EccDNA00000117	10	738024	738163	1	1	0	Nor-2	10:738024-738163	1	0	15.85	12.33093525179856	2.160430576617358	0.2841425496292753	0.5757174392935982	0.0	conf	intergenic	-
EccDNA00000118	10	1327752	1327998	11	8	3	Fgr-2,Fgr-3	10:1327752-1327998,10:1327752-1327998	4,4	1,2	286.95,302.0	80.8048780487805,36.00813008130081	37.6387748814786,22.42403470109164	0.7232949512843224,0.4074424471775465	0.6928985065528802,0.6229421696918531	0.0,0.0	hconf	introns	ENSG00000185736
EccDNA00000119	10	1327835	1327997	3	3	0	Fgr-3	10:1327835-1327997	3	0	132.92000000000002	48.0679012345679	17.78094643400657	0.6147504122320492	0.6185025727186811	0.0	hconf	introns	ENSG00000185736
EccDNA00000120	10	2156528	2156578	2	2	0	Nor-2	10:2156528-2156578	2	0	94.0	36.32	1.24	0.21091753774680605	0.22455793248423395	0.0	conf	introns	ENSG00000227912
EccDNA00000121	10	2392310	2392543	1	1	0	Nor-3	10:2392310-2392543	1	0	28.0	5.8841201716738185	4.916413451044397	0.15278609946075494	0.5261233019853709	0.02575107296137339	conf	introns	ENSG00000234170
EccDNA00000122	10	3242279	3242421	11	11	0	Nor-3,Fgr-1	10:3242279-3242420,10:3242279-3242421	3,8	0,0	110.0,532.0	48.51773049645389,63.91549295774648	5.585699619512724,6.303914453182959	0.4675425790754258,0.4482497243660419	0.6666666666666666,0.8090674530040546	0.0,0.0	conf	introns	ENSG00000226762
EccDNA00000123	10	5577453	5577804	3	3	0	Nor-3	10:5577453-5577804	3	0	105.0	11.150997150997153	6.544826179352712	0.3058409951325041	0.5139003578309936	0.0	conf	intergenic	-
EccDNA00000124	10	6055350	6055997	2	2	0	Nor-1	10:6055350-6055997	2	0	116.0	7.400309119010818	9.357845557326216	0.21909942580840133	0.2742048643592142	0.4312210200927357	lconf	introns	ENSG00000134460
EccDNA00000125	10	6055381	6056028	2	2	0	Nor-1	10:6055381-6056028	2	0	54.0	7.979907264296753	10.374944464158236	0.1928618205631958	0.31447154471544714	0.4312210200927357	lconf	introns	ENSG00000134460
EccDNA00000126	10	6259530	6259656	2	2	0	Nor-2	10:6259530-6259656	2	0	63.72	35.142857142857146	4.803626747778473	0.3937889632879243	0.34988606152677554	0.0	conf	intergenic	-
EccDNA00000127	10	7526930	7526967	10	10	0	Nor-2,Nor-3	10:7526930-7526967,10:7526930-7526967	7,3	0,0	556.97,179.0	50.270270270270274,36.78378378378378	3.2685946120259075,5.403377998168219	0.19368947203998751,0.17322133129693268	0.21859207897520272,0.3151922186197313	0.0,0.0	conf	intergenic	-
EccDNA00000128	10	7667761	7667919	2	2	0	Nor-2	10:7667761-7667919	2	0	57.99	32.5253164556962	5.276769445970872	0.6184590028842192	0.3338563780690419	0.0	conf	gene_up2k	ENSG00000123243
EccDNA00000129	10	8562976	8563162	1	1	0	Nor-1	10:8562976-8563162	1	0	27.0	7.231182795698925	3.2437360145636283	0.27473182359952325	0.24237954768928224	0.0	conf	intergenic	-
EccDNA00000130	10	9472010	9472081	5	5	0	Fgr-1	10:9472010-9472081	5	0	359.0	74.26760563380282	1.9352748211062156	0.420830007980846	0.3833793805438418	0.0	conf	intergenic	-
EccDNA00000131	10	11721783	11722194	25	21	4	Fgr-3	10:11721783-11722194	21	4	1264.0	53.085158150851576	6.2123845120334655	0.4751975786110644	0.3701319863125305	0.0	conf	intergenic	-
EccDNA00000132	10	12554140	12554671	2	2	0	Nor-1	10:12554140-12554671	2	0	98.0	11.440677966101697	4.078994317713635	0.21102335164835165	0.3751319400464429	0.0	conf	introns	ENSG00000183049
EccDNA00000133	10	12554156	12554687	2	2	0	Nor-1	10:12554156-12554687	2	0	66.0	11.523540489642187	4.158909331138607	0.20439158279963404	0.3828790459965928	0.0	conf	introns	ENSG00000183049
EccDNA00000134	10	13074311	13074475	2	2	0	Fgr-2	10:13074311-13074475	2	0	27.99	19.420731707317074	6.414526916473683	0.3747524752475248	0.2828307100804998	0.0	conf	introns	ENSG00000151468
EccDNA00000135	10	13217148	13218787	1	1	0	Nor-1	10:13217148-13218787	1	0	29.0	23.683343502135447	14.691471198549054	0.3421911421911422	0.1629414775635557	0.0	conf	intergenic	-
EccDNA00000136	10	17295004	17295630	41	9	32	Fgr-2	10:17295004-17295630	9	32	459.78000000000014	82.4185303514377	11.985104243131444	0.4842280861389142	0.4851697438951757	0.0	conf	intergenic	-
EccDNA00000137	10	17295040	17295630	12	6	6	Fgr-3	10:17295040-17295630	6	6	160.0	55.59322033898305	6.735231537720509	0.3682277871418252	0.4271043623277451	0.0	conf	intergenic	-
EccDNA00000138	10	23331122	23331185	2	2	0	Fgr-1	10:23331122-23331185	2	0	71.98	14.809523809523812	2.084387488403741	0.3154158215010142	0.6274377942165433	0.0	conf	introns	ENSG00000179133
EccDNA00000139	10	26478950	26479408	4	4	0	Fgr-3	10:26478950-26479408	4	0	246.0	13.967248908296945	11.966885599301861	0.27017102087923617	0.2059532002752925	0.004366812227074236	conf	introns	ENSG00000077420
EccDNA00000140	10	38580765	38580940	3	3	0	Nor-1	10:38580765-38580940	3	0	66.0	39.01142857142858	12.320477064709824	0.2595687984496124	0.1288056206088993	0.0	conf	intergenic	-
EccDNA00000141	10	38891359	38905400	3	3	0	Nor-1	10:38891359-38905400	3	0	100.0	156.38601239227975	821.1869251796147	0.7076220037937575	0.3776151761517616	0.0	conf	intergenic	-
EccDNA00000142	10	38892855	38893229	6	6	0	Nor-1	10:38892855-38893229	6	0	324.0	31.37165775401069	13.261393000385562	0.359463850528026	0.31825542480837743	0.0	conf	intergenic	-
EccDNA00000143	10	39158273	39229918	35	11	24	Fgr-1,Fgr-3,Nor-2,Nor-1	10:39158273-39229918,10:39158273-39229918,10:39158273-39229918,10:39158295-39229901	2,3,2,4	1,9,6,8	116.75,168.78,105.9,36.0	28.308758461860567,38.26275385581688,29.98029171610021,26.34819707845711	6.496298762153943,8.519637493786465,6.9113143915458615,6.29745609555663	0.3903849473502503,0.42510931594159934,0.44249512670565294,0.4738853503184714	1.0,1.0,1.0,0.8719971315883829	0.0017447135180403378,0.00011166166515458159,6.978854072161351e-05,0.0007541267491550988	conf	intergenic	-
EccDNA00000144	10	39561370	39566123	5	3	2	Fgr-2	10:39561370-39566123	3	2	48.0	35.739953713444145	11.251393375523195	0.9249542403904821	0.2725894481503941	0.0	conf	intergenic	-
EccDNA00000145	10	39844841	39885952	1	1	0	Fgr-3	10:39844841-39885952	1	0	8.96	3.703777577777237	12.425118174829958	0.8487394957983193	0.12093023255813952	0.5142419303835957	lconf	intergenic	-
EccDNA00000146	10	42167388	42168130	4	4	0	Nor-2	10:42167388-42168130	4	0	168.0	65.66037735849056	19.67780965579031	0.33859755445438666	0.4399360629533997	0.0	conf	intergenic	-
EccDNA00000147	10	42778678	42779158	4	4	0	Nor-2	10:42778678-42779158	4	0	255.92	13.752083333333333	12.646269041093593	0.3465700064921013	0.2069551777434312	0.0875	conf	intergenic	-
EccDNA00000148	10	44927494	44928688	7	3	4	Nor-2	10:44927494-44928688	3	4	188.0	41.35259631490786	12.71582709670457	0.3894743999456041	0.2815048939641109	0.0	conf	exon	ENSG00000187783,ENSG00000224812
EccDNA00000149	10	52834482	52834648	4	4	0	Nor-1	10:52834482-52834648	4	0	31.86	12.030120481927712	3.415811390484496	0.2460756135308424	0.5479566305254379	0.0	conf	intergenic	-
EccDNA00000150	10	59882602	59882634	4	4	0	Fgr-1	10:59882602-59882634	4	0	82.97	36.5625	4.175355523784772	0.1228088590322242	0.13202437373053486	0.0	conf	introns	ENSG00000108091
EccDNA00000151	10	63234246	63234697	18	12	6	Nor-1,Nor-2	10:63234246-63234697,10:63234246-63234697	4,8	2,4	210.0,448.0	30.241685144124173,28.077605321507765	5.4212066794169065,6.061818240862129	0.3908207619534646,0.3210459183673469	0.3508916606535409,0.451815269620929	0.0,0.0	conf	introns	ENSG00000171988
EccDNA00000152	10	64077398	64077584	1	1	0	Fgr-3	10:64077398-64077584	1	0	20.0	11.220430107526882	4.317980888655305	0.1656473877337061	0.15713196033562166	0.0	conf	introns	ENSG00000228566
EccDNA00000153	10	64077410	64077596	1	1	0	Fgr-3	10:64077410-64077596	1	0	32.0	11.60752688172043	4.912322372156275	0.1549605721621126	0.16869627507163326	0.0	conf	introns	ENSG00000228566
EccDNA00000154	10	66338678	66338804	2	2	0	Nor-2	10:66338678-66338804	2	0	122.0	34.111111111111114	3.220032096414573	0.3333997807236121	0.3364344028858933	0.0	conf	introns	ENSG00000183230
EccDNA00000155	10	66493653	66494104	1	1	0	Nor-3	10:66493653-66494104	1	0	39.0	17.543237250554323	2.7245727806909508	0.30825496342737724	0.2487452948557089	0.0	conf	introns	ENSG00000183230
EccDNA00000156	10	73082729	73083100	3	3	0	Fgr-2	10:73082729-73083100	3	0	84.0	12.450134770889488	14.744712377951679	0.3165814023472765	0.11748133539935203	0.19946091644204847	conf	introns	ENSG00000122884
EccDNA00000157	10	73082769	73083140	3	2	1	Fgr-2	10:73082769-73083140	2	1	136.0	12.436657681940703	14.725819547164381	0.2483055406132329	0.2619047619047619	0.19946091644204847	conf	introns	ENSG00000122884
EccDNA00000158	10	73082790	73083162	2	2	0	Nor-2	10:73082790-73083162	2	0	124.0	9.010752688172044	12.096382311454045	0.13725197672683873	0.270854215391469	0.6021505376344086	lconf	introns	ENSG00000122884
EccDNA00000159	10	76429020	76429158	2	2	0	Nor-2	10:76429020-76429158	2	0	30.0	35.82608695652174	4.541137320798789	0.3747083009223247	0.31602163961714524	0.0	conf	introns	ENSG00000148655
EccDNA00000160	10	83907452	83907659	9	9	0	Nor-1,Nor-3	10:83907452-83907658,10:83907452-83907659	5,4	0,0	340.99,222.0	64.32038834951456,53.11594202898551	10.208233486610004,8.768415373974504	0.4876056141330913,0.5261752136752137	0.5092286261535782,0.5090731283277192	0.0,0.0	hconf	intergenic	-
EccDNA00000161	10	87689297	87689518	2	2	0	Nor-3	10:87689297-87689518	2	0	52.0	41.33936651583711	5.239748669023632	0.4115896195702725	0.4558117195004803	0.0	conf	introns	ENSG00000198682
EccDNA00000162	10	87689297	87689523	2	2	0	Nor-3	10:87689297-87689523	2	0	88.82000000000002	41.0	5.653724592683262	0.4115896195702725	0.4513694461351187	0.0	conf	introns	ENSG00000198682
EccDNA00000163	10	88134497	88134580	9	9	0	Nor-2	10:88134497-88134580	9	0	286.0	98.13253012048193	7.403631613496842	0.5126510574018127	0.4224365956122608	0.0	conf	intergenic	-
EccDNA00000164	10	90644300	90644408	3	3	0	Nor-2	10:90644300-90644408	3	0	87.0	58.49074074074074	8.054783913659486	0.5125010889450301	0.536598689002185	0.0	hconf	intergenic	-
EccDNA00000165	10	90644300	90644411	4	4	0	Nor-2	10:90644300-90644411	4	0	215.0	58.36036036036035	7.983984862495348	0.5125010889450301	0.5450249886415266	0.0	hconf	intergenic	-
EccDNA00000166	10	94228222	94228378	2	2	0	Nor-2	10:94228222-94228378	2	0	20.0	36.057692307692314	7.798948305672772	0.3495919707344527	0.31610513318045513	0.019230769230769232	conf	introns	ENSG00000228553,ENSG00000138193
EccDNA00000167	10	95447029	95448268	68	54	14	Nor-1,Fgr-1,Fgr-3,Nor-3	10:95447029-95448268,10:95447029-95448268,10:95447029-95448267,10:95447029-95448268	8,6,36,4	0,4,10,0	403.98,360.95,1675.96,239.96	32.00968523002421,33.678773204196936,48.557350565428116,30.67312348668281	8.034725068271573,14.242910297164245,18.467047631684398,4.065704812100063	0.39472755090031775,0.4970117395944504,0.4968519396114007,0.4638137193203272	0.3650426742532006,0.4056167400881057,0.2425288596396591,0.338601478112564	0.0,0.0,0.0,0.0	conf	introns	ENSG00000095637
EccDNA00000168	10	95447158	95448279	5	4	1	Fgr-1	10:95447158-95448279	4	1	35.96	31.812667261373768	14.101602142446206	0.462543613600602	0.3761529058784309	0.001784121320249777	conf	introns	ENSG00000095637
EccDNA00000169	10	95447174	95448295	7	6	1	Fgr-1	10:95447174-95448295	6	1	150.0	31.175735950044604	13.833738767745993	0.4446409853249476	0.33658094482836753	0.001784121320249777	conf	introns	ENSG00000095637
EccDNA00000170	10	95447206	95448327	2	2	0	Nor-1	10:95447206-95448327	2	0	114.0	30.062444246208738	8.865011505601014	0.4058926633836909	0.24961293652158956	0.0	conf	introns	ENSG00000095637
EccDNA00000171	10	97275026	97277708	2	2	0	Fgr-1	10:97275026-97277708	2	0	118.0	14.819537658463831	8.162925596733002	0.2767897175310118	0.2583620265617314	0.028337061894108874	conf	introns	ENSG00000213390,ENSG00000269891
EccDNA00000172	10	102443762	102444415	2	2	0	Fgr-1	10:102443762-102444415	2	0	67.84	25.03215926493109	9.208186371724407	0.3088332964356874	0.36978540772532187	0.0	conf	intergenic	-
EccDNA00000173	10	103992647	103992754	7	7	0	Nor-2	10:103992647-103992754	7	0	363.0	56.90654205607477	4.386753020323277	0.4494618624239588	0.4397267717146627	0.0	conf	introns	ENSG00000065613
EccDNA00000174	10	105091137	105091651	1	1	0	Fgr-1	10:105091137-105091651	1	0	49.0	13.634241245136185	6.078801168493746	0.24569130601302186	0.30156893004115226	0.0	conf	introns	ENSG00000156395
EccDNA00000175	10	110226791	110227449	2	2	0	Nor-2	10:110226791-110227449	2	0	66.0	7.841945288753799	8.888669943175346	0.3669064748201439	0.3312980827939919	0.0060790273556231	conf	exon	ENSG00000119950
EccDNA00000176	10	111337679	111337815	6	6	0	Fgr-2	10:111337679-111337815	6	0	115.98	99.10294117647058	12.160857779684632	0.5667771382057096	0.5096425440732444	0.0	hconf	intergenic	-
EccDNA00000177	10	114787106	114787680	4	4	0	Fgr-3	10:114787106-114787680	4	0	68.0	39.48257839721254	6.42394879264645	0.4021557486631016	0.3352698492885409	0.0	conf	introns	ENSG00000228484
EccDNA00000178	10	119864565	119865068	6	5	1	Fgr-2	10:119864565-119865068	5	1	216.0	62.98210735586481	8.058784886650699	0.486086393787413	0.458000484144275	0.0	conf	introns	ENSG00000197771
EccDNA00000179	10	121903057	121903156	2	2	0	Nor-1	10:121903057-121903156	2	0	133.98000000000002	23.313131313131308	3.5180529068625632	0.3042045604323184	0.31100929793828325	0.0	conf	introns	ENSG00000107669
EccDNA00000180	10	124227035	124227477	8	8	0	Fgr-1	10:124227035-124227477	8	0	340.0	53.91628959276018	16.77127896129523	0.4345250540107325	0.3931720734568401	0.0	conf	intergenic	-
EccDNA00000181	10	124380397	124380682	5	4	1	Fgr-1	10:124380397-124380682	4	1	92.0	29.42456140350877	14.708349230567475	0.4719857037737832	0.1677590118477439	0.02807017543859649	conf	intergenic	-
EccDNA00000182	10	124610477	124611047	3	3	0	Nor-2	10:124610477-124611047	3	0	96.0	21.315789473684212	10.778239765699537	0.11713127636694515	0.3467232274261969	0.0	conf	introns	ENSG00000107902
EccDNA00000183	10	125824767	125825185	15	11	4	Nor-2,Fgr-3,Fgr-2	10:125824767-125825185,10:125824767-125825185,10:125824767-125825184	2,4,5	2,2,0	100.0,210.0,202.98	44.49282296650718,63.37081339712918,84.50359712230215	7.360582732043843,6.912564651132636,5.340727324594955	0.3715049145910869,0.3977592961715582,0.4754841598567111	0.3566306617046383,0.4189384105005048,0.3999898234366254	0.0,0.0,0.0	conf	introns	ENSG00000188690,ENSG00000107949
EccDNA00000184	10	129249661	129249733	1	1	0	Fgr-3	10:129249661-129249733	1	0	36.68	18.305555555555557	6.9873673489473695	0.2735007262917617	0.14889290555806595	0.0	conf	intergenic	-
EccDNA00000185	10	129520473	129520566	3	3	0	Fgr-1	10:129520473-129520566	3	0	168.0	28.483870967741932	3.2082316947200966	0.2964413607878245	0.3913428866893189	0.0	conf	introns	ENSG00000170430
EccDNA00000186	10	130790017	130790654	8	4	4	Nor-2	10:130790017-130790654	4	4	120.0	63.21193092621664	34.261309751366184	0.4707639391745112	0.6261156186612576	0.0	conf	intergenic	-
EccDNA00000187	10	131044355	131044557	5	4	1	Fgr-3	10:131044355-131044557	4	1	119.0	62.22772277227722	9.05744176077757	0.4668149161820048	0.3743573264781491	0.0	conf	intergenic	-
EccDNA00000188	10	131044355	131044592	6	5	1	Fgr-3	10:131044355-131044592	5	1	236.0	64.60759493670886	10.167480702510515	0.4668149161820048	0.41093197011403854	0.0	conf	intergenic	-
EccDNA00000189	10	131176467	131177157	41	24	17	Fgr-3	10:131176467-131177157	24	17	1145.36	96.3463768115942	35.466910807608045	0.5261840183601085	0.3820193328490809	0.0	conf	introns	ENSG00000176769
EccDNA00000190	10	131486502	131486822	12	6	6	Nor-1	10:131486502-131486822	6	6	328.0	54.321875	21.505075481950183	0.5812130063801983	0.6723678365171035	0.0	hconf	intergenic	-
EccDNA00000191	10	131744850	131744951	1	1	0	Nor-3	10:131744850-131744951	1	0	86.97	21.455445544554454	5.039496974102188	0.2713871739952123	0.3378125	0.0	conf	intergenic	-
EccDNA00000192	10	131842050	131842190	4	4	0	Fgr-1	10:131842050-131842190	4	0	101.97	79.56428571428572	14.13314782159087	0.5171590569979111	0.5482316252037707	0.0	hconf	intergenic	-
EccDNA00000193	10	131953227	131953410	1	1	0	Fgr-3	10:131953227-131953410	1	0	43.0	6.874316939890711	4.405727326628179	0.364321608040201	0.15010141987829614	0.00546448087431694	conf	introns	ENSG00000175470
EccDNA00000194	10	132392479	132392504	2	2	0	Nor-3	10:132392479-132392504	2	0	47.96	37.2	2.2449944320643653	0.09127490430856806	0.10205201360693517	0.0	conf	intergenic	-
EccDNA00000195	10	132578479	132578536	2	2	0	Nor-1	10:132578479-132578536	2	0	61.58	35.070175438596486	2.783785439420587	0.26441798941798944	0.3978109452736319	0.0	conf	introns	ENSG00000068383
EccDNA00000196	10	132837829	132837953	3	3	0	Fgr-3	10:132837829-132837953	3	0	65.88	53.62096774193547	4.431545172043567	0.4020594789825559	0.3320430627797266	0.0	conf	introns	ENSG00000171811
EccDNA00000197	10	133069625	133069989	1	1	0	Fgr-3	10:133069625-133069989	1	0	15.98	12.252747252747257	3.960917327965325	0.21230839624799816	0.14425148941564206	0.0	conf	gene_up2k	ENSG00000197177
EccDNA00000198	10	133069799	133069842	2	2	0	Fgr-3	10:133069799-133069842	2	0	78.0	17.813953488372096	1.4184140169280843	0.2101508916323731	0.16099201345102984	0.0	conf	gene_up2k	ENSG00000197177
EccDNA00000199	10	133140049	133140395	1	1	0	Fgr-1	10:133140049-133140395	1	0	51.0	7.881502890173412	8.970107973022369	0.3279142165340713	0.1481283422459893	0.5260115606936416	lconf	intergenic	-
EccDNA00000200	10	133175367	133175545	2	2	0	Fgr-3	10:133175367-133175545	2	0	36.0	20.764044943820227	8.241471549508063	0.2911590671771667	0.2715017243181105	0.0	conf	introns	ENSG00000171798
EccDNA00000201	11	435463	435566	2	2	0	Nor-2	11:435463-435566	2	0	93.7	35.51456310679612	3.0461310099062837	0.3454281567489115	0.33966791438717725	0.0	conf	introns	ENSG00000185101
EccDNA00000202	11	435487	435722	2	2	0	Nor-2	11:435487-435722	2	0	72.0	35.53617021276596	5.9838230692609145	0.32721169036334913	0.6358851674641148	0.0	conf	introns	ENSG00000185101
EccDNA00000203	11	1070347	1070524	3	3	0	Fgr-3	11:1070347-1070524	3	0	151.0	26.525423728813557	13.089465206673847	0.4501735887874502	0.9889613647767184	0.0	conf	intergenic	-
EccDNA00000204	11	1088703	1088963	3	3	0	Nor-3	11:1088703-1088963	3	0	24.0	24.43846153846154	5.811796817553133	0.38789107763615294	0.523248730964467	0.0	conf	introns	ENSG00000198788
EccDNA00000205	11	1096007	1099021	2	2	0	Nor-3	11:1096007-1099021	2	0	15.92	31.16788321167883	16.759462371935268	0.4289330922242315	0.6358002832861189	0.046449900464499004	conf	exon	ENSG00000198788
EccDNA00000206	11	1106449	1106726	1	1	0	Nor-3	11:1106449-1106726	1	0	36.0	19.89530685920577	4.594756035806593	0.4745050989802039	0.5176470588235295	0.0	conf	introns	ENSG00000198788
EccDNA00000207	11	1872323	1872914	1	1	0	Nor-1	11:1872323-1872914	1	0	8.96	23.172588832487307	4.552457163465497	0.2972972972972973	0.7092298980747452	0.0	conf	introns	ENSG00000130592
EccDNA00000208	11	2699607	2699680	2	2	0	Nor-3	11:2699607-2699680	2	0	74.98	26.410958904109588	1.441418787722291	0.23852530001237165	0.4229925405879772	0.0	conf	exon	ENSG00000053918,ENSG00000269821
EccDNA00000209	11	2937740	2938470	2	2	0	Nor-1	11:2937740-2938470	2	0	16.0	28.217808219178075	6.250738969261974	0.3124233983286908	0.6801895173230678	0.0	conf	intergenic	-
EccDNA00000210	11	3096964	3097026	1	1	0	Fgr-1	11:3096964-3097026	1	0	8.99	12.516129032258064	1.7756592186481144	0.1936610930870976	0.3993823983530623	0.0	conf	introns	ENSG00000021762
EccDNA00000211	11	3131773	3131947	1	1	0	Nor-3	11:3131773-3131947	1	0	26.0	6.660919540229885	5.062252833684517	0.246939736346516	0.96742671009772	0.005747126436781609	conf	introns	ENSG00000021762
EccDNA00000212	11	7491544	7491764	2	2	0	Fgr-1	11:7491544-7491764	2	0	113.0	35.440909090909095	2.4645042080985657	0.4794791961505802	0.6011226679874525	0.0	conf	introns	ENSG00000251364,ENSG00000183801
EccDNA00000213	11	9477071	9477284	1	1	0	Nor-1	11:9477071-9477284	1	0	68.78	10.765258215962444	2.838586329700912	0.2618595825426945	0.2379603399433428	0.0	conf	introns	ENSG00000166478
EccDNA00000214	11	17174251	17174716	6	6	0	Fgr-2	11:17174251-17174716	6	0	240.0	16.61505376344086	12.707130723875814	0.2770894582108358	0.5194497153700189	0.0	conf	introns	ENSG00000011405
EccDNA00000215	11	22686544	22686717	2	2	0	Nor-3	11:22686544-22686717	2	0	18.0	25.2485549132948	5.881445370470464	0.3018970929439061	0.3709206349206349	0.0	conf	introns	ENSG00000148935
EccDNA00000216	11	24626074	24637593	14	12	2	Fgr-3	11:24626074-24637593	12	2	800.0	56.640941053910936	9.884649990046652	0.4301805276963432	0.4675310984608898	0.0	conf	introns	ENSG00000187398
EccDNA00000217	11	25658436	25658640	2	2	0	Nor-1	11:25658436-25658640	2	0	88.0	19.397058823529417	4.680392054182375	0.28097758405977585	0.2477583765927324	0.0	conf	intergenic	-
EccDNA00000218	11	29724632	29724786	7	7	0	Nor-2,Fgr-3	11:29724632-29724786,11:29724632-29724786	3,4	0,0	114.98,133.82	30.181818181818183,46.64935064935065	3.768382727713119,4.380494646107619	0.42158564814814814,0.4030556566024009	0.33904181550745954,0.4174272429826072	0.0,0.0	conf	introns	ENSG00000254530,ENSG00000254734
EccDNA00000219	11	33970675	33970845	1	1	0	Nor-1	11:33970675-33970845	1	0	8.91	18.935294117647054	5.644512293470701	0.33204881181759793	0.32890412916130873	0.0	conf	intergenic	-
EccDNA00000220	11	37427203	37427444	2	2	0	Nor-2	11:37427203-37427444	2	0	104.0	23.298755186721987	16.49499982410815	0.1907055823179371	0.2492620531321745	0.15352697095435686	conf	intergenic	-
EccDNA00000221	11	38665461	38665567	2	2	0	Nor-3	11:38665461-38665567	2	0	55.94	16.32075471698113	3.38015063249063	0.31485416264245697	0.35412217001281504	0.018867924528301886	conf	introns	ENSG00000254562
EccDNA00000222	11	46721211	46722009	20	12	8	Nor-1,Nor-2,Nor-3	11:46721211-46722009,11:46721211-46722009,11:46721211-46722009	4,5,3	2,4,2	76.0,91.98,83.86	37.66666666666666,59.882205513784456,45.64035087719297	4.668903867609519,9.00131759488463,7.1912454348641255	0.3522565059844076,0.41220212945749535,0.4962048261017333	0.3755435727952687,0.4659498207885305,0.4481802134992015	0.0,0.0,0.0	conf	introns	ENSG00000180210
EccDNA00000223	11	46721287	46722090	5	3	2	Nor-3	11:46721287-46722090	3	2	51.0	45.75093399750934	7.1177769137316425	0.4629027764880676	0.4387467159676949	0.0	conf	introns	ENSG00000180210
EccDNA00000224	11	47661771	47664888	4	4	0	Fgr-2	11:47661771-47664888	4	0	63.94	38.6762913057427	5.344181437920707	0.3659121727339105	0.6	0.0	conf	exon	ENSG00000165923
EccDNA00000225	11	47879933	47913903	16	10	6	Nor-2	11:47879933-47913903	10	6	444.0	42.33367677362378	9.40471758207946	0.4088020336828726	0.3564699251147435	0.0	conf	intergenic	-
EccDNA00000226	11	48863450	48863676	1	1	0	Fgr-1	11:48863450-48863676	1	0	9.0	21.429203539823014	3.6515042703586764	0.30444925845692383	0.360964581763376	0.0	conf	intergenic	-
EccDNA00000227	11	50392735	50396334	9	6	3	Nor-2	11:50392735-50396334	6	3	252.0	46.124756876910254	8.919275905540303	0.4075641136344012	0.3642372433242267	0.0	conf	intergenic	-
EccDNA00000228	11	50756328	50756668	10	6	4	Nor-3	11:50756328-50756668	6	4	126.0	69.15294117647059	25.378084979600693	0.4991555529672122	0.3877103786816269	0.0	conf	intergenic	-
EccDNA00000229	11	54369109	54384463	1	1	0	Nor-3	11:54369109-54384463	1	0	20.0	8.006382701576136	14.115116364985633	0.9150464919695688	0.6475972540045767	0.34590334766184705	lconf	intergenic	-
EccDNA00000230	11	55057737	55057935	8	8	0	Nor-2,Fgr-2	11:55057737-55057935,11:55057737-55057934	4,4	0,0	220.0,149.0	55.22222222222222,48.76142131979695	5.974788032342683,3.3003513134260083	0.5133920381581362,0.3169292658397586	0.4933610333303224,0.3744987375612654	0.0,0.0	conf	intergenic	-
EccDNA00000231	11	58864206	58869135	2	2	0	Nor-1	11:58864206-58869135	2	0	108.0	1.0736457699330493	4.43025495592989	0.2811264230077891	0.1974061433447099	0.7867721647392979	lconf	introns	ENSG00000156689
EccDNA00000232	11	60986889	60990806	2	2	0	Fgr-1	11:60986889-60990806	2	0	16.0	29.550165943323968	7.604222527865026	0.3384691149570845	0.4285461932520756	0.0005105948429920858	conf	exon	ENSG00000013725
EccDNA00000233	11	61673851	61674097	2	2	0	Nor-2	11:61673851-61674097	2	0	39.96	24.995934959349594	5.1026041235136175	0.3732789393166752	0.2583016476552598	0.0	conf	intergenic	-
EccDNA00000234	11	62143053	62143160	3	3	0	Nor-3	11:62143053-62143160	3	0	96.0	46.39252336448598	3.452635480828057	0.4785023657683604	0.4585294117647059	0.0	conf	introns	ENSG00000149503
EccDNA00000235	11	63931435	63934472	54	37	17	Nor-1,Nor-3,Fgr-3,Fgr-1	11:63931435-63934472,11:63931435-63934472,11:63931435-63934471,11:63931435-63934472	4,7,8,18	7,1,5,4	250.0,466.89,463.6,1322.0	29.7942048073757,32.033915047744486,46.79216073781291,34.987158379980244	12.547839020242051,12.03574834860135,15.728152689709521,11.058685898814256	0.22107904642409035,0.2457748255276213,0.25898246622592697,0.2308594583066752	0.5454376854599406,0.5486708172744342,0.5612494895875868,0.5590383444917834	0.0,0.0,0.0,0.0	conf	intergenic	-
EccDNA00000236	11	63931435	63934509	21	12	9	Fgr-2	11:63931435-63934509	12	9	771.86	51.71633051398828	15.571927264807904	0.3147101566284515	0.7685704853086828	0.0	conf	intergenic	-
EccDNA00000237	11	64595102	64595204	1	1	0	Nor-1	11:64595102-64595204	1	0	34.0	18.294117647058822	2.644225062705064	0.3830678960603521	0.2584823314092637	0.0	conf	introns	ENSG00000197891
EccDNA00000238	11	64595936	64596213	3	2	1	Nor-1	11:64595936-64596213	2	1	43.0	33.530685920577625	9.873018545378256	0.3371612310519063	0.3690286250586579	0.0	conf	introns	ENSG00000197891
EccDNA00000239	11	64984968	64985447	2	2	0	Nor-3	11:64984968-64985447	2	0	17.96	25.461377870563673	4.5021533911940566	0.35337003422109803	0.3899961914434429	0.0	conf	intergenic	-
EccDNA00000240	11	64992847	64993188	2	2	0	Nor-1	11:64992847-64993188	2	0	37.96	17.50439882697947	3.7429281908834513	0.3514872224549644	0.41411853529633824	0.0	conf	introns	ENSG00000168062
EccDNA00000241	11	65469700	65470077	2	2	0	Nor-1	11:65469700-65470077	2	0	18.0	14.657824933687005	3.706349636748972	0.27436935534101525	0.3271010023130301	0.0	conf	intergenic	-
EccDNA00000242	11	67266802	67266950	1	1	0	Nor-3	11:67266802-67266950	1	0	40.0	12.270270270270268	2.921482857919269	0.9043545878693624	0.3606429867772881	0.0	conf	exon	ENSG00000173020
EccDNA00000243	11	68963986	68964050	10	10	0	Nor-3	11:68963986-68964050	10	0	210.92	123.84375	18.563420642152675	0.420946412448882	0.3678470320694296	0.0	conf	intergenic	-
EccDNA00000244	11	68963986	68964177	6	5	1	Fgr-1	11:68963986-68964177	5	1	296.7	95.78010471204188	35.53884125411759	0.6739664682431326	0.5446323240267401	0.0	hconf	intergenic	-
EccDNA00000245	11	69110529	69111079	4	4	0	Nor-2	11:69110529-69111079	4	0	80.0	45.2	20.101198516958675	0.3781574429820976	0.5536380255941499	0.0	conf	introns	ENSG00000287725,ENSG00000162341,ENSG00000260895
EccDNA00000246	11	69324038	69324281	1	1	0	Fgr-1	11:69324038-69324281	1	0	19.98	22.625514403292183	2.232312103623023	0.3705696202531645	0.3497961743493258	0.0	conf	introns	ENSG00000172927
EccDNA00000247	11	70658144	70658336	1	1	0	Nor-3	11:70658144-70658336	1	0	17.0	21.34895833333333	2.7666350948876306	0.3171318575553417	0.2800875273522976	0.0	conf	introns	ENSG00000162105
EccDNA00000248	11	71065951	71066315	2	2	0	Fgr-3	11:71065951-71066315	2	0	25.98	24.203296703296704	8.14615058487919	0.6017199017199018	0.18046760837798345	0.0	conf	introns	ENSG00000162105
EccDNA00000249	11	71065992	71066203	1	1	0	Fgr-1	11:71065992-71066203	1	0	20.97	22.810426540284357	7.937079894950137	0.4972387894853104	0.5354701861890172	0.0	conf	introns	ENSG00000162105
EccDNA00000250	11	72201769	72201881	1	1	0	Nor-1	11:72201769-72201881	1	0	40.0	13.723214285714285	1.68612945099426	0.1877285656237302	0.2691415313225058	0.0	conf	introns	ENSG00000204971
EccDNA00000251	11	73998970	73999179	16	16	0	Nor-2,Fgr-3	11:73998970-73999179,11:73998970-73999179	10,6	0,0	468.0,204.0	60.014354066985646,43.47368421052632	6.550122150071451,3.2089179436652056	0.5144285948516151,0.355204153882464	0.43777384887385656,0.3585901583517793	0.0,0.0	conf	gene_down2k	ENSG00000175564
EccDNA00000252	11	75275112	75275252	2	2	0	Fgr-3	11:75275112-75275252	2	0	42.0	16.207142857142856	2.0924914356248308	0.23848069738480696	0.2545399053868457	0.0	conf	introns	ENSG00000137486
EccDNA00000253	11	75275118	75275259	2	2	0	Fgr-3	11:75275118-75275259	2	0	29.0	16.382978723404253	2.0890106738099705	0.2415466499686913	0.2549969715324046	0.0	conf	introns	ENSG00000137486
EccDNA00000254	11	76164681	76165008	1	1	0	Nor-1	11:76164681-76165008	1	0	30.0	6.9694189602446475	4.350012896603768	0.3743440233236152	0.16391554702495198	0.0	conf	intergenic	-
EccDNA00000255	11	76165166	76165563	1	1	0	Nor-3	11:76165166-76165563	1	0	44.0	15.876574307304786	8.248799949519857	0.17963608207510648	0.2876589042636967	0.0	conf	intergenic	-
EccDNA00000256	11	77626039	77635618	1	1	0	Nor-1	11:77626039-77635618	1	0	19.0	23.429794341789325	6.9360608449895045	0.3640167364016737	0.3020383871447701	0.0	conf	exon	ENSG00000074201
EccDNA00000257	11	81208312	81208425	4	4	0	Nor-2	11:81208312-81208425	4	0	177.0	57.13274336283186	4.348744961416696	0.37442863580763536	0.6528859367842419	0.0	conf	introns	ENSG00000287912
EccDNA00000258	11	84502280	84502420	2	2	0	Nor-3	11:84502280-84502420	2	0	15.98	24.364285714285717	6.014518997850968	0.5108495770503861	0.7009569377990431	0.0	hconf	introns	ENSG00000150672
EccDNA00000259	11	87154813	87154982	6	6	0	Nor-2	11:87154813-87154982	6	0	254.0	54.21301775147929	7.338933770060994	0.5316969462698106	0.6654854712969526	0.0	hconf	introns	ENSG00000166575
EccDNA00000260	11	87154815	87154982	6	6	0	Fgr-3	11:87154815-87154982	6	0	139.88	65.71257485029939	8.752827975103969	0.3850249945663986	0.4611364640070661	0.0	conf	introns	ENSG00000166575
EccDNA00000261	11	93684941	93685841	6	4	2	Fgr-1	11:93684941-93685841	4	2	229.94	33.272222222222226	4.868299447052619	0.34854191326805123	0.4892037786774629	0.0	conf	introns	ENSG00000166004
EccDNA00000262	11	94334104	94334328	1	1	0	Nor-3	11:94334104-94334328	1	0	7.94	18.816964285714285	4.516584289214764	0.3274323750177029	0.5878462174452252	0.0	conf	intergenic	-
EccDNA00000263	11	98395931	98399045	2	2	0	Nor-1	11:98395931-98399045	2	0	44.0	31.87347463070007	6.394094221502685	0.2722434223739707	0.36560693641618497	0.0	conf	intergenic	-
EccDNA00000264	11	98820022	98820188	1	1	0	Nor-1	11:98820022-98820188	1	0	9.0	12.493975903614462	4.877717948483854	0.22925387835508496	0.2682634730538922	0.0	conf	intergenic	-
EccDNA00000265	11	99771368	99771405	4	4	0	Fgr-3	11:99771368-99771405	4	0	341.43	58.94594594594594	3.2544850212952148	0.16042662743655756	0.15466988156868308	0.0	conf	introns	ENSG00000149972
EccDNA00000266	11	100526055	100526470	6	2	4	Fgr-1	11:100526055-100526470	2	4	39.92	44.2987951807229	7.281756275241912	0.4969310386328078	0.4142139267767409	0.0	conf	intergenic	-
EccDNA00000267	11	100646369	100646555	2	2	0	Nor-3	11:100646369-100646555	2	0	32.0	25.032258064516128	5.748214520175968	0.3194333371415515	0.7291797119599248	0.0	conf	intergenic	-
EccDNA00000268	11	103026140	103026254	1	1	0	Nor-1	11:103026140-103026254	1	0	28.0	13.807017543859649	1.5942726053103624	0.4055902468034493	0.3420794507111329	0.0	conf	intergenic	-
EccDNA00000269	11	103026164	103026278	1	1	0	Nor-1	11:103026164-103026278	1	0	52.0	13.921052631578947	1.892481601301583	0.4048640915593705	0.32759839736035823	0.0	conf	intergenic	-
EccDNA00000270	11	103026176	103026290	2	2	0	Nor-1	11:103026176-103026290	2	0	128.0	13.605263157894735	2.1135254536032027	0.3960928652321631	0.3094849685388021	0.0	conf	intergenic	-
EccDNA00000271	11	103217141	103217446	4	4	0	Nor-1	11:103217141-103217446	4	0	236.0	23.68524590163934	6.108253917703401	0.2277603207281396	0.2928731597933119	0.0	conf	introns	ENSG00000187240
EccDNA00000272	11	105524332	105524526	8	7	1	Nor-1,Nor-3	11:105524332-105524526,11:105524332-105524526	4,3	0,1	227.0,177.0	38.79381443298969,44.010309278350526	7.662249332379121,5.393762807533766	0.3728196896736223,0.5027009150038585	0.4938906018042709,0.7019943959123125	0.0,0.0	hconf	introns	ENSG00000255501
EccDNA00000273	11	115147700	115148251	1	1	0	Nor-2	11:115147700-115148251	1	0	38.0	11.69147005444646	3.2443025333450555	0.3973529411764706	0.4718703976435935	0.0	conf	intergenic	-
EccDNA00000274	11	115147922	115148403	1	1	0	Nor-3	11:115147922-115148403	1	0	36.0	11.667359667359667	3.0075364611299538	0.3045784477945282	0.6575102279368791	0.0	conf	intergenic	-
EccDNA00000275	11	117251305	117251602	1	1	0	Fgr-3	11:117251305-117251602	1	0	40.68	21.474747474747478	6.888740778644205	0.5783711615487317	0.2201196435111708	0.0	conf	introns	ENSG00000167257
EccDNA00000276	11	118768978	118769121	2	2	0	Fgr-3	11:118768978-118769121	2	0	32.0	28.153846153846153	5.792818911494327	0.4176049129989765	0.29799188429924045	0.0	conf	introns	ENSG00000110367
EccDNA00000277	11	120061468	120061951	28	18	10	Nor-3	11:120061468-120061951	18	10	1113.0	30.236024844720497	4.710477543826542	0.4306402439024391	0.6120689655172413	0.0	conf	intergenic	-
EccDNA00000278	11	124224862	124238625	27	14	13	Fgr-2,Nor-3,Nor-1,Fgr-3,Fgr-1	11:124224936-124238625,11:124224862-124238516,11:124224874-124238625,11:124224936-124238625,11:124224936-124238625	5,0,3,3,3	0,3,10,0,0	224.0,0.0,139.0,81.0,84.97	39.861056322594784,24.77588984912846,30.00792669624027,35.6785740375484,26.03250785302068	16.05160001033479,7.592427512966225,8.058256975909279,9.370989928699526,8.621193156246706	0.4136349155782096,0.3903604587657018,0.4263918359098717,0.4526889534883721,0.4163179916317992	0.7010763843859421,0.6321376281112738,0.4736444645823894,0.35806422102277924,0.3225006885155605	0.002702900138797575,0.0,0.0002181659515671588,0.0,0.00021915406530791147	conf	intergenic	-
EccDNA00000279	11	124443017	124443076	5	5	0	Nor-3	11:124443017-124443076	5	0	280.73	55.8135593220339	1.0492059349520109	0.29123551782081897	0.4874185908821788	0.0	conf	introns	ENSG00000197125
EccDNA00000280	11	128930440	128930681	1	1	0	Nor-2	11:128930440-128930681	1	0	40.0	18.887966804979254	6.042029523461762	0.2399467921825437	0.8624484181568088	0.0	conf	intergenic	-
EccDNA00000281	11	129143073	129145383	5	5	0	Nor-3	11:129143073-129145383	5	0	274.0	26.723376623376627	7.505502675810353	0.3158857979502196	0.6800361881785284	0.0	conf	introns	ENSG00000134909
EccDNA00000282	11	132054374	132060409	14	12	2	Fgr-3	11:132054374-132060409	12	2	595.6800000000002	60.21043910521954	10.868428638331638	0.3720746590093324	0.3514219062430571	0.0	conf	introns	ENSG00000182667
EccDNA00000283	11	132125730	132125790	5	5	0	Nor-1	11:132125730-132125790	5	0	299.99	55.36666666666667	13.65767997217032	0.25534204458109144	0.37162993623447815	0.0	conf	introns	ENSG00000182667
EccDNA00000284	11	134055520	134059984	1	1	0	Nor-1	11:134055520-134059984	1	0	23.0	25.68122759856631	5.196570305253862	0.32020886254586506	0.6799457994579946	0.0	conf	introns	ENSG00000204241
EccDNA00000285	11	134440291	134440487	3	2	1	Nor-2,Nor-3	11:134440291-134440487,11:134440291-134440487	1,1	0,1	25.0,24.0	30.0969387755102,25.01530612244898	12.149401212100049,5.578271476128702	0.3054307356528437,0.3838669177652229	0.8595426971535229,0.7178272980501392	0.0,0.0	conf	introns	ENSG00000255545
EccDNA00000286	11	134565511	134565566	12	12	0	Nor-2	11:134565511-134565566	12	0	434.0	107.45454545454544	9.691267262697117	0.3365220362145542	0.4637476459510358	0.0	conf	introns	ENSG00000254573
EccDNA00000287	11	134565590	134565748	6	6	0	Fgr-2	11:134565590-134565748	6	0	325.35	63.32278481012658	14.784643498714232	0.2867974640164496	0.5693889206167904	0.0	conf	introns	ENSG00000254573
EccDNA00000288	12	239056	239174	3	3	0	Fgr-3	12:239056-239174	3	0	31.980000000000004	49.288135593220346	5.634490780407387	0.4025647472969575	0.3475036055215988	0.0	conf	introns	ENSG00000010379
EccDNA00000289	12	511263	511292	1	1	0	Nor-2	12:511263-511292	1	0	24.88	15.93103448275862	1.4367356314482522	0.090234375	0.16873630387143898	0.0	conf	introns	ENSG00000139044
EccDNA00000290	12	1122643	1122703	74	74	0	Fgr-2,Nor-1,Nor-2	12:1122643-1122703,12:1122643-1122703,12:1122643-1122703	9,13,52	0,0,0	603.0,654.95,3172.0	61.26666666666666,78.58333333333333,80.75	3.295788558482206,2.8652612834124263,1.8405162319305959	0.5794451450189155,0.3796601980835816,0.42876106194690267	0.6111388196176226,0.5993390110588535,0.5872727272727273	0.0,0.0,0.0	hconf	introns	ENSG00000082805
EccDNA00000291	12	1314967	1333229	2	2	0	Nor-3	12:1314967-1333229	2	0	46.0	27.650421640565103	6.283740562156407	0.4073492873022101	0.5619065704519559	0.0	conf	introns	ENSG00000082805
EccDNA00000292	12	3043385	3043563	3	3	0	Nor-2	12:3043385-3043563	3	0	60.0	24.00561797752809	6.805068493584281	0.2398115129903209	0.4878798224650051	0.0	conf	exon	ENSG00000250899
EccDNA00000293	12	7083334	7083649	19	14	5	Fgr-3,Nor-1,Nor-3	12:7083334-7083649,12:7083334-7083649,12:7083334-7083649	5,3,6	4,0,1	215.98,121.88,209.0	46.022222222222226,41.83809523809524,51.38412698412698	18.467031494113648,17.203796448601047,24.29282477088563	0.5513009708737864,0.4918145130587071,0.5484510205429685	0.9917718047174986,0.9928853754940712,0.9936257967754032	0.0,0.0,0.0	hconf	introns	ENSG00000159403
EccDNA00000294	12	7658774	7659787	3	2	1	Fgr-2	12:7658774-7659787	2	1	90.0	22.131293188548867	11.071050177356213	0.2927402506963788	0.2854233836755473	0.0	conf	introns	ENSG00000111701
EccDNA00000295	12	8184294	8184352	1	1	0	Nor-2	12:8184294-8184352	1	0	7.99	14.5	2.730731871078546	0.14331970006816633	0.09933853059296008	0.0	conf	introns	ENSG00000196946,ENSG00000226711
EccDNA00000296	12	8423200	8443903	33	4	29	Fgr-2,Nor-3,Nor-1,Fgr-3,Fgr-1,Nor-2	12:8423241-8443865,12:8423221-8443851,12:8423221-8443882,12:8423221-8443903,12:8423221-8443851,12:8423200-8443669	0,1,0,1,2,0	12,2,5,4,1,5	0.0,8.99,0.0,8.99,16.0,0.0	14.064439487975175,8.194377120698013,7.393156187987028,11.04844792573252,8.503490063015027,9.745468757633494	24.25577414792509,13.496030093919352,12.024991706850665,18.872025427533554,14.6472718086186,17.006747592878618	0.9469652327637006,0.9339752407152684,0.902676399026764,0.9078374455732946,0.9972776769509982,0.9990808823529412	0.6413365669630827,0.4805149617258177,0.5139939485627837,0.5800839832033593,0.6487710219922379,0.33374720635708965	0.7025310318076028,0.5885118759088706,0.5777551909394512,0.6676336911323857,0.7098400387784779,0.683814548829938	lconf	intergenic	-
EccDNA00000297	12	10660447	10660770	3	3	0	Fgr-3	12:10660447-10660770	3	0	60.0	16.842105263157894	17.76148713619525	0.07034769550652653	0.3106811640550048	0.21981424148606807	lconf	introns	ENSG00000060140
EccDNA00000298	12	14170568	14170758	2	2	0	Fgr-3	12:14170568-14170758	2	0	56.0	25.13157894736842	9.767753209929246	0.2584401835078226	0.39700322083741774	0.07368421052631577	conf	intergenic	-
EccDNA00000299	12	14179177	14179288	2	2	0	Fgr-3	12:14179177-14179288	2	0	35.9	29.261261261261264	3.711952235712499	0.4984699081944917	0.2532947878581753	0.0	conf	intergenic	-
EccDNA00000300	12	14179181	14179292	2	2	0	Fgr-3	12:14179181-14179292	2	0	43.88	29.55855855855856	3.563287996453555	0.4994927291173487	0.25437484149125034	0.0	conf	intergenic	-
EccDNA00000301	12	22218597	22218727	2	2	0	Nor-2	12:22218597-22218727	2	0	70.0	16.3	2.203668270442229	0.2856622998544396	0.30812163202463433	0.0	conf	introns	ENSG00000111728
EccDNA00000302	12	26357976	26358456	2	2	0	Fgr-3	12:26357976-26358456	2	0	41.98	12.63125	12.138242875481055	0.2482116760249212	0.12438238453276047	0.0	conf	introns	ENSG00000123104,ENSG00000255968
EccDNA00000303	12	31119306	31119463	3	3	0	Fgr-3	12:31119306-31119463	3	0	143.0	71.31847133757962	10.24106770443812	0.4135494155154091	0.4493371527546466	0.0	conf	introns	ENSG00000177359
EccDNA00000304	12	31122387	31122606	4	4	0	Nor-1	12:31122387-31122606	4	0	152.0	16.977168949771688	8.835608179057651	0.1859644537375849	0.2752487562189055	0.0	conf	introns	ENSG00000177359
EccDNA00000305	12	34303483	34306042	2	2	0	Fgr-1	12:34303483-34306042	2	0	51.79	35.4189136381399	6.213315146000763	0.32574647887323943	0.3121353558926488	0.0	conf	intergenic	-
EccDNA00000306	12	34775483	34802503	9	1	8	Nor-1,Nor-2	12:34775597-34802503,12:34775483-34802476	0,1	8,0	0.0,15.99	35.167286107187984,16.883525358426258	32.58186063373358,12.564374751679326	0.7392022008253095,0.7755331088664422	0.6518658478979689,0.5183084899546339	0.03077380509923437,0.02030155966361649	hconf	intergenic	-
EccDNA00000307	12	34848033	34862994	1	1	0	Fgr-2	12:34848033-34862994	1	0	8.0	17.393155537731435	42.28409101059022	0.5315175097276265	0.16882416396979505	0.08649154468284205	conf	intergenic	-
EccDNA00000308	12	34852750	34865423	24	1	23	Fgr-2,Nor-2,Nor-3,Fgr-3,Fgr-1	12:34852750-34865317,12:34852773-34865348,12:34852842-34865423,12:34852757-34865306,12:34852790-34865290	0,0,1,0,0	6,5,3,5,4	0.0,0.0,12.99,0.0,0.0	16.01400493355614,8.273876739562624,17.432874970193147,19.042234440991315,15.664000000000001	24.93940382016705,9.255596420013926,28.12697961368062,23.977593359740414,19.34691458605221	0.7413594470046083,0.9981308411214952,0.7828802351212344,0.8987654320987655,0.8835930339138405	0.7100095785440613,0.686344238975818,0.7622169249106079,0.6390889624294335,0.6726854891661195	0.08761040821198376,0.12461232604373758,0.11350449089897464,0.11004860945095228,0.07384	hconf	intergenic	-
EccDNA00000309	12	35052402	35053083	2	2	0	Fgr-2	12:35052402-35053083	2	0	16.0	8.79295154185022	11.600661164470962	0.3283333333333333	0.1701111111111111	0.08516886930983847	conf	intergenic	-
EccDNA00000310	12	37746340	37746659	2	2	0	Fgr-3	12:37746340-37746659	2	0	40.0	35.557993730407524	6.487672688670505	0.3390719941078991	0.3879959119204683	0.0	conf	intergenic	-
EccDNA00000311	12	38404599	38406818	8	3	5	Fgr-1	12:38404599-38406818	3	5	129.0	43.15322217214962	7.783456892628123	0.4159021406727829	0.4427761360913665	0.0	conf	intergenic	-
EccDNA00000312	12	38613513	38613563	4	4	0	Nor-3	12:38613513-38613563	4	0	152.0	32.36	2.406324998831205	0.20656198136090895	0.17985771453979546	0.0	conf	intergenic	-
EccDNA00000313	12	40482173	40485135	9	5	4	Nor-1,Fgr-3	12:40482173-40485135,12:40482173-40485135	2,3	4,0	101.0,124.0	43.57562457798785,57.06144496961512	12.857731368327956,17.578096379336582	0.44872986369268897,0.34499894269401565	0.3845538506290452,0.31795477737794725	0.0,0.0	conf	exon	ENSG00000205592
EccDNA00000314	12	40490890	40491010	4	4	0	Fgr-1	12:40490890-40491010	4	0	151.92000000000004	25.93333333333333	5.481382631741334	0.26743468422135364	0.28509133765468475	0.0	conf	exon	ENSG00000205592
EccDNA00000315	12	41363574	41363811	2	2	0	Nor-1	12:41363574-41363811	2	0	124.0	16.451476793248943	12.577303914927429	0.17702371218315618	0.2798340430177967	0.0	conf	introns	ENSG00000165966
EccDNA00000316	12	47634191	47634617	3	3	0	Fgr-2	12:47634191-47634617	3	0	57.0	28.868544600938968	10.711829108902897	0.3879589632829374	0.3608859172586712	0.0	conf	intergenic	-
EccDNA00000317	12	48685924	48698827	4	2	2	Fgr-2	12:48685924-48698827	2	2	26.0	39.88731302797799	10.828065787166688	0.2945850914205345	0.35027861961091017	0.0	conf	exon	ENSG00000129315
EccDNA00000318	12	50085044	50085466	1	1	0	Nor-3	12:50085044-50085466	1	0	8.0	12.587677725118484	3.9500002772123652	0.3144053601340033	0.3452419616758688	0.0	conf	exon	ENSG00000066117
EccDNA00000319	12	50112818	50112951	3	3	0	Fgr-1	12:50112818-50112951	3	0	59.85	22.93233082706767	1.547228853026002	0.3126981938508204	0.39805493943013137	0.0	conf	exon	ENSG00000167588,ENSG00000272368,ENSG00000178449
EccDNA00000320	12	50112895	50113030	1	1	0	Fgr-1	12:50112895-50113030	1	0	27.0	20.007407407407406	3.7366974848492167	0.3189173286260665	0.3207514650120648	0.0	conf	exon	ENSG00000167588,ENSG00000272368,ENSG00000178449
EccDNA00000321	12	50282289	50282347	1	1	0	Nor-1	12:50282289-50282347	1	0	71.0	19.741379310344826	1.456973064711931	0.18515523932729624	0.15412572351595097	0.0	conf	introns	ENSG00000050405
EccDNA00000322	12	52450401	52491515	6	6	0	Fgr-1	12:52450401-52491515	6	0	200.98	29.80794863063677	10.296595809068492	0.35704731650225713	0.31834396281483085	0.008366979617648491	conf	exon	ENSG00000170465,ENSG00000205420,ENSG00000185479
EccDNA00000323	12	53529702	53529836	1	1	0	Nor-2	12:53529702-53529836	1	0	18.0	18.44029850746269	2.5082288275178968	0.3741386299148763	0.38996763754045305	0.0	conf	introns	ENSG00000267281,ENSG00000285692,ENSG00000170653
EccDNA00000324	12	54250442	54250905	2	2	0	Fgr-1	12:54250442-54250905	2	0	18.0	24.15550755939525	6.798996790393008	0.3737226277372263	0.3052140077821012	0.0	conf	introns	ENSG00000094916
EccDNA00000325	12	56226727	56226860	1	1	0	Nor-2	12:56226727-56226860	1	0	18.0	19.759398496240603	1.4774005618477728	0.32187295350360184	0.3469282395456892	0.0	conf	introns	ENSG00000139579
EccDNA00000326	12	60127973	60131317	5	4	1	Nor-3	12:60127973-60131317	4	1	232.0	13.403708133971293	5.042018243940664	0.30734186087261256	0.2920888122440181	0.0	conf	intergenic	-
EccDNA00000327	12	62074689	62074850	2	2	0	Fgr-3	12:62074689-62074850	2	0	17.96	24.366459627329192	4.690004490845019	0.3334845735027223	0.3130841121495327	0.0	conf	introns	ENSG00000198673
EccDNA00000328	12	63689998	63690162	2	2	0	Nor-1	12:63689998-63690162	2	0	28.0	33.865853658536594	10.430095052675812	0.3433867420672322	0.3080209241499564	0.042682926829268296	conf	introns	ENSG00000255583,ENSG00000249753
EccDNA00000329	12	66057535	66057754	28	2	26	Nor-2	12:66057535-66057754	2	26	116.0	37467.37899543379	44370.26999050015	0.9987151980337644	0.9973539713982992	0.0	hconf	intergenic	-
EccDNA00000330	12	66057551	66057770	4	4	0	Nor-1	12:66057551-66057770	4	0	168.0	30786.091324200912	36444.08769697383	0.9987145352454909	0.9932391506250324	0.0	hconf	intergenic	-
EccDNA00000331	12	70027737	70027849	1	1	0	Nor-3	12:70027737-70027849	1	0	48.0	37.05357142857143	9.657379936861652	0.5175016265452179	0.5538484266509085	0.0	hconf	introns	ENSG00000257815
EccDNA00000332	12	72596453	72596619	2	2	0	Nor-2	12:72596453-72596619	2	0	102.0	34.295180722891565	3.4732507468467873	0.2393970740357618	0.3639650497137692	0.0	conf	introns	ENSG00000072657
EccDNA00000333	12	81928005	81928328	1	1	0	Fgr-1	12:81928005-81928328	1	0	29.97	0.5201238390092879	0.8773362354951585		0.3870967741935484	0.739938080495356	lconf	intergenic	-
EccDNA00000334	12	85749594	85749792	2	2	0	Fgr-2	12:85749594-85749792	2	0	40.0	26.797979797979803	16.91988239206195	0.21541727911154665	0.3090354555852078	0.2323232323232323	lconf	intergenic	-
EccDNA00000335	12	88715379	88715427	1	1	0	Fgr-3	12:88715379-88715427	1	0	27.0	12.291666666666664	0.5758447900452189	0.31926406926406925	0.18892090938200448	0.0	conf	intergenic	-
EccDNA00000336	12	90452509	90452861	4	4	0	Fgr-3	12:90452509-90452861	4	0	184.0	27.5	24.912004225783487	0.3008040533098359	0.3516174402250352	0.0	conf	intergenic	-
EccDNA00000337	12	91597569	91597618	1	1	0	Nor-1	12:91597569-91597618	1	0	30.0	4.428571428571429	1.6903085094570331	0.08090976882923191	0.05013863216266174	0.0	conf	intergenic	-
EccDNA00000338	12	93500781	93501896	20	11	9	Fgr-1,Fgr-3	12:93500781-93501896,12:93500781-93501895	2,9	9,0	114.0,525.0	28.423318385650223,39.29353680430879	12.890647136864414,8.869946709898388	0.42448736492810346,0.3905733380232149	0.28231970754403457,0.2349268474513093	0.0,0.0	conf	exon	ENSG00000198015
EccDNA00000339	12	94572298	94572423	1	1	0	Nor-3	12:94572298-94572423	1	0	11.99	14.6	3.8387497964832247	0.2213824594552039	0.18881513910464626	0.0	conf	introns	ENSG00000057704
EccDNA00000340	12	94993201	94993487	2	2	0	Nor-2	12:94993201-94993487	2	0	32.0	15.639860139860142	3.418330673855845	0.25655270655270657	0.3780141843971631	0.0	conf	introns	ENSG00000184752
EccDNA00000341	12	95400947	95401232	1	1	0	Nor-1	12:95400947-95401232	1	0	37.0	14.333333333333336	2.481746225439938	0.3170578373847444	0.3544568245125348	0.0	conf	introns	ENSG00000257943
EccDNA00000342	12	95400954	95401236	1	1	0	Nor-1	12:95400954-95401236	1	0	33.0	14.326241134751776	2.495375734299188	0.31615336266499056	0.3543015726179464	0.0	conf	introns	ENSG00000257943
EccDNA00000343	12	96827495	96827616	2	2	0	Nor-1	12:96827495-96827616	2	0	23.82	32.23140495867769	1.5414940191953652	0.8925688839409964	0.8304270912307303	0.0	hconf	introns	ENSG00000188596
EccDNA00000344	12	96929325	96929500	1	1	0	Nor-3	12:96929325-96929500	1	0	8.0	15.057142857142857	3.5499928140197463	0.219429920728622	0.387139689578714	0.0	conf	introns	ENSG00000139350
EccDNA00000345	12	97307965	97308182	2	2	0	Nor-1	12:97307965-97308182	2	0	114.0	23.921658986175114	6.631744702622401	0.3006198347107438	0.2953383766101002	0.0	conf	intergenic	-
EccDNA00000346	12	97307984	97308201	2	2	0	Nor-3	12:97307984-97308201	2	0	76.0	18.359447004608292	14.428268964651163	0.09651202167287504	0.3618256316867744	0.3087557603686636	lconf	intergenic	-
EccDNA00000347	12	97308003	97308221	2	2	0	Nor-3	12:97308003-97308221	2	0	36.0	20.577981651376145	15.745565024622564	0.09533935849725324	0.4030244014205522	0.3073394495412844	lconf	intergenic	-
EccDNA00000348	12	103884952	103885090	10	10	0	Nor-1	12:103884952-103885090	10	0	444.0	44.07246376811595	4.4455443923483005	0.4171812568107519	0.5319933396764985	0.0	conf	introns	ENSG00000214198
EccDNA00000349	12	105186528	105186656	2	2	0	Nor-2	12:105186528-105186656	2	0	15.96	9.3046875	1.444594416209529	0.2786788557947508	0.20854893138357705	0.0	conf	introns	ENSG00000136044
EccDNA00000350	12	108363382	108363448	1	1	0	Nor-1	12:108363382-108363448	1	0	39.87	15.984848484848484	2.184604702072182	0.19206262515929365	0.23718525179856115	0.0	conf	intergenic	-
EccDNA00000351	12	108363623	108363992	29	21	8	Fgr-2,Nor-3,Nor-1,Fgr-1	12:108363623-108363992,12:108363623-108363992,12:108363623-108363992,12:108363623-108363991	5,6,4,6	5,0,1,2	219.0,201.0,211.0,314.0	66.72357723577235,38.0840108401084,38.596205962059614,37.08152173913044	10.022171204817283,9.51854496634361,8.688969846154949,11.485997423591249	0.5365091391230229,0.3598912887998856,0.524290440536305,0.458283569356765	0.37799278451951457,0.4645006016847172,0.4508939813648955,0.3975934135528816	0.0,0.0,0.0,0.0	conf	intergenic	-
EccDNA00000352	12	108539334	108542327	10	8	2	Nor-3	12:108539334-108542327	8	2	446.0	34.546942866688944	6.146329421824631	0.4095374765426648	0.3484240112427223	0.0	conf	exon	ENSG00000287202,ENSG00000075856
EccDNA00000353	12	109661522	109661944	4	4	0	Nor-1	12:109661522-109661944	4	0	138.0	38.65402843601896	10.789617634588039	0.4941212244070545	0.3392944038929439	0.0	conf	intergenic	-
EccDNA00000354	12	112574819	112574950	1	1	0	Nor-3	12:112574819-112574950	1	0	43.0	2.0916030534351147	0.9446545608739682	0.18396946564885494	0.07933662034961901	0.0	conf	introns	ENSG00000089169
EccDNA00000355	12	115639641	115642096	8	8	0	Nor-1,Fgr-3	12:115639641-115642095,12:115639641-115642096	5,3	0,0	200.92,164.0	27.84026079869601,37.237067209775965	5.1938534229815145,6.97204271258533	0.38612021857923495,0.4069965870307167	0.22127204703367184,0.3076731852833941	0.0,0.0	conf	exon	ENSG00000257407
EccDNA00000356	12	118133189	118133329	2	2	0	Nor-1	12:118133189-118133329	2	0	29.88	18.7	2.7920806373946805	0.4119141075963981	0.35801378335394946	0.0	conf	introns	ENSG00000176834
EccDNA00000357	12	121622409	121622571	1	1	0	Fgr-1	12:121622409-121622571	1	0	11.0	9.074074074074074	2.3584771073974773	0.21447196870925686	0.2285136501516684	0.0	conf	intergenic	-
EccDNA00000358	12	121699904	121700376	2	2	0	Fgr-1	12:121699904-121700376	2	0	102.0	20.77330508474576	7.426581844292443	0.2902439024390244	0.19034924020261265	0.0	conf	intergenic	-
EccDNA00000359	12	124311201	124311470	3	2	1	Nor-3	12:124311201-124311470	2	1	140.0	26.27509293680297	5.487275961902141	0.2906110283159464	0.3427481825765701	0.0	conf	introns	ENSG00000178882
EccDNA00000360	12	125449982	125450885	4	4	0	Fgr-3	12:125449982-125450885	4	0	36.0	38.131782945736425	6.953835898134273	0.3492345240736632	0.3961231682433686	0.0	conf	introns	ENSG00000139364
EccDNA00000361	12	125494306	125494687	1	1	0	Fgr-3	12:125494306-125494687	1	0	38.0	11.288713910761153	2.8229661202453724	0.3436207445116131	0.4418819188191882	0.0	conf	introns	ENSG00000139364
EccDNA00000362	12	127175768	127176242	2	2	0	Nor-2	12:127175768-127176242	2	0	39.84	9.962025316455696	10.790615204371367	0.4038743762841209	0.12579846173901707	0.2215189873417721	lconf	introns	ENSG00000286016
EccDNA00000363	12	127175788	127176262	3	2	1	Nor-2	12:127175788-127176262	2	1	80.0	9.970464135021095	10.806271278322455	0.3909917840375587	0.16116598410021682	0.2215189873417721	lconf	introns	ENSG00000286016
EccDNA00000364	12	127175799	127176273	3	2	1	Nor-2	12:127175799-127176273	2	1	102.0	10.033755274261603	10.914846846314699	0.37431653613122506	0.1857307249712313	0.2215189873417721	lconf	introns	ENSG00000286016
EccDNA00000365	12	127175805	127176279	3	2	1	Nor-2	12:127175805-127176279	2	1	114.0	10.075949367088608	10.995517481656758	0.3541165865384616	0.19968588736818488	0.2215189873417721	lconf	introns	ENSG00000286016
EccDNA00000366	12	128189070	128189515	1	1	0	Nor-1	12:128189070-128189515	1	0	8.99	18.083146067415733	3.870929858241861	0.3058884835852006	0.23941446890878296	0.0	conf	introns	ENSG00000276487
EccDNA00000367	12	128189266	128189447	1	1	0	Nor-1	12:128189266-128189447	1	0	12.92	20.944751381215468	2.3404295703028137	0.3946899148008718	0.305586749017406	0.0	conf	introns	ENSG00000276487
EccDNA00000368	12	128586340	128586478	2	2	0	Fgr-3	12:128586340-128586478	2	0	18.0	33.67391304347826	3.833799045708232	0.385685210312076	0.4368333119136358	0.0	conf	introns	ENSG00000181234
EccDNA00000369	12	130338517	130338981	1	1	0	Fgr-2	12:130338517-130338981	1	0	24.99	9.510775862068966	6.403115170040022	0.1685224195004514	0.26637192594639403	0.0	conf	introns	ENSG00000125207
EccDNA00000370	12	131199108	131199226	1	1	0	Nor-3	12:131199108-131199226	1	0	36.0	17.703389830508478	2.244803120859824	0.2706270627062706	0.2262928348909657	0.0	conf	introns	ENSG00000204603
EccDNA00000371	12	131199186	131199214	2	2	0	Nor-2	12:131199186-131199214	2	0	17.98	32.964285714285715	1.1174634176544298	0.09892818863879957	0.08523409363745499	0.0	conf	introns	ENSG00000204603
EccDNA00000372	12	131917159	131917381	1	1	0	Nor-3	12:131917159-131917381	1	0	16.0	16.54054054054054	5.774725583408426	0.3392689784442362	0.2263600480521709	0.0	conf	introns	ENSG00000177169
EccDNA00000373	12	131917174	131917397	1	1	0	Nor-3	12:131917174-131917397	1	0	32.0	16.618834080717487	5.771664547174977	0.3542194856935893	0.22276395427034296	0.0	conf	introns	ENSG00000177169
EccDNA00000374	12	132156708	132156893	2	2	0	Fgr-3	12:132156708-132156893	2	0	80.0	28.22702702702703	4.047331362939252	0.25753025753025754	0.2678368121442125	0.0	conf	intergenic	-
EccDNA00000375	12	132224617	132225014	8	2	6	Nor-2	12:132224617-132225014	2	6	82.0	16.9823677581864	3.735214874941352	0.3335324571883712	0.32712264150943393	0.0	conf	introns	ENSG00000182870
EccDNA00000376	12	132313898	132314313	1	1	0	Nor-3	12:132313898-132314313	1	0	24.0	5.609638554216867	7.160931730078907	0.3171428571428571	0.2058416215535692	0.2819277108433735	lconf	introns	ENSG00000182870
EccDNA00000377	12	132380899	132381669	9	9	0	Nor-2,Fgr-3	12:132380899-132381669,12:132380899-132381669	5,4	0,0	173.99,123.0	37.78831168831169,43.69220779220778	6.594812483691873,16.41815803637764	0.3485145143440879,0.39213313161875946	0.2714819427148194,0.22034971121132998	0.0,0.0	conf	intergenic	-
EccDNA00000378	12	132392552	132392729	2	2	0	Fgr-3	12:132392552-132392729	2	0	25.8	29.864406779661017	10.6799209043792	0.4618626211546565	0.2746374667061261	0.0	conf	intergenic	-
EccDNA00000379	12	132787589	132787960	2	1	1	Nor-2	12:132787589-132787960	1	1	7.99	14.016172506738545	5.909903736077462	0.3316090389327525	0.31705214767993106	0.0	conf	introns	ENSG00000090615
EccDNA00000380	12	132844570	132844919	3	3	0	Fgr-3	12:132844570-132844919	3	0	85.0	49.31805157593122	8.22075371356644	0.4622179650915283	0.35683165920367904	0.0	conf	introns	ENSG00000072609
EccDNA00000381	13	18753238	18772550	3	3	0	Fgr-3	13:18753238-18772550	3	0	86.0	39.16078086164043	11.753707341027491	0.3581828234426834	0.3680606148914469	0.0	conf	intergenic	-
EccDNA00000382	13	19365523	19365662	1	1	0	Nor-1	13:19365523-19365662	1	0	15.0	19.985611510791365	3.9710926889258285	0.37540518638573744	0.5415752255547428	0.0	conf	intergenic	-
EccDNA00000383	13	19930291	19930691	1	1	0	Nor-3	13:19930291-19930691	1	0	68.0	16.3875	3.94301201494492	0.24258932863323185	0.22079851439182915	0.0	conf	intergenic	-
EccDNA00000384	13	20347492	20347589	4	4	0	Fgr-3	13:20347492-20347589	4	0	247.0	68.81443298969073	2.3301249774332	0.44158507541677694	0.4952515209971806	0.0	conf	intergenic	-
EccDNA00000385	13	20497260	20497532	10	6	4	Fgr-3	13:20497260-20497532	6	4	228.0	55.915441176470594	9.762822478491543	0.4208030819380649	0.35662808473465823	0.0	conf	introns	ENSG00000165475
EccDNA00000386	13	20718682	20719175	1	1	0	Fgr-1	13:20718682-20719175	1	0	55.0	18.896551724137925	3.5203621361785817	0.43945163747143945	0.5981094242337439	0.0	conf	introns	ENSG00000172458
EccDNA00000387	13	24288421	24288586	3	3	0	Nor-1	13:24288421-24288586	3	0	23.85	30.042424242424246	9.3842882974854	0.3571793561573838	0.28615946701053085	0.030303030303030307	conf	introns	ENSG00000273167,ENSG00000182957
EccDNA00000388	13	25159100	25159187	2	2	0	Fgr-3	13:25159100-25159187	2	0	89.0	9.20689655172414	1.8266100190550387	0.2453292496171516	0.4725663716814159	0.0	conf	intergenic	-
EccDNA00000389	13	26972769	26973548	27	5	22	Nor-2,Fgr-3	13:26972769-26973548,13:26972772-26973545	5,0	2,20	413.99,0.0	42.47753530166881,43.95084087968952	9.947252210091346,11.5832177724084	0.4380779691749773,0.3314211960418758	0.6296787015568069,0.40273125483122907	0.0,0.0	conf	introns	ENSG00000283579
EccDNA00000390	13	29317371	29317831	4	4	0	Nor-1	13:29317371-29317831	4	0	220.0	10.521739130434783	10.557789480499967	0.22514619883040932	0.2438577191052439	0.034782608695652174	conf	introns	ENSG00000132938
EccDNA00000391	13	34237356	34241457	10	10	0	Nor-1	13:34237356-34241457	10	0	610.0	28.781272860277983	6.40662303909779	0.3062645011600928	0.6300127532946012	0.0	conf	intergenic	-
EccDNA00000392	13	34355989	34356124	1	1	0	Nor-3	13:34355989-34356124	1	0	11.99	18.251851851851853	3.2242564885533	0.3031216743526073	0.2759111617312073	0.0	conf	introns	ENSG00000271850
EccDNA00000393	13	35957906	35958268	6	4	2	Nor-1	13:35957906-35958268	4	2	227.0	80.77624309392266	31.670562332903753	0.5723413966225468	0.7965051153759988	0.0	hconf	introns	ENSG00000133083
EccDNA00000394	13	35957906	35958285	9	7	2	Nor-1	13:35957906-35958285	7	2	280.0	79.33245382585751	31.679884282004863	0.5723413966225468	0.8273793291518953	0.0	hconf	introns	ENSG00000133083
EccDNA00000395	13	35958132	35958283	5	5	0	Nor-1	13:35958132-35958283	5	0	283.0	106.32450331125828	31.720540834702287	0.4986116620388735	0.8234512097846317	0.0	conf	introns	ENSG00000133083
EccDNA00000396	13	36794665	36794744	8	8	0	Nor-2	13:36794665-36794744	8	0	304.0	49.493670886075954	1.5333707200483988	0.35881435257410293	0.5031527473941577	0.0	conf	introns	ENSG00000215486
EccDNA00000397	13	42373133	42373518	105	67	38	Nor-2,Fgr-3,Nor-3,Nor-1,Fgr-1	13:42373133-42373518,13:42373133-42373518,13:42373133-42373518,13:42373133-42373517,13:42373133-42373517	13,23,10,5,16	20,4,2,10,2	755.0,931.88,465.92,278.0,643.98	74.7220779220779,78.58441558441558,57.368831168831164,66.140625,53.86197916666666	8.557712756939893,6.5603109075647446,7.7903746761547135,5.93023815789678,8.929073080835396	0.4495994873438001,0.4612151777137368,0.4753506685259618,0.5185491884730044,0.5276062797671547	0.6963562753036437,0.5051273107778166,0.4911131898971001,0.5118790496760259,0.6490090988408326	0.0,0.0,0.0,0.0,0.0	hconf	introns	ENSG00000283554
EccDNA00000398	13	43936359	43936491	2	2	0	Nor-1	13:43936359-43936491	2	0	27.78	36.38636363636363	4.05576231909375	0.39805410028867744	0.4187823225199812	0.0	conf	introns	ENSG00000233725,ENSG00000281883
EccDNA00000399	13	45931082	45931204	2	2	0	Fgr-3	13:45931082-45931204	2	0	70.0	35.049180327868854	4.2210488538393225	0.2877618522601985	0.29514658782951464	0.0	conf	intergenic	-
EccDNA00000400	13	45931094	45931136	2	2	0	Fgr-3	13:45931094-45931136	2	0	28.97	35.833333333333336	2.318832492221921	0.12771554650373387	0.12994301502331204	0.0	conf	intergenic	-
EccDNA00000401	13	46162212	46162379	1	1	0	Nor-1	13:46162212-46162379	1	0	27.97	6.8562874251497	5.09699388814916	0.09443609022556393	0.1669218989280245	0.02395209580838324	conf	introns	ENSG00000235903,ENSG00000136167
EccDNA00000402	13	49792502	49792860	2	2	0	Fgr-1	13:49792502-49792860	2	0	16.0	17.349162011173185	11.60467960278308	0.40706126687435096	0.564625850340136	0.0	conf	exon	ENSG00000102753,ENSG00000276436
EccDNA00000403	13	50461988	50462053	2	2	0	Fgr-2	13:50461988-50462053	2	0	84.0	29.830769230769228	3.706830413706072	0.21921989824759752	0.19735368956743	0.0	conf	introns	ENSG00000176124
EccDNA00000404	13	51348687	51348848	3	3	0	Nor-1	13:51348687-51348848	3	0	177.0	59.267080745341616	4.7138724358330135	0.42042972877773865	0.4661880500231589	0.0	conf	introns	ENSG00000253309
EccDNA00000405	13	54296992	54297033	16	16	0	Fgr-3	13:54296992-54297033	16	0	1223.98	90.02439024390246	1.584802901926167	0.2815408085430969	0.2448099754593089	0.0	conf	intergenic	-
EccDNA00000406	13	63390103	63390404	1	1	0	Fgr-3	13:63390103-63390404	1	0	42.99	9.465116279069766	12.177655552441983	0.33461047254150705	0.04141378079257408	0.5049833887043189	lconf	intergenic	-
EccDNA00000407	13	71118061	71118168	2	2	0	Nor-1	13:71118061-71118168	2	0	93.9	19.27102803738318	2.8858989867683738	0.3529199711607787	0.4392309452964065	0.0	conf	introns	ENSG00000226846
EccDNA00000408	13	74341096	74342694	2	2	0	Nor-1	13:74341096-74342694	2	0	136.0	27.513767209011263	5.612274069052472	0.2357840959573523	0.2912950832609897	0.0	conf	introns	ENSG00000286330
EccDNA00000409	13	76065038	76065513	6	6	0	Fgr-2	13:76065038-76065513	6	0	246.0	31.252631578947373	7.6118583678123155	0.3386931235032501	0.20084550915968252	0.0	conf	intergenic	-
EccDNA00000410	13	76789091	76789267	3	3	0	Fgr-3	13:76789091-76789267	3	0	74.0	56.63068181818182	5.536549178671787	0.4428676290677759	0.3657920670115792	0.0	conf	introns	ENSG00000285572
EccDNA00000411	13	80706102	80706337	2	2	0	Nor-3	13:80706102-80706337	2	0	86.0	21.01276595744681	2.1407512124800308	0.3940568475452197	0.3058309037900875	0.0	conf	introns	ENSG00000286746
EccDNA00000412	13	81972434	81972624	2	2	0	Nor-2	13:81972434-81972624	2	0	74.0	30.068421052631574	8.500808174061355	0.2626895187870797	0.5553855569155447	0.0	conf	intergenic	-
EccDNA00000413	13	82969921	82970247	1	1	0	Nor-1	13:82969921-82970247	1	0	7.98	13.401840490797547	3.3269483869830085	0.2917568692756037	0.5117085862966175	0.0	conf	introns	ENSG00000286385
EccDNA00000414	13	84287839	84287938	1	1	0	Nor-3	13:84287839-84287938	1	0	56.99	21.07070707070707	3.0756539101138296	0.30708081848962165	0.3124625524266028	0.0	conf	introns	ENSG00000288016
EccDNA00000415	13	86947914	86948014	2	2	0	Nor-3	13:86947914-86948014	2	0	145.39999999999995	39.08	1.8583863968507728	0.4354317548746518	0.3856705812691207	0.0	conf	intergenic	-
EccDNA00000416	13	88350926	88351410	5	4	1	Fgr-2	13:88350926-88351410	4	1	188.0	8.190082644628099	6.39125700538418	0.218136577273984	0.24065420560747666	0.0	conf	intergenic	-
EccDNA00000417	13	89941005	89941181	1	1	0	Nor-3	13:89941005-89941181	1	0	8.0	9.619318181818182	3.930861516563092	0.30529032258064515	0.17380191693290736	0.022727272727272728	conf	intergenic	-
EccDNA00000418	13	93796911	93797097	17	17	0	Nor-1,Nor-3	13:93796911-93797097,13:93796911-93797097	9,8	0,0	455.0,392.89	43.451612903225815,36.833333333333336	2.0971877177006277,3.1774011607287993	0.43383863080684604,0.41413184992306784	0.6407329528386903,0.3974148543290931	0.0,0.0	conf	introns	ENSG00000183098
EccDNA00000419	13	95196527	95196779	2	2	0	Fgr-1	13:95196527-95196779	2	0	50.0	26.24206349206349	4.743514422380714	0.28980663642874194	0.5399155439372612	0.0	conf	introns	ENSG00000125257
EccDNA00000420	13	96851515	96851651	2	2	0	Nor-1	13:96851515-96851651	2	0	38.0	31.801470588235286	6.633049885124242	0.31970226061385776	0.6925969447708579	0.0	conf	intergenic	-
EccDNA00000421	13	97339103	97339273	23	23	0	Fgr-3,Fgr-2,Nor-3	13:97339103-97339273,13:97339103-97339273,13:97339103-97339273	10,9,4	0,0,0	622.59,598.37,326.65	74.40588235294119,92.43529411764706,52.50588235294118	27.376567279083023,28.349684948482253,18.99481262277663	0.34687882496940026,0.3665457111178309,0.37217246791616654	0.5261917808219178,0.4560355883295928,0.5054327463469465	0.0,0.0,0.0	conf	introns	ENSG00000139793
EccDNA00000422	13	97339467	97339563	2	2	0	Nor-2	13:97339467-97339563	2	0	67.94	34.5	1.7199806200458578	0.3523779125438877	0.582995951417004	0.0	conf	introns	ENSG00000139793
EccDNA00000423	13	101334377	101334429	5	5	0	Nor-2	13:101334377-101334429	5	0	168.93	93.17307692307692	1.9682201433133384	0.31237911025145065	0.39047388781431336	0.0	conf	introns	ENSG00000102452
EccDNA00000424	13	101820638	101820755	8	8	0	Nor-1	13:101820638-101820755	8	0	418.94	53.46153846153846	3.4654299113880422	0.4619788106630212	0.7043534762833008	0.0	conf	introns	ENSG00000102466
EccDNA00000425	13	109097985	109098103	2	2	0	Nor-2	13:109097985-109098103	2	0	126.0	35.0	5.0371501224335375	0.4165366614664587	0.4761778367617784	0.0	conf	introns	ENSG00000041515
EccDNA00000426	13	109098026	109098146	8	8	0	Nor-2	13:109098026-109098146	8	0	352.0	36.375	4.30709201975842	0.41626199887069454	0.6027263875365141	0.0	conf	introns	ENSG00000041515
EccDNA00000427	13	109098041	109098069	8	8	0	Nor-2	13:109098041-109098069	8	0	212.0	42.0	1.3627702877384935	0.1305941143808995	0.14058577405857742	0.0	conf	introns	ENSG00000041515
EccDNA00000428	13	110479397	110479462	3	3	0	Nor-2	13:110479397-110479462	3	0	170.0	41.41538461538462	1.1883059395278472	0.2784731560980656	0.4709587123862841	0.0	conf	introns	ENSG00000134871
EccDNA00000429	13	110906994	110907380	2	2	0	Nor-1	13:110906994-110907380	2	0	124.0	10.072538860103627	11.627193526620461	0.2501584886522125	0.4604662949822605	0.2927461139896373	lconf	introns	ENSG00000088448
EccDNA00000430	13	110928542	110928728	4	4	0	Nor-2	13:110928542-110928728	4	0	92.0	74.7258064516129	9.737140990671564	0.4709464918277298	0.7226339794754846	0.0	conf	intergenic	-
EccDNA00000431	13	110928542	110928733	13	13	0	Nor-1,Fgr-3,Fgr-1	13:110928542-110928733,13:110928542-110928732,13:110928542-110928733	3,5,5	0,0,0	144.91,284.0,272.0	60.6544502617801,65.93684210526315,46.403141361256544	8.81787621415465,8.124440743591025,9.570886842325711	0.5440826052422557,0.4307692307692308,0.4810939357907254	0.7252957342573784,0.4187597644513881,0.7291781577495863	0.0,0.0,0.0	hconf	intergenic	-
EccDNA00000432	13	110938204	110938399	20	20	0	Fgr-1,Nor-3,Fgr-3	13:110938204-110938399,13:110938204-110938399,13:110938204-110938398	12,4,4	0,0,0	564.0,209.0,286.0	64.63076923076922,42.307692307692314,71.13917525773195	13.273728706255016,4.1445289618461905,7.887495737591357	0.5196125247288356,0.4067374250115367,0.4892364064646994	0.6861154044307058,0.4815904011292789,0.5103734439834025	0.0,0.0,0.0	hconf	intergenic	-
EccDNA00000433	13	111051176	111051296	2	2	0	Nor-1	13:111051176-111051296	2	0	58.99	38.09166666666667	4.149288761007388	0.450734249171009	0.6564964004113816	0.0	conf	intergenic	-
EccDNA00000434	13	111473534	111473752	3	3	0	Fgr-3	13:111473534-111473752	3	0	167.98	18.243119266055047	14.307262972225606	0.2440431868950112	0.13826530612244894	0.3623853211009174	lconf	intergenic	-
EccDNA00000435	13	112163878	112164294	1	1	0	Fgr-1	13:112163878-112164294	1	0	23.0	21.08653846153846	7.723416662386434	0.25530458590006844	0.7218914185639229	0.0	conf	intergenic	-
EccDNA00000436	13	112195621	112195718	2	2	0	Fgr-3	13:112195621-112195718	2	0	172.0	44.319587628865975	7.831401754360293	0.3325854866161225	0.5005239259517988	0.0	conf	gene_up2k	ENSG00000260102
EccDNA00000437	13	112196389	112196546	2	2	0	Nor-2	13:112196389-112196546	2	0	38.0	14.675159235668788	3.617397031067573	0.3863885839736553	0.7666980244590781	0.0	conf	gene_up2k	ENSG00000260102
EccDNA00000438	13	112197073	112197136	8	8	0	Nor-2	13:112197073-112197136	8	0	264.0	40.476190476190474	6.495070518715244	0.3766061143110324	0.4723971841422749	0.0	conf	gene_up2k	ENSG00000260102
EccDNA00000439	13	112277543	112292701	2	2	0	Nor-3	13:112277543-112292701	2	0	37.89	26.711043673307824	19.119433462686594	0.4121760592348828	0.3425263874702077	0.012798522232484495	conf	intergenic	-
EccDNA00000440	13	112277543	112295183	3	3	0	Fgr-2	13:112277543-112295183	3	0	91.0	47.01621315192743	23.543891277755765	0.4432831069609508	0.20180136319376826	0.0	conf	intergenic	-
EccDNA00000441	13	112645366	112645490	4	4	0	Fgr-1	13:112645366-112645490	4	0	124.0	33.57258064516129	6.1750974748696486	0.4127862104450733	0.5963443799111718	0.0	conf	gene_up2k	ENSG00000197595
EccDNA00000442	13	112803599	112804149	1	1	0	Nor-2	13:112803599-112804149	1	0	54.78	8.218181818181819	6.589498281607318	0.2988988698927847	1.0	0.056363636363636366	conf	introns	ENSG00000068650
EccDNA00000443	13	112803615	112803984	1	1	0	Fgr-1	13:112803615-112803984	1	0	74.0	8.490514905149052	5.517701694020363	0.2377864897466828	0.6463636363636364	0.0	conf	introns	ENSG00000068650
EccDNA00000444	13	113176446	113176543	4	3	1	Fgr-1	13:113176446-113176543	3	1	176.0	93.24742268041237	16.09766002578876	0.5716001011122346	0.7609793033821303	0.0	hconf	gene_down2k	ENSG00000126226
EccDNA00000445	13	113421267	113421571	1	1	0	Fgr-3	13:113421267-113421571	1	0	55.0	16.101973684210527	9.337572450185617	0.3655172413793104	0.28334688897925986	0.0	conf	introns	ENSG00000153531
EccDNA00000446	13	113600387	113600501	2	2	0	Fgr-3	13:113600387-113600501	2	0	88.0	38.85964912280702	4.1714930495986815	0.33037805286048844	0.3631413805832411	0.0	conf	introns	ENSG00000198176
EccDNA00000447	13	113774599	113774726	2	2	0	Nor-3	13:113774599-113774726	2	0	60.0	30.527559055118108	1.5765344813615532	0.28904187099207845	0.5999205403257847	0.0	conf	introns	ENSG00000184497
EccDNA00000448	13	113809159	113809633	1	1	0	Fgr-1	13:113809159-113809633	1	0	83.0	8.744725738396626	4.111348864027788	0.29398563734290845	0.3477865372953305	0.0	conf	introns	ENSG00000184497
EccDNA00000449	13	113876032	113876692	2	2	0	Nor-2	13:113876032-113876692	2	0	117.94	31.58333333333333	20.700476376697768	0.2684430586067607	0.928754813863928	0.0	conf	gene_up2k	ENSG00000237699,ENSG00000226921
EccDNA00000450	13	113963580	113963709	2	2	0	Fgr-1	13:113963580-113963709	2	0	64.0	18.96124031007752	8.363266952605642	0.23986752878094936	0.43312231978762505	0.0	conf	introns	ENSG00000283199
EccDNA00000451	13	114119805	114120644	1	1	0	Nor-1	13:114119805-114120644	1	0	14.99	10.918951132300355	6.3586200140213816	0.4622916115374438	0.4355123674911661	0.039332538736591184	conf	introns	ENSG00000185989
EccDNA00000452	14	23900202	23900406	14	14	0	Nor-1,Fgr-3,Nor-3	14:23900202-23900406,14:23900202-23900406,14:23900202-23900405	7,3,4	0,0,0	424.99,173.0,232.0	63.61764705882353,56.67156862745098,46.92610837438424	9.640136804056398,4.385244363503956,8.22045137543196	0.4921604225119657,0.4548567610456861,0.4461205100425035	0.5129855205699839,0.4005849942180804,0.5005593536357986	0.0,0.0,0.0	conf	intergenic	-
EccDNA00000453	14	23958221	23993349	5	2	3	Fgr-1	14:23958221-23993349	2	3	35.98999999999999	29.975717376451836	8.860607782325529	0.3712302839116719	0.4259607351712615	0.00025620587565474833	conf	exon	ENSG00000285467,ENSG00000187630,ENSG00000157326,ENSG00000215256
EccDNA00000454	14	31473682	31474155	1	1	0	Nor-3	14:31473682-31474155	1	0	28.0	7.84355179704017	5.7796798730965815	0.25932666060054593	0.19434782608695653	0.0	conf	intergenic	-
EccDNA00000455	14	31473700	31474173	1	1	0	Nor-3	14:31473700-31474173	1	0	46.0	7.682875264270613	5.503493276500233	0.2495148771021992	0.21038856452587076	0.0	conf	intergenic	-
EccDNA00000456	14	34311457	34312545	3	3	0	Fgr-2	14:34311457-34312545	3	0	198.0	51.295036764705884	14.411950374657467	0.2521160822249093	0.4262285843101893	0.0	conf	introns	ENSG00000129521
EccDNA00000457	14	34458899	34459045	2	2	0	Fgr-2	14:34458899-34459045	2	0	18.0	18.856164383561644	5.240764513437597	0.23638470451911936	0.3254156769596199	0.0	conf	introns	ENSG00000165389,ENSG00000129521
EccDNA00000458	14	39033514	39033642	21	21	0	Fgr-1,Fgr-3,Nor-1	14:39033514-39033642,14:39033514-39033641,14:39033514-39033641	8,10,3	0,0,0	453.0,576.0,156.0	54.0625,37.71653543307087,55.70078740157479	8.627490582434733,6.666283288209836,4.200327997372417	0.5035534754723522,0.3048332823493423,0.5003556187766715	0.4398151967659434,0.33959400493265035,0.4948891198891199	0.0,0.0,0.0	conf	introns	ENSG00000100934
EccDNA00000459	14	45767317	45767429	1	1	0	Fgr-2	14:45767317-45767429	1	0	31.0	20.223214285714285	4.710758623748885	0.5189636752136753	0.2850930832993613	0.0	conf	intergenic	-
EccDNA00000460	14	49912641	49912818	1	1	0	Nor-3	14:49912641-49912818	1	0	24.92	46.11864406779661	39.36404827334877	0.657708492731446	0.5085964912280702	0.0	hconf	intergenic	-
EccDNA00000461	14	51927087	51927342	2	2	0	Fgr-1	14:51927087-51927342	2	0	128.0	27.65882352941177	9.835772574908832	0.24710054634333364	0.386485904884872	0.0	conf	introns	ENSG00000186469
EccDNA00000462	14	52647115	52647291	2	2	0	Nor-2	14:52647115-52647291	2	0	54.0	28.41477272727273	9.160414338742434	0.3297887836853605	0.29550745882555834	0.0	conf	introns	ENSG00000197930
EccDNA00000463	14	56102874	56103620	2	2	0	Fgr-1	14:56102874-56103620	2	0	15.98	27.08310991957105	4.630712135950692	0.3760289759631215	0.3488475836431227	0.0	conf	intergenic	-
EccDNA00000464	14	56200143	56200312	4	4	0	Fgr-3	14:56200143-56200312	4	0	249.0	53.40828402366864	5.8818889623559185	0.4531871701177426	0.4021599577071218	0.0	conf	introns	ENSG00000139946
EccDNA00000465	14	61172785	61172905	9	9	0	Fgr-2	14:61172785-61172905	9	0	421.0	60.35833333333333	6.075628682604696	0.5810273021749189	0.4115074484078174	0.0	conf	intergenic	-
EccDNA00000466	14	64376882	64377582	2	2	0	Fgr-1	14:64376882-64377582	2	0	41.98	20.035714285714285	6.559628380464545	0.5256466462078035	0.2722539301091419	0.0	conf	introns	ENSG00000234911
EccDNA00000467	14	65173018	65173183	2	2	0	Nor-1	14:65173018-65173183	2	0	35.98	27.75757575757576	2.5682242778290387	0.3472222222222222	0.34290581650036506	0.0	conf	intergenic	-
EccDNA00000468	14	65173027	65173192	2	2	0	Nor-1	14:65173027-65173192	2	0	18.0	27.49090909090909	2.431156806127067	0.3400753768844221	0.3409366658578015	0.0	conf	intergenic	-
EccDNA00000469	14	65293207	65293571	2	2	0	Nor-1	14:65293207-65293571	2	0	71.64	20.00274725274725	5.186361354644892	0.3102132824692214	0.4231079554623205	0.0	conf	introns	ENSG00000258760
EccDNA00000470	14	69137210	69138148	1	1	0	Fgr-1	14:69137210-69138148	1	0	19.99	19.98507462686567	4.1442269868486505	0.29717110683878056	0.3803976390183287	0.0	conf	introns	ENSG00000139990
EccDNA00000471	14	72399166	72413201	8	8	0	Fgr-3	14:72399166-72413201	8	0	197.98	39.42964018525115	7.827446479896821	0.3428943937418514	0.41525366479767617	0.0	conf	introns	ENSG00000182732
EccDNA00000472	14	72444758	72444881	3	3	0	Nor-1	14:72444758-72444881	3	0	189.0	45.32520325203253	5.70479178839443	0.4776103451961098	0.41054368594754215	0.0	conf	introns	ENSG00000182732
EccDNA00000473	14	73540130	73572174	24	1	23	Nor-1,Nor-2,Fgr-1,Nor-3,Fgr-3,Fgr-2	14:73540130-73571960,14:73540136-73571876,14:73540148-73572174,14:73540162-73571926,14:73540156-73572004,14:73540138-73571898	0,0,1,0,0,0	4,4,5,3,4,3	0.0,0.0,15.88,0.0,0.0,0.0	17.507005969211434,14.389287964713294,13.579497907949788,12.61516181841078,18.676557397638785,20.428904282115873	7.4804592809953725,15.380211713349334,14.168722737095894,13.595754217534866,19.41255231014085,21.710245136514782	0.4251217962296124,0.6816019032513878,0.8014851485148515,0.6046931407942239,0.6088390501319261,0.7556253270538985	0.4648711943793911,0.4376321353065539,0.2383296047725578,0.3194909578030811,0.4795018734846815,0.3822230574086254	0.001413760603204524,0.3922180214240706,0.3423780678198963,0.4192796876967637,0.4215649334338106,0.3912468513853905	lconf	exon	ENSG00000184227,ENSG00000258603,ENSG00000187105,ENSG00000119673
EccDNA00000474	14	76231964	76232010	15	15	0	Nor-1	14:76231964-76232010	15	0	1041.14	73.69565217391305	3.367811605397754	0.32068867656796896	0.3080697928026172	0.0	conf	introns	ENSG00000089916
EccDNA00000475	14	77221303	77221650	1	1	0	Nor-2	14:77221303-77221650	1	0	39.0	6.268011527377522	3.539026929529681	0.747072599531616	0.15731895223420647	0.0	conf	introns	ENSG00000259164,ENSG00000165548
EccDNA00000476	14	80646937	80647117	1	1	0	Fgr-3	14:80646937-80647117	1	0	31.0	13.083333333333336	3.7901553764691207	0.21710420357545496	0.2369577680107013	0.0	conf	introns	ENSG00000100629
EccDNA00000477	14	80647014	80647196	4	4	0	Fgr-3	14:80647014-80647196	4	0	92.0	15.785714285714285	5.919163725989564	0.25222429133043656	0.3018670649738611	0.0	conf	introns	ENSG00000100629
EccDNA00000478	14	82276270	82276464	2	2	0	Nor-3	14:82276270-82276464	2	0	50.0	43.319587628865975	5.354536359365252	0.4442346028748295	0.3735502711722987	0.0	conf	intergenic	-
EccDNA00000479	14	83169406	83170201	3	2	1	Nor-3	14:83169406-83170201	2	1	92.0	10.270440251572326	16.12080398707913	0.28416092787241753	0.17613696040331894	0.11823899371069185	conf	intergenic	-
EccDNA00000480	14	93332838	93333006	1	1	0	Nor-1	14:93332838-93333006	1	0	34.89	6.654761904761906	3.2768816754254693	0.2669560499186109	0.2513927576601671	0.0	conf	exon	ENSG00000011114,ENSG00000133958,ENSG00000278396
EccDNA00000481	14	94363767	94380349	68	47	21	Nor-1,Fgr-2,Nor-3,Fgr-3,Nor-2	14:94363767-94380297,14:94363767-94380327,14:94363767-94380349,14:94363767-94380297,14:94363767-94380297	18,10,4,9,6	2,9,5,2,3	551.96,379.0,88.98,291.92,174.0	32.559407138535995,58.769685990338154,30.34519358340369,43.68118572292801,39.783726557773754	7.88370616391842,11.446608843132458,7.19376242464629,9.793684919007283,8.214736814670555	0.2338471630042637,0.29822209679695216,0.25191016438990504,0.3957462617256432,0.2304614812058057	0.6311465790400188,0.4666799363057325,0.4697976773062596,0.4292010454568749,0.4606514414077125	0.0,0.0,0.0,0.0,0.0	conf	exon	ENSG00000197249,ENSG00000258597
EccDNA00000482	14	96340055	96340147	1	1	0	Fgr-3	14:96340055-96340147	1	0	30.0	14.41304347826087	3.492701003873287	0.2546571922412137	0.2203023758099352	0.0	conf	introns	ENSG00000066739
EccDNA00000483	14	97110065	97110223	1	1	0	Nor-2	14:97110065-97110223	1	0	7.99	15.721518987341774	2.955093045551583	0.2331119390895837	0.2495426829268293	0.0	conf	gene_down2k	ENSG00000259026
EccDNA00000484	14	98588091	98588271	1	1	0	Fgr-3	14:98588091-98588271	1	0	20.98	10.305555555555557	5.2282323571401195	0.20175178147268408	0.14282655246252676	0.0	conf	intergenic	-
EccDNA00000485	14	99403440	99403566	1	1	0	Nor-1	14:99403440-99403566	1	0	37.0	20.69047619047619	4.9384534011636525	0.2775938984026479	0.5035396209180178	0.0	conf	introns	ENSG00000183576
EccDNA00000486	14	100168138	100168727	1	1	0	Fgr-2	14:100168138-100168727	1	0	39.0	10.390492359932088	3.2637814781122567	0.5641025641025641	0.2992540587977183	0.0	conf	intergenic	-
EccDNA00000487	14	100168224	100168724	2	2	0	Fgr-2	14:100168224-100168724	2	0	52.0	10.89	2.9607262622539086	0.5736788617886179	0.29620644022937803	0.0	conf	intergenic	-
EccDNA00000488	14	100990955	100991121	1	1	0	Nor-1	14:100990955-100991121	1	0	12.95	19.632530120481924	3.2751201002069386	0.25112549240292625	0.6293027360988526	0.0	conf	exon	ENSG00000225746
EccDNA00000489	14	102049968	102050071	4	3	1	Fgr-3	14:102049968-102050071	3	1	198.0	49.19417475728155	5.507379431496399	0.33306320907617504	0.3642271619525884	0.0	conf	exon	ENSG00000197102,ENSG00000258959
EccDNA00000490	14	102171983	102172673	3	2	1	Fgr-3	14:102171983-102172673	2	1	16.0	49.94637681159421	10.818865429949039	0.27641042032923124	0.3130192064863428	0.0	conf	introns	ENSG00000140153
EccDNA00000491	14	103160602	103160992	3	1	2	Nor-3	14:103160602-103160992	1	2	54.0	12.805128205128204	7.766989606512038	0.3127600554785021	0.2641363284275755	0.0	conf	intergenic	-
EccDNA00000492	14	103896553	103896788	2	2	0	Nor-3	14:103896553-103896788	2	0	94.99	77.48510638297873	44.454648076742004	0.3990605636618029	0.6780930760499433	0.0	conf	intergenic	-
EccDNA00000493	14	104872233	104872548	2	2	0	Fgr-3	14:104872233-104872548	2	0	86.0	31.066666666666666	10.183647021900684	0.2507706075370389	0.30292716133424097	0.0	conf	introns	ENSG00000099814
EccDNA00000494	14	105162463	105162647	13	13	0	Nor-1,Nor-2	14:105162463-105162647,14:105162463-105162647	5,8	0,0	161.0,255.0	99.82065217391305,160.4076086956522	11.001255245015157,24.545037281520447	0.6535030175806875,0.6940315164501585	0.7215831963992284,0.6530816640986132	0.0,0.0	hconf	introns	ENSG00000257622,ENSG00000184916
EccDNA00000495	14	105162463	105162691	12	10	2	Fgr-3	14:105162463-105162691	10	2	502.0	159.26754385964912	38.47445494664036	0.6945905841089977	0.6769933076275318	0.0	hconf	introns	ENSG00000257622,ENSG00000184916
EccDNA00000496	14	105477794	105477996	1	1	0	Nor-3	14:105477794-105477996	1	0	47.0	8.366336633663366	3.3470033065717946	0.17039663195213828	0.21398503274087927	0.0594059405940594	conf	introns	ENSG00000182809
EccDNA00000497	14	105477797	105478001	2	2	0	Nor-2,Nor-3	14:105477797-105477999,14:105477799-105478001	1,1	0,0	50.0,52.0	12.356435643564355,8.584158415841584	4.507604484252396,3.543973623520829	0.21873257758780892,0.16906886296042095	0.19448540253612506,0.2288408463661453	0.0594059405940594,0.0594059405940594	conf	introns	ENSG00000182809
EccDNA00000498	14	105477815	105478019	2	2	0	Fgr-3	14:105477815-105478019	2	0	78.0	21.75	12.385208207896273	0.17339821573398215	0.2598058558914056	0.05392156862745098	conf	introns	ENSG00000182809
EccDNA00000499	14	105477835	105478039	2	2	0	Fgr-3	14:105477835-105478039	2	0	37.94	24.980392156862745	13.924502590585869	0.2117888965044551	0.287264114905646	0.05392156862745098	conf	introns	ENSG00000182809
EccDNA00000500	14	105504092	105504221	1	1	0	Nor-3	14:105504092-105504221	1	0	34.0	15.387596899224805	5.159938220769792	0.21715817694369974	0.19594277673545965	0.0	conf	intergenic	-
EccDNA00000501	14	105665447	105665731	1	1	0	Nor-2	14:105665447-105665731	1	0	32.0	22.943661971830984	4.642538535623699	0.5299276474457356	0.292123629112662	0.0	conf	intergenic	-
EccDNA00000502	14	105665689	105666333	1	1	0	Fgr-1	14:105665689-105666333	1	0	69.0	13.468944099378884	3.7421509745238466	0.3154593282072036	0.2964439483335991	0.0	conf	intergenic	-
EccDNA00000503	14	105683590	105683959	1	1	0	Fgr-2	14:105683590-105683959	1	0	56.0	19.913279132791327	6.055574808906115	0.3756214915797915	0.18864115168539325	0.0	conf	intergenic	-
EccDNA00000504	14	105738809	105739202	2	2	0	Nor-2	14:105738809-105739202	2	0	53.56	11.017811704834605	4.038893393295684	0.2174882890921258	0.2263505255438768	0.0	conf	introns	ENSG00000211896
EccDNA00000505	14	106000277	106000624	8	2	6	Fgr-3	14:106000277-106000624	2	6	108.0	46.14985590778098	29.39869076525732	0.6263197273256297	0.3564690026954178	0.0	conf	intergenic	-
EccDNA00000506	14	106627067	106638970	13	6	7	Fgr-2,Fgr-3	14:106627129-106638970,14:106627067-106638958	0,6	7,0	0.0,160.0	53.58930833544464,46.37070052981246	17.672990232873474,20.18218666683148	0.4074530757638032,0.4366734959955299	0.5695222573087502,0.4728316326530612	0.0004222616333079976,0.002859305356992684	conf	exon	ENSG00000211970,ENSG00000224373
EccDNA00000507	14	106694890	106741388	9	2	7	Fgr-3	14:106694890-106741388	2	7	18.0	24.44569658910061	18.71628580847276	0.4962879640044994	0.8950354609929078	0.2566777065680244	lconf	exon	ENSG00000211973,ENSG00000211974,ENSG00000281990
EccDNA00000508	15	17086715	17108621	182	7	175	Fgr-1,Fgr-3,Nor-3,Nor-2,Fgr-2	15:17086766-17108592,15:17086715-17108621,15:17086769-17108597,15:17086747-17108573,15:17086757-17108481	0,0,0,7,0	20,84,15,39,17	0.0,0.0,0.0,103.74000000000002,0.0	26.122926784568858,35.25130101342098,23.49037932930181,23.45752771923394,32.38828024304916	39.07767348015837,57.38942924811114,44.19518269588847,36.94645522704233,55.57854013351521	0.8310491493383743,0.7092680716066169,0.7034439574201629,0.7719637462235649,0.8636786312069927	0.7213949843260188,0.8781594749336685,0.8075961093098657,0.7796694112548752,0.4953161889771776	0.037478236965087515,0.04989500593444719,0.08470771486164559,0.055805003207184095,0.041198674277297	hconf	intergenic	-
EccDNA00000509	15	17087957	17108761	2	2	0	Fgr-1	15:17087957-17108761	2	0	39.98	22.27018842530283	31.25035379216101	0.4243697478991597	0.4684503901895206	0.039319361661218986	conf	intergenic	-
EccDNA00000510	15	19944225	19944680	3	1	2	Nor-2	15:19944225-19944680	1	2	40.84	13.874725274725275	3.375366269310421	0.40526976160602257	0.2602644398051496	0.0	conf	intergenic	-
EccDNA00000511	15	19944320	19944861	1	1	0	Fgr-1	15:19944320-19944861	1	0	53.0	19.45656192236599	8.763500723249095	0.2916307161345988	0.3047945205479452	0.0	conf	intergenic	-
EccDNA00000512	15	20340255	20342198	84	16	68	Fgr-3	15:20340255-20342198	16	68	591.88	431.9475038600103	61.30027276251287	0.7061463637550595	0.6183482396578026	0.0	hconf	intergenic	-
EccDNA00000513	15	23046200	23046692	1	1	0	Nor-3	15:23046200-23046692	1	0	30.0	4.392276422764228	1.952323324302316	0.1568627450980392	0.3602261048304214	0.0	conf	intergenic	-
EccDNA00000514	15	23440044	23440422	6	6	0	Nor-1	15:23440044-23440422	6	0	276.0	8.195767195767196	8.997870592815916	0.10779300470443852	0.2318563383274891	0.2328042328042328	lconf	exon	ENSG00000174450
EccDNA00000515	15	23440318	23440960	18	14	4	Nor-3,Fgr-3	15:23440318-23440960,15:23440318-23440960	4,10	2,2	154.0,392.0	38.02336448598131,56.928348909657316	9.218754547616832,11.911714701004948	0.7544846992613436,0.8410508410508409	0.4589384397892302,0.37713325669820497	0.001557632398753894,0.0	conf	exon	ENSG00000174450
EccDNA00000516	15	23963407	23963541	3	3	0	Nor-1	15:23963407-23963541	3	0	90.0	27.05223880597015	2.98332971388978	0.3719915552427868	0.2997121228275936	0.0	conf	introns	ENSG00000260232
EccDNA00000517	15	24763241	24763342	21	21	0	Nor-3	15:24763241-24763342	21	0	938.0	268.5742574257426	10.40025374276657	0.8483853656996748	0.8220551378446115	0.0	hconf	introns	ENSG00000286110,ENSG00000259905
EccDNA00000518	15	26776192	26776337	3	3	0	Fgr-3	15:26776192-26776337	3	0	23.97	34.37241379310345	8.196672855356665	0.3522482014388489	0.6805034223890484	0.0	conf	introns	ENSG00000166206
EccDNA00000519	15	27199921	27200082	3	3	0	Fgr-3	15:27199921-27200082	3	0	27.0	34.98136645962733	9.07147056749961	0.326841093371228	0.2585454833848838	0.006211180124223602	conf	introns	ENSG00000182256
EccDNA00000520	15	27238071	27238325	4	3	1	Fgr-3	15:27238071-27238325	3	1	72.0	25.748031496062993	13.895826430550445	0.17487870619946091	0.2874954954954955	0.0	conf	introns	ENSG00000182256
EccDNA00000521	15	28105326	28105770	2	2	0	Fgr-2	15:28105326-28105770	2	0	34.0	16.484234234234233	3.2944430552421786	0.3533585619678335	0.3071439405430001	0.0	conf	intergenic	-
EccDNA00000522	15	29563831	29563973	4	4	0	Fgr-3	15:29563831-29563973	4	0	84.0	40.84507042253521	4.677328861297953	0.3582829831364415	0.4076265614727153	0.0	conf	introns	ENSG00000104059
EccDNA00000523	15	31511049	31511781	1	1	0	Nor-3	15:31511049-31511781	1	0	31.99	3.5204918032786887	6.877409426075144	0.13242863827795975	0.2514247846255799	0.7062841530054644	lconf	introns	ENSG00000169918
EccDNA00000524	15	31998927	31999383	3	2	1	Nor-1	15:31998927-31999383	2	1	88.0	12.535087719298243	9.723303373909364	0.3416624811652436	0.24224872231686545	0.0	conf	introns	ENSG00000175344
EccDNA00000525	15	35109441	35109570	5	5	0	Nor-1	15:35109441-35109570	5	0	245.0	33.15503875968992	4.245288519158715	0.34306569343065696	0.3410620792819746	0.0	conf	introns	ENSG00000259336
EccDNA00000526	15	39227847	39228336	2	2	0	Nor-1	15:39227847-39228336	2	0	110.0	18.081799591002046	19.231382414249587	0.1827131325063989	0.3795939347211514	0.0	conf	introns	ENSG00000259345
EccDNA00000527	15	45775645	45776143	2	2	0	Nor-1	15:45775645-45776143	2	0	23.78	12.626506024096384	6.54188391993096	0.3422202797202797	0.10490165469871997	0.0	conf	introns	ENSG00000259200
EccDNA00000528	15	52096202	52097604	63	53	10	Fgr-3,Fgr-2,Nor-1,Fgr-1,Nor-2,Nor-3	15:52096202-52097603,15:52096202-52097604,15:52096202-52097604,15:52096202-52097604,15:52096202-52097603,15:52096202-52097604	3,9,5,18,6,12	0,3,2,4,1,0	176.0,600.0,296.95,753.96,297.82,667.99	41.36973590292648,43.850213980028535,25.24108416547789,28.614122681883025,29.917915774446826,27.8623395149786	14.070701377711453,10.230738310288922,7.2250610742359616,8.88964842116921,8.839982830365528,10.518661886334378	0.3475793580422061,0.3418010224144711,0.27408231368186875,0.3615900877645844,0.3392796658010613,0.3642896627971255	0.458924672489083,0.4817107942973524,0.4186719111522443,0.4109265899226269,0.5194053676543949,0.4154757497223249	0.0,0.0,0.0,0.0,0.0,0.0	conf	introns	ENSG00000259712
EccDNA00000529	15	52523966	52524852	8	6	2	Nor-1	15:52523966-52524852	6	2	353.94	29.016930022573362	6.383417609092978	0.3622071203976063	0.3652523679771636	0.0	conf	introns	ENSG00000197535
EccDNA00000530	15	58484217	58485483	14	6	8	Fgr-3	15:58484217-58485483	6	8	304.99	75.95813586097947	12.825933358207813	0.410457744430873	0.4602669617539249	0.0047393364928909965	conf	introns	ENSG00000128918,ENSG00000259293,ENSG00000166035
EccDNA00000531	15	60522933	60523066	3	3	0	Nor-2	15:60522933-60523066	3	0	62.99	29.26315789473684	6.5555976618758836	0.3182029254701648	0.2879795396419437	0.0	conf	introns	ENSG00000245534,ENSG00000069667
EccDNA00000532	15	60523025	60523160	4	4	0	Nor-2	15:60523025-60523160	4	0	104.0	37.68888888888889	6.462961901729723	0.3769545597649281	0.3754451733833177	0.0	conf	introns	ENSG00000245534,ENSG00000069667
EccDNA00000533	15	60523028	60523163	6	6	0	Nor-2	15:60523028-60523163	6	0	138.0	38.111111111111114	5.758943661711358	0.38277661795407103	0.3755855349447255	0.0	conf	introns	ENSG00000245534,ENSG00000069667
EccDNA00000534	15	60523030	60523162	6	6	0	Nor-2	15:60523030-60523162	6	0	131.76	38.45454545454545	5.241679750954865	0.3866236738090285	0.3758433283358321	0.0	conf	introns	ENSG00000245534,ENSG00000069667
EccDNA00000535	15	66341379	66341848	4	3	1	Nor-2	15:66341379-66341848	3	1	126.0	16.321961620469082	12.111984918585255	0.3277602523659306	0.2031770717618307	0.0	conf	introns	ENSG00000075131
EccDNA00000536	15	70302686	70303304	13	4	9	Nor-3	15:70302686-70303304	4	9	133.98	60.85275080906149	5.434160248929271	0.4704778992007829	0.463063368349712	0.0	conf	intergenic	-
EccDNA00000537	15	71199780	71199954	2	2	0	Nor-1	15:71199780-71199954	2	0	52.0	35.44252873563219	11.606806684940867	0.4068582863380025	0.3497676819824471	0.0	conf	introns	ENSG00000187720
EccDNA00000538	15	71416172	71421398	2	2	0	Fgr-3	15:71416172-71421398	2	0	102.0	1.7518178339073862	4.9422053527423815	0.2217985678415326	0.1556279406442273	0.6174894756984309	lconf	introns	ENSG00000187720
EccDNA00000539	15	77618445	77618967	2	2	0	Nor-3	15:77618445-77618967	2	0	128.0	216.911877394636	462.7830188140071	0.7860817596500416	0.21622874806800615	0.23946360153256704	lconf	introns	ENSG00000169783
EccDNA00000540	15	78928473	78941703	17	11	6	Fgr-3,Nor-3,Fgr-2	15:78928473-78941703,15:78928473-78941703,15:78928473-78941703	4,2,5	4,1,1	72.0,30.0,103.97	41.88987150415722,30.46500377928949,49.485336356764925	10.02566827686309,6.385459772337693,10.896387771139963	0.5025633293124246,0.5767165324127349,0.4784795975405254	0.44345519984845616,0.4963789623649531,0.4042196451026967	0.0,7.558578987150416e-05,0.0	conf	exon	ENSG00000103811
EccDNA00000541	15	79439290	79439478	8	8	0	Nor-2	15:79439290-79439478	8	0	207.82	17.212765957446813	6.527148444578575	0.6191966614501826	0.2565974171813588	0.0	conf	introns	ENSG00000169330
EccDNA00000542	15	79439292	79439480	3	3	0	Nor-2	15:79439292-79439480	3	0	71.87	17.404255319148938	6.547403495322157	0.6177823198773633	0.2577827547592385	0.0	conf	introns	ENSG00000169330
EccDNA00000543	15	80911977	80913529	26	22	4	Fgr-2	15:80911977-80913529	22	4	1212.0	61.882087628865975	9.92489262309422	0.3973160215105857	0.3737933733368119	0.0	conf	introns	ENSG00000103888,ENSG00000259546
EccDNA00000544	15	85644464	85644762	2	2	0	Nor-3	15:85644464-85644762	2	0	16.0	21.768456375838923	7.246620015156728	0.2023105100028177	0.31916050456720313	0.0	conf	introns	ENSG00000259367,ENSG00000170776
EccDNA00000545	15	91440231	91446387	24	14	10	Nor-1,Nor-3	15:91440231-91446387,15:91440231-91446387	8,6	4,6	464.0,345.0	29.38434048083171,27.05084470435348	7.206941216149862,6.840889722174885	0.4060721062618596,0.4110196326789107	0.4151309408341416,0.5122820919175911	0.0,0.0	conf	introns	ENSG00000258551
EccDNA00000546	15	91656303	91656542	1	1	0	Nor-1	15:91656303-91656542	1	0	26.0	4.108786610878662	3.650627015621392	0.044534412955465584	0.2	0.1506276150627615	conf	intergenic	-
EccDNA00000547	15	91749454	91749569	1	1	0	Nor-1	15:91749454-91749569	1	0	47.0	10.286956521739132	2.7529121889099133	0.2970059880239521	0.1825567899187531	0.0	conf	intergenic	-
EccDNA00000548	15	91749619	91749898	2	2	0	Fgr-1	15:91749619-91749898	2	0	103.94	21.548387096774192	4.6409030661619015	0.5092569735867687	0.6207455429497569	0.0	hconf	intergenic	-
EccDNA00000549	15	93333495	93333679	2	2	0	Fgr-3	15:93333495-93333679	2	0	42.0	36.54347826086956	4.820502056385244	0.3575348248205994	0.282745637535298	0.0	conf	introns	ENSG00000257060
EccDNA00000550	15	93333505	93333689	4	4	0	Fgr-3	15:93333505-93333689	4	0	124.0	37.22826086956522	5.462527008926492	0.3575694080670508	0.2875775069488989	0.0	conf	introns	ENSG00000257060
EccDNA00000551	15	95357544	95357707	9	9	0	Nor-3	15:95357544-95357707	9	0	479.86	39.14110429447853	3.3228661229925063	0.4890554365929098	0.3855854008611852	0.0	conf	introns	ENSG00000259134
EccDNA00000552	15	100146720	100152953	8	8	0	Fgr-2	15:100146720-100152953	8	0	488.66	52.464944649446494	9.783953623196863	0.30924265842349297	0.3805952380952381	0.0	conf	exon	ENSG00000140470
EccDNA00000553	15	100912832	100913290	2	2	0	Nor-1	15:100912832-100913290	2	0	62.0	10.7882096069869	14.894568067918721	0.15619576535925025	0.2880135878356519	0.2882096069868996	lconf	exon	ENSG00000184254,ENSG00000259583
EccDNA00000554	15	101390180	101390340	6	6	0	Nor-3,Fgr-3	15:101390180-101390340,15:101390180-101390340	2,4	0,0	150.0,221.95	37.78125,65.7	5.40563580326126,8.972039901828346	0.4435457427041207,0.4959274736171117	0.3772418058132344,0.4889733840304182	0.0,0.0	conf	introns	ENSG00000140479
EccDNA00000555	16	534179	534230	10	10	0	Nor-3	16:534179-534230	10	0	677.0	70.09803921568627	2.0412885392376343	0.35568600139289624	0.3327748301219399	0.0	conf	introns	ENSG00000103326
EccDNA00000556	16	1736484	1736919	9	3	6	Nor-3	16:1736484-1736919	3	6	23.97	19.570114942528733	5.808161418835394	0.36691493531948255	0.3184371807967313	0.0	conf	introns	ENSG00000138834
EccDNA00000557	16	3378514	3378680	4	4	0	Nor-3	16:3378514-3378680	4	0	35.99	27.325301204819283	9.425175762938732	0.3623136123136123	0.26930935839803843	0.08433734939759037	conf	introns	ENSG00000285329
EccDNA00000558	16	4344593	4344867	3	3	0	Fgr-3	16:4344593-4344867	3	0	59.57	12.0	7.976242094884306	0.12673484295105916	0.2735305416826738	0.0	conf	introns	ENSG00000103426,ENSG00000217930
EccDNA00000559	16	4344598	4344872	2	2	0	Nor-3	16:4344598-4344872	2	0	29.92	11.437956204379564	10.169269087751776	0.05793712652637049	0.4628504214859832	0.0	conf	introns	ENSG00000103426,ENSG00000217930
EccDNA00000560	16	4797600	4797677	2	2	0	Nor-3	16:4797600-4797677	2	0	182.0	44.28571428571429	9.397232450916023	0.3065719679942461	0.3213646216190745	0.0	conf	introns	ENSG00000267077,ENSG00000285952,ENSG00000267795,ENSG00000067836
EccDNA00000561	16	8645987	8646026	13	13	0	Nor-3,Fgr-1	16:8645987-8646026,16:8645987-8646026	7,6	0,0	459.71,329.0	36.43589743589744,35.1025641025641	1.5491084581531502,1.3164612977429164	0.1374540530083188,0.16039835969537197	0.1662377164248947,0.16375598086124402	0.0,0.0	conf	exon	ENSG00000067365
EccDNA00000562	16	16168207	16168295	9	9	0	Fgr-2	16:16168207-16168295	9	0	572.0	118.4431818181818	4.29814429975165	0.4727412917271408	0.4882882038789469	0.0	conf	introns	ENSG00000091262
EccDNA00000563	16	18973824	18974440	2	2	0	Nor-1	16:18973824-18974440	2	0	39.86	13.603896103896105	6.208152193007454	0.4247125387844497	0.1941941941941942	0.0	conf	intergenic	-
EccDNA00000564	16	22688140	22689425	5	5	0	Nor-3	16:22688140-22689425	5	0	199.0	63.22957198443579	17.903704293895768	0.38266353035383616	0.3695526861886097	0.0	conf	intergenic	-
EccDNA00000565	16	22959667	22959845	2	2	0	Nor-1	16:22959667-22959845	2	0	52.0	26.876404494382022	7.649366904432776	0.3291323820435371	0.3141248994907532	0.0	conf	intergenic	-
EccDNA00000566	16	23316021	23316156	2	2	0	Nor-3	16:23316021-23316156	2	0	44.0	22.711111111111112	4.810277063964066	0.3238156005742543	0.3361495844875346	0.0	conf	introns	ENSG00000168447
EccDNA00000567	16	23454885	23455620	53	17	36	Fgr-2,Nor-3,Nor-1,Fgr-1	16:23454885-23455620,16:23454885-23455620,16:23454885-23455620,16:23454885-23455620	4,4,3,6	9,6,12,9	124.98,138.87,140.81,205.93	82.33605442176871,36.5265306122449,46.55510204081633,47.54965986394558	12.207948484537434,6.502875622731004,4.571059265937921,6.291332707085696	0.509503037856364,0.4788245462402766,0.5169604863221885,0.5119685602000714	0.4127864214992928,0.4561212253352229,0.41996214762426537,0.4431639601885804	0.0,0.0,0.0,0.0	conf	exon	ENSG00000260136,ENSG00000168434
EccDNA00000568	16	25710417	25710619	2	2	0	Nor-1	16:25710417-25710619	2	0	73.98	12.549504950495047	8.858068132615301	0.08026064844246662	0.3338335834583959	0.2673267326732673	lconf	introns	ENSG00000182601
EccDNA00000569	16	26374051	26375000	47	12	35	Fgr-3,Nor-1,Nor-3	16:26374051-26375000,16:26374051-26374999,16:26374051-26374999	3,7,2	33,2,0	79.0,254.82,81.56	51.178082191780824,50.61814345991562,50.34599156118144	9.432747036744317,8.379939372992569,11.300298471093312	0.533564506090513,0.4745337159253946,0.4749526939547854	0.3493565480696442,0.4250322883644476,0.36259094109364004	0.0,0.0,0.0	conf	intergenic	-
EccDNA00000570	16	26809781	26809888	1	1	0	Fgr-2	16:26809781-26809888	1	0	11.99	15.542056074766355	2.907548583121314	0.3148301574150787	0.1135424091233072	0.0	conf	intergenic	-
EccDNA00000571	16	34065257	34066325	3	2	1	Fgr-1	16:34065257-34066325	2	1	171.0	133.11610486891385	78.65642352412789	0.500317783144782	0.5629861161590463	0.0	hconf	intergenic	-
EccDNA00000572	16	34571511	34573448	283	283	0	Fgr-1,Fgr-2	16:34571511-34573448,16:34571511-34573448	147,136	0,0	2840.95,2631.82	3248.9251419721218,4248.584408879711	2464.042341747272,3224.0907340934264	0.9957416024070632,0.9959351256973716	0.2899802623940555,0.3280342556942895	0.0,0.0	conf	intergenic	-
EccDNA00000573	16	34571511	34574922	303	295	8	Nor-1,Fgr-2,Nor-3	16:34571511-34574922,16:34571511-34574922,16:34571511-34574922	69,134,92	0,0,8	1341.0,2568.9700000000007,1829.98	1931.4769862210494,3858.9308120785695,2666.154500146585	2424.006887829271,4423.052755043696,3364.8958904308483	0.9958211505854394,0.9959351256973716,0.9961375048281188	0.33356258596973865,0.2545610909761042,0.28909354696272	0.0,0.0,0.0	conf	intergenic	-
EccDNA00000574	16	34802813	34802932	4	4	0	Fgr-2	16:34802813-34802932	4	0	120.0	18.504201680672267	3.9083490670503234	0.4769349051768324	0.30486685032139577	0.0	conf	intergenic	-
EccDNA00000575	16	34802813	34802940	4	4	0	Fgr-2	16:34802813-34802940	4	0	120.0	18.2992125984252	3.8787021139371065	0.4769349051768324	0.29946929492039426	0.0	conf	intergenic	-
EccDNA00000576	16	34802834	34803231	6	4	2	Fgr-2	16:34802834-34803231	4	2	200.0	23.183879093198996	4.142176269468295	0.5103501150012778	0.3621125448982307	0.0	conf	intergenic	-
EccDNA00000577	16	46383305	46384292	56	52	4	Nor-3	16:46383305-46384292	52	4	543.9500000000002	1291.741641337386	1164.3947343510874	0.4083296490719896	0.023223394068100242	0.0	conf	intergenic	-
EccDNA00000578	16	46386126	46391425	352	313	39	Nor-2	16:46386126-46391425	313	39	5550.5999999999985	18132.71655029251	12691.270526951705	0.9273901804453802	0.5455676415123076	0.0	hconf	intergenic	-
EccDNA00000579	16	46386126	46397423	10462	10426	36	Fgr-2,Fgr-3,Nor-2,Nor-3,Fgr-1,Nor-1	16:46386126-46397423,16:46386126-46397423,16:46386126-46397423,16:46386126-46397423,16:46386126-46397423,16:46386126-46397423	1226,1883,1713,1650,2913,1041	8,8,0,20,0,0	51000.03999999998,71523.20000000017,62610.43000000005,60191.22,115551.28999999994,38510.200000000026	16054.190935646631,18345.59971673896,11394.438346463665,11794.482606001591,12555.891475612993,8263.567495795343	17254.758018551292,20470.056911563235,12669.864530385294,13212.399004793855,13597.128548972443,9194.701107598175	0.913513796270632,0.9243120105346978,0.9273901804453802,0.9348262298326068,0.9290296504011212,0.9253432810032779	0.5866905100287663,0.5853396778414298,0.5917982991886079,0.5967825809931739,0.5893848496472842,0.5904673681086723	0.0,0.0,0.0,0.0,0.0,0.0	hconf	intergenic	-
EccDNA00000580	16	46394458	46398244	721	721	0	Nor-3	16:46394458-46398244	721	0	27767.429999999946	7085.427892234548	11502.528085689453	0.7777505998717933	0.08012734209440417	0.0	conf	intergenic	-
EccDNA00000581	16	48247012	48247464	31	19	12	Fgr-1,Nor-3,Nor-1	16:48247012-48247464,16:48247012-48247463,16:48247012-48247464	12,3,4	2,5,5	859.94,191.0,266.0	49.778761061946895,52.18181818181818,47.89159292035397	5.660739676603353,7.709396304037503,6.308038145906807	0.4135127811399151,0.6542459835290941,0.43705665374066016	0.5230592953308507,0.460912598557289,0.4618153089887641	0.0,0.0,0.0	conf	exon	ENSG00000121270,ENSG00000102910
EccDNA00000582	16	48932277	48932702	23	8	15	Nor-1,Nor-3	16:48932277-48932702,16:48932277-48932702	2,6	11,4	119.0,340.0	49.97411764705882,27.371764705882352	8.881271145654193,4.802759299175126	0.4748156480439945,0.42910680824484704	0.4601122639904746,0.3898221343873518	0.0,0.0	conf	intergenic	-
EccDNA00000583	16	58669709	58669827	4	4	0	Nor-3	16:58669709-58669827	4	0	224.0	16.25423728813559	2.0302226674154644	0.2430797156254727	0.3120243531202435	0.0	conf	introns	ENSG00000103042
EccDNA00000584	16	58669723	58669842	4	4	0	Nor-3	16:58669723-58669842	4	0	166.0	16.336134453781508	2.0220520026077256	0.25284135139342984	0.3012474399553156	0.0	conf	introns	ENSG00000103042
EccDNA00000585	16	59244633	59244676	7	7	0	Nor-3	16:59244633-59244676	7	0	496.0	52.25581395348837	2.497375583006288	0.2741915802318487	0.2433134813210612	0.0	conf	intergenic	-
EccDNA00000586	16	62012857	62013338	2	2	0	Nor-1	16:62012857-62013338	2	0	68.0	13.758835758835756	12.541658230080063	0.31179181870558864	0.2006325110689437	0.0	conf	introns	ENSG00000150394
EccDNA00000587	16	63208036	63208196	1	1	0	Nor-3	16:63208036-63208196	1	0	9.0	20.34375	3.2520125979922034	0.33030913978494625	0.3072791519434629	0.0	conf	intergenic	-
EccDNA00000588	16	68683647	68683838	2	2	0	Nor-3	16:68683647-68683838	2	0	35.84	13.916230366492147	5.145353053112304	0.2070555221487272	0.3280178008529576	0.0	conf	introns	ENSG00000062038
EccDNA00000589	16	69820783	69825141	16	6	10	Fgr-1,Fgr-3	16:69820783-69825117,16:69820783-69825141	2,4	1,9	118.0,204.0	27.960313797877248,36.761358421294176	9.098106188598841,10.897513860640476	0.4712299465240642,0.5284762810928367	0.6936039137524914,0.3887240356083086	0.0,0.0	conf	introns	ENSG00000198373
EccDNA00000590	16	74597406	74598859	2	2	0	Nor-2	16:74597406-74598859	2	0	38.0	21.130075705437022	7.419140425984438	0.29796043551602513	0.2665330661322645	0.0	conf	introns	ENSG00000090863
EccDNA00000591	16	78004528	78007339	2	2	0	Fgr-3	16:78004528-78007339	2	0	92.0	39.01067235859125	8.197788003471116	0.3086587436332767	0.28376674546887315	0.0	conf	intergenic	-
EccDNA00000592	16	78004642	78007474	13	11	2	Fgr-1,Fgr-3	16:78004642-78007473,16:78004642-78007474	3,8	1,1	166.0,520.0	30.79795125397386,39.905367231638415	6.4779174963186215,7.923420515266818	0.4325550514551289,0.3647482014388489	0.6344458438287154,0.3902794653705954	0.0,0.0	conf	intergenic	-
EccDNA00000593	16	81765054	81765595	8	4	4	Nor-2	16:81765054-81765595	4	4	48.99	69.06839186691312	5.9122463681886055	0.5671964069787528	0.514344575003815	0.0	hconf	introns	ENSG00000197943,ENSG00000261218
EccDNA00000594	16	81765054	81765621	45	23	22	Nor-2,Fgr-3	16:81765054-81765621,16:81765054-81765621	15,8	10,12	719.0,327.0	68.21340388007054,92.02292768959437	6.9969983650728045,10.78642280841178	0.5671964069787528,0.4738311649735638	0.515712261398683,0.5029188717333188	0.0,0.0	hconf	introns	ENSG00000197943,ENSG00000261218
EccDNA00000595	16	82757477	82757614	3	3	0	Nor-1	16:82757477-82757614	3	0	108.0	41.824817518248175	3.604331964221144	0.4911052450361529	0.39826070693847015	0.0	conf	introns	ENSG00000140945
EccDNA00000596	16	85169695	85170073	1	1	0	Nor-3	16:85169695-85170073	1	0	43.0	12.11904761904762	7.818991067598986	0.4908376963350785	0.32653904420878666	0.0	conf	exon	ENSG00000131149
EccDNA00000597	16	85975028	85975618	53	37	16	Nor-1,Fgr-2	16:85975028-85975618,16:85975028-85975618	14,23	0,16	640.0,1082.0	37.70677966101695,68.11186440677965	4.581146492826754,10.969960288322703	0.4367518602394047,0.3187708907523603	0.3551563782255858,0.4408800474277057	0.0,0.0	conf	introns	ENSG00000285040
EccDNA00000598	16	88053074	88053817	8	4	4	Nor-3	16:88053074-88053817	4	4	140.96	34.371467025572	10.061284291253484	0.3877017401496709	0.5060488004921058	0.0	conf	introns	ENSG00000172530
EccDNA00000599	16	88271879	88272148	4	4	0	Nor-3	16:88271879-88272148	4	0	140.0	39.20074349442379	10.277046979288473	0.4917748917748918	0.5863645811681563	0.0	conf	introns	ENSG00000261273
EccDNA00000600	16	88423077	88423306	2	2	0	Fgr-1	16:88423077-88423306	2	0	32.0	20.720524017467252	8.819419208991087	0.2009395362933778	0.5478764478764478	0.0	conf	introns	ENSG00000225614
EccDNA00000601	16	89907600	89908386	8	2	6	Fgr-3	16:89907600-89908386	2	6	44.0	8.487277353689567	3.6239191199880394	0.3128760529482551	0.2689338618819111	0.0	conf	introns	ENSG00000141002
EccDNA00000602	16	89907919	89908175	1	1	0	Nor-2	16:89907919-89908175	1	0	48.0	13.45703125	2.302789870249441	0.3329123516039404	0.4035031847133758	0.0	conf	introns	ENSG00000141002
EccDNA00000603	17	136234	136470	2	1	1	Fgr-2	17:136234-136470	1	1	30.0	28.644067796610173	17.477358439687098	0.1359720605355064	0.6693019343986544	0.0	conf	gene_up2k	ENSG00000268320
EccDNA00000604	17	136235	136497	3	2	1	Fgr-2	17:136235-136497	2	1	58.0	28.725190839694662	16.534282421459597	0.14022961574507967	0.7336459031033713	0.0	conf	gene_up2k	ENSG00000268320
EccDNA00000605	17	1785756	1785917	2	2	0	Fgr-3	17:1785756-1785917	2	0	18.0	35.13664596273292	9.291348339602026	0.4031439534595866	0.5760479041916168	0.0	conf	introns	ENSG00000186532
EccDNA00000606	17	2291561	2291838	2	2	0	Nor-1	17:2291561-2291838	2	0	102.0	15.711191335740073	6.967406145777189	0.2733675540169512	0.4010632014176019	0.0	conf	introns	ENSG00000070366
EccDNA00000607	17	2291582	2291866	2	2	0	Nor-1	17:2291582-2291866	2	0	90.0	15.545774647887326	6.5176912359982175	0.24306606152294505	0.5611216131064902	0.0	conf	introns	ENSG00000070366
EccDNA00000608	17	4236542	4236698	2	2	0	Nor-3	17:4236542-4236698	2	0	16.0	29.121794871794872	6.082070064181662	0.2738693467336684	0.3980074719800748	0.01282051282051282	conf	introns	ENSG00000185722
EccDNA00000609	17	4712976	4713136	1	1	0	Nor-1	17:4712976-4713136	1	0	9.0	22.55625	3.8074710685046576	0.4503269352457288	0.7248028045574058	0.0	conf	introns	ENSG00000141480
EccDNA00000610	17	6560604	6560699	2	2	0	Nor-1,Fgr-1	17:6560604-6560699,17:6560604-6560699	1,1	0,0	27.82,27.82	16.11578947368421,16.0	3.3712816800446963,4.047091223140523	0.2644214162348877,0.25219844035175043	0.5371929824561403,0.5384342897626638	0.0,0.0	conf	intergenic	-
EccDNA00000611	17	7176450	7176496	3	3	0	Fgr-2	17:7176450-7176496	3	0	90.0	37.76086956521739	2.8067061199663086	0.1992200940474825	0.28863409770687937	0.0	conf	introns	ENSG00000141505
EccDNA00000612	17	10983128	10987101	12	4	8	Nor-2,Nor-3	17:10983128-10987101,17:10983128-10987073	4,0	2,6	221.0,0.0	31.987163352630247,26.3234474017744	6.768442663668115,5.702983923461809	0.301305253921246,0.36011600136472194	0.4505513439007581,0.4653465346534654	0.0,0.0	conf	intergenic	-
EccDNA00000613	17	14657557	14657592	3	3	0	Nor-1	17:14657557-14657592	3	0	93.0	33.628571428571426	1.7252033302229175	0.1336588689529866	0.11491896114040225	0.0	conf	intergenic	-
EccDNA00000614	17	16320405	16320576	2	2	0	Fgr-1	17:16320405-16320576	2	0	27.74	9.368421052631579	7.51209141251397	0.2356801909307876	0.20887445887445888	0.0	conf	introns	ENSG00000108474
EccDNA00000615	17	17277912	17280043	1	1	0	Nor-1	17:17277912-17280043	1	0	25.99	20.264195213514785	6.1869156259287195	0.29420030659172197	0.2782266870495741	0.0	conf	introns	ENSG00000141030
EccDNA00000616	17	21117819	21130248	2	2	0	Nor-1	17:21117819-21130248	2	0	48.0	25.139029688631428	6.104355433434996	0.34860209685471794	0.3608950580351801	0.0	conf	exon	ENSG00000109016
EccDNA00000617	17	21843869	21844381	8	8	0	Nor-2	17:21843869-21844381	8	0	176.0	39.21875	26.328658191930327	0.16373970706113825	0.3341597308305295	0.0	conf	intergenic	-
EccDNA00000618	17	21894358	21916524	1	1	0	Nor-1	17:21894358-21916524	1	0	8.99	82.08716051610574	584.8970283500419	0.2971326164874552	0.9110146500271296	0.20197599927817375	lconf	intergenic	-
EccDNA00000619	17	21901033	21910288	18	4	14	Nor-1,Fgr-3	17:21901033-21910288,17:21901033-21910252	4,0	0,14	82.0,0.0	167.3646677471637,329.20566221932967	897.1433472081865,2036.435998261454	0.3939887474089429,0.22827564571787096	0.5699348013285767,0.4427505676289328	0.19729875742841707,0.1619481505586289	conf	intergenic	-
EccDNA00000620	17	21904867	21937714	1	1	0	Nor-1	17:21904867-21937714	1	0	20.0	25.586963801869274	76.75037502783465	0.6563021141535317	0.35353075170842824	0.2279051359332664	lconf	intergenic	-
EccDNA00000621	17	21905269	21905447	1	1	0	Nor-1	17:21905269-21905447	1	0	29.0	15.48876404494382	7.217518298038978	0.09296051017905324	0.24926217412690604	0.0	conf	intergenic	-
EccDNA00000622	17	21981212	21981711	10	4	6	Nor-1	17:21981212-21981711	4	6	80.0	183.4468937875752	178.00769692825685	0.3160572254932342	0.3418904882029975	0.0	conf	intergenic	-
EccDNA00000623	17	23201638	23201971	38	2	36	Fgr-2	17:23201638-23201971	2	36	45.99	45.801801801801794	21.97055898740348	0.6464758935530565	0.290895410082769	0.0	conf	intergenic	-
EccDNA00000624	17	23204862	23205202	42	34	8	Nor-1,Fgr-1,Nor-3,Fgr-2,Fgr-3	17:23204862-23205202,17:23204862-23205202,17:23204862-23205202,17:23204862-23205202,17:23204862-23205202	1,19,2,7,5	0,0,0,8,0	31.0,419.56,75.0,220.0,119.0	19.7235294117647,32.61176470588235,24.155882352941173,39.49117647058824,27.958823529411763	7.597215388607831,16.170484453907015,10.770703488315792,16.95348077477374,16.437530901730007	0.5395449620801733,0.4941690962099126,0.7962427745664741,0.6769251444698293,0.9193619849357554	0.8693251533742331,0.636745237326445,0.6582369942196532,0.7228525121555915,0.7979493365500603	0.0,0.0,0.0,0.0,0.0	hconf	intergenic	-
EccDNA00000625	17	23204916	23205258	2	2	0	Nor-2	17:23204916-23205258	2	0	33.0	21.798245614035093	16.38205041713333	0.455538540071465	0.6334661354581673	0.0	conf	intergenic	-
EccDNA00000626	17	23208259	23208594	1	1	0	Nor-3	17:23208259-23208594	1	0	14.97	0.6358208955223881	0.8631254370949752	0.128869690424766	0.0	0.6	lconf	intergenic	-
EccDNA00000627	17	23209638	23209973	15	2	13	Nor-1	17:23209638-23209973	2	13	33.71	47.49253731343283	19.18190466810762	0.4399790136411333	0.9979042961928049	0.0	conf	intergenic	-
EccDNA00000628	17	23211999	23212334	1	1	0	Nor-1	17:23211999-23212334	1	0	8.0	4.116417910447762	2.5791701207787794	0.19366322534709865	0.03254539225762247	0.1761194029850746	conf	intergenic	-
EccDNA00000629	17	23227275	23227612	5	2	3	Fgr-3	17:23227275-23227612	2	3	47.88	17.744807121661722	6.188927945702763	0.2552922590837283	0.1948376353039134	0.0	conf	intergenic	-
EccDNA00000630	17	23227440	23227780	6	6	0	Fgr-3	17:23227440-23227780	6	0	82.0	19.80294117647059	8.366564594514697	0.2732399490631253	0.6882620129093951	0.0	conf	intergenic	-
EccDNA00000631	17	23241360	23241701	1	1	0	Fgr-2	17:23241360-23241701	1	0	27.0	4.331378299120233	5.675371046611298	0.25182886277987143	0.0	0.5425219941348973	lconf	intergenic	-
EccDNA00000632	17	23245933	23246268	1	1	0	Nor-2	17:23245933-23246268	1	0	34.0	9.271641791044775	3.9255308974596317	0.21621621621621626	0.8526570048309179	0.0	conf	intergenic	-
EccDNA00000633	17	23256624	23256959	4	4	0	Fgr-1,Fgr-2	17:23256624-23256959,17:23256624-23256959	2,2	0,0	66.0,52.0	5.0865671641791055,21.104477611940297	2.5999365963789316,3.2356887123962688	0.4275321768326805,0.4887234042553191	0.3536931818181818,0.45640802092415	0.0,0.0	conf	intergenic	-
EccDNA00000634	17	23341124	23341460	1	1	0	Nor-1	17:23341124-23341460	1	0	8.97	6.324404761904763	3.2712855530358604	0.3759899958315965	0.3667481662591687	0.0	conf	intergenic	-
EccDNA00000635	17	23365761	23366103	6	2	4	Fgr-3	17:23365761-23366103	2	4	29.96	26.421052631578952	6.946615234734981	0.8924213230571612	0.5684913217623498	0.0	hconf	intergenic	-
EccDNA00000636	17	23365903	23366243	2	2	0	Nor-3	17:23365903-23366243	2	0	48.0	7.858823529411764	4.5932250394440475	0.28884462151394424	0.2934609250398724	0.0	conf	intergenic	-
EccDNA00000637	17	23394581	23394917	1	1	0	Fgr-1	17:23394581-23394917	1	0	17.0	18.75297619047619	8.327467642252742	0.3636671177266577	0.40677408747122656	0.0	conf	intergenic	-
EccDNA00000638	17	23394736	23395074	1	1	0	Nor-2	17:23394736-23395074	1	0	16.0	9.266272189349113	2.644652695265614	0.5101232394366197	0.536791953414505	0.0	hconf	intergenic	-
EccDNA00000639	17	23394736	23395088	68	14	54	Fgr-2,Nor-1,Nor-2,Fgr-1	17:23394736-23395088,17:23394736-23395088,17:23394736-23395088,17:23394736-23395088	8,1,2,3	28,0,10,16	390.91,27.94,116.62,118.79	49.19034090909091,12.042613636363635,9.264204545454543,22.755681818181817	11.770321783357536,3.4634293942427874,2.592838135041367,6.517674535699508	0.6418100701083492,0.7554904831625183,0.5101232394366197,0.5738817044731821	0.5520635275696231,0.5096267190569744,0.5661133371493989,0.4697710316439414	0.0,0.0,0.0,0.0	hconf	intergenic	-
EccDNA00000640	17	23394902	23395242	5	1	4	Fgr-1	17:23394902-23395242	1	4	31.8	16.485294117647058	6.937308867656068	0.3450653641718144	0.41770084911822336	0.0	conf	intergenic	-
EccDNA00000641	17	23398161	23398503	16	4	12	Fgr-3	17:23398161-23398503	4	12	31.92	41.932748538011694	12.260507275164807	0.6943533697632058	0.6491026231017027	0.0	hconf	intergenic	-
EccDNA00000642	17	23398282	23398621	3	3	0	Nor-2,Fgr-2	17:23398282-23398621,17:23398282-23398621	1,2	0,0	9.0,33.95	21.743362831858406,22.038348082595874	13.27057567183366,17.358148348407678	0.34907145105445386,0.2688817720843341	0.20523473203157455,0.026013592688071244	0.0,0.0	conf	intergenic	-
EccDNA00000643	17	23437823	23438158	6	5	1	Nor-1,Fgr-1	17:23437823-23438158,17:23437823-23438158	1,4	0,1	14.0,81.9	11.904477611940301,35.059701492537314	3.024745349381209,15.050839810966394	0.3704474505723205,0.4181591374855208	0.7701778385772914,0.8886836027713626	0.0,0.0	conf	intergenic	-
EccDNA00000644	17	23481422	23481757	3	2	1	Nor-1,Fgr-2	17:23481422-23481757,17:23481422-23481757	1,1	1,0	12.95,13.9	22.752238805970148,16.51641791044776	14.07744420291749,6.616501240170046	0.629347219639204,0.6183667858124828	0.7084188911704312,0.6747833264548081	0.0,0.0	hconf	intergenic	-
EccDNA00000645	17	23605270	23605610	1	1	0	Fgr-3	17:23605270-23605610	1	0	9.0	10.088235294117649	8.89304965576662	0.4546472564389698	0.6376811594202898	0.035294117647058816	conf	intergenic	-
EccDNA00000646	17	23624097	23624432	6	6	0	Nor-1,Nor-2	17:23624097-23624432,17:23624097-23624432	2,4	0,0	45.98,80.0	29.92238805970149,19.99402985074627	16.07890822846996,10.096251418993427	0.6173427715763681,0.580003936233025	0.2706896551724138,0.24392590810680775	0.0,0.0	conf	intergenic	-
EccDNA00000647	17	23627670	23628010	1	1	0	Fgr-2	17:23627670-23628010	1	0	18.0	25.776470588235288	14.049598253069885	0.5587926115032287	0.32619808306709264	0.0	conf	intergenic	-
EccDNA00000648	17	23795436	23795772	1	1	0	Fgr-1	17:23795436-23795772	1	0	34.0	5.199404761904762	2.5317271778046044	0.5099206349206349	0.10673732021196064	0.0	conf	intergenic	-
EccDNA00000649	17	23815446	23815786	9	9	0	Fgr-1,Fgr-3,Fgr-2	17:23815446-23815786,17:23815446-23815786,17:23815446-23815786	3,4,2	0,0,0	79.0,75.0,58.96	17.735294117647058,44.81470588235293,19.78235294117647	8.409409378188544,17.563106926551885,11.081767500460208	0.4661335074261466,0.3813024003675204,0.3718132656439687	0.2712514092446449,0.28018490950403513,0.1595669900182764	0.0,0.0,0.0	conf	intergenic	-
EccDNA00000650	17	23844306	23844642	11	7	4	Fgr-3,Fgr-2,Fgr-1	17:23844306-23844642,17:23844306-23844642,17:23844306-23844642	5,1,1	0,4,0	61.94,20.84,9.0	42.098214285714285,15.877976190476188,13.136904761904766	14.81490551379431,7.844090326293557,6.351251840646116	0.278793941126036,0.2111132850714146,0.19641888225718934	0.3964230043481828,0.35519234602352,0.659776767259198	0.0,0.0,0.0	conf	intergenic	-
EccDNA00000651	17	23844462	23844799	3	1	2	Fgr-1	17:23844462-23844799	1	2	23.94	11.136498516320474	7.5006866289549885	0.4335018685425368	0.2263493905977945	0.0	conf	intergenic	-
EccDNA00000652	17	23907767	23908103	1	1	0	Nor-2	17:23907767-23908103	1	0	12.89	10.157738095238095	6.76093467953431	0.4080221300138313	0.3248407643312102	0.0	conf	intergenic	-
EccDNA00000653	17	23935263	23935605	2	2	0	Fgr-2	17:23935263-23935605	2	0	32.0	5.511695906432749	1.5173973720552192	0.19323873121869786	0.44557823129251706	0.0	conf	intergenic	-
EccDNA00000654	17	23935405	23935745	1	1	0	Fgr-2	17:23935405-23935745	1	0	15.84	6.032352941176471	1.293245026652698	0.375229920294298	0.7867435158501441	0.0	conf	intergenic	-
EccDNA00000655	17	24021586	24021927	8	2	6	Nor-2,Fgr-2	17:24021586-24021927,17:24021586-24021927	1,1	4,2	21.0,25.0	13.507331378299119,19.21994134897361	2.2427672420290583,3.9581773993854554	0.5281995661605207,0.3958289885297185	0.8178646196789952,0.6688391038696537	0.0,0.0	hconf	intergenic	-
EccDNA00000656	17	24067144	24067476	2	2	0	Fgr-2	17:24067144-24067476	2	0	16.0	70.94578313253012	25.21360696516729	0.7869314843107298	0.7475319396051103	0.0	hconf	intergenic	-
EccDNA00000657	17	24072806	24073146	4	4	0	Nor-1,Fgr-2	17:24072806-24073146,17:24072806-24073146	2,2	0,0	61.98,81.0	21.408823529411766,32.108823529411765	6.188740613454634,6.106162154985388	0.4876723777684914,0.5185185185185185	0.6105207226354942,0.4939292627133556	0.0,0.0	conf	intergenic	-
EccDNA00000658	17	24146428	24146768	2	2	0	Nor-1	17:24146428-24146768	2	0	47.93	14.270588235294118	5.680489281523965	0.3636685552407932	0.6431226765799256	0.0	conf	intergenic	-
EccDNA00000659	17	24157280	24157620	5	5	0	Fgr-3	17:24157280-24157620	5	0	105.0	54.92941176470589	41.15388288028928	0.5020280506279626	0.4854532339504689	0.0	conf	intergenic	-
EccDNA00000660	17	24170169	24170504	2	2	0	Nor-3	17:24170169-24170504	2	0	16.0	14.761194029850746	11.485863540059139	0.6852376455775889	0.5733333333333334	0.0	hconf	intergenic	-
EccDNA00000661	17	24193941	24194275	4	4	0	Nor-1	17:24193941-24194275	4	0	71.94	28.742514970059883	6.387641578267415	0.6988137082601055	0.3968948482709951	0.0	conf	intergenic	-
EccDNA00000662	17	24388561	24388896	6	6	0	Fgr-2	17:24388561-24388896	6	0	119.82	27.889552238805965	12.322399629752756	0.4885635864592864	0.5109918869405915	0.0	conf	intergenic	-
EccDNA00000663	17	24408921	24409260	1	1	0	Nor-1	17:24408921-24409260	1	0	19.89	11.607669616519177	8.939458791105166	0.4066168623265742	0.7148328690807799	0.07964601769911504	conf	intergenic	-
EccDNA00000664	17	24409241	24409577	1	1	0	Nor-1	17:24409241-24409577	1	0	12.0	3.586309523809524	3.348550247694944	0.17157490396927014	0.10515247108307044	0.002976190476190476	conf	intergenic	-
EccDNA00000665	17	24417889	24418228	1	1	0	Fgr-1	17:24417889-24418228	1	0	22.0	7.719764011799411	2.5753411900551204	0.61602787456446	0.24684820978315686	0.002949852507374631	conf	intergenic	-
EccDNA00000666	17	24417889	24418251	1	1	0	Fgr-2	17:24417889-24418251	1	0	27.82	9.1353591160221	5.562891901475327	0.30962962962962964	0.2903156538544127	0.0	conf	intergenic	-
EccDNA00000667	17	24417910	24418251	2	2	0	Fgr-1	17:24417910-24418251	2	0	31.0	8.249266862170089	3.4470491084912855	0.5672215108834827	0.295668549905838	0.0029325513196480943	conf	intergenic	-
EccDNA00000668	17	24418908	24419248	3	3	0	Nor-3,Fgr-3	17:24418908-24419248,17:24418908-24419248	1,2	0,0	35.0,36.0	11.929411764705884,24.182352941176468	10.808807122836685,19.901869119850726	0.4699562276163948,0.5755881970622644	0.9345794392523364,0.9971098265895952	0.029411764705882356,0.0	hconf	intergenic	-
EccDNA00000669	17	24459115	24459450	2	2	0	Fgr-1,Fgr-2	17:24459115-24459450,17:24459115-24459450	1,1	0,0	16.0,20.94	15.447761194029852,13.4	11.726591267241382,11.320619148723614	0.6450752062105773,0.6716378859236002	0.125,0.07491375061606703	0.0,0.03582089552238806	conf	intergenic	-
EccDNA00000670	17	24459115	24489476	1	1	0	Fgr-2	17:24459115-24489476	1	0	21.0	12.660650176212904	12.313859185945732	0.6716378859236002	0.3749500599280863	0.044432001580975586	conf	intergenic	-
EccDNA00000671	17	24464545	24464880	1	1	0	Fgr-1	17:24464545-24464880	1	0	18.0	10.916417910447759	5.198064996318136	0.5423027989821882	0.4668652271034997	0.0	conf	intergenic	-
EccDNA00000672	17	24506630	24506967	1	1	0	Nor-1	17:24506630-24506967	1	0	9.0	7.1424332344213655	4.045425744008921	0.4436689930209372	0.2495961227786753	0.0	conf	intergenic	-
EccDNA00000673	17	24538671	24539009	13	5	8	Nor-1,Nor-2	17:24538671-24539009,17:24538671-24539009	1,4	4,4	17.0,88.0	24.840236686390533,18.502958579881657	4.706590111378293,4.870056146299224	0.5300642148277875,0.40912216364886544	0.3561194029850746,0.2894921929947953	0.0,0.0	conf	intergenic	-
EccDNA00000674	17	24639263	24639605	9	1	8	Fgr-1	17:24639263-24639605	1	8	8.0	12.026315789473687	3.488813852745288	0.16090250329380765	0.4756277695716396	0.0	conf	intergenic	-
EccDNA00000675	17	24733723	24734063	3	3	0	Fgr-2	17:24733723-24734063	3	0	63.0	26.317647058823532	12.628596647577169	0.5446802151823072	0.5950413223140496	0.0	hconf	intergenic	-
EccDNA00000676	17	24741524	24741859	2	2	0	Nor-1,Fgr-1	17:24741524-24741859,17:24741524-24741859	1,1	0,0	17.98,17.98	13.131343283582089,36.256716417910454	5.714663227831499,18.320685836414427	0.3752016129032258,0.4614972784866601	0.9066834804539724,0.919346336320506	0.0,0.0	conf	intergenic	-
EccDNA00000677	17	24754925	24755265	5	5	0	Fgr-3	17:24754925-24755265	5	0	106.8	80.38823529411766	55.82532508114239	0.43477741973982575	0.25031717838112155	0.0	conf	intergenic	-
EccDNA00000678	17	24773071	24773405	1	1	0	Nor-1	17:24773071-24773405	1	0	8.0	17.87125748502994	14.581123889050295	0.639173188842063	0.6993006993006993	0.0	hconf	intergenic	-
EccDNA00000679	17	24797165	24797505	1	1	0	Fgr-2	17:24797165-24797505	1	0	8.0	19.7	11.473165622955364	0.4799097065462754	0.3896396396396397	0.0	conf	intergenic	-
EccDNA00000680	17	24819898	24820234	1	1	0	Fgr-2	17:24819898-24820234	1	0	29.0	28.494047619047624	28.409211497373423	0.6810565510821504	0.0	0.4017857142857143	lconf	intergenic	-
EccDNA00000681	17	24922178	24922517	1	1	0	Fgr-2	17:24922178-24922517	1	0	18.0	11.109144542772864	3.974461857384412	0.31459022418228594	0.30954808019028196	0.0	conf	intergenic	-
EccDNA00000682	17	24946264	24946604	12	4	8	Nor-1,Fgr-1	17:24946264-24946604,17:24946264-24946604	2,2	0,8	25.91,80.0	5.411764705882354,10.56470588235294	2.4960869029321917,3.3039977881474196	0.4102051025512756,0.509941089837997	0.5155172413793103,0.717687074829932	0.0,0.0	hconf	intergenic	-
EccDNA00000683	17	24964914	24965254	1	1	0	Fgr-1	17:24964914-24965254	1	0	13.0	8.870588235294116	4.181297955797423	0.1481810115350488	0.3798620689655172	0.0	conf	intergenic	-
EccDNA00000684	17	25010710	25011050	6	6	0	Fgr-2	17:25010710-25011050	6	0	51.95	9.31470588235294	3.5452231617256458	0.7458689458689459	0.3697621744054361	0.0	conf	intergenic	-
EccDNA00000685	17	25130634	25130974	2	2	0	Fgr-2	17:25130634-25130974	2	0	52.0	11.2	11.637212118130051	0.4592161016949153	0.05632869449966865	0.04411764705882353	conf	intergenic	-
EccDNA00000686	17	25151170	25151503	2	2	0	Fgr-1	17:25151170-25151503	2	0	45.98	25.54954954954955	8.029680757686926	0.302740991684632	0.5450809765530578	0.0	conf	intergenic	-
EccDNA00000687	17	25154094	25154713	12	4	8	Nor-3	17:25154094-25154713	4	8	32.0	20.268174474959608	15.690539375947823	0.4440106841997124	1.0	0.14539579967689822	conf	intergenic	-
EccDNA00000688	17	25170847	25171187	1	1	0	Nor-1	17:25170847-25171187	1	0	31.0	16.758823529411767	8.860059674711357	0.5169092945128779	0.34273858921161826	0.0	conf	intergenic	-
EccDNA00000689	17	25173910	25174251	1	1	0	Fgr-1	17:25173910-25174251	1	0	25.0	20.545454545454547	9.552838925589425	0.5921513665031535	0.7233704292527822	0.0	hconf	intergenic	-
EccDNA00000690	17	25186292	25186626	2	2	0	Fgr-1	17:25186292-25186626	2	0	38.93	88.07784431137726	77.53592901080489	0.934575625680087	0.21060520891886828	0.0	conf	intergenic	-
EccDNA00000691	17	25227869	25228207	2	2	0	Fgr-1	17:25227869-25228207	2	0	94.0	9.207100591715976	3.8320908125719657	0.08257321171387423	0.6047594412829799	0.0	conf	intergenic	-
EccDNA00000692	17	25239747	25240081	2	2	0	Fgr-2	17:25239747-25240081	2	0	17.84	22.428143712574855	11.737112367777591	0.4307527457808733	0.2455876022384847	0.0	conf	intergenic	-
EccDNA00000693	17	25254516	25254857	1	1	0	Fgr-1	17:25254516-25254857	1	0	17.99	6.98533724340176	5.874275817653446	0.06716886377903326	0.3517241379310345	0.0	conf	intergenic	-
EccDNA00000694	17	25260456	25260792	3	3	0	Fgr-2,Fgr-1,Nor-2	17:25260456-25260792,17:25260456-25260792,17:25260456-25260792	1,1,1	0,0,0	18.0,19.0,12.88	12.202380952380953,12.833333333333336,6.0	11.19048252279456,11.279546737487928,5.976143046671967	0.021231422505307854,0.08027210884353743,0.0	0.3952275917385202,0.4495671810312382,0.3686054660126139	0.038690476190476185,0.0,0.4583333333333333	conf	intergenic	-
EccDNA00000695	17	25260611	25260949	6	2	4	Nor-2	17:25260611-25260949	2	4	48.0	10.04733727810651	2.891142668161431	0.8721174004192872	0.3227767114523353	0.0	conf	intergenic	-
EccDNA00000696	17	25260777	25261117	2	2	0	Nor-2,Fgr-2	17:25260777-25261117,17:25260777-25261117	1,1	0,0	30.0,28.0	9.911764705882351,15.547058823529413	1.9107689714572345,2.8055863698864694	0.3037313432835821,0.2830188679245283	0.46256576284904904,0.4264782836211408	0.0,0.0	conf	intergenic	-
EccDNA00000697	17	25289446	25289786	1	1	0	Nor-2	17:25289446-25289786	1	0	22.0	7.8	5.043458197331995	0.5649324047521508	0.1932730923694779	0.0	conf	intergenic	-
EccDNA00000698	17	25316582	25316917	1	1	0	Nor-1	17:25316582-25316917	1	0	55.0	12.197014925373134	6.490175586918352	0.4935538798345902	0.6374764595103578	0.0	conf	intergenic	-
EccDNA00000699	17	25352899	25353234	24	24	0	Nor-1	17:25352899-25353234	24	0	327.95	176.74925373134332	144.57002576671746	0.9599650655021834	0.020596205962059626	0.16716417910447762	conf	intergenic	-
EccDNA00000700	17	25389721	25390056	81	1	80	Nor-3	17:25389721-25390056	1	80	54.0	3700.814925373135	3647.1756909931373	0.8702952029520296	0.9906214430796282	0.0	hconf	intergenic	-
EccDNA00000701	17	25400410	25400748	2	2	0	Fgr-2	17:25400410-25400748	2	0	45.9	17.06508875739645	13.790761855897832	0.4499094749547375	0.11958511287370348	0.0	conf	intergenic	-
EccDNA00000702	17	25442829	25443169	2	2	0	Fgr-1	17:25442829-25443169	2	0	59.74	19.229411764705887	8.593791514526968	0.3545329841626138	0.29476643598615915	0.0	conf	intergenic	-
EccDNA00000703	17	25537856	25538196	2	2	0	Nor-3	17:25537856-25538196	2	0	57.0	19.35	12.87900137707067	0.3072548681716354	0.4691224268689058	0.0	conf	intergenic	-
EccDNA00000704	17	25538890	25539394	4	4	0	Nor-1,Fgr-1	17:25538890-25539394,17:25538890-25539394	2,2	0,0	37.66,35.68	12.908730158730158,26.222222222222218	8.112527250339634,21.218399057275548	0.6581017304667016,0.6624838531094298	0.3857909954564229,0.2256983240223464	0.0,0.0	conf	intergenic	-
EccDNA00000705	17	25539379	25539719	11	11	0	Nor-1,Fgr-2,Fgr-1	17:25539379-25539719,17:25539379-25539719,17:25539379-25539719	2,7,2	0,0,0	55.0,108.0,52.0	6.720588235294117,13.823529411764708,9.811764705882354	2.4890677928711886,6.524932220677012,2.9999769318605605	0.411441647597254,0.4644745918601978,0.4453883495145631	0.19051121735932328,0.08968150493574223,0.2148851590106007	0.0,0.0,0.0	conf	intergenic	-
EccDNA00000706	17	25539721	25540061	2	2	0	Fgr-2	17:25539721-25540061	2	0	29.8	30.458823529411763	26.01155984701303	0.7553618375536184	0.7962577962577962	0.0029411764705882357	hconf	intergenic	-
EccDNA00000707	17	25573146	25573501	2	2	0	Nor-3	17:25573146-25573501	2	0	49.88	9.971830985915492	1.71465786006073	0.3096836049856184	0.3083660525520991	0.0	conf	intergenic	-
EccDNA00000708	17	25588586	25588926	1	1	0	Fgr-3	17:25588586-25588926	1	0	29.0	19.514705882352946	5.812493256311897	0.69617105917454	0.8831118060985145	0.0	hconf	intergenic	-
EccDNA00000709	17	25588586	25589097	1	1	0	Fgr-3	17:25588586-25589097	1	0	9.0	13.309197651663403	10.056119124272543	0.69617105917454	0.0	0.21135029354207435	lconf	intergenic	-
EccDNA00000710	17	25597756	25598094	1	1	0	Nor-3	17:25597756-25598094	1	0	17.86	13.795857988165679	11.476875928082087	0.35178337110819513	0.15910333515582287	0.059171597633136085	conf	intergenic	-
EccDNA00000711	17	25630835	25631174	2	2	0	Fgr-2	17:25630835-25631174	2	0	29.9	16.28613569321534	4.76938517207831	0.3116171807437302	0.1994459833795014	0.0	conf	intergenic	-
EccDNA00000712	17	25631619	25631953	4	4	0	Nor-3,Fgr-3	17:25631619-25631953,17:25631619-25631953	2,2	0,0	31.84,38.0	9.553892215568863,14.52994011976048	5.5350083275445305,8.463942647851232	0.3180808529542425,0.3300170551449687	0.18524332810047092,0.2475862068965517	0.0,0.0	conf	intergenic	-
EccDNA00000713	17	25656800	25657135	1	1	0	Fgr-3	17:25656800-25657135	1	0	12.93	17.797014925373137	3.740140078359016	0.3402902331648459	0.7421948912015137	0.0	conf	intergenic	-
EccDNA00000714	17	25699810	25700148	1	1	0	Fgr-3	17:25699810-25700148	1	0	35.98	18.035502958579887	12.440101928426314	0.07916955017301038	0.4460832513929859	0.0	conf	intergenic	-
EccDNA00000715	17	25700133	25700473	1	1	0	Fgr-3	17:25700133-25700473	1	0	32.0	21.261764705882356	6.139961424763015	0.2425011192359349	0.5177381595533945	0.0	conf	intergenic	-
EccDNA00000716	17	25701326	25701666	1	1	0	Fgr-3	17:25701326-25701666	1	0	30.0	24.338235294117645	5.8771999488493085	0.7894415624046384	0.7935989549314174	0.0	hconf	intergenic	-
EccDNA00000717	17	25733909	25734249	3	3	0	Fgr-1	17:25733909-25734249	3	0	62.63	18.308823529411768	15.81088358670658	0.5759478386863076	0.4329054842473746	0.0	conf	intergenic	-
EccDNA00000718	17	25752336	25752675	14	6	8	Fgr-3	17:25752336-25752675	6	8	135.8	34.33923303834809	9.162896226541992	0.5672917463962239	0.8403898872982029	0.0	hconf	intergenic	-
EccDNA00000719	17	25752502	25752844	4	4	0	Fgr-3	17:25752502-25752844	4	0	68.0	15.45029239766082	14.803059484104704	0.3153665229321835	0.0	0.412280701754386	lconf	intergenic	-
EccDNA00000720	17	25759303	25759639	2	2	0	Nor-3	17:25759303-25759639	2	0	48.0	6.627976190476191	2.419229156925573	0.3602118893466745	0.29606958762886604	0.0	conf	intergenic	-
EccDNA00000721	17	25759463	25759801	2	2	0	Fgr-3	17:25759463-25759801	2	0	47.9	31.588757396449704	8.567835350772578	0.46799999999999997	0.8126894322085271	0.0	conf	intergenic	-
EccDNA00000722	17	25765931	25766272	2	2	0	Nor-3	17:25765931-25766272	2	0	18.0	12.416422287390027	11.835736436516907	0.01756311745334797	0.3493712411153636	0.2463343108504399	lconf	intergenic	-
EccDNA00000723	17	25766085	25766420	2	2	0	Nor-1	17:25766085-25766420	2	0	35.94	43.91940298507463	40.920630270477574	0.9875684306569344	0.13970182219768085	0.0	conf	intergenic	-
EccDNA00000724	17	25766253	25766588	1	1	0	Nor-3	17:25766253-25766588	1	0	12.0	14.083582089552241	5.924817448284808	0.2899547511312217	0.23392	0.0	conf	intergenic	-
EccDNA00000725	17	25814598	25814934	1	1	0	Nor-3	17:25814598-25814934	1	0	9.0	8.181547619047619	3.6547122204626583	0.55863539445629	0.793947198969736	0.0	hconf	intergenic	-
EccDNA00000726	17	25828864	25829201	13	7	6	Fgr-1,Fgr-3	17:25828864-25829201,17:25828864-25829201	1,6	1,5	17.93,121.72	10.786350148367953,31.154302670623146	4.670958705081552,19.5411743844586	0.22017873332469887,0.28595730670032377	0.4802325581395349,0.7305452620434092	0.0,0.0	conf	intergenic	-
EccDNA00000727	17	25845313	25845653	2	2	0	Fgr-2	17:25845313-25845653	2	0	40.0	17.42058823529412	12.021409318666446	0.396617497456765	0.18421052631578946	0.008823529411764706	conf	intergenic	-
EccDNA00000728	17	25886842	25887687	1	1	0	Nor-3	17:25886842-25887687	1	0	25.9	16.996449704142012	9.978496960794383	0.7210794072107941	0.31746031746031744	0.0757396449704142	conf	intergenic	-
EccDNA00000729	17	25928678	25929013	6	2	4	Fgr-3	17:25928678-25929013	2	4	18.0	43.55820895522388	15.193146031826238	0.9139275766016712	0.8255051518801017	0.0	hconf	intergenic	-
EccDNA00000730	17	25987413	25987749	5	1	4	Fgr-2	17:25987413-25987749	1	4	25.0	13.303571428571427	2.9595666682718225	0.2473421566500325	0.5991561181434599	0.0	conf	intergenic	-
EccDNA00000731	17	26019522	26019859	1	1	0	Fgr-2	17:26019522-26019859	1	0	28.0	36.70326409495549	11.147024780294922	0.6485330073349633	0.5287537143855969	0.0	hconf	intergenic	-
EccDNA00000732	17	26025429	26025764	3	1	2	Nor-3	17:26025429-26025764	1	2	15.86	11.226865671641793	6.784697049727626	0.5250569476082004	0.7361769352290679	0.0	hconf	intergenic	-
EccDNA00000733	17	26025752	26026089	1	1	0	Fgr-2	17:26025752-26026089	1	0	23.88	13.70326409495549	4.106276013470094	0.1269993986770896	0.017644726407613002	0.0	conf	intergenic	-
EccDNA00000734	17	26042568	26042905	5	5	0	Fgr-2,Fgr-3	17:26042568-26042905,17:26042568-26042905	2,3	0,0	17.98,63.0	18.29080118694362,38.525222551928785	4.23406472622632,9.600326961591556	0.8574879227053142,0.9004975124378108	0.7561279601163273,0.8245057359043202	0.0,0.0	hconf	intergenic	-
EccDNA00000735	17	26108216	26108555	5	2	3	Nor-1	17:26108216-26108555	2	3	39.0	8.660766961651918	3.875643709247841	0.9963269054178144	0.1263134361725911	0.0	conf	intergenic	-
EccDNA00000736	17	26113669	26114009	8	6	2	Fgr-1,Fgr-2	17:26113669-26114009,17:26113669-26114009	2,4	2,0	37.95,55.94	16.66764705882353,17.770588235294113	12.492520599713096,13.712178558874216	0.4553990610328639,0.3274394237066143	0.26844426623897355,0.27320827320827323	0.0,0.0	conf	intergenic	-
EccDNA00000737	17	26113990	26114324	1	1	0	Nor-1	17:26113990-26114324	1	0	22.0	15.107784431137723	2.632204831863082	0.41588492808004995	0.3087938314668625	0.0	conf	intergenic	-
EccDNA00000738	17	26122491	26122994	20	1	19	Fgr-2	17:26122491-26122994	1	19	18.0	386.1610337972167	466.2596268973735	0.9738979692917286	0.3468593663146192	0.03180914512922465	conf	intergenic	-
EccDNA00000739	17	26128583	26128923	1	1	0	Fgr-1	17:26128583-26128923	1	0	27.0	34.858823529411765	35.161862006901565	0.7490248659190639	0.0	0.4441176470588235	lconf	intergenic	-
EccDNA00000740	17	26148579	26148918	1	1	0	Nor-1	17:26148579-26148918	1	0	20.0	5.9616519174041285	5.724887827198079	0.5287406757349715	0.0	0.43952802359882	lconf	intergenic	-
EccDNA00000741	17	26148932	26149271	1	1	0	Nor-3	17:26148932-26149271	1	0	9.0	9.117994100294986	5.856010762717443	0.4157303370786517	0.4573378839590443	0.0	conf	intergenic	-
EccDNA00000742	17	26152159	26152499	1	1	0	Nor-2	17:26152159-26152499	1	0	13.87	11.864705882352943	2.7737087459955956	0.7901234567901234	0.4151079136690648	0.0	conf	intergenic	-
EccDNA00000743	17	26163698	26164033	2	2	0	Nor-1	17:26163698-26164033	2	0	16.0	11.402985074626866	7.530355884421789	0.3387241689128482	0.1900826446280992	0.0	conf	intergenic	-
EccDNA00000744	17	26163698	26164053	1	1	0	Fgr-2	17:26163698-26164053	1	0	41.73	40.82816901408451	25.676454842271525	0.49801488833746904	0.1884882194862821	0.0	conf	intergenic	-
EccDNA00000745	17	26169128	26169463	1	1	0	Fgr-2	17:26169128-26169463	1	0	34.0	20.191044776119398	9.850793306083988	0.5117238791971488	0.07732406602953952	0.0	conf	intergenic	-
EccDNA00000746	17	26173881	26174221	2	2	0	Nor-1	17:26173881-26174221	2	0	32.989999999999995	3.667647058823529	1.221672091423037	0.2941970310391363	0.5059625212947189	0.0	conf	intergenic	-
EccDNA00000747	17	26188811	26189151	1	1	0	Nor-1	17:26188811-26189151	1	0	35.0	5.458823529411764	2.160081377423875	0.2828849028400598	0.9470899470899472	0.0	conf	intergenic	-
EccDNA00000748	17	26190005	26190345	1	1	0	Nor-3	17:26190005-26190345	1	0	13.96	5.135294117647058	3.289813364359495	0.07116104868913857	0.6339210747271201	0.03823529411764706	conf	intergenic	-
EccDNA00000749	17	26191360	26191696	1	1	0	Nor-1	17:26191360-26191696	1	0	37.74	6.25	1.4870472500258771	0.30497180932854945	0.3944562899786781	0.0	conf	intergenic	-
EccDNA00000750	17	26193226	26193561	1	1	0	Nor-3	17:26193226-26193561	1	0	55.0	9.143283582089554	7.301425415539468	0.6919701623519088	0.29062870699881377	0.16119402985074627	conf	intergenic	-
EccDNA00000751	17	26213241	26213581	1	1	0	Nor-1	17:26213241-26213581	1	0	15.0	12.179411764705884	5.131808499691767	0.5951237532323606	0.5578446909667195	0.008823529411764706	hconf	intergenic	-
EccDNA00000752	17	26274856	26299823	11	1	10	Fgr-3	17:26274856-26299823	1	10	18.84	61.73248688268514	520.8198777568725	0.31972876151484136	0.3111829501915709	0.16073216645972685	conf	intergenic	-
EccDNA00000753	17	26276026	26276365	1	1	0	Fgr-3	17:26276026-26276365	1	0	23.0	27.206489675516227	6.35005068679138	0.4924278654551251	0.5280534351145039	0.0	conf	intergenic	-
EccDNA00000754	17	26299640	26299980	8	5	3	Nor-3,Fgr-3	17:26299640-26299980,17:26299640-26299980	1,4	3,0	16.0,121.98	24.632352941176467,29.267647058823535	5.69959857142874,7.607009947806086	0.006435790274442818,0.004106523572968413	0.6414615579802081,0.6158258815589674	0.0,0.0	conf	intergenic	-
EccDNA00000755	17	26299808	26300148	4	4	0	Fgr-2,Fgr-3	17:26299808-26300148,17:26299808-26300148	2,2	0,0	50.0,44.0	24.567647058823532,22.30294117647059	8.701494820473469,11.740051740895044	0.4368765049879601,0.35610047846889953	0.4364640883977901,0.2585928489042676	0.0,0.0	conf	intergenic	-
EccDNA00000756	17	26335607	26335963	7	7	0	Fgr-1,Fgr-2	17:26335607-26335963,17:26335607-26335963	5,2	0,0	148.54000000000005,72.53999999999998	21.620786516853933,20.31741573033708	10.85137155155654,12.009492035033286	0.8056599048334585,0.8769189334769728	0.319813647574678,0.44399391789153575	0.0,0.0	conf	intergenic	-
EccDNA00000757	17	26347495	26347832	3	3	0	Nor-1	17:26347495-26347832	3	0	96.0	16.789317507418403	13.284832334559185	0.453065511356177	0.2614571092831963	0.0	conf	intergenic	-
EccDNA00000758	17	26347660	26348000	1	1	0	Fgr-2	17:26347660-26348000	1	0	17.0	15.764705882352944	4.650482729714967	0.2016781237363526	0.30522701259061424	0.0	conf	intergenic	-
EccDNA00000759	17	26404186	26404526	2	2	0	Fgr-1	17:26404186-26404526	2	0	51.99	4.758823529411765	1.9419695349671384	0.19971988795518208	0.16326530612244894	0.029411764705882356	conf	intergenic	-
EccDNA00000760	17	26422519	26422856	1	1	0	Fgr-1	17:26422519-26422856	1	0	13.99	6.459940652818991	1.8047984169581839	0.7941550190597204	0.3340587595212187	0.011869436201780416	conf	intergenic	-
EccDNA00000761	17	26463597	26463937	3	3	0	Fgr-1,Fgr-2	17:26463597-26463937,17:26463597-26463937	2,1	0,0	29.8,16.89	21.011764705882356,23.032352941176466	11.29028121115633,8.18654637331832	0.5146159075458872,0.4022458391818728	0.8609865470852018,0.8685042928151829	0.011764705882352941,0.0	hconf	intergenic	-
EccDNA00000762	17	26474111	26474451	1	1	0	Nor-3	17:26474111-26474451	1	0	16.0	7.135294117647059	9.440802631411142	0.19823154431420933	0.0	0.5	lconf	intergenic	-
EccDNA00000763	17	26561058	26561737	9	1	8	Fgr-2	17:26561058-26561737	1	8	23.0	19.95139911634757	14.61682389414133	0.16557572151145492	0.7175438596491228	0.0	conf	intergenic	-
EccDNA00000764	17	26561709	26562048	1	1	0	Nor-2	17:26561709-26562048	1	0	23.99	7.761061946902656	4.188636832942965	0.19257460097154755	0.13284559106661534	0.0	conf	intergenic	-
EccDNA00000765	17	26565783	26566121	1	1	0	Nor-1	17:26565783-26566121	1	0	42.0	7.760355029585799	2.01737186038331	0.4106830122591944	0.4507042253521127	0.0	conf	intergenic	-
EccDNA00000766	17	26607146	26609530	7	1	6	Nor-2,Fgr-2	17:26607146-26609530,17:26607146-26609526	0,1	3,3	0.0,9.0	20.172399328859058,36.93949579831933	16.02321281582466,34.99292417908117	0.7692307692307693,0.4572633895818049	0.8428686543110395,0.6938110749185668	0.0625,0.014285714285714284	conf	intergenic	-
EccDNA00000767	17	26798320	26799465	8	2	6	Nor-1	17:26798320-26799465	2	6	23.96	124.02270742358078	103.52885980191144	0.31876026272577995	0.1955422279908696	0.0	conf	intergenic	-
EccDNA00000768	17	26821777	26821917	2	2	0	Nor-3	17:26821777-26821917	2	0	29.98	46.55	9.001051525873441	0.3876878258203005	0.2903970452446907	0.0	conf	intergenic	-
EccDNA00000769	17	26858723	26861716	2	2	0	Nor-1	17:26858723-26861716	2	0	17.92	67.70865352489142	61.0935153930302	0.2401278976818545	0.37445403217215295	0.14634146341463414	conf	intergenic	-
EccDNA00000770	17	33856501	33856571	7	7	0	Nor-1	17:33856501-33856571	7	0	337.0	72.38571428571429	22.66229899896229	0.3553794361060457	0.3496411813414297	0.0	conf	introns	ENSG00000279668,ENSG00000108684
EccDNA00000771	17	36109418	36187341	35	20	15	Nor-2	17:36109418-36187341	20	15	1135.8300000000004	68.70764729284036	17.178936429406242	0.5156288255937321	0.4102756071311591	0.0	conf	exon	ENSG00000276241,ENSG00000274808,ENSG00000274767
EccDNA00000772	17	41375716	41383024	9	3	6	Fgr-1	17:41375716-41383024	3	6	80.98	47.380541871921174	8.795732105067762	0.4587748025428626	0.3917409666823088	0.0	conf	exon	ENSG00000131737
EccDNA00000773	17	41598994	41599129	3	3	0	Fgr-2	17:41598994-41599129	3	0	56.97	21.970370370370368	5.716695161238658	0.4428338467113608	0.4933110367892977	0.0	conf	intergenic	-
EccDNA00000774	17	41632758	41633279	4	4	0	Nor-1	17:41632758-41633279	4	0	236.0	31.314779270633398	10.728223150933736	0.32021796618318776	1.0	0.0	conf	introns	ENSG00000214514
EccDNA00000775	17	41633557	41633756	8	8	0	Nor-2	17:41633557-41633756	8	0	384.0	69.8643216080402	15.521963152825537	0.9941265312971976	0.5100994111315139	0.0	hconf	introns	ENSG00000214514
EccDNA00000776	17	43359150	43365189	7	3	4	Fgr-2	17:43359150-43365189	3	4	107.88	61.46332174201026	21.527877642143554	0.3947464695983025	0.3252127073514109	0.0	conf	introns	ENSG00000188825
EccDNA00000777	17	48538270	48539858	81	64	17	Fgr-2,Nor-1,Nor-2,Nor-3,Fgr-3,Fgr-1	17:48538270-48539857,17:48538270-48539858,17:48538270-48539857,17:48538270-48539857,17:48538270-48539857,17:48538270-48539857	3,10,8,9,20,14	0,2,1,8,6,0	143.0,489.94000000000005,404.0,659.1899999999998,773.74,521.84	39.475740390674225,24.03589420654912,36.17139256458727,27.97479521109011,37.84120982986767,28.80340264650284	13.574314489719555,8.7054715860433,11.31642000938812,12.900007859604086,12.418961884525805,10.2081877026468	0.471378317876559,0.5071808209883524,0.4748452287767737,0.452132777421424,0.4674821610601427,0.4591125467528052	0.2854376095176612,0.3167785234899329,0.27398881239242684,0.28612122171229626,0.2894408746523449,0.3132821075740944	0.0,0.0,0.0,0.0,0.0,0.0	conf	gene_down2k	ENSG00000173917
EccDNA00000778	17	48538360	48539928	10	9	1	Nor-2,Fgr-3	17:48538360-48539928,17:48538360-48539928	3,6	1,0	204.0,408.0	33.934948979591844,35.52168367346939	8.796283015874154,10.251034752246929	0.3549723756906077,0.37702017223074197	0.2432946145723337,0.21250803563228945	0.0,0.0	conf	gene_down2k	ENSG00000173917
EccDNA00000779	17	63501249	63501579	1	1	0	Nor-1	17:63501249-63501579	1	0	46.0	13.469696969696967	3.63326256660176	0.3188360450563204	0.2648037258815702	0.0	conf	introns	ENSG00000264813
EccDNA00000780	17	65500315	65500433	1	1	0	Nor-1	17:65500315-65500433	1	0	53.0	21.974576271186443	3.834415661417225	0.3222896021298625	0.3839536807278743	0.0	conf	intergenic	-
EccDNA00000781	17	69961544	69961941	9	9	0	Fgr-1	17:69961544-69961941	9	0	215.97	38.51889168765743	4.803731838653058	0.4581668482867175	0.4662964172928237	0.0	conf	exon	ENSG00000237560
EccDNA00000782	17	71855921	71856396	9	8	1	Nor-2	17:71855921-71856396	8	1	456.0	13.553684210526313	15.552788279556115	0.3250609543712992	0.17244392659481506	0.0	conf	introns	ENSG00000283517
EccDNA00000783	17	75437537	75437926	4	4	0	Fgr-3	17:75437537-75437926	4	0	92.99	55.447300771208226	4.8573929728903185	0.3574014221073045	0.3407883211678832	0.0	conf	intergenic	-
EccDNA00000784	17	75766920	75767220	5	5	0	Fgr-3	17:75766920-75767220	5	0	260.0	71.65333333333334	7.849829439052942	0.4569768926337291	0.4742108229988726	0.0	conf	gene_up2k	ENSG00000108479
EccDNA00000785	17	77485091	77485223	2	2	0	Nor-1	17:77485091-77485223	2	0	53.98	35.833333333333336	5.871304984602847	0.3233700402027618	0.44649769009863904	0.0	conf	introns	ENSG00000184640
EccDNA00000786	17	80024303	80024653	17	6	11	Nor-3,Fgr-1,Nor-1	17:80024304-80024653,17:80024304-80024653,17:80024303-80024652	3,3,0	4,2,5	204.99,158.0,0.0	57.70487106017192,49.12320916905444,43.53868194842407	11.999116696143615,9.034429846566043,9.6456899521198	0.5403959838603735,0.435698270339526,0.4442722612945524	0.5095252494708195,0.4600779454381933,0.4697164196522348	0.0,0.0,0.0	hconf	introns	ENSG00000261978,ENSG00000167291
EccDNA00000787	17	80254139	80254337	2	2	0	Nor-3	17:80254139-80254337	2	0	55.94	23.131313131313128	9.76713357519422	0.2828204880871998	0.2625097427903352	0.005050505050505051	conf	gene_down2k	ENSG00000181045
EccDNA00000788	17	80315349	80315650	2	2	0	Nor-1	17:80315349-80315650	2	0	16.0	15.08970099667774	7.6433320717973805	0.5749836280288146	0.2850776827652656	0.003322259136212625	conf	introns	ENSG00000173821,ENSG00000262979
EccDNA00000789	17	80489847	80490013	1	1	0	Fgr-1	17:80489847-80490013	1	0	18.0	8.813253012048193	4.166136318887221	0.4167803547066848	0.17247122955784372	0.0	conf	intergenic	-
EccDNA00000790	17	80497949	80498108	5	5	0	Nor-1	17:80497949-80498108	5	0	200.97	105.54088050314465	29.9928171984801	0.6357559473097844	0.6556424344885884	0.0	hconf	intergenic	-
EccDNA00000791	17	81742265	81792673	1	1	0	Nor-3	17:81742265-81792673	1	0	48.0	0.14075146802094907	1.7848951857081907	0.2758172764667677	0.24980514419329694	0.9918465322964608	lconf	intergenic	-
EccDNA00000792	17	82843218	82843702	1	1	0	Nor-1	17:82843218-82843702	1	0	59.0	9.962809917355372	5.335699699000888	0.23991757433029146	0.31851015801354404	0.0	conf	introns	ENSG00000141556
EccDNA00000793	17	82984083	82984407	3	3	0	Nor-2	17:82984083-82984407	3	0	72.0	26.62037037037037	13.589927455946464	0.2812526521259441	0.3896992254300372	0.0	conf	introns	ENSG00000175711
EccDNA00000794	17	83035800	83036006	4	4	0	Nor-3	17:83035800-83036006	4	0	108.0	28.674757281553397	2.4288004329358768	0.322086917662831	0.3406985032074127	0.0	conf	introns	ENSG00000175711
EccDNA00000795	17	83068690	83068908	1	1	0	Nor-1	17:83068690-83068908	1	0	16.0	21.03211009174312	9.56119240129958	0.5663405088062622	0.29407574498397243	0.0	conf	intergenic	-
EccDNA00000796	18	312606	312658	3	3	0	Nor-2	18:312606-312658	3	0	110.85	61.596153846153854	5.738733495308657	0.2977042476066549	0.38249343205158826	0.0	conf	intergenic	-
EccDNA00000797	18	312610	312704	5	5	0	Fgr-3	18:312610-312704	5	0	421.0	82.34042553191489	3.2732090815074764	0.4904321378785959	0.6188039654621043	0.0	conf	intergenic	-
EccDNA00000798	18	1962817	1963156	2	2	0	Nor-1	18:1962817-1963156	2	0	66.0	7.174041297935102	6.132925686262693	0.17097701149425287	0.27116512992455993	0.30383480825958703	lconf	introns	ENSG00000266602,ENSG00000263745
EccDNA00000799	18	1962823	1963162	1	1	0	Nor-1	18:1962823-1963162	1	0	39.0	7.238938053097344	6.256476530546848	0.15680632979679915	0.27863142798606844	0.30383480825958703	lconf	introns	ENSG00000266602,ENSG00000263745
EccDNA00000800	18	4002302	4002396	1	1	0	Fgr-1	18:4002302-4002396	1	0	8.0	14.691489361702127	2.41901419935794	0.1988480921526278	0.2726554787759131	0.0	conf	introns	ENSG00000263878,ENSG00000170579
EccDNA00000801	18	4002315	4002409	1	1	0	Fgr-1	18:4002315-4002409	1	0	21.0	14.542553191489361	2.2628587343062283	0.2019500664795391	0.27026492684855674	0.0	conf	introns	ENSG00000263878,ENSG00000170579
EccDNA00000802	18	4002351	4002445	2	1	1	Fgr-1	18:4002351-4002445	1	1	57.0	17.23404255319149	2.6674776192600107	0.2541176470588235	0.3162827020695041	0.0	conf	introns	ENSG00000263878,ENSG00000170579
EccDNA00000803	18	5972831	5973026	4	4	0	Nor-2	18:5972831-5973026	4	0	72.0	125.82564102564102	73.0872352598073	0.6765773249967207	0.7726782689049746	0.0	hconf	introns	ENSG00000266846,ENSG00000154655,ENSG00000264449
EccDNA00000804	18	7144406	7146661	3	2	1	Nor-3	18:7144406-7146661	2	1	61.0	35.61241685144124	9.332946013907863	0.32190579025509514	0.7086439653435422	0.0	conf	intergenic	-
EccDNA00000805	18	9809076	9809265	2	2	0	Nor-1	18:9809076-9809265	2	0	140.98000000000005	36.67724867724868	8.687798464839805	0.394970812752582	0.3610270073876711	0.0	conf	introns	ENSG00000168461
EccDNA00000806	18	13106347	13106576	1	1	0	Fgr-1	18:13106347-13106576	1	0	40.92	12.707423580786026	4.468911231818315	0.2114621368471186	0.2197160883280757	0.0	conf	introns	ENSG00000101639
EccDNA00000807	18	18913568	18914056	1	1	0	Fgr-2	18:18913568-18914056	1	0	18.97	19.729508196721312	6.5189344463268375	0.3965817376167115	0.3340700978844332	0.0	conf	intergenic	-
EccDNA00000808	18	20005604	20005946	1	1	0	Fgr-3	18:20005604-20005946	1	0	24.0	14.245614035087721	9.293361842227132	0.3757727406535178	0.13976816763263486	0.0	conf	intergenic	-
EccDNA00000809	18	20605035	20607412	1	1	0	Nor-3	18:20605035-20607412	1	0	9.0	60.172486327303325	35.76015838155705	0.35810479921645444	0.35340729001584786	0.0	conf	intergenic	-
EccDNA00000810	18	22983667	22983799	6	6	0	Fgr-3	18:22983667-22983799	6	0	386.0	63.79545454545455	10.03383566372909	0.4480158730158729	0.4874866473370975	0.0	conf	introns	ENSG00000101773
EccDNA00000811	18	27211522	27211954	4	3	1	Fgr-3	18:27211522-27211954	3	1	141.0	15.467592592592592	20.626615890477005	0.3184532074423771	0.15784625690839055	0.2037037037037037	lconf	intergenic	-
EccDNA00000812	18	31940585	31940910	3	3	0	Fgr-3	18:31940585-31940910	3	0	145.0	51.424615384615386	6.9930521732806215	0.3111918702469884	0.4234086596515439	0.0	conf	introns	ENSG00000153339,ENSG00000263823
EccDNA00000813	18	37780820	37781016	1	1	0	Nor-3	18:37780820-37781016	1	0	27.0	17.714285714285715	4.222147630323328	0.2639751552795031	0.2702653580516176	0.0	conf	intergenic	-
EccDNA00000814	18	37780842	37781038	3	3	0	Fgr-3	18:37780842-37781038	3	0	147.0	28.59183673469388	10.881398408305948	0.2844951415293621	0.1968951476077367	0.0	conf	intergenic	-
EccDNA00000815	18	39324387	39324653	1	1	0	Fgr-3	18:39324387-39324653	1	0	21.0	14.793233082706768	7.619629334902817	0.1876563803169308	0.1723876063183475	0.015037593984962403	conf	introns	ENSG00000283458,ENSG00000267374
EccDNA00000816	18	39481571	39482049	3	3	0	Fgr-3	18:39481571-39482049	3	0	114.0	19.0836820083682	11.853238944360445	0.3020492783669564	0.2116940746541373	0.0041841004184100415	conf	introns	ENSG00000267374
EccDNA00000817	18	46170585	46171062	2	2	0	Fgr-2	18:46170585-46171062	2	0	15.96	14.421383647798741	19.029178846219555	0.4028532608695653	0.0648124191461837	0.19077568134171907	conf	intergenic	-
EccDNA00000818	18	46170641	46171118	3	3	0	Fgr-2	18:46170641-46171118	3	0	192.0	12.475890985324948	16.37281665610298	0.3101771129668716	0.19863605801556047	0.19077568134171907	conf	intergenic	-
EccDNA00000819	18	48179820	48179916	1	1	0	Nor-1	18:48179820-48179916	1	0	65.0	18.572916666666668	2.8822184441367766	0.2990607178799061	0.3695336787564767	0.0	conf	introns	ENSG00000184828,ENSG00000286583
EccDNA00000820	18	48179827	48179923	1	1	0	Nor-1	18:48179827-48179923	1	0	58.0	18.78125	2.5008462109520715	0.307731694828469	0.3760166840458811	0.0	conf	introns	ENSG00000184828,ENSG00000286583
EccDNA00000821	18	48179829	48179925	1	1	0	Nor-1	18:48179829-48179925	1	0	56.0	18.80208333333333	2.4350726874275352	0.3096586035340539	0.3770628786296219	0.0	conf	introns	ENSG00000184828,ENSG00000286583
EccDNA00000822	18	68279994	68280282	1	1	0	Nor-3	18:68279994-68280282	1	0	45.0	7.6631944444444455	6.572335185877596	0.2463887742468015	0.17799819657348964	0.3402777777777778	lconf	introns	ENSG00000287907
EccDNA00000823	18	71870072	71871296	7	4	3	Fgr-1	18:71870072-71871296	4	3	198.67	37.83415032679738	5.687198423832457	0.4674439067311922	0.4192279679533867	0.0	conf	exon	ENSG00000260457
EccDNA00000824	18	73776865	73777348	2	2	0	Nor-1	18:73776865-73777348	2	0	50.0	7.654244306418218	10.409350271903213	0.2838202798919715	0.1480928689883914	0.3478260869565217	lconf	intergenic	-
EccDNA00000825	18	76585282	76586003	3	3	0	Nor-1	18:76585282-76586003	3	0	93.86	14.754507628294034	10.364611444170883	0.19493537325244	0.2260634514155641	0.08737864077669902	conf	introns	ENSG00000266256
EccDNA00000826	18	77018239	77018457	2	2	0	Fgr-2	18:77018239-77018457	2	0	65.58	28.19266055045871	5.630808217152488	0.2270147559591373	0.4803070086851141	0.0	conf	introns	ENSG00000197971
EccDNA00000827	18	77082658	77082724	2	2	0	Nor-3	18:77082658-77082724	2	0	44.0	25.303030303030305	4.122994267077563	0.19429901105293776	0.19014004326539907	0.0	conf	introns	ENSG00000197971
EccDNA00000828	18	77373176	77373524	1	1	0	Fgr-1	18:77373176-77373524	1	0	19.98	20.120689655172416	14.948275862068966	0.5183370218147328	0.04489164086687306	0.0	conf	intergenic	-
EccDNA00000829	18	77969554	77969906	7	6	1	Fgr-1	18:77969554-77969906	6	1	120.0	37.55681818181818	15.887107376269727	0.41349005822256396	0.24359504132231405	0.0	conf	gene_down2k	ENSG00000265843
EccDNA00000830	18	77969630	77969984	3	2	1	Fgr-1	18:77969630-77969984	2	1	40.0	38.17514124293785	15.802197269347465	0.4806663214224064	0.3562303277170894	0.0	conf	gene_down2k	ENSG00000265843
EccDNA00000831	18	78280911	78281046	10	10	0	Nor-2	18:78280911-78281046	10	0	549.0	50.95555555555556	5.592146168103271	0.5059636501325255	0.7490924931029476	0.0	hconf	intergenic	-
EccDNA00000832	18	78517627	78517832	29	29	0	Fgr-3,Nor-3,Nor-2	18:78517627-78517832,18:78517627-78517832,18:78517627-78517832	10,5,14	0,0,0	215.62,96.88,570.87	59.73658536585365,40.141463414634146,74.54634146341462	10.183625213381287,14.917479935113544,15.906864564509457	0.3659917265403875,0.2899967058306797,0.33676007295639193	0.4311812589324551,0.4052552552552552,0.7799521827680864	0.0,0.0,0.0	conf	intergenic	-
EccDNA00000833	18	79016902	79017274	4	4	0	Nor-2,Fgr-2	18:79016902-79017274,18:79016902-79017274	2,2	0,0	138.0,132.0	31.306451612903228,29.98655913978495	12.159896243647015,13.620325260561573	0.6449860908729633,0.48869951834012604	0.5461165048543689,0.3411748521117072	0.0,0.0	hconf	intergenic	-
EccDNA00000834	18	79427756	79427866	1	1	0	Fgr-3	18:79427756-79427866	1	0	20.87	9.618181818181819	3.9862988488567552	0.3807675722294092	0.2103329009943796	0.0	conf	introns	ENSG00000131196
EccDNA00000835	18	79427767	79427877	1	1	0	Fgr-3	18:79427767-79427877	1	0	31.8	10.71818181818182	4.945396055803855	0.4085619285120532	0.22911845150431304	0.0	conf	introns	ENSG00000131196
EccDNA00000836	18	79461366	79461470	3	3	0	Nor-2	18:79461366-79461470	3	0	189.0	49.21153846153846	8.285382258628605	0.3523073651378748	0.5814228314819192	0.0	conf	exon	ENSG00000286186,ENSG00000131196
EccDNA00000837	18	79620747	79620795	18	18	0	Nor-3,Fgr-2	18:79620747-79620795,18:79620747-79620795	8,10	0,0	431.0,690.96	64.35416666666667,93.58333333333331	10.312794608586408,9.262004222749104	0.07228943858088975,0.06726363391332994	0.194558165900359,0.1866766404853925	0.0,0.0	conf	intergenic	-
EccDNA00000838	18	79771391	79771592	2	2	0	Nor-1	18:79771391-79771592	2	0	16.0	27.228855721393035	9.258980483084995	0.5481049562682215	0.2835234474017744	0.0	conf	intergenic	-
EccDNA00000839	18	79866749	79866867	2	2	0	Nor-1	18:79866749-79866867	2	0	122.0	18.262711864406782	2.1917718476684835	0.3582775119617225	0.2800908402725208	0.0	conf	introns	ENSG00000178342
EccDNA00000840	18	79866764	79866884	2	2	0	Fgr-1	18:79866764-79866884	2	0	88.0	23.15	3.993014734090856	0.4364651520985753	0.3035444947209653	0.0	conf	introns	ENSG00000178342
EccDNA00000841	18	79909924	79910267	1	1	0	Nor-3	18:79909924-79910267	1	0	31.0	12.34402332361516	4.265737539684491	0.3712141517019566	0.3769282360831657	0.0	conf	introns	ENSG00000122490
EccDNA00000842	18	79916214	79916398	2	2	0	Fgr-1	18:79916214-79916398	2	0	33.92	25.91304347826087	10.929270803784554	0.21956728483119356	0.30288808664259925	0.0	conf	introns	ENSG00000122490
EccDNA00000843	18	79916227	79916394	4	4	0	Fgr-3	18:79916227-79916394	4	0	72.0	45.437125748502986	15.634502345612596	0.2945597975738632	0.33202067437853805	0.0	conf	introns	ENSG00000122490
EccDNA00000844	19	458532	458891	1	1	0	Nor-1	19:458532-458891	1	0	22.0	17.211699164345404	4.4988116238057305	0.34289024037069216	0.5928529584065613	0.0	conf	introns	ENSG00000129946
EccDNA00000845	19	602988	603409	2	2	0	Nor-1	19:602988-603409	2	0	103.64	33.980997624703086	15.530970360377074	0.4551000269130708	0.7260133401744484	0.0	conf	introns	ENSG00000099822
EccDNA00000846	19	605318	608623	2	2	0	Nor-2	19:605318-608623	2	0	88.0	34.370347957639936	10.308592454662437	0.25908251231527096	0.682382762991128	0.0	conf	exon	ENSG00000099822
EccDNA00000847	19	829237	829286	1	1	0	Nor-2	19:829237-829286	1	0	29.0	16.448979591836732	1.948952879398093	0.2970880943604865	0.3336092715231788	0.0	conf	introns	ENSG00000172232
EccDNA00000848	19	835501	835542	1	1	0	Nor-3	19:835501-835542	1	0	25.0	11.80487804878049	0.5045892894043219	0.14206046375110068	0.2221202386415787	0.0	conf	intergenic	-
EccDNA00000849	19	879217	879541	1	1	0	Nor-3	19:879217-879541	1	0	9.0	29.48456790123457	10.557152341139696	0.460919540229885	0.6994832041343669	0.0	conf	introns	ENSG00000175221
EccDNA00000850	19	1015734	1015998	8	8	0	Nor-3	19:1015734-1015998	8	0	514.0	46.78787878787879	4.7282681547140895	0.4501451174983616	0.6389799116683288	0.0	conf	introns	ENSG00000182087
EccDNA00000851	19	4472635	4473003	2	2	0	Fgr-1	19:4472635-4473003	2	0	44.0	15.73913043478261	4.2957753898892435	0.4076767676767677	0.3031812955155232	0.0	conf	introns	ENSG00000267011,ENSG00000167674
EccDNA00000852	19	4511468	4511862	7	7	0	Nor-2	19:4511468-4511862	7	0	206.0	43.08375634517766	14.683655408095017	0.3926261800341931	0.5697065507360932	0.0	conf	exon	ENSG00000167676
EccDNA00000853	19	5487017	5488193	15	12	3	Fgr-2	19:5487017-5488193	12	3	496.0	52.227040816326536	10.291019634651516	0.4845747531194978	0.4169772958319214	0.0	conf	intergenic	-
EccDNA00000854	19	5487093	5488279	15	4	11	Nor-3,Fgr-1	19:5487101-5488279,19:5487093-5488272	4,0	2,9	36.0,0.0	32.67317487266553,38.979643765903305	6.176326203342782,9.069775298280966	0.394121576486306,0.38398649249089134	0.3958542966391628,0.3260311821590685	0.0,0.0	conf	intergenic	-
EccDNA00000855	19	6429377	6429425	1	1	0	Fgr-2	19:6429377-6429425	1	0	40.0	15.125	3.971906553113589	0.2326923076923077	0.10313965051853956	0.0	conf	introns	ENSG00000181240
EccDNA00000856	19	6429410	6429507	1	1	0	Nor-2	19:6429410-6429507	1	0	36.0	12.948453608247426	5.284427880200815	0.66070489216202	0.1806674338319908	0.0	conf	introns	ENSG00000181240
EccDNA00000857	19	8174150	8174325	4	4	0	Nor-1	19:8174150-8174325	4	0	70.0	17.24	5.28713803218987	0.2748913659550349	0.6211480362537765	0.0	conf	intergenic	-
EccDNA00000858	19	8174154	8174328	4	4	0	Nor-1	19:8174154-8174328	4	0	56.0	17.321839080459768	5.308839414422693	0.2790873090703375	0.6329541961266523	0.0	conf	intergenic	-
EccDNA00000859	19	8656311	8656380	4	4	0	Nor-3	19:8656311-8656380	4	0	198.0	34.78260869565217	3.3313163399812145	0.30557677616501144	0.3536172093708561	0.0	conf	introns	ENSG00000268480
EccDNA00000860	19	8846164	8846921	1	1	0	Fgr-1	19:8846164-8846921	1	0	15.97	26.254953764861288	4.087839026193549	0.33497684147616913	0.3751456876456876	0.0	conf	gene_down2k	ENSG00000181143
EccDNA00000861	19	9969956	9970414	1	1	0	Nor-1	19:9969956-9970414	1	0	59.98	7.233624454148471	6.112840337710162	0.20738053934710607	0.3752079866888519	0.12445414847161572	conf	introns	ENSG00000080573
EccDNA00000862	19	12989120	12989470	2	2	0	Nor-3	19:12989120-12989470	2	0	44.0	25.82857142857143	11.76771786173808	0.3422243391283639	0.2618951612903226	0.0	conf	intergenic	-
EccDNA00000863	19	14975217	14975334	2	1	1	Nor-1	19:14975217-14975334	1	1	56.0	17.572649572649574	3.179303367538508	0.3138297872340425	0.5912646675358539	0.0	conf	introns	ENSG00000105143
EccDNA00000864	19	14975223	14975297	1	1	0	Nor-1	19:14975223-14975297	1	0	51.0	18.283783783783786	3.721813965863124	0.2419527896995708	0.3682634730538922	0.0	conf	introns	ENSG00000105143
EccDNA00000865	19	15038963	15039094	4	4	0	Fgr-1	19:15038963-15039094	4	0	112.0	29.450381679389313	3.9889422356891	0.43990491754568417	0.3995573493034761	0.0	conf	intergenic	-
EccDNA00000866	19	15674028	15676686	1	1	0	Fgr-2	19:15674028-15676686	1	0	8.99	40.8446200150489	21.230389331713948	0.2612863327149041	0.7139175257731959	0.0	conf	introns	ENSG00000186204
EccDNA00000867	19	15674465	15676849	1	1	0	Fgr-2	19:15674465-15676849	1	0	43.0	41.301174496644286	21.990710331920546	0.3807627118644068	0.00896979290331091	0.03859060402684564	conf	introns	ENSG00000186204
EccDNA00000868	19	15676849	15677293	3	1	2	Fgr-3	19:15676849-15677293	1	2	31.0	19.15765765765766	10.269451326603011	0.7103293413173652	0.9987171263630532	0.0	hconf	introns	ENSG00000186204
EccDNA00000869	19	17093900	17094060	1	1	0	Nor-2	19:17093900-17094060	1	0	8.0	17.8875	1.9999609371185227	0.4087414891280474	0.2045715598437859	0.0	conf	introns	ENSG00000099331,ENSG00000269066
EccDNA00000870	19	17607459	17607595	1	1	0	Fgr-3	19:17607459-17607595	1	0	8.0	17.588235294117652	7.731211179212339	0.3273471243464424	0.3335419274092616	0.0	conf	introns	ENSG00000130477
EccDNA00000871	19	17653376	17654005	1	1	0	Fgr-1	19:17653376-17654005	1	0	10.92	24.529411764705888	6.2683379157729116	0.3779448621553885	0.3694648871148809	0.0	conf	introns	ENSG00000130477
EccDNA00000872	19	18713478	18713598	2	2	0	Fgr-1	19:18713478-18713598	2	0	106.0	36.425	4.786547990636537	0.4366360785224765	0.3816633371885186	0.0	conf	introns	ENSG00000105662
EccDNA00000873	19	21089928	21151985	26	9	17	Nor-1,Nor-2,Fgr-3,Fgr-1	19:21089942-21151939,19:21089928-21151965,19:21089928-21151960,19:21089984-21151985	0,5,4,0	3,5,5,4	0.0,101.0,70.0,0.0	25.49463683726632,30.863516933442945,38.453427263347955,27.760100643538014	6.439880637714058,7.1020727763549365,7.966527305858913,7.18651974062236	0.4312818139750116,0.456600790513834,0.4919813107715621,0.471618662624221	0.4888587263884176,0.4299544419134396,0.43493710468339136,0.4774612615432775	0.00022581737826023844,0.00017731353869464996,0.0001612071189063709,0.00011290140481605136	conf	exon	ENSG00000196705,ENSG00000160352
EccDNA00000874	19	22895198	22895407	2	2	0	Fgr-3	19:22895198-22895407	2	0	40.0	30.30143540669857	9.350692620606353	0.2295603739805053	0.6507824863724283	0.0	conf	intergenic	-
EccDNA00000875	19	23753118	23753580	73	29	44	Fgr-3,Nor-1,Fgr-1,Nor-2	19:23753118-23753580,19:23753118-23753580,19:23753118-23753580,19:23753118-23753580	3,16,4,6	21,8,4,11	92.0,529.99,143.0,159.96000000000004	83.12987012987013,54.82900432900433,54.80952380952381,62.980519480519476	13.251170641107793,7.73051122310446,6.773905575289606,7.418653317560897	0.5299695225194717,0.4772326522145006,0.4429243266353142,0.4086219602063375	0.4924268113484797,0.5704779756326148,0.4643860518922493,0.5472594603767181	0.0,0.0,0.0,0.0	conf	introns	ENSG00000196172
EccDNA00000876	19	23803501	23803971	4	4	0	Fgr-2	19:23803501-23803971	4	0	168.0	16.425531914893618	11.02944739429177	0.3425815541346049	0.18529443898175466	0.0	conf	introns	ENSG00000233836
EccDNA00000877	19	23803509	23803979	6	6	0	Fgr-2	19:23803509-23803979	6	0	321.98	16.45531914893617	11.076192765329594	0.33603593732880466	0.20618556701030927	0.0	conf	introns	ENSG00000233836
EccDNA00000878	19	24180067	24180473	1	1	0	Fgr-1	19:24180067-24180473	1	0	37.0	16.985221674876847	3.858938612736681	0.3614259221100351	0.4288263283108644	0.0	conf	intergenic	-
EccDNA00000879	19	24895972	24896595	8	4	4	Fgr-3	19:24895972-24896595	4	4	63.96	92.70626003210272	24.508171585323485	0.8305932809149392	0.5264894506924436	0.0	hconf	intergenic	-
EccDNA00000880	19	24896798	24897811	9	6	3	Fgr-3	19:24896798-24897811	6	3	213.98	121.12142152023694	29.5491636967229	0.4272753209700428	0.4702536146006162	0.0	conf	intergenic	-
EccDNA00000881	19	27263749	27263920	6	6	0	Nor-3	19:27263749-27263920	6	0	151.98	69.75438596491227	24.489129252048674	0.5155647259352292	0.4934308237175826	0.0	conf	intergenic	-
EccDNA00000882	19	27277045	27277700	10	10	0	Nor-3	19:27277045-27277700	10	0	86.0	82.5267175572519	73.06422232448695	0.6110625775897742	0.3079084287200832	0.0	conf	intergenic	-
EccDNA00000883	19	29015464	29016019	1	1	0	Fgr-1	19:29015464-29016019	1	0	24.0	10.641441441441444	5.466300830460523	0.2821760283060593	0.37222222222222223	0.0	conf	gene_down2k	ENSG00000267014
EccDNA00000884	19	29566849	29567259	1	1	0	Fgr-1	19:29566849-29567259	1	0	30.0	19.47317073170732	6.444548628075606	0.3193564949512237	0.2857142857142857	0.0	conf	intergenic	-
EccDNA00000885	19	29567536	29567612	3	3	0	Fgr-2	19:29567536-29567612	3	0	85.0	49.32894736842106	4.246943662319307	0.3864948453608247	0.2719820081253627	0.0	conf	intergenic	-
EccDNA00000886	19	29622594	29622680	3	2	1	Nor-3	19:29622594-29622680	2	1	164.0	53.55813953488372	18.094458004929518	0.41846097937676013	0.6402557686961357	0.0	conf	intergenic	-
EccDNA00000887	19	29622615	29622660	68	68	0	Fgr-1,Nor-3,Nor-2,Fgr-2	19:29622615-29622660,19:29622615-29622660,19:29622615-29622660,19:29622615-29622660	28,9,7,24	0,0,0,0	2122.0,693.6700000000003,498.0,1802.0	93.06666666666666,69.82222222222222,67.93333333333334,145.37777777777774	1.4817407180595246,2.8385355292152465,2.407396011369039,4.423617870219847	0.3279818309969457,0.2881247134342045,0.2680873454354117,0.2923668215945656	0.2734395403499608,0.4054193548387097,0.2321889715934984,0.2868543365780935	0.0,0.0,0.0,0.0	conf	intergenic	-
EccDNA00000888	19	29897826	29902285	2	2	0	Nor-1	19:29897826-29902285	2	0	116.0	14.114599686028258	11.727702615933671	0.3168082164724472	0.4847104749512036	0.020183897734918143	conf	intergenic	-
EccDNA00000889	19	29910578	29911258	1	1	0	Nor-3	19:29910578-29911258	1	0	7.98	10.407352941176473	4.501006951929188	0.3712079426365141	0.5744170096021948	0.0	conf	intergenic	-
EccDNA00000890	19	32938788	32939513	5	2	3	Fgr-1	19:32938788-32939513	2	3	46.0	43.78206896551725	4.6457346988173445	0.4351478494623656	0.4217455935442769	0.0	conf	introns	ENSG00000121289
EccDNA00000891	19	33505961	33506300	1	1	0	Nor-1	19:33505961-33506300	1	0	55.0	13.572271386430678	2.1458468847061507	0.2507853403141361	0.6362494767685224	0.0	conf	introns	ENSG00000124299
EccDNA00000892	19	34922294	34922329	2	2	0	Fgr-1	19:34922294-34922329	2	0	17.96	32.42857142857143	1.3582702084576814	0.1173490488006617	0.12320885801128965	0.0	conf	gene_down2k	ENSG00000270876
EccDNA00000893	19	37788515	37789613	3	2	1	Nor-1	19:37788515-37789613	2	1	27.0	36.00455373406193	7.333518206271872	0.3210796915167095	0.6968406901187542	0.0	conf	introns	ENSG00000189144,ENSG00000267422
EccDNA00000894	19	38750196	38750319	6	6	0	Nor-1	19:38750196-38750319	6	0	370.0	41.5040650406504	3.874817559282105	0.5313681027966742	0.7081796848809923	0.0	hconf	introns	ENSG00000182472
EccDNA00000895	19	39153270	39153451	2	2	0	Nor-2	19:39153270-39153451	2	0	48.0	52.47513812154696	8.395321678523986	0.5008460236886633	0.4404476418864908	0.0	conf	introns	ENSG00000130669
EccDNA00000896	19	40377303	40377555	1	1	0	Fgr-1	19:40377303-40377555	1	0	32.0	17.658730158730158	1.9926957827880412	0.552438209752839	0.3083707504810776	0.0	conf	introns	ENSG00000160396,ENSG00000105223
EccDNA00000897	19	41803647	41807321	14	14	0	Nor-3,Fgr-1	19:41803660-41807321,19:41803647-41807308	4,10	0,0	139.92,479.9	24.82163343348812,28.908494946735864	6.476873038534718,5.367264118808384	0.2744439110257641,0.2851198731919952	0.4987348178137652,0.3726559092891409	0.0,0.0	conf	exon	ENSG00000170956
EccDNA00000898	19	41803756	41807383	22	22	0	Fgr-2,Nor-3,Nor-2	19:41803756-41807383,19:41803756-41807383,19:41803756-41807382	12,8,2	0,0,0	668.0,433.98,118.0	43.865729252826036,25.23462917011304,28.135135135135137	8.143793361742151,6.538624201241445,7.811622858140447	0.38323484351061504,0.3927066686038065,0.3089447650453421	0.39708382372172096,0.6997867045858513,0.41623730310613866	0.0,0.0,0.0	conf	exon	ENSG00000170956
EccDNA00000899	19	43185858	43268904	4	4	0	Nor-2	19:43185858-43268904	4	0	160.0	35.82124364809865	8.355331628678538	0.2826658257121833	0.4151821420780921	0.002613009657298365	conf	exon	ENSG00000183668,ENSG00000204941,ENSG00000241104,ENSG00000243137
EccDNA00000900	19	43798138	43798311	7	7	0	Nor-3,Fgr-2	19:43798138-43798311,19:43798138-43798311	2,5	0,0	35.0,94.8	33.12138728323699,63.96531791907515	3.908232652812369,14.196757732004853	0.4017957351290685,0.3722778891115565	0.5328079492890183,0.3767224284334164	0.0,0.0	conf	introns	ENSG00000159871
EccDNA00000901	19	45594638	45594921	2	2	0	Fgr-1	19:45594638-45594921	2	0	104.0	16.72791519434629	5.710337000310836	0.40061633281972253	0.2971555376235626	0.0	conf	introns	ENSG00000125741,ENSG00000177464
EccDNA00000902	19	46314947	46315085	1	1	0	Fgr-2	19:46314947-46315085	1	0	9.0	14.68840579710145	1.3176655061332334	0.27497621313035203	0.3661828367710721	0.0	conf	introns	ENSG00000124440
EccDNA00000903	19	46613003	46613145	1	1	0	Nor-1	19:46613003-46613145	1	0	24.0	13.901408450704224	2.9866129932075554	0.2119796091758709	0.6128564523924601	0.0	conf	intergenic	-
EccDNA00000904	19	49478158	49478300	2	2	0	Fgr-2	19:49478158-49478300	2	0	17.98	26.225352112676052	5.718014978867393	0.31634738186462324	0.39926490607133136	0.0	conf	introns	ENSG00000273189,ENSG00000269469,ENSG00000090554
EccDNA00000905	19	54400018	54400471	2	2	0	Nor-3	19:54400018-54400471	2	0	68.0	18.472406181015447	2.601114159844696	0.2858645627876397	0.5737026424705508	0.0	conf	intergenic	-
EccDNA00000906	19	54775137	54839510	21	6	15	Fgr-2,Fgr-3	19:54775137-54839299,19:54775148-54839510	0,6	7,8	0.0,159.69	48.67444905084006,54.30073645940151	9.740288776880787,14.571756330317069	0.4118165784832452,0.4201391800117381	0.3829610758931216,0.2449598102516801	0.0,1.553711817532084e-05	conf	exon	ENSG00000167633,ENSG00000189013,ENSG00000125498,ENSG00000221957,ENSG00000215765
EccDNA00000907	19	54781199	54845461	8	8	0	Nor-2	19:54781199-54845461	8	0	103.92	33.07495876256575	12.041624252208008	0.5677109232554285	0.4395129408043856	1.5561295944726274e-05	conf	exon	ENSG00000167633,ENSG00000189013,ENSG00000125498,ENSG00000221957,ENSG00000215765
EccDNA00000908	19	55147592	55147815	1	1	0	Fgr-2	19:55147592-55147815	1	0	53.0	17.18834080717489	3.9390477589233632	0.3192552225249773	0.2725878416062465	0.0	conf	introns	ENSG00000105048
EccDNA00000909	19	55147646	55147754	1	1	0	Fgr-2	19:55147646-55147754	1	0	34.79	19.08333333333333	1.375210421609618	0.4045348590803136	0.2947835398500841	0.0	conf	introns	ENSG00000105048
EccDNA00000910	19	55186565	55186639	5	5	0	Fgr-2	19:55186565-55186639	5	0	276.58000000000004	65.48648648648647	3.2057517701749063	0.3072338806821784	0.33826608962725113	0.0	conf	introns	ENSG00000080031
EccDNA00000911	19	55447987	55448266	1	1	0	Nor-2	19:55447987-55448266	1	0	55.78	18.806451612903224	5.200478468164048	0.28919566136075503	0.3191750552418365	0.0	conf	intergenic	-
EccDNA00000912	19	57143878	57149676	2	2	0	Nor-2	19:57143878-57149676	2	0	38.0	22.263884097964816	7.425149749188965	0.24441076165214096	0.2945106012198664	0.0010348395998620217	conf	exon	ENSG00000141946
EccDNA00000913	2	236066	236280	1	1	0	Nor-1	2:236066-236280	1	0	16.0	14.976635514018692	5.710657022926968	0.4232020238525479	0.4395238095238096	0.0	conf	introns	ENSG00000035115
EccDNA00000914	2	308528	309021	1	1	0	Nor-1	2:308528-309021	1	0	26.0	9.683569979716022	6.156287196213565	0.30363864491844417	0.466116173120729	0.07302231237322515	conf	exon	ENSG00000235779,ENSG00000277997
EccDNA00000915	2	1221706	1221792	4	4	0	Nor-1	2:1221706-1221792	4	0	176.0	36.093023255813954	6.074399017027432	0.6139240506329114	0.25528415165720864	0.0	conf	introns	ENSG00000172554
EccDNA00000916	2	1422302	1422383	5	5	0	Nor-3	2:1422302-1422383	5	0	305.92	64.51851851851852	6.332575219949918	0.3901455767077268	0.6539857339506945	0.0	conf	introns	ENSG00000115705,ENSG00000231482
EccDNA00000917	2	1425055	1425444	6	4	2	Nor-2	2:1425055-1425444	4	2	34.0	39.19794344473008	8.48978796122857	0.6132893107717705	0.6788936547847951	0.0	hconf	introns	ENSG00000115705,ENSG00000231482
EccDNA00000918	2	1525863	1525985	1	1	0	Fgr-3	2:1525863-1525985	1	0	31.0	17.483606557377048	2.0294294060290348	0.4188867745004757	0.7201322860686235	0.0	conf	introns	ENSG00000115705,ENSG00000231482
EccDNA00000919	2	1528296	1528885	1	1	0	Fgr-2	2:1528296-1528885	1	0	7.98	15.106960950764007	5.274190200894863	0.27923809523809523	0.6066852367688023	0.0	conf	introns	ENSG00000115705,ENSG00000231482
EccDNA00000920	2	1528898	1529298	2	2	0	Fgr-2	2:1528898-1529298	2	0	26.0	13.185	4.440244925676961	0.30474908671409345	0.6428571428571429	0.0	conf	introns	ENSG00000115705,ENSG00000231482
EccDNA00000921	2	1529623	1530020	1	1	0	Fgr-2	2:1529623-1530020	1	0	25.84	9.405541561712846	4.150113897427726	0.7696188340807175	0.4782608695652174	0.0	conf	introns	ENSG00000115705,ENSG00000231482
EccDNA00000922	2	1537065	1537441	1	1	0	Fgr-3	2:1537065-1537441	1	0	72.0	7.132978723404255	3.355430285939886	0.2483588621444201	0.7254423428920074	0.0	conf	introns	ENSG00000115705,ENSG00000231482
EccDNA00000923	2	1596066	1596422	6	6	0	Nor-1	2:1596066-1596422	6	0	162.0	46.28089887640449	7.4127717966274345	0.5214002968827314	0.41464059196617337	0.0	conf	introns	ENSG00000228613
EccDNA00000924	2	1704562	1704689	1	1	0	Fgr-1	2:1704562-1704689	1	0	33.0	10.535433070866144	1.483745396960276	0.4148372445117336	0.6286422814631122	0.0	conf	introns	ENSG00000130508
EccDNA00000925	2	1751730	1751786	12	12	0	Nor-2	2:1751730-1751786	12	0	443.92	90.0357142857143	10.071111950443571	0.3422017103298493	0.5025416126781621	0.0	conf	intergenic	-
EccDNA00000926	2	2236649	2236833	6	6	0	Fgr-3	2:2236649-2236833	6	0	89.96	35.983695652173914	7.152436148886206	0.4169334021683015	0.5409457900807382	0.0	conf	introns	ENSG00000186487
EccDNA00000927	2	2645736	2645805	19	19	0	Nor-2,Fgr-2	2:2645736-2645805,2:2645736-2645805	8,11	0,0	520.12,630.3900000000001	87.2463768115942,150.07246376811594	2.6507083937030496,9.130802845123386	0.40552374536881103,0.4442299442299442	0.5772365519225238,0.6274236548715463	0.0,0.0	conf	introns	ENSG00000234929
EccDNA00000928	2	2722400	2722456	2	2	0	Nor-1	2:2722400-2722456	2	0	40.0	39.142857142857146	2.868726518289029	0.20572501173158145	0.3135459876984695	0.0	conf	introns	ENSG00000237720
EccDNA00000929	2	2779968	2780397	1	1	0	Nor-3	2:2779968-2780397	1	0	19.92	18.846153846153847	3.079311427376947	0.33189133068004845	0.407486011962184	0.0	conf	introns	ENSG00000237720
EccDNA00000930	2	2780146	2780603	2	2	0	Fgr-1	2:2780146-2780603	2	0	92.0	17.067833698030633	2.121525170468192	0.3171033994334277	0.7224428997020854	0.0	conf	introns	ENSG00000237720
EccDNA00000931	2	3057883	3057980	6	6	0	Fgr-1	2:3057883-3057980	6	0	355.98	36.927835051546396	3.9851461903371903	0.5012594458438288	0.6443604964921749	0.0	hconf	introns	ENSG00000234423
EccDNA00000932	2	3240081	3240259	2	2	0	Nor-1	2:3240081-3240259	2	0	96.0	36.76404494382023	3.001956185856196	0.4114678406528509	0.4768836770454239	0.0	conf	introns	ENSG00000032389
EccDNA00000933	2	3240158	3241105	4	4	0	Nor-1	2:3240158-3241105	4	0	192.0	18.68215417106652	8.068171028425137	0.3692163401417257	0.30668368530981666	0.0	conf	introns	ENSG00000032389
EccDNA00000934	2	3240248	3240672	10	10	0	Nor-2,Fgr-3	2:3240248-3240672,2:3240248-3240672	4,6	0,0	128.0,324.0	35.971698113207545,37.18632075471698	4.7621890225213495,5.668574548027959	0.3357025223194938,0.2622544220351152	0.4064940861414863,0.3656943839791032	0.0,0.0	conf	introns	ENSG00000032389
EccDNA00000935	2	3240546	3241143	2	2	0	Nor-2	2:3240546-3241143	2	0	46.0	34.17922948073702	10.536037101218838	0.35973597359735976	0.6778755499685732	0.0	conf	introns	ENSG00000032389
EccDNA00000936	2	3319776	3320047	4	4	0	Fgr-1	2:3319776-3320047	4	0	148.0	28.402214022140218	9.527423744968369	0.2626865671641791	0.6859603789836348	0.0	conf	exon	ENSG00000032389
EccDNA00000937	2	3329305	3329361	2	2	0	Fgr-1	2:3329305-3329361	2	0	57.0	37.964285714285715	3.5855079621915182	0.2878808395396073	0.4022705771050142	0.0	conf	introns	ENSG00000032389
EccDNA00000938	2	3725777	3725819	3	3	0	Fgr-2	2:3725777-3725819	3	0	100.71	54.047619047619044	2.654308097023196	0.11219295210794247	0.1441086846114779	0.0	conf	introns	ENSG00000214866
EccDNA00000939	2	5068943	5069417	2	2	0	Fgr-1	2:5068943-5069417	2	0	70.0	22.20675105485232	7.4127468041713165	0.3411356254899765	0.561258783990223	0.0	conf	intergenic	-
EccDNA00000940	2	5069001	5069476	2	2	0	Nor-1	2:5069001-5069476	2	0	86.0	12.141052631578946	10.489247574608983	0.15474014102898928	0.3112930310663308	0.0	conf	intergenic	-
EccDNA00000941	2	8505453	8505513	9	9	0	Nor-2,Fgr-1	2:8505453-8505513,2:8505453-8505513	4,5	0,0	228.99,209.98	38.75,47.0	3.4284350171275912,7.469939758793238	0.3781717631750163,0.4517059106198943	0.2605042016806723,0.4607090344714916	0.0,0.0	conf	introns	ENSG00000285591,ENSG00000236008
EccDNA00000942	2	8983099	8983130	2	2	0	Nor-2	2:8983099-8983130	2	0	50.0	35.19354838709677	1.2551662231189495	0.09662563103356656	0.10307038261691072	0.0	conf	introns	ENSG00000143797
EccDNA00000943	2	9304682	9305103	1	1	0	Nor-3	2:9304682-9305103	1	0	7.99	20.85748218527316	3.2836776682220226	0.3743961352657005	0.3327854154213987	0.0	conf	introns	ENSG00000151693
EccDNA00000944	2	10012649	10015767	3	1	2	Nor-3	2:10012649-10015767	1	2	34.0	24.101347017318798	11.79175702706292	0.3129496402877698	0.19726099552278115	0.0	conf	intergenic	-
EccDNA00000945	2	11112781	11112909	4	4	0	Nor-1	2:11112781-11112909	4	0	96.0	45.125	7.1501748230375455	0.4869391194438593	0.5037610378284094	0.0	conf	introns	ENSG00000145063
EccDNA00000946	2	11380386	11380803	3	2	1	Fgr-3	2:11380386-11380803	2	1	108.0	18.731414868105517	11.346506499744654	0.1410918191772251	0.2648809523809524	0.0	conf	intergenic	-
EccDNA00000947	2	16113713	16113861	9	9	0	Fgr-1,Fgr-2	2:16113713-16113861,2:16113713-16113861	5,4	0,0	249.94,179.98000000000005	55.05405405405406,70.20270270270271	8.010789838393965,4.81966615903916	0.484672005176737,0.4014228202724315	0.4370338983050848,0.4489003029105755	0.0,0.0	conf	intergenic	-
EccDNA00000948	2	16225125	16226720	33	26	7	Nor-2,Nor-1,Fgr-2	2:16225125-16226720,2:16225125-16226720,2:16225125-16226720	15,3,8	2,1,4	756.0,164.82999999999996,470.0	40.97805642633229,36.933542319749215,54.61504702194358	9.907352387607864,10.895944299853644,14.977718851293227	0.3583035258048033,0.383195345714925,0.3456380575945793	0.4348339483394834,0.4640358880778589,0.4720878206128714	0.0,0.0,0.0	conf	introns	ENSG00000228876,ENSG00000231266
EccDNA00000949	2	18724895	18726390	7	3	4	Nor-1	2:18724895-18726390	3	4	146.63	34.87692307692308	8.783435072320403	0.3273949221250267	0.4757449127906977	0.0	conf	intergenic	-
EccDNA00000950	2	26655080	26655358	2	1	1	Nor-3	2:26655080-26655358	1	1	24.94	10.086330935251798	4.086267605143057	0.13731483658593935	0.2796520263102058	0.0	conf	intergenic	-
EccDNA00000951	2	26655086	26655364	3	2	1	Nor-3	2:26655086-26655364	2	1	38.0	10.29136690647482	4.313021642134841	0.13760152890587676	0.2878496690155883	0.0	conf	intergenic	-
EccDNA00000952	2	26655096	26655374	2	1	1	Nor-3	2:26655096-26655374	1	1	9.0	10.76978417266187	4.4854946821222095	0.15420332355816227	0.30125161847216225	0.0	conf	intergenic	-
EccDNA00000953	2	27086154	27086637	1	1	0	Fgr-2	2:27086154-27086637	1	0	25.0	17.40993788819876	6.0111752894530825	0.2651658360543049	0.4827752348831607	0.0	conf	exon	ENSG00000138080,ENSG00000138030
EccDNA00000954	2	34616692	34616832	2	2	0	Nor-3	2:34616692-34616832	2	0	27.72	16.535714285714285	4.671204669164529	0.36870503597122295	0.24729907773386034	0.0	conf	introns	ENSG00000228262
EccDNA00000955	2	41400300	41400429	1	1	0	Nor-3	2:41400300-41400429	1	0	13.98	14.44186046511628	5.3655619885896595	0.30611850994016604	0.227255848496101	0.0	conf	intergenic	-
EccDNA00000956	2	46682970	46683407	4	4	0	Nor-1	2:46682970-46683407	4	0	96.0	12.491990846681922	6.271000775602327	0.13759453525250062	0.2389535611465765	0.0	conf	intergenic	-
EccDNA00000957	2	50868117	50868300	4	4	0	Fgr-2	2:50868117-50868300	4	0	99.96	17.366120218579233	7.599421154745066	0.1880868544600939	0.3705107084019769	0.016393442622950817	conf	introns	ENSG00000179915
EccDNA00000958	2	51805310	51805446	3	2	1	Nor-2	2:51805310-51805446	2	1	64.0	49.397058823529406	16.86899322798938	0.4584393553859203	0.5014703179562581	0.0	conf	introns	ENSG00000231918
EccDNA00000959	2	59853603	59853739	2	2	0	Fgr-3	2:59853603-59853739	2	0	39.97	28.801470588235286	3.2011483530987306	0.3238137082601055	0.37741338270298863	0.0	conf	introns	ENSG00000271955
EccDNA00000960	2	71618475	71618638	4	4	0	Nor-3	2:71618475-71618638	4	0	31.84	35.40490797546012	10.660769224200203	0.4040045985821039	0.3056567388043711	0.0	conf	introns	ENSG00000135636
EccDNA00000961	2	71662937	71663040	42	42	0	Fgr-3,Nor-3,Nor-2	2:71662937-71663040,2:71662937-71663040,2:71662937-71663040	21,3,18	0,0,0	885.8,138.0,825.98	96.51456310679613,44.42718446601942,68.13592233009709	4.2651536301446376,4.94356881769564,4.355664861110976	0.5050125313283208,0.357159990405373,0.5232771822358346	0.4754138625534214,0.4040109389243391,0.4668485675306958	0.0,0.0,0.0	conf	introns	ENSG00000135636
EccDNA00000962	2	72401412	72401738	1	1	0	Fgr-1	2:72401412-72401738	1	0	53.0	5.0	4.871351080521015	0.22658610271903326	0.1873684210526316	0.17791411042944785	conf	introns	ENSG00000144036
EccDNA00000963	2	74276582	74276703	3	3	0	Nor-3	2:74276582-74276703	3	0	102.0	24.297520661157023	6.9989900429614815	0.3556017260668052	0.32410656270305394	0.0	conf	introns	ENSG00000264324,ENSG00000188687
EccDNA00000964	2	74276645	74276768	2	2	0	Nor-3	2:74276645-74276768	2	0	100.0	27.98373983739837	5.894718236420378	0.4177616674218396	0.3793754721732561	0.0	conf	introns	ENSG00000264324,ENSG00000188687
EccDNA00000965	2	74276652	74276775	2	2	0	Nor-3	2:74276652-74276775	2	0	86.0	28.39024390243902	5.494467500244523	0.4252925292529253	0.3753971279705172	0.0	conf	introns	ENSG00000264324,ENSG00000188687
EccDNA00000966	2	74276669	74276694	2	2	0	Nor-3	2:74276669-74276694	2	0	33.99	36.24	1.3350655414622907	0.13364803068299158	0.1181071568244036	0.0	conf	introns	ENSG00000264324,ENSG00000188687
EccDNA00000967	2	76514918	76515033	2	2	0	Nor-2	2:76514918-76515033	2	0	87.98	33.53043478260869	6.611349581532122	0.3369929856663617	0.3509822460342473	0.017391304347826087	conf	intergenic	-
EccDNA00000968	2	76514920	76515035	2	2	0	Nor-2	2:76514920-76515035	2	0	83.66	33.73913043478261	6.527649495760975	0.3393057110862262	0.3512744891510428	0.017391304347826087	conf	intergenic	-
EccDNA00000969	2	76936946	76937097	1	1	0	Nor-1	2:76936946-76937097	1	0	7.99	18.278145695364238	2.7792012297531827	0.2733452014889141	0.29144144144144146	0.0	conf	introns	ENSG00000176204
EccDNA00000970	2	80931954	80932356	2	2	0	Nor-2	2:80931954-80932356	2	0	40.0	12.281094527363186	6.168294054139139	0.8505434782608695	0.29846543713923696	0.0	conf	intergenic	-
EccDNA00000971	2	84531205	84531646	2	2	0	Nor-3	2:84531205-84531646	2	0	49.98	15.192743764172336	13.551331550914984	0.31659115010122435	0.08860547071656318	0.006802721088435374	conf	introns	ENSG00000115423
EccDNA00000972	2	86387619	86387765	2	2	0	Fgr-3	2:86387619-86387765	2	0	15.92	34.65068493150685	5.8632737427928125	0.3355646728568344	0.3035106647854593	0.0	conf	intergenic	-
EccDNA00000973	2	86762626	86762824	1	1	0	Nor-2	2:86762626-86762824	1	0	42.0	11.505050505050507	7.37505177160221	0.11393229166666667	0.2861295010495721	0.005050505050505051	conf	introns	ENSG00000153561
EccDNA00000974	2	86762636	86762834	1	1	0	Nor-2	2:86762636-86762834	1	0	32.0	11.828282828282829	7.614500260886362	0.11174785100286533	0.29316320100819154	0.005050505050505051	conf	introns	ENSG00000153561
EccDNA00000975	2	86762653	86762848	2	2	0	Nor-2	2:86762653-86762848	2	0	36.0	12.707692307692305	7.773834634912585	0.13648648648648648	0.29961568024596463	0.005128205128205128	conf	introns	ENSG00000153561
EccDNA00000976	2	88065277	88065742	1	1	0	Nor-2	2:88065277-88065742	1	0	33.0	14.929032258064515	8.465827330911543	0.5458452722063037	0.34243671280708315	0.017204301075268817	conf	gene_up2k	ENSG00000172086
EccDNA00000977	2	88065387	88065852	1	1	0	Nor-2	2:88065387-88065852	1	0	9.0	20.118279569892472	6.758585877358193	0.7141931302657162	0.3320881102666495	0.0	conf	gene_up2k	ENSG00000172086,ENSG00000115593
EccDNA00000978	2	88130247	88130635	29	16	13	Fgr-2,Nor-3,Fgr-3	2:88130247-88130634,2:88130247-88130635,2:88130247-88130635	6,2,8	0,1,12	396.0,48.0,438.0	51.37209302325582,28.525773195876287,25.038659793814432	12.256561666633408,7.781279124574523,8.23595651076099	0.4026865024915144,0.3352601156069364,0.3061149761991944	0.4130867143993636,0.31340500219394474,0.27299568476039066	0.0,0.0,0.0	conf	intergenic	-
EccDNA00000979	2	88130247	88130690	5	4	1	Nor-3	2:88130247-88130690	4	1	220.0	29.038374717832962	7.474916312719488	0.3352601156069364	0.3367007104795737	0.0	conf	intergenic	-
EccDNA00000980	2	88729600	88732803	4	4	0	Fgr-3	2:88729600-88732803	4	0	84.0	45.14423977521074	13.025148724270682	0.391404243816732	0.3200276156404946	0.0	conf	introns	ENSG00000153574
EccDNA00000981	2	90324093	90324693	2	2	0	Fgr-3	2:90324093-90324693	2	0	23.96	20.455	12.341446768241287	0.7279617072197846	0.10861694424330197	0.0033333333333333327	conf	intergenic	-
EccDNA00000982	2	90324350	90324421	1	1	0	Nor-1	2:90324350-90324421	1	0	41.92	20.535211267605632	3.0109237079481628	0.28349212521874395	0.39046598821639	0.0	conf	intergenic	-
EccDNA00000983	2	90394483	90399164	103	103	0	Fgr-2,Fgr-3,Fgr-1	2:90394483-90399164,2:90394483-90399164,2:90394483-90399164	30,51,22	0,0,0	1507.8000000000006,2565.48,1165.7400000000002	1495.2157658619956,1988.186498611408,875.8414868617816	1032.5515437338208,1502.8744309699098,630.7074989549727	0.2450702826205732,0.18645443477476664,0.2404692082111437	0.6594064104954489,0.7174402350321036,0.7163107320009132	0.0,0.00619525742362743,0.014313180944242684	conf	intergenic	-
EccDNA00000984	2	91500312	91519119	2	2	0	Nor-3	2:91500312-91519119	2	0	48.0	64.47040995374063	42.17162638995652	0.2744446615855645	0.26247551534371794	0.001276120593396076	conf	intergenic	-
EccDNA00000985	2	94038832	94087375	1	1	0	Nor-2	2:94038832-94087375	1	0	8.0	12.860721422244197	18.37268728420798	0.44307149161518095	0.5298979723621335	0.1519683579506829	conf	intergenic	-
EccDNA00000986	2	94995181	94995310	2	2	0	Nor-1	2:94995181-94995310	2	0	66.0	25.837209302325586	4.343382559361738	0.4028069043394096	0.2878053917438922	0.0	conf	intergenic	-
EccDNA00000987	2	99136434	99136918	4	4	0	Fgr-2	2:99136434-99136918	4	0	264.0	24.634297520661157	12.3229838561159	0.37896448902141494	0.3097459309249702	0.0	conf	introns	ENSG00000135951
EccDNA00000988	2	99365683	99366673	6	4	2	Fgr-3	2:99365683-99366673	4	2	316.0	46.376767676767685	7.889928732927338	0.31512484454223666	0.3965926245417296	0.0	conf	introns	ENSG00000158417
EccDNA00000989	2	99511597	99511756	2	2	0	Nor-1	2:99511597-99511756	2	0	15.96	16.069182389937108	2.6185585762110373	0.33642906895751096	0.26623169955442394	0.0	conf	intergenic	-
EccDNA00000990	2	99954766	99954930	1	1	0	Nor-2	2:99954766-99954930	1	0	9.0	14.78658536585366	5.047053286508773	0.18999835499259746	0.26221899927483683	0.0	conf	introns	ENSG00000144218
EccDNA00000991	2	111251484	111251527	6	6	0	Fgr-1,Fgr-2	2:111251484-111251527,2:111251484-111251527	2,4	0,0	44.0,75.58	33.395348837209305,71.88372093023256	4.493610631354209,8.13322014183856	0.14969248410299174,0.20647962591850366	0.14264428330187742,0.16423144360023378	0.0,0.0	conf	introns	ENSG00000172965
EccDNA00000992	2	117042419	117042454	1	1	0	Nor-1	2:117042419-117042454	1	0	98.9	7.2285714285714295	0.831030832699942	0.184	0.17606123869171886	0.0	conf	intergenic	-
EccDNA00000993	2	119525207	119525568	7	5	2	Fgr-3	2:119525207-119525568	5	2	254.99	71.91412742382272	7.6263753493984785	0.5011154074955384	0.5008205689277899	0.0	hconf	exon	ENSG00000080293
EccDNA00000994	2	119659504	119660919	18	17	1	Nor-2,Fgr-1,Fgr-2	2:119659504-119660919,2:119659507-119660919,2:119659504-119660919	2,4,11	1,0,0	106.99,110.0,572.66	32.62473498233216,30.32932011331445,55.32296819787986	7.795701192660136,6.789628513042487,13.445805460292087	0.4069650834169022,0.4192941176470588,0.4885054391511709	0.2943704936217416,0.28315914233380024,0.31931330472103003	0.0,0.0,0.0	conf	exon	ENSG00000163075
EccDNA00000995	2	121478706	121479096	3	3	0	Nor-3	2:121478706-121479096	3	0	60.0	33.5974358974359	13.82303887290303	0.5007531380753139	0.2663431344561804	0.0	conf	introns	ENSG00000074054
EccDNA00000996	2	122273930	122274056	2	1	1	Fgr-1	2:122273930-122274056	1	1	48.0	32.698412698412696	13.135599176833994	0.3796948974224093	0.4879734219269103	0.0	conf	introns	ENSG00000286481
EccDNA00000997	2	122273932	122274058	2	1	1	Fgr-1	2:122273932-122274058	1	1	46.0	32.82539682539682	12.996995602207436	0.3805608264811301	0.4858900628594356	0.0	conf	introns	ENSG00000286481
EccDNA00000998	2	124517147	124517664	2	2	0	Fgr-1	2:124517147-124517664	2	0	16.0	22.117988394584142	2.3502758008988747	0.3222447599729547	0.3801946836390865	0.0	conf	introns	ENSG00000155052
EccDNA00000999	2	125008985	125010824	67	54	13	Fgr-2,Nor-1,Fgr-3,Nor-3,Fgr-1	2:125008985-125010824,2:125008985-125010823,2:125008985-125010824,2:125008985-125010823,2:125008985-125010824	24,7,10,8,5	10,1,2,0,0	1727.96,534.0,778.9300000000002,546.86,334.48	55.48232735182165,30.555495103373232,43.420880913539975,35.9145810663765,29.59597607395323	11.87677294257998,7.0312468885044375,10.914224824503307,8.157507848068942,7.499023326762459	0.3681880628911616,0.4257910311859777,0.2790675637259547,0.4212268542464053,0.2950093680803952	0.4861053009024084,0.42851827736954706,0.4689858405807518,0.4885915880142949,0.43097259914208175	0.0,0.0,0.0,0.0,0.0	conf	intergenic	-
EccDNA00001000	2	127445621	127445819	1	1	0	Fgr-1	2:127445621-127445819	1	0	22.0	13.757575757575758	3.4962921459044742	0.4165725047080979	0.2950878451057727	0.0	conf	introns	ENSG00000163166
EccDNA00001001	2	127445796	127445932	2	2	0	Fgr-1	2:127445796-127445932	2	0	31.8	18.073529411764707	2.41207853051476	0.4287388654477262	0.3148707620006714	0.0	conf	introns	ENSG00000163166
EccDNA00001002	2	129937403	129937775	1	1	0	Fgr-1	2:129937403-129937775	1	0	41.0	14.260752688172044	2.0463099422367748	0.2824427480916031	0.2802056555269923	0.0	conf	introns	ENSG00000237574
EccDNA00001003	2	130061597	130065376	1	1	0	Nor-2	2:130061597-130065376	1	0	9.0	31.326806033342155	28.236270164067374	0.3922705314009662	0.8167800453514741	0.0727705742259857	conf	intergenic	-
EccDNA00001004	2	131791227	131791458	1	1	0	Nor-1	2:131791227-131791458	1	0	8.99	11.696969696969695	3.2345455924376636	0.2907912382655342	0.24158878504672895	0.0	conf	intergenic	-
EccDNA00001005	2	132073212	132076205	27	15	12	Nor-1	2:132073212-132076205	15	12	519.0	73.33711994654193	21.218816438649753	0.4825921455760839	0.5754566925338603	0.0	conf	intergenic	-
EccDNA00001006	2	132073212	132076236	39	8	31	Nor-2,Fgr-3	2:132073212-132076236,2:132073231-132076236	8,0	13,18	249.76,0.0	87.0813492063492,79.92013311148088	20.58721276415468,20.449612048334142	0.4817117247361573,0.4259100028661508	0.5161693876274474,0.4798573631457209	0.0,0.0	conf	intergenic	-
EccDNA00001007	2	133222419	133222575	4	4	0	Fgr-3	2:133222419-133222575	4	0	181.0	66.58974358974359	5.328770237301105	0.4985151907408818	0.4185892416119511	0.0	conf	introns	ENSG00000176771
EccDNA00001008	2	137089267	137089295	3	3	0	Fgr-3	2:137089267-137089295	3	0	27.0	42.285714285714285	1.8488827293635408	0.11408749277317402	0.10867370353373107	0.0	conf	introns	ENSG00000144229
EccDNA00001009	2	141365481	141365671	2	2	0	Fgr-3	2:141365481-141365671	2	0	15.98	33.84736842105263	2.6838441442419336	0.3483157467532468	0.2840889794532179	0.0	conf	introns	ENSG00000168702
EccDNA00001010	2	148268858	148269017	1	1	0	Fgr-2	2:148268858-148269017	1	0	44.0	20.182389937106922	2.7855316801341194	0.40950455005055614	0.4095127610208817	0.0	conf	introns	ENSG00000204406
EccDNA00001011	2	161074742	161075234	6	6	0	Nor-1,Fgr-2	2:161074742-161075233,2:161074742-161075234	2,4	0,0	103.0,168.0	27.437881873727086,31.30894308943089	6.8796543803724735,7.521113999502277	0.4040774252662925,0.4041384361838491	0.28208955223880605,0.23698837796867106	0.0,0.0	conf	intergenic	-
EccDNA00001012	2	162752850	162753073	2	2	0	Nor-3	2:162752850-162753073	2	0	86.0	48.076233183856495	22.24423178476848	0.5109870530941917	0.4280417349314478	0.0	conf	introns	ENSG00000184611
EccDNA00001013	2	162752869	162753084	4	4	0	Nor-3	2:162752869-162753084	4	0	136.0	49.62790697674418	21.476025850164362	0.5519930675909879	0.41310388097158734	0.0	conf	introns	ENSG00000184611
EccDNA00001014	2	168538849	168539309	2	2	0	Nor-1	2:168538849-168539309	2	0	62.0	9.597826086956523	9.639659680318747	0.269033106250747	0.16970185334407736	0.08478260869565217	conf	introns	ENSG00000172292
EccDNA00001015	2	172042392	172043044	1	1	0	Nor-3	2:172042392-172043044	1	0	7.99	11.461656441717789	6.420113310909122	0.4012434241989479	0.3917101290145485	0.006134969325153374	conf	introns	ENSG00000172878
EccDNA00001016	2	174225876	174226345	2	2	0	Nor-3	2:174225876-174226345	2	0	43.96	8.494669509594882	10.371072269990645	0.09821282177406132	0.36509486607142855	0.1791044776119403	conf	introns	ENSG00000138430
EccDNA00001017	2	178757147	178757205	8	8	0	Fgr-3	2:178757147-178757205	8	0	355.93	73.15517241379311	1.9369521395644085	0.2574323504429074	0.25451382640513465	0.0	conf	introns	ENSG00000237298,ENSG00000155657
EccDNA00001018	2	178757149	178757207	4	4	0	Nor-2	2:178757149-178757207	4	0	152.0	68.72413793103448	2.3692942601795703	0.3531183557760453	0.2924645975493433	0.0	conf	introns	ENSG00000237298,ENSG00000155657
EccDNA00001019	2	180701984	180702071	1	1	0	Fgr-3	2:180701984-180702071	1	0	30.0	3.747126436781609	0.4346590896825066	0.8089330024813896	0.2849650349650349	0.0	conf	introns	ENSG00000281131
EccDNA00001020	2	182489917	182490140	2	2	0	Nor-1	2:182489917-182490140	2	0	134.0	19.547085201793717	8.090645543812348	0.2600803995614569	0.2810269082921472	0.0	conf	introns	ENSG00000115252
EccDNA00001021	2	185187841	185187937	3	3	0	Nor-2	2:185187841-185187937	3	0	192.0	45.77083333333334	2.084062372440475	0.4151157298063297	0.3583136263557041	0.0	conf	intergenic	-
EccDNA00001022	2	186572291	186572621	3	2	1	Fgr-3	2:186572291-186572621	2	1	106.0	12.042424242424245	14.844181194500756	0.26458663846289443	0.14344746162927982	0.5878787878787879	lconf	intergenic	-
EccDNA00001023	2	186572337	186572668	3	2	1	Fgr-3	2:186572337-186572668	2	1	126.0	11.731117824773412	14.2753531801543	0.14698219713417282	0.2931833990261999	0.5861027190332326	lconf	intergenic	-
EccDNA00001024	2	190137822	190137906	9	9	0	Fgr-3	2:190137822-190137906	9	0	503.31000000000006	75.75	2.7554059419188857	0.40686744676769615	0.4127262113251605	0.0	conf	exon	ENSG00000187699
EccDNA00001025	2	190314257	190314445	2	2	0	Nor-1	2:190314257-190314445	2	0	52.0	8.952127659574469	2.964837504908413	0.1818992420864913	0.17529953917050692	0.0	conf	introns	ENSG00000198130
EccDNA00001026	2	190314262	190314450	2	2	0	Nor-1	2:190314262-190314450	2	0	41.98	9.04255319148936	3.1349603601858544	0.17859577368779822	0.18066618392469225	0.0	conf	introns	ENSG00000198130
EccDNA00001027	2	190314274	190314462	2	2	0	Nor-1	2:190314274-190314462	2	0	17.94	9.313829787234043	3.574796559122312	0.17328262419776566	0.19290657439446368	0.0	conf	introns	ENSG00000198130
EccDNA00001028	2	192490600	192491052	3	2	1	Nor-3	2:192490600-192491052	2	1	122.0	11.738938053097346	11.737089941216178	0.25582101640008104	0.22403955876759224	0.004424778761061947	conf	intergenic	-
EccDNA00001029	2	199017081	199017107	1	1	0	Nor-1	2:199017081-199017107	1	0	25.0	17.346153846153847	0.5506854255106289	0.08659754224270354	0.11834164261348727	0.0	conf	introns	ENSG00000231557
EccDNA00001030	2	199017081	199017216	2	2	0	Nor-1	2:199017081-199017216	2	0	54.0	15.725925925925925	1.6884339868192553	0.3064516129032258	0.4547864506627393	0.0	conf	introns	ENSG00000231557
EccDNA00001031	2	207645412	207645460	2	2	0	Fgr-3	2:207645412-207645460	2	0	44.0	19.3125	2.3287715824728994	0.2509474824038982	0.2172995780590717	0.0	conf	intergenic	-
EccDNA00001032	2	226656426	226656501	9	9	0	Nor-2,Fgr-2	2:226656426-226656501,2:226656426-226656501	4,5	0,0	207.0,304.0	60.50666666666667,57.89333333333333	1.7916348834390212,4.0449914160051765	0.3364721583747312,0.33216034271725825	0.3385556550283497,0.36009288439210485	0.0,0.0	conf	intergenic	-
EccDNA00001033	2	231734543	231735094	1	1	0	Nor-1	2:231734543-231735094	1	0	13.99	19.600725952813068	4.602563735508417	0.3782358581016299	0.35522904062229904	0.0	conf	introns	ENSG00000156973
EccDNA00001034	2	232995031	232995593	2	2	0	Nor-3	2:232995031-232995593	2	0	52.0	8.01423487544484	9.464852204950668	0.4418011894647408	0.4954881050041017	0.01601423487544484	conf	introns	ENSG00000066248
EccDNA00001035	2	233065540	233065755	2	2	0	Fgr-3	2:233065540-233065755	2	0	45.85	22.8	12.481875231804135	0.20378797195916865	0.271629238615013	0.0	conf	introns	ENSG00000168918
EccDNA00001036	2	233144427	233144774	8	4	4	Nor-1	2:233144427-233144774	4	4	118.0	33.99135446685879	6.688838408910803	0.3815265745726996	0.4061999708921554	0.0	conf	introns	ENSG00000168918
EccDNA00001037	2	234649301	234649683	2	2	0	Nor-1	2:234649301-234649683	2	0	84.0	12.332460732984293	9.037846180274428	0.4912325285895807	0.2332600902046953	0.002617801047120419	conf	intergenic	-
EccDNA00001038	2	235999583	235999679	2	2	0	Nor-3	2:235999583-235999679	2	0	116.0	22.875	1.0433320021290762	0.2861983578782745	0.3240850059031877	0.0	conf	introns	ENSG00000157985
EccDNA00001039	2	236488887	236489207	1	1	0	Nor-1	2:236488887-236489207	1	0	23.0	15.9875	4.75195683376859	0.3182550139071878	0.24402884182063994	0.0	conf	introns	ENSG00000132321
EccDNA00001040	2	238486307	238486613	1	1	0	Fgr-1	2:238486307-238486613	1	0	42.0	19.03267973856209	3.1057995521631665	0.3128482725680624	0.5813715455475946	0.0	conf	intergenic	-
EccDNA00001041	2	238870309	238870792	1	1	0	Fgr-1	2:238870309-238870792	1	0	40.0	25.03726708074534	20.228269233304285	0.341573194255912	0.8210290827740492	0.0	conf	introns	ENSG00000233608
EccDNA00001042	2	238904079	238904142	12	12	0	Nor-3,Fgr-3	2:238904079-238904142,2:238904079-238904142	6,6	0,0	140.98,113.98	20.11111111111111,39.68253968253968	2.204692766351704,6.694763167392327	0.5735626980534179,0.4887585532746823	0.4624087591240876,0.21371174559753806	0.0,0.0	conf	introns	ENSG00000233608
EccDNA00001043	2	239084559	239084671	3	3	0	Nor-1	2:239084559-239084671	3	0	156.98000000000005	50.61607142857143	3.0625780914658374	0.4197071233556714	0.4580881041555199	0.0	conf	introns	ENSG00000068024
EccDNA00001044	2	239706843	239707393	1	1	0	Nor-2	2:239706843-239707393	1	0	25.99	14.305454545454545	5.418601570073833	0.26186906546726635	0.3843156356551388	0.0	conf	intergenic	-
EccDNA00001045	2	240185617	240185973	4	4	0	Fgr-1	2:240185617-240185973	4	0	104.0	34.81460674157304	6.635316653524443	0.451621042008326	0.5610993657505285	0.0	conf	introns	ENSG00000286325
EccDNA00001046	2	240732128	240732399	1	1	0	Nor-1	2:240732128-240732399	1	0	41.0	7.158671586715868	2.192049641352152	0.5962897526501767	0.5592452830188679	0.0	hconf	introns	ENSG00000130294
EccDNA00001047	2	240985517	240985576	1	1	0	Fgr-3	2:240985517-240985576	1	0	12.99	18.91525423728813	2.374212701573419	0.3251748251748252	0.16239813736903375	0.0	conf	introns	ENSG00000226321,ENSG00000223991
EccDNA00001048	2	241516522	241516632	2	2	0	Fgr-1	2:241516522-241516632	2	0	51.0	16.48181818181818	5.853874891016157	0.3490796185406964	0.3856282079892881	0.0	conf	intergenic	-
EccDNA00001049	2	241516522	241516632	2	2	0	Fgr-1	2:241516522-241516632	2	0	51.0	16.48181818181818	5.853874891016157	0.3490796185406964	0.3856282079892881	0.0	conf	intergenic	-
EccDNA00001050	20	1400211	1403255	17	14	3	Nor-1	20:1400211-1403255	14	3	782.0	30.755584756898816	6.760259032583422	0.38403707518022656	0.31229026845637586	0.0	conf	intergenic	-
EccDNA00001051	20	2379056	2379968	57	41	16	Nor-1,Fgr-3,Nor-3,Fgr-2	20:2379056-2379967,20:2379056-2379968,20:2379056-2379967,20:2379056-2379968	3,19,4,15	2,8,2,4	180.91,1061.72,206.0,998.99	30.21953896816685,52.98355263157895,32.083424807903405,63.838815789473685	11.06056037620826,12.197423570769928,9.034126038316009,16.02154887712817	0.4105403380234785,0.5248895875439779,0.4806892453951278,0.4673512784606608	0.2561263655152052,0.3107167444350952,0.28264854955246416,0.3064620832103865	0.0,0.0,0.0,0.0	conf	gene_up2k	ENSG00000166948
EccDNA00001052	20	2379117	2379970	6	6	0	Nor-1	20:2379117-2379970	6	0	54.0	29.075029308323565	10.607413968318212	0.3986695544554456	0.2516916740217711	0.0	conf	gene_up2k	ENSG00000166948
EccDNA00001053	20	2842762	2842862	1	1	0	Nor-2	20:2842762-2842862	1	0	28.0	14.12	5.722377128431855	0.4393279402613566	0.5153284671532846	0.0	conf	introns	ENSG00000215305,ENSG00000132635
EccDNA00001054	20	2842767	2842863	1	1	0	Nor-1	20:2842767-2842863	1	0	29.0	6.697916666666668	2.6025620056120764	0.3780129335684891	0.15775269872423944	0.0	conf	introns	ENSG00000215305,ENSG00000132635
EccDNA00001055	20	10323922	10324064	4	4	0	Nor-1	20:10323922-10324064	4	0	89.88	33.323943661971825	3.842954584754808	0.4394968553459119	0.41163421247227017	0.0	conf	introns	ENSG00000227906
EccDNA00001056	20	10323922	10324068	20	20	0	Nor-1,Fgr-2	20:10323922-10324068,20:10323922-10324068	6,14	0,0	295.94,858.0	33.130136986301366,104.72602739726028	3.962605512410765,9.439439665823858	0.4394968553459119,0.45811575760235207	0.4061151522623598,0.4045251210765648	0.0,0.0	conf	introns	ENSG00000227906
EccDNA00001057	20	16188380	16188857	16	10	6	Fgr-3,Fgr-2,Fgr-1	20:16188380-16188857,20:16188380-16188857,20:16188380-16188857	3,5,2	3,0,3	113.0,204.0,62.0	58.17190775681342,69.64779874213836,33.106918238993714	11.975858277207855,18.28752597443336,7.380856189619712	0.36592568728522334,0.3985523237851437,0.43455280339931607	0.3601916762800603,0.3344406927349962,0.3066090042137946	0.0,0.0,0.0	conf	introns	ENSG00000287410
EccDNA00001058	20	16258010	16258211	3	3	0	Fgr-3	20:16258010-16258211	3	0	93.0	15.194029850746267	6.273783736093246	0.25155393053016456	0.202207413577676	0.0	conf	introns	ENSG00000287410
EccDNA00001059	20	16258215	16258904	1	1	0	Nor-1	20:16258215-16258904	1	0	8.99	16.779390420899855	5.560130119283407	0.4266374676488153	0.4018205461638492	0.0	conf	introns	ENSG00000287410
EccDNA00001060	20	16258364	16258955	1	1	0	Fgr-2	20:16258364-16258955	1	0	24.0	19.922165820642977	5.90569137116801	0.3153153153153153	0.27093710181860303	0.0	conf	introns	ENSG00000287410
EccDNA00001061	20	16258633	16258949	1	1	0	Nor-1	20:16258633-16258949	1	0	19.0	19.0126582278481	5.112639267110175	0.3759239704329461	0.368939883645766	0.0	conf	introns	ENSG00000287410
EccDNA00001062	20	23122458	23123046	4	4	0	Nor-2	20:23122458-23123046	4	0	204.0	15.556122448979592	19.81028850226138	0.3242612234007071	0.19870574800152266	0.5578231292517006	lconf	intergenic	-
EccDNA00001063	20	23702721	23765581	34	29	5	Fgr-2,Fgr-3,Nor-1,Nor-3,Fgr-1	20:23702787-23765581,20:23702787-23765581,20:23702721-23765581,20:23702787-23765581,20:23702787-23765581	8,4,6,6,5	1,0,4,0,0	287.94,149.0,323.0,266.0,227.81	50.47579386565596,40.5514380354811,30.857651924912506,28.688075293817878,30.17514412204988	10.458792376416495,8.266196546007121,7.1653933199061095,6.390037935217396,7.255421442968626	0.4931565849923431,0.3536458333333333,0.4365482233502538,0.3897162332370157,0.40590994371482175	0.34902156834737896,0.264065180102916,0.2428514430110387,0.3618726275832982,0.35313799046943123	0.0,1.5925088384240533e-05,0.0,0.0,0.0	conf	exon	ENSG00000170373,ENSG00000286270
EccDNA00001064	20	26365415	26365751	35	19	16	Nor-3,Fgr-3,Nor-1,Fgr-2,Fgr-1	20:26365415-26365751,20:26365415-26365751,20:26365415-26365751,20:26365415-26365751,20:26365415-26365751	3,2,3,7,4	4,6,0,0,6	133.0,67.0,143.0,291.0,149.0	36.89880952380953,58.404761904761905,35.375,56.49107142857143,48.12797619047619	6.787716392194188,15.678973672390075,11.342706645577106,16.52991274988188,14.6217687744907	0.9957307060755336,0.9966836170683177,0.9962763756723212,0.9953836007913828,0.9966022510087068	0.4593978649394266,0.4061506616396836,0.3986031746031746,0.4655588831996909,0.4087745201434296	0.0,0.0,0.0,0.0,0.0	conf	intergenic	-
EccDNA00001065	20	26365415	26369816	22	19	3	Nor-3,Fgr-2,Nor-1	20:26365415-26369816,20:26365415-26369816,20:26365415-26369816	4,12,3	0,3,0	156.91,505.69,143.0	30.538968416269032,43.380140877073394,24.455805498750287	11.320610836062253,15.90751662827826,9.761314773861534	0.9957307060755336,0.9953836007913828,0.9962763756723212	0.4221382200673843,0.4945012787723786,0.5205406555981269	0.0,0.0,0.0	hconf	intergenic	-
EccDNA00001066	20	27295051	27295675	12	1	11	Fgr-1	20:27295051-27295675	1	11	8.0	69.94711538461539	60.19784761155177	0.8829442282749675	0.10404624277456648	0.16666666666666666	conf	intergenic	-
EccDNA00001067	20	28869463	28873202	7	7	0	Nor-3	20:28869463-28873202	7	0	111.84	208.094945172506	55.85312305052297	0.5890127711331846	0.15412733782328936	0.0	conf	intergenic	-
EccDNA00001068	20	29130298	29130637	8	8	0	Fgr-1,Nor-3,Nor-2	20:29130298-29130637,20:29130298-29130637,20:29130298-29130637	6,1,1	0,0,0	77.98,13.0,12.0	31.430678466076692,21.884955752212385,19.805309734513273	21.93669632949247,13.972424726104475,16.264512506895358	0.32660832386933003,0.3842487787441916,0.5335405759162304	0.30030395136778115,0.6153279292557111,0.3659889094269871	0.0,0.0,0.0	conf	intergenic	-
EccDNA00001069	20	29130298	29137979	1	1	0	Nor-2	20:29130298-29137979	1	0	12.0	11.02317406587684	12.849098013173972	0.5335405759162304	0.2116062176165803	0.12277047259471426	conf	intergenic	-
EccDNA00001070	20	29130298	29175617	5	5	0	Nor-2,Fgr-1	20:29130298-29175617,20:29130298-29175617	1,4	0,0	12.0,52.0	12.235883404311654,5.816589068602573	17.565980125470922,10.548236147611286	0.5335405759162304,0.32660832386933003	0.3059454995871181,0.8966040024257126	0.11123369889009024,0.3728899578543216	conf	intergenic	-
EccDNA00001071	20	29130298	29197480	1	1	0	Nor-3	20:29130298-29197480	1	0	13.0	5.541752255068323	11.4126267072942	0.3842487787441916	0.8228004956629492	0.43575660147063205	lconf	intergenic	-
EccDNA00001072	20	29130513	29152432	3	3	0	Nor-3	20:29130513-29152432	3	0	59.0	4.048223002874218	7.854928157448832	0.12872002311470673	0.27771488287033	0.4672658424198184	lconf	intergenic	-
EccDNA00001073	20	29146891	29147724	24	5	19	Nor-3,Fgr-2	20:29146891-29147724,20:29146891-29147724	1,4	7,12	11.94,47.86	18.076830732292922,37.486194477791116	9.123738073746702,17.92588755017665	0.4598897734231476,0.4357171288310999	0.7439544807965861,0.7993372606774669	0.0,0.0	conf	intergenic	-
EccDNA00001074	20	29147416	29147756	3	1	2	Nor-2	20:29147416-29147756	1	2	8.0	25.108823529411765	8.85885624163947	0.3079752549740846	0.7024339178225596	0.0	conf	intergenic	-
EccDNA00001075	20	29152223	29152563	2	2	0	Nor-2	20:29152223-29152563	2	0	29.96	28.75588235294118	8.272693962544723	0.7298327955412144	0.5261121856866537	0.0	hconf	intergenic	-
EccDNA00001076	20	29152223	29164425	2	2	0	Nor-2	20:29152223-29164425	2	0	18.0	14.28593673168333	18.196683016502703	0.7298327955412144	0.3625475710767853	0.07908539583674808	conf	intergenic	-
EccDNA00001077	20	29152223	29174941	46	11	35	Fgr-2,Nor-3,Fgr-3,Nor-1,Fgr-1	20:29152223-29174941,20:29152223-29174941,20:29152223-29174941,20:29152223-29174941,20:29152223-29174941	3,2,4,1,1	16,6,0,6,7	49.94,19.94,50.94000000000001,17.98,11.99	10.091557355401003,6.10401443789066,10.351439387270004,11.076195087595739,6.633198344924729	18.562348166780392,12.236757520298614,20.101571147533477,12.493919828247645,11.883428946227578	0.8098211751348283,0.9166666666666666,0.8278545030149776,0.7633365664403492,0.7711409395973154	0.828125,0.9404761904761904,0.6137071651090342,0.7369747899159664,0.8774422735346359	0.3066291046747073,0.4516682806585087,0.32379610881239546,0.1056871203451008,0.3566775244299674	hconf	intergenic	-
EccDNA00001078	20	29152223	29193463	2	2	0	Nor-2	20:29152223-29193463	2	0	17.9	12.246556741028128	15.229292607452425	0.7298327955412144	0.4169241101410343	0.12192046556741028	conf	intergenic	-
EccDNA00001079	20	29152223	29197163	38	12	26	Nor-2,Nor-3,Nor-3,Nor-1,Fgr-1,Nor-2	20:29152223-29196805,20:29152374-29197140,20:29152385-29196967,20:29152394-29197148,20:29152385-29197163,20:29152394-29197129	2,0,4,2,0,4	0,3,0,9,5,9	29.96,0.0,63.96,24.0,0.0,104.0	12.161073976044145,6.195215118616807,6.137118119420394,10.969410555481074,7.09415337889142,12.145143623560969	15.762109247270311,12.70350231173252,12.693373317936654,13.186479947607095,13.027632781713836,15.728767718878926	0.7298327955412144,0.5402168431669188,0.5468003263783657,0.5185424056755885,0.5482083922677982,0.4706485516534222	0.4457248213874165,0.8883740522325191,0.0689566777749295,0.3977838082315695,0.8085172520982281,0.6254884280132251	0.12206720200977972,0.4218380020551311,0.4235790229240501,0.10332037359789067,0.3771048282638796,0.12164971498826425	conf	intergenic	-
EccDNA00001080	20	29152385	29152725	53	5	48	Nor-1,Nor-3	20:29152385-29152725,20:29152385-29152725	1,4	48,0	15.99,63.96	25.55294117647059,33.20588235294117	6.537234317809907,17.467414051118677	0.5272572402044293,0.5468003263783657	0.8275395033860045,0.9488817891373802	0.0,0.0	hconf	intergenic	-
EccDNA00001081	20	29152394	29152734	6	6	0	Nor-2	20:29152394-29152734	6	0	156.0	26.405882352941173	10.265875544347962	0.4706485516534222	0.5014367816091954	0.0	conf	intergenic	-
EccDNA00001082	20	29152394	29164696	2	2	0	Nor-2	20:29152394-29164696	2	0	52.0	14.327182571939524	18.31971896405952	0.4706485516534222	0.16552197802197802	0.08079986993984717	conf	intergenic	-
EccDNA00001083	20	29152394	29193734	2	2	0	Nor-2	20:29152394-29193734	2	0	52.0	12.264247701983551	15.218116923020315	0.4706485516534222	0.6298963133640553	0.1216255442670537	conf	intergenic	-
EccDNA00001084	20	29153566	29153906	2	2	0	Nor-1	20:29153566-29153906	2	0	108.0	36.373529411764714	19.4003912759743	0.34617334009123163	0.6847226727213753	0.0	conf	intergenic	-
EccDNA00001085	20	29154955	29155294	1	1	0	Nor-1	20:29154955-29155294	1	0	26.0	8.595870206489675	4.581492272216639	0.2053484602917342	0.07221638655462184	0.017699115044247787	conf	intergenic	-
EccDNA00001086	20	29155616	29155955	14	9	5	Nor-1,Nor-2	20:29155616-29155955,20:29155616-29155955	5,4	5,0	77.0,60.99	44.98525073746313,43.2448377581121	27.406097455484076,26.035639203781585	0.397184420459878,0.3899502951227089	0.2492957746478873,0.3061503416856492	0.0,0.0	conf	intergenic	-
EccDNA00001087	20	29170672	29171012	2	1	1	Nor-1	20:29170672-29171012	1	1	14.87	21.238235294117647	7.109170329100722	0.5056338028169014	0.681057268722467	0.0	hconf	intergenic	-
EccDNA00001088	20	29170821	29171159	1	1	0	Nor-1	20:29170821-29171159	1	0	17.98	16.50887573964497	11.169547750956204	0.4822841417268662	0.17425126409957215	0.0	conf	intergenic	-
EccDNA00001089	20	29173522	29173693	2	2	0	Nor-2	20:29173522-29173693	2	0	56.0	31.23391812865497	8.62359176565458	0.4038077486353349	0.4873543620346689	0.0	conf	intergenic	-
EccDNA00001090	20	29173713	29174053	6	3	3	Fgr-2	20:29173713-29174053	3	3	31.99	59.667647058823526	26.281588507235774	0.3056075466047765	0.5858585858585859	0.0	conf	intergenic	-
EccDNA00001091	20	29173895	29174235	16	4	12	Fgr-3	20:29173895-29174235	4	12	47.96	46.51764705882353	36.739820283497146	0.6053360181223257	0.18300288559992556	0.0	conf	intergenic	-
EccDNA00001092	20	29174068	29177655	7	1	6	Nor-2	20:29174068-29177655	1	6	20.0	10.792863116810707	10.566278890630745	0.14348749795718255	0.7724327508344787	0.11931976582102034	conf	intergenic	-
EccDNA00001093	20	29181259	29181599	4	2	2	Nor-1	20:29181259-29181599	2	2	62.0	26.914705882352944	10.305984336723442	0.8930434782608696	0.7764586160108549	0.0	hconf	intergenic	-
EccDNA00001094	20	29186871	29187877	6	2	4	Nor-2	20:29186871-29187877	2	4	60.0	28.87574552683897	22.179985519494487	0.5118035882908404	0.5228658536585366	0.0	hconf	intergenic	-
EccDNA00001095	20	29187635	29187977	1	1	0	Fgr-1	20:29187635-29187977	1	0	11.99	37.93567251461988	13.668440705923624	0.4636191826128042	0.9313913376772711	0.0	conf	intergenic	-
EccDNA00001096	20	29187758	29187998	5	5	0	Fgr-2	20:29187758-29187998	5	0	44.95	46.0375	25.1515955839121	0.4064267511964697	0.8005768438401318	0.0	conf	intergenic	-
EccDNA00001097	20	29187758	29188098	43	27	16	Fgr-3,Fgr-1,Nor-2,Nor-1,Fgr-2	20:29187758-29188098,20:29187758-29188098,20:29187758-29188098,20:29187758-29188098,20:29187758-29188098	3,3,10,8,3	0,0,0,16,0	106.0,91.0,316.94,259.97,102.0	29.85294117647059,24.711764705882352,36.35588235294118,48.62647058823529,33.24705882352941	19.84088522832584,22.379333490389037,18.77294190453017,23.78912021249271,28.972159407977266	0.3426075931534831,0.42135654572093423,0.3314063237376121,0.4172773070757957,0.4064267511964697	0.5420875420875421,0.2191780821917808,0.6220532319391635,0.6198527406599399,0.4537366548042705	0.0,0.1676470588235294,0.0,0.0,0.0	conf	intergenic	-
EccDNA00001098	20	29189808	29190147	1	1	0	Fgr-3	20:29189808-29190147	1	0	7.96	40.365781710914455	24.411216718448593	0.7122608079376329	0.4737081720919645	0.0	conf	intergenic	-
EccDNA00001099	20	29193223	29193563	160	28	132	Nor-1,Nor-2,Fgr-3,Fgr-1,Fgr-2	20:29193223-29193563,20:29193223-29193563,20:29193223-29193563,20:29193223-29193563,20:29193223-29193563	4,6,10,4,4	10,3,84,0,35	79.9,131.97,229.87,77.86,91.92	27.65,33.76470588235294,89.26764705882353,69.06764705882352,66.22941176470589	10.980109021209538,11.554878835950415,21.602875905879845,16.283286642303892,15.293030504348064	0.9313703785698472,0.9134576408593432,0.9302871082754738,0.9544013655206048,0.9095999066837748	0.3618118210274351,0.3754180602006689,0.3915864489709089,0.43387004025301895,0.4524302788844621	0.0,0.0,0.0,0.0,0.0	conf	intergenic	-
EccDNA00001100	20	29199362	29203972	6	6	0	Nor-1,Fgr-1,Fgr-2	20:29199362-29203972,20:29199362-29203972,20:29199362-29203972	2,1,3	0,0,0	51.96,8.96,79.98	14.191540130151846,17.960520607375273,23.5819956616052	17.72501369937929,28.69380886139181,35.629880662406585	0.6984091913389306,0.9685452162516384,0.9590243902439024	0.21158250627113095,0.18762411629200096,0.2310445624291595	0.11973969631236442,0.2683297180043384,0.17613882863340566	conf	intergenic	-
EccDNA00001101	20	29200032	29200372	2	2	0	Fgr-3	20:29200032-29200372	2	0	40.0	47.14411764705882	28.06777188055904	0.7044357102751263	0.2567137005006828	0.017647058823529408	conf	intergenic	-
EccDNA00001102	20	29202081	29202421	7	3	4	Fgr-1	20:29202081-29202421	3	4	60.0	28.482352941176465	7.216585088947594	0.436471726807687	0.7555376560612163	0.0	conf	intergenic	-
EccDNA00001103	20	29203280	29203620	144	38	106	Nor-3,Fgr-1,Nor-2,Fgr-2,Fgr-3	20:29203280-29203620,20:29203280-29203620,20:29203280-29203620,20:29203280-29203620,20:29203280-29203620	3,13,6,8,8	8,9,21,12,56	71.96000000000002,300.93,207.96,243.85,230.64	90.22647058823529,103.66470588235296,91.50588235294116,125.45,128.59411764705882	23.999360393726302,24.917733849762755,22.19015336978081,27.967425905233146,28.87274250076655	0.9894557460858452,0.9902341582510266,0.9693358328869844,0.96858687546607,0.9892237268739272	0.782483156881617,0.7596679750337816,0.7839616995810892,0.7839944845142129,0.7814787701317716	0.0,0.0,0.0,0.0,0.0	hconf	intergenic	-
EccDNA00001104	20	29203280	29203665	91	3	88	Fgr-3	20:29203280-29203665	3	88	144.83	122.97142857142859	31.886596366331002	0.9892237268739272	0.8671554252199414	0.0	hconf	intergenic	-
EccDNA00001105	20	29203324	29203666	102	11	91	Fgr-3,Nor-1,Fgr-1	20:29203324-29203666,20:29203324-29203666,20:29203324-29203666	4,2,5	72,4,15	83.94,36.97,128.93	129.40058479532163,63.25730994152047,105.27485380116958	27.278835265809718,12.56298246580405,22.430931269347802	0.8109004187994416,0.8317202219641244,0.8181879970094474	0.8668146503884573,0.8388389771941949,0.8823903947607786	0.0,0.0,0.0	hconf	intergenic	-
EccDNA00001106	20	29203789	29204129	1	1	0	Nor-1	20:29203789-29204129	1	0	42.0	26.95	14.773799344069335	0.2329282902618518	0.6726898780666961	0.0	conf	intergenic	-
EccDNA00001107	20	29203817	29204159	1	1	0	Fgr-3	20:29203817-29204159	1	0	8.0	49.42105263157895	22.10602894802753	0.4182829066459788	0.9157894736842104	0.0	conf	intergenic	-
EccDNA00001108	20	29410041	29448291	8	7	1	Nor-3	20:29410041-29448291	7	1	404.68	66.54624836601307	44.21181124140364	0.5162353449673132	0.27453653217012	0.029098039215686274	conf	intergenic	-
EccDNA00001109	20	29431081	29431463	10	10	0	Nor-3,Fgr-1	20:29431081-29431463,20:29431081-29431463	7,3	0,0	439.99,229.0	96.70157068062828,58.82722513089004	22.143509742382143,7.558947553172977	0.4566884205270854,0.3127515550676912	0.6015663585691102,0.4888787602552416	0.0,0.0	conf	intergenic	-
EccDNA00001110	20	29697633	29697722	1	1	0	Nor-3	20:29697633-29697722	1	0	7.97	14.516853932584269	2.772709539808931	0.8579017264276229	0.03167986661108795	0.0	conf	intergenic	-
EccDNA00001111	20	29697633	29697971	2	1	1	Fgr-1	20:29697633-29697971	1	1	9.0	155.33431952662718	143.96481348022144	0.9922388059701492	0.7076384376579309	0.0	hconf	intergenic	-
EccDNA00001112	20	29963577	29972982	7	3	4	Nor-3	20:29963577-29972982	3	4	50.8	14.055821371610847	17.697877080028807	0.6210897508815835	0.452680209253346	0.17522594364699628	conf	intergenic	-
EccDNA00001113	20	31001166	31001508	8	8	0	Fgr-3	20:31001166-31001508	8	0	230.0	72.16374269005848	25.259520260093	0.3063023633862699	1.0	0.0	conf	intergenic	-
EccDNA00001114	20	31166816	31166951	6	6	0	Nor-3,Fgr-3	20:31166816-31166951,20:31166816-31166951	2,4	0,0	60.0,120.0	33.274074074074065,63.97037037037037	9.968416516496736,17.045447199566112	0.019505298038552037,0.020715884069921336	0.3218902309811401,0.3354073384892714	0.0,0.0	conf	intergenic	-
EccDNA00001115	20	31244563	31244652	7	7	0	Fgr-2	20:31244563-31244652	7	0	374.0	98.04494382022473	6.508266329432237	0.4435295313611873	0.4370210847899033	0.0	conf	intergenic	-
EccDNA00001116	20	35211336	35212224	1	1	0	Nor-1	20:35211336-35212224	1	0	7.98	23.592342342342338	4.504555742951826	0.3589655172413793	0.3754512635379061	0.0	conf	introns	ENSG00000126005,ENSG00000101000
EccDNA00001117	20	35564373	35564522	31	31	0	Fgr-1	20:35564373-35564522	31	0	1424.0	75.0	10.961800665287766	0.5501961354060729	0.5370307514764782	0.0	hconf	intergenic	-
EccDNA00001118	20	40982724	40982963	5	3	2	Fgr-2	20:40982724-40982963	3	2	27.0	61.79916317991633	7.788619482423797	0.4031844200276334	0.4136434529056757	0.0	conf	intergenic	-
EccDNA00001119	20	42213266	42215745	20	20	0	Nor-2	20:42213266-42215745	20	0	1037.96	30.9116579265833	6.851553769948364	0.335929519918284	0.34571972098922005	0.0	conf	introns	ENSG00000196090
EccDNA00001120	20	43696476	43697013	21	12	9	Fgr-1,Fgr-3,Nor-3	20:43696476-43697012,20:43696476-43697013,20:43696476-43697013	4,5,3	3,1,5	159.0,206.98,128.99	54.31902985074627,58.232774674115454,44.37430167597766	9.193042256211056,8.04201063986635,10.309887984256255	0.5207004522787892,0.4572707312953893,0.4095230153435624	0.4367106112289112,0.4530654150777354,0.4637975224263136	0.0,0.0,0.0	conf	introns	ENSG00000101057
EccDNA00001121	20	43696509	43697013	17	13	4	Nor-1	20:43696509-43697013	13	4	339.58	53.938492063492056	10.474183422159843	0.5052083333333334	0.4246871992300289	0.0	conf	introns	ENSG00000101057
EccDNA00001122	20	44404977	44405103	4	4	0	Fgr-2	20:44404977-44405103	4	0	119.88	56.19047619047619	21.21459301792282	0.5814276455883715	0.4373059293213071	0.0	conf	introns	ENSG00000101076
EccDNA00001123	20	45439343	45439537	3	3	0	Fgr-1	20:45439343-45439537	3	0	126.0	11.644329896907216	7.957509182276411	0.09840622683469236	0.27945548427476136	0.16494845360824742	conf	introns	ENSG00000277022,ENSG00000124155
EccDNA00001124	20	45439347	45439521	1	1	0	Fgr-1	20:45439347-45439521	1	0	39.0	10.465517241379311	7.360695987616697	0.09906015037593983	0.24056681496127866	0.1839080459770115	conf	introns	ENSG00000277022,ENSG00000124155
EccDNA00001125	20	46577070	46577187	2	2	0	Fgr-1	20:46577070-46577187	2	0	52.94	36.77777777777778	4.179950335269325	0.3424927318765826	0.3475105640271909	0.0	conf	introns	ENSG00000158296
EccDNA00001126	20	48917988	48918118	2	2	0	Fgr-2	20:48917988-48918118	2	0	64.0	33.46153846153846	4.325512590618323	0.2729266509625538	0.27935116177115304	0.0	conf	intergenic	-
EccDNA00001127	20	48918063	48918195	2	2	0	Fgr-2	20:48918063-48918195	2	0	62.0	33.42424242424242	3.958346019988368	0.27683127216120385	0.2717598475222364	0.0	conf	intergenic	-
EccDNA00001128	20	49963315	49963620	7	3	4	Nor-1	20:49963315-49963620	3	4	63.97999999999999	42.65901639344261	5.702613063660344	0.4177120986604295	0.4904458598726114	0.0	conf	intergenic	-
EccDNA00001129	20	51925563	51925698	3	3	0	Nor-3	20:51925563-51925698	3	0	109.0	35.162962962962965	5.3875128700128565	0.3932055953920301	0.3991892468529977	0.0	conf	intergenic	-
EccDNA00001130	20	55967294	55967482	2	2	0	Nor-1	20:55967294-55967482	2	0	94.0	16.909574468085108	8.100257011275001	0.44770566349731294	0.3038954108858057	0.0	conf	intergenic	-
EccDNA00001131	20	60314368	60314818	3	2	1	Nor-2	20:60314368-60314818	2	1	111.0	25.606666666666666	5.234793851401091	0.2678949333997261	0.5795165394402035	0.0	conf	introns	ENSG00000228340
EccDNA00001132	20	60992732	61015272	18	10	8	Nor-1	20:60992732-61015272	10	8	572.99	45.676308784383316	8.114493340256741	0.419032533203363	0.4735511277435016	0.0	conf	intergenic	-
EccDNA00001133	20	61274116	61274564	3	3	0	Fgr-1	20:61274116-61274564	3	0	84.0	13.910714285714285	5.235615619807031	0.2791187739463601	0.5858104318564218	0.0	conf	introns	ENSG00000179242
EccDNA00001134	20	61889564	61889744	2	2	0	Nor-2	20:61889564-61889744	2	0	49.8	27.622222222222227	10.410547832503317	0.26839080459770115	0.5740999650471863	0.022222222222222227	conf	introns	ENSG00000179242
EccDNA00001135	20	61919812	61920244	3	2	1	Nor-3	20:61919812-61920244	2	1	15.94	64.45601851851852	36.76209691153363	0.4015207035544156	0.5915178571428571	0.0	conf	introns	ENSG00000179242
EccDNA00001136	20	61947648	61948195	2	2	0	Nor-2	20:61947648-61948195	2	0	60.0	26.959780621572214	15.422810996630812	0.3977364591754245	0.6341400947624536	0.0	conf	intergenic	-
EccDNA00001137	20	62758095	62758281	1	1	0	Nor-3	20:62758095-62758281	1	0	7.98	16.161290322580644	1.4904017108816068	0.274858528698464	0.5729954614220878	0.0	conf	exon	ENSG00000101188
EccDNA00001138	20	63353821	63353886	1	1	0	Fgr-2	20:63353821-63353886	1	0	31.0	5.3538461538461535	0.7928676139523154	0.28665568369028005	0.1561938958707361	0.0	conf	introns	ENSG00000101204
EccDNA00001139	20	63354058	63354633	1	1	0	Fgr-2	20:63354058-63354633	1	0	8.0	23.389565217391304	9.728017572862447	0.6171769168247088	0.2183339672879422	0.0	conf	exon	ENSG00000101204
EccDNA00001140	20	63492160	63492498	4	3	1	Nor-3	20:63492160-63492498	3	1	42.91	35.82544378698225	9.999511997476102	0.5055566781167913	0.482986389111289	0.0	conf	introns	ENSG00000101210
EccDNA00001141	20	63757947	63758248	1	1	0	Fgr-1	20:63757947-63758248	1	0	25.0	15.385382059800664	3.5471647379210585	0.31398733093648346	0.5314109165808445	0.0	conf	introns	ENSG00000130584
EccDNA00001142	20	63913065	63913104	10	10	0	Nor-2	20:63913065-63913104	10	0	881.4099999999999	117.43589743589745	1.215179037033106	0.30125633098730514	0.4612286002014099	0.0	conf	introns	ENSG00000101152
EccDNA00001143	20	63970858	63971061	1	1	0	Nor-3	20:63970858-63971061	1	0	21.0	9.561576354679802	4.326559228357476	0.249333606725446	0.8096330275229358	0.0	conf	gene_up2k	ENSG00000196700
EccDNA00001144	20	64286892	64287003	1	1	0	Fgr-1	20:64286892-64287003	1	0	33.0	7.711711711711713	4.0367398035065625	0.18791946308724836	0.7862950058072009	0.0	conf	introns	ENSG00000203880
EccDNA00001145	21	7934296	7934364	19	19	0	Nor-2	21:7934296-7934364	19	0	567.0	141.0147058823529	3.367197504029407	0.2633255526568722	0.3927986236277241	0.0	conf	intergenic	-
EccDNA00001146	21	18079770	18079888	2	2	0	Nor-2	21:18079770-18079888	2	0	80.0	37.449152542372886	4.839101782508464	0.3860642239604776	0.2940712086524039	0.0	conf	introns	ENSG00000154645,ENSG00000227330
EccDNA00001147	21	19345850	19346026	1	1	0	Fgr-3	21:19345850-19346026	1	0	8.0	15.028409090909092	2.4295271174578006	0.1853486319505737	0.18593026091197268	0.0	conf	intergenic	-
EccDNA00001148	21	25206525	25208653	12	10	2	Fgr-3	21:25206525-25208653	10	2	562.0	55.03571428571429	8.675523150416057	0.419624559390114	0.460850852507863	0.0	conf	introns	ENSG00000222042
EccDNA00001149	21	27627161	27627382	2	2	0	Fgr-1	21:27627161-27627382	2	0	17.98	51.44343891402715	10.081689640230184	0.5158608224130139	0.6378886478669559	0.0	hconf	intergenic	-
EccDNA00001150	21	27714867	27714987	2	2	0	Fgr-3	21:27714867-27714987	2	0	64.0	29.58333333333333	5.759894867867719	0.476652719665272	0.3613623018203171	0.0	conf	intergenic	-
EccDNA00001151	21	31612881	31613012	1	1	0	Nor-1	21:31612881-31613012	1	0	34.0	24.480916030534353	4.6942406568149195	0.3878449794480329	0.376133875508289	0.0	conf	intergenic	-
EccDNA00001152	21	31612884	31613015	1	1	0	Nor-1	21:31612884-31613015	1	0	31.0	24.366412213740453	4.8128424047838845	0.3866940813629021	0.3724257192265367	0.0	conf	intergenic	-
EccDNA00001153	21	31612889	31613020	1	1	0	Nor-1	21:31612889-31613020	1	0	26.0	24.12977099236641	5.069587433060863	0.3847171197648788	0.3648048238654396	0.0	conf	intergenic	-
EccDNA00001154	21	31784336	31784465	2	2	0	Nor-3	21:31784336-31784465	2	0	60.0	26.992248062015506	14.26031307702409	0.4118178299574248	0.5480506580581078	0.0	conf	intergenic	-
EccDNA00001155	21	32771823	32772049	2	2	0	Fgr-3	21:32771823-32772049	2	0	50.0	63.411504424778755	24.741560650056478	0.5552381687639929	0.3982126752480118	0.0	conf	gene_up2k	ENSG00000159086,ENSG00000205930
EccDNA00001156	21	35993363	35993484	1	1	0	Nor-2	21:35993363-35993484	1	0	23.0	21.115702479338843	2.0777852267911467	0.3525717195722288	0.35729667053172104	0.0	conf	introns	ENSG00000159216
EccDNA00001157	21	38218514	38219008	2	2	0	Nor-1	21:38218514-38219008	2	0	86.0	11.37246963562753	9.275742774697742	0.2334772500830289	0.19304307763188205	0.02834008097165992	conf	introns	ENSG00000157551
EccDNA00001158	21	41086109	41086346	4	4	0	Fgr-3	21:41086109-41086346	4	0	151.84	47.31645569620254	12.050748146809235	0.35548343013324224	0.3980185563767888	0.0	conf	intergenic	-
EccDNA00001159	21	43632456	43632622	4	4	0	Nor-1,Fgr-3	21:43632456-43632622,21:43632456-43632622	2,2	0,0	25.92,25.92	19.126506024096386,28.174698795180728	3.429446698755102,7.969797557155813	0.4810679611650485,0.4642794453220994	0.3155124198058891,0.3142489864530802	0.0,0.012048192771084338	conf	introns	ENSG00000160207
EccDNA00001160	21	44750806	44750929	2	2	0	Nor-1	21:44750806-44750929	2	0	57.0	38.24390243902439	2.161531613766296	0.4695933341624176	0.3924894003634161	0.0	conf	intergenic	-
EccDNA00001161	21	45007792	45007962	3	3	0	Nor-1	21:45007792-45007962	3	0	66.98	46.67058823529411	3.588833122811787	0.4237273050907797	0.4742958852476181	0.0	conf	intergenic	-
EccDNA00001162	21	45055043	45055119	21	20	1	Fgr-3	21:45055043-45055119	20	1	1128.95	443.84210526315786	74.58112020011973	0.7940864897949576	0.7438311759906503	0.0	hconf	intergenic	-
EccDNA00001163	21	45442997	45443181	2	2	0	Fgr-1	21:45442997-45443181	2	0	23.98	31.98913043478261	5.770039871042621	0.4012580456407256	0.3387643624034658	0.0	conf	introns	ENSG00000182871
EccDNA00001164	21	45443004	45443188	3	3	0	Nor-2	21:45443004-45443188	3	0	56.61	25.858695652173914	6.3538443031846095	0.35219890054972514	0.2375851996105161	0.0	conf	introns	ENSG00000182871
EccDNA00001165	21	45474707	45474755	28	28	0	Nor-1,Fgr-2	21:45474707-45474755,21:45474707-45474755	4,24	0,0	110.25,809.88	64.9375,180.72916666666663	1.599560486508716,2.138336418548047	0.2049040231396266,0.24992797464707575	0.2536827541303817,0.267656042701552	0.0,0.0	conf	introns	ENSG00000182871
EccDNA00001166	21	45500183	45500283	1	1	0	Nor-2	21:45500183-45500283	1	0	78.0	16.63	4.318923476978957	0.2431642052931715	0.5135886349598517	0.0	conf	introns	ENSG00000173638,ENSG00000182871
EccDNA00001167	21	45739197	45739549	1	1	0	Fgr-3	21:45739197-45739549	1	0	26.0	10.565340909090908	4.502050403796746	0.2240853658536585	0.3150957473265357	0.0	conf	introns	ENSG00000183570
EccDNA00001168	21	45999905	45999964	2	2	0	Nor-1	21:45999905-45999964	2	0	45.0	31.40677966101695	11.219109974167633	0.2908035153797865	0.258690492810275	0.0	conf	introns	ENSG00000142156
EccDNA00001169	21	46091232	46091296	3	3	0	Nor-3	21:46091232-46091296	3	0	74.97999999999998	48.734375	6.349808529347558	0.1680857943522311	0.2724017467248908	0.0	conf	gene_down2k	ENSG00000227438
EccDNA00001170	22	10571626	10572337	1	1	0	Fgr-2	22:10571626-10572337	1	0	15.0	22.495077355836848	16.07812032745303	0.0848035870942587	0.9443507588532885	0.0	conf	intergenic	-
EccDNA00001171	22	10571801	10571971	2	2	0	Nor-2	22:10571801-10571971	2	0	69.78	22.7	8.465744121423219	0.4297994269340974	0.7025706940874036	0.0	conf	intergenic	-
EccDNA00001172	22	10577684	10577900	2	2	0	Nor-1	22:10577684-10577900	2	0	17.96	64.62037037037037	41.939157339905435	0.8195091365102114	0.6743916570104287	0.0	hconf	intergenic	-
EccDNA00001173	22	16034650	16034818	4	4	0	Nor-2	22:16034650-16034818	4	0	80.0	32.458333333333336	4.849956021728281	0.3488232468780019	0.451621042008326	0.0	conf	intergenic	-
EccDNA00001174	22	16344760	16344969	2	2	0	Nor-2	22:16344760-16344969	2	0	90.0	104.86124401913878	67.93491735169479	0.40296534139201057	0.5115620575743275	0.0	conf	intergenic	-
EccDNA00001175	22	16564326	16565007	4	2	2	Nor-3	22:16564326-16565007	2	2	77.87	19.208516886930987	12.02532756671182	0.3242488699813879	0.2375494071146245	0.01762114537444934	conf	intergenic	-
EccDNA00001176	22	17157077	17157217	2	2	0	Fgr-2	22:17157077-17157217	2	0	17.98	36.33571428571429	2.6066144278566026	0.3456052428681573	0.3855538760526884	0.0	conf	introns	ENSG00000069998
EccDNA00001177	22	17356956	17357102	2	2	0	Nor-2	22:17356956-17357102	2	0	18.0	25.328767123287676	2.296839964490509	0.3367042655257358	0.2604522184300341	0.0	conf	intergenic	-
EccDNA00001178	22	18892355	18895784	1	1	0	Nor-3	22:18892355-18895784	1	0	8.99	320.46923301254014	1230.2719321852387	0.9998689128398276	0.0	0.3502478856809565	lconf	exon	ENSG00000276095
EccDNA00001179	22	19202363	19202564	2	1	1	Nor-1	22:19202363-19202564	1	1	66.99	30.915422885572138	11.193362058577465	0.4727834255565565	0.4226019286076806	0.0	conf	introns	ENSG00000070371
EccDNA00001180	22	20225139	20225210	9	9	0	Nor-1	22:20225139-20225210	9	0	324.0	43.85915492957746	6.875749945571393	0.2616147189784088	0.2404076275766232	0.0	conf	intergenic	-
EccDNA00001181	22	26495501	26495786	2	2	0	Nor-1	22:26495501-26495786	2	0	82.0	14.46315789473684	4.47325900972118	0.23345794392523364	0.22334260547056092	0.0	conf	introns	ENSG00000100109,ENSG00000100104
EccDNA00001182	22	27589170	27589344	2	2	0	Fgr-1	22:27589170-27589344	2	0	42.0	35.298850574712645	6.094306637466249	0.31457573667093724	0.33263772954924875	0.0	conf	intergenic	-
EccDNA00001183	22	29489562	29489694	1	1	0	Nor-2	22:29489562-29489694	1	0	34.0	24.01515151515152	3.16942029037538	0.35327183626405306	0.34488950276243097	0.0	conf	exon	ENSG00000100285
EccDNA00001184	22	32330200	32330345	1	1	0	Fgr-1	22:32330200-32330345	1	0	8.0	5.296551724137932	1.5805897543203755	0.4199837530463038	0.3053600433134813	0.0	conf	introns	ENSG00000234626
EccDNA00001185	22	32330603	32330891	1	1	0	Nor-3	22:32330603-32330891	1	0	23.0	6.340277777777778	2.128390088137969	0.2355527638190955	0.30627615062761504	0.0	conf	introns	ENSG00000234626
EccDNA00001186	22	33028608	33028729	1	1	0	Fgr-1	22:33028608-33028729	1	0	42.0	17.528925619834713	4.492554685926243	0.28331907613344737	0.30801059251903345	0.0	conf	introns	ENSG00000185666
EccDNA00001187	22	41990451	41990900	2	2	0	Nor-1	22:41990451-41990900	2	0	43.98	19.959910913140316	6.921011293117338	0.24898236092265946	0.37517721355844813	0.0	conf	introns	ENSG00000100167
EccDNA00001188	22	43073316	43073474	1	1	0	Nor-2	22:43073316-43073474	1	0	9.0	13.183544303797467	3.0560970550789923	0.19726658982381032	0.2722602739726027	0.0	conf	introns	ENSG00000100271
EccDNA00001189	22	43079104	43079316	2	2	0	Fgr-2	22:43079104-43079316	2	0	27.98	26.566037735849058	7.32856760686475	0.2001313197636244	0.16774240868417192	0.0	conf	introns	ENSG00000100271
EccDNA00001190	22	43475471	43475911	2	2	0	Nor-3	22:43475471-43475911	2	0	27.82	33.64090909090909	6.173856838675709	0.4336465439567512	0.32881714230806186	0.0	conf	introns	ENSG00000186732
EccDNA00001191	22	44115834	44116021	2	2	0	Nor-1	22:44115834-44116021	2	0	48.0	26.08021390374332	4.182850645963551	0.4480918499353169	0.3349753694581281	0.0	conf	exon	ENSG00000188677,ENSG00000279175
EccDNA00001192	22	44619625	44619917	2	2	0	Nor-3	22:44619625-44619917	2	0	92.0	10.897260273972602	5.9440651327286504	0.21247251649010596	0.2310099573257468	0.0	conf	introns	ENSG00000234300
EccDNA00001193	22	44801310	44801425	1	1	0	Nor-3	22:44801310-44801425	1	0	22.0	19.565217391304348	2.167468709097073	0.4895963900727	0.28642290249433106	0.0	conf	introns	ENSG00000241484,ENSG00000248405
EccDNA00001194	22	45349535	45350475	11	10	1	Nor-1,Fgr-1	22:45349535-45350475,22:45349535-45350475	2,8	0,1	22.0,112.0	22.717021276595744,28.13617021276596	6.6539643965861925,7.6576043565638665	0.34183191690273845,0.3774553571428572	0.4209974853310981,0.39377137048331945	0.0,0.0	conf	exon	ENSG00000077935
EccDNA00001195	22	46371614	46372083	2	2	0	Nor-1	22:46371614-46372083	2	0	46.0	16.057569296375267	2.7687895136679472	0.2907213268659052	0.42820578448937796	0.0	conf	introns	ENSG00000075275
EccDNA00001196	22	46941282	46941872	1	1	0	Fgr-3	22:46941282-46941872	1	0	7.99	23.57457627118644	10.122991003372086	0.39772426567875097	0.3756470853027234	0.0	conf	introns	ENSG00000054611
EccDNA00001197	22	46941429	46942041	2	2	0	Fgr-3	22:46941429-46942041	2	0	27.78	23.34967320261438	10.212382745036145	0.5669953596287703	0.2800080289040546	0.0	conf	introns	ENSG00000054611
EccDNA00001198	22	47090787	47091307	3	1	2	Nor-3	22:47090787-47091307	1	2	54.0	14.582692307692305	4.71300251978283	0.2262825017568517	0.13726923779930542	0.0	conf	introns	ENSG00000054611
EccDNA00001199	22	47378964	47379070	2	2	0	Fgr-2	22:47378964-47379070	2	0	135.99	29.698113207547173	6.104699413614094	0.2689373780379635	0.4125579435313949	0.0	conf	intergenic	-
EccDNA00001200	22	48415054	48415224	2	2	0	Fgr-1	22:48415054-48415224	2	0	36.0	27.87647058823529	2.3990266192193834	0.2838485868788899	0.352503718393654	0.0	conf	introns	ENSG00000285855
EccDNA00001201	22	48605187	48605383	20	20	0	Nor-1,Fgr-2,Fgr-3	22:48605187-48605383,22:48605187-48605383,22:48605187-48605383	5,8,7	0,0,0	127.98,183.77,192.98	50.025510204081634,94.38265306122447,73.74489795918367	8.151271482444201,22.76390593394353,13.6159504487289	0.5071690563521174,0.43602383531961003,0.4615482719040938	0.4147568906782286,0.5125420470927439,0.4011728931364032	0.0,0.0,0.0	conf	introns	ENSG00000219438
EccDNA00001202	22	48605187	48605416	16	15	1	Nor-1,Fgr-1,Nor-2	22:48605187-48605415,22:48605187-48605416,22:48605187-48605416	3,9,3	0,0,1	151.0,299.94,124.99	50.07017543859649,52.8471615720524,67.58515283842793	7.606805930247553,17.025238221088472,17.105578844246338	0.5071690563521174,0.3775041532297469,0.41783741120757695	0.4358626198083067,0.5029790364104451,0.4991066477727805	0.0,0.0,0.0	conf	introns	ENSG00000219438
EccDNA00001203	22	50057526	50057728	1	1	0	Fgr-3	22:50057526-50057728	1	0	32.0	11.376237623762375	7.475175397986568	0.2059457130547178	0.2496524881845983	0.0	conf	gene_up2k	ENSG00000138892,ENSG00000100427
EccDNA00001204	22	50235246	50235323	12	12	0	Fgr-3	22:50235246-50235323	12	0	611.2	84.55844155844156	2.241830806164395	0.362265620653202	0.34736448997012376	0.0	conf	introns	ENSG00000128159
EccDNA00001205	22	50306610	50306746	2	2	0	Nor-2	22:50306610-50306746	2	0	50.0	35.91911764705883	15.230124534589347	0.4381484437350359	0.3979946008484381	0.0	conf	introns	ENSG00000196576
EccDNA00001206	22	50346312	50346877	2	2	0	Fgr-1	22:50346312-50346877	2	0	15.96	6.083185840707965	4.638257657591543	0.11578947368421053	0.3405275779376499	0.20530973451327436	lconf	introns	ENSG00000100239
EccDNA00001207	3	990720	991056	5	2	3	Fgr-1	3:990720-991056	2	3	69.0	45.44345238095239	8.179701501429888	0.5394431554524362	0.6316014844419069	0.0	hconf	intergenic	-
EccDNA00001208	3	2263736	2270788	4	4	0	Nor-1	3:2263736-2270788	4	0	220.0	29.803743618831536	8.944433471494287	0.3313763125211697	0.3031340057636888	0.0	conf	introns	ENSG00000144619
EccDNA00001209	3	2263847	2271090	11	9	2	Nor-1	3:2263847-2271090	9	2	539.0	30.246030650283032	9.056022223004296	0.3695292690993275	0.7776337715237919	0.0	conf	introns	ENSG00000144619
EccDNA00001210	3	2798367	2798409	2	2	0	Nor-3	3:2798367-2798409	2	0	35.94	22.952380952380953	2.181659274086725	0.13956855364123352	0.13832687616587747	0.0	conf	introns	ENSG00000144619
EccDNA00001211	3	5565191	5565268	64	64	0	Fgr-1,Nor-3,Fgr-2,Fgr-3	3:5565191-5565268,3:5565191-5565268,3:5565191-5565268,3:5565191-5565268	8,24,16,16	0,0,0,0	316.0,1308.0,862.0,722.0	136.32467532467533,142.74025974025975,252.2467532467533,175.0	6.972006285699452,7.749993879180822,10.965300457986462,9.78469517870944	0.6007554512676702,0.6078756705934406,0.5961266957215641,0.5831818575261837	0.7468516542155816,0.5933704043621444,0.6289016966714156,0.6092047560920476	0.0,0.0,0.0,0.0	hconf	intergenic	-
EccDNA00001212	3	5565191	5565270	37	37	0	Fgr-1,Fgr-2	3:5565191-5565270,3:5565191-5565270	14,23	0,0	880.0,1389.9	135.78481012658227,251.39240506329116	7.656668948983484,12.05411607994693	0.6139186172952555,0.6095390092689215	0.7663785096806458,0.6434055787734474	0.0,0.0	hconf	intergenic	-
EccDNA00001213	3	5565191	5565271	7	7	0	Nor-1	3:5565191-5565271	7	0	400.98	92.25	4.616546328154846	0.5425672695191883	0.6976744186046512	0.0	hconf	intergenic	-
EccDNA00001214	3	22050777	22056383	8	7	1	Fgr-3	3:22050777-22056383	7	1	439.0	47.13556903317874	21.03160460720222	0.32299054373522457	0.32797279911780924	0.0	conf	introns	ENSG00000151789
EccDNA00001215	3	22298313	22298647	1	1	0	Nor-3	3:22298313-22298647	1	0	57.0	8.910179640718562	5.960776330206258	0.16002530044275776	0.2505875440658049	0.0	conf	introns	ENSG00000151789
EccDNA00001216	3	31533112	31533568	1	1	0	Fgr-1	3:31533112-31533568	1	0	23.0	16.219298245614034	6.744729940011027	0.16477565755544096	0.3099337748344371	0.0	conf	exon	ENSG00000163527
EccDNA00001217	3	32112217	32112524	2	2	0	Fgr-3	3:32112217-32112524	2	0	18.0	15.117263843648207	13.014121433382645	0.09904193106880677	0.2557648301355395	0.3420195439739413	lconf	introns	ENSG00000152642
EccDNA00001218	3	36044082	36044214	2	2	0	Fgr-3	3:36044082-36044214	2	0	40.0	34.04545454545455	5.695377759524951	0.3657801786827343	0.37895695741289004	0.0	conf	intergenic	-
EccDNA00001219	3	36300895	36300925	1	1	0	Nor-1	3:36300895-36300925	1	0	8.99	15.033333333333333	1.3535960336164634	0.06984667802385007	0.10843952873286848	0.0	conf	intergenic	-
EccDNA00001220	3	42796766	42799368	2	2	0	Fgr-3	3:42796766-42799368	2	0	67.98	16.57033051498847	13.95487442375756	0.3193362339370636	0.19337628347090804	0.0983858570330515	conf	introns	ENSG00000235288,ENSG00000280571,ENSG00000181061
EccDNA00001221	3	47712637	47712779	1	1	0	Nor-1	3:47712637-47712779	1	0	8.0	18.218309859154925	3.7078451226127385	0.2766463505277241	0.4652338811630847	0.014084507042253518	conf	introns	ENSG00000173473
EccDNA00001222	3	52752927	52753067	2	2	0	Fgr-2	3:52752927-52753067	2	0	31.98	16.0	7.9480455818665625	0.2369230769230769	0.2360634920634921	0.0	conf	introns	ENSG00000114904
EccDNA00001223	3	53990982	53991272	6	4	2	Nor-1	3:53990982-53991272	4	2	118.0	38.94827586206897	3.5253877937489246	0.3828961175236096	0.38670323434840176	0.0	conf	intergenic	-
EccDNA00001224	3	57536920	57538314	17	17	0	Nor-2,Nor-3	3:57536920-57538313,3:57536920-57538314	12,5	0,0	852.0,355.0	30.890165111270644,27.02725968436155	7.3956097287922224,5.434688792880616	0.34331505693800085,0.4120412961259328	0.2681479758026989,0.3117265763111373	0.0,0.0	conf	introns	ENSG00000174844
EccDNA00001225	3	60280992	60281042	8	8	0	Nor-1	3:60280992-60281042	8	0	640.0	47.62	1.7987773625437915	0.2570996652629305	0.25153179801394465	0.0	conf	introns	ENSG00000189283
EccDNA00001226	3	63239218	63239592	4	2	2	Fgr-1	3:63239218-63239592	2	2	78.0	29.44652406417112	4.677409151129284	0.38491156298881	0.2988377291014752	0.0	conf	introns	ENSG00000163630
EccDNA00001227	3	63239297	63239712	4	2	2	Fgr-1	3:63239297-63239712	2	2	21.94	31.106024096385546	6.252004004453973	0.3424342105263158	0.4370167717378376	0.0	conf	introns	ENSG00000163630
EccDNA00001228	3	64547484	64549937	19	14	5	Nor-3	3:64547484-64549937	14	5	721.95	54.57847533632287	9.214217897057068	0.4903038473504096	0.4126206493126645	0.0	conf	introns	ENSG00000163638
EccDNA00001229	3	65795694	65795826	2	2	0	Fgr-3	3:65795694-65795826	2	0	40.0	34.621212121212125	3.218154710837156	0.3985920214549112	0.33879781420765026	0.0	conf	introns	ENSG00000151276
EccDNA00001230	3	66074255	66074860	19	7	12	Nor-2,Fgr-2	3:66074255-66074860,3:66074255-66074860	4,3	6,6	159.0,69.0	56.10578512396694,68.07272727272728	14.002433658136807,11.482994973164404	0.414287034470012,0.3704827984966753	0.47609260714501594,0.423207987086746	0.0,0.0	conf	intergenic	-
EccDNA00001231	3	66074299	66074906	30	20	10	Fgr-2,Fgr-3	3:66074299-66074906,3:66074299-66074906	10,10	7,3	194.0,255.85	68.93245469522239,66.6013179571664	10.181081289087057,7.220408444004001	0.4014860023882181,0.41728820042073056	0.4102513875285668,0.3935519733185103	0.0,0.0	conf	intergenic	-
EccDNA00001232	3	66208538	66209408	2	2	0	Nor-1	3:66208538-66209408	2	0	17.98	4.852873563218392	3.0948915670181316	0.1899681826689126	0.22427871529667934	0.01839080459770115	conf	introns	ENSG00000144741
EccDNA00001233	3	66713349	66713485	3	3	0	Nor-3	3:66713349-66713485	3	0	144.0	47.71323529411765	8.181676162436986	0.5339637873371007	0.4079874706342991	0.0	conf	intergenic	-
EccDNA00001234	3	66917048	66917180	5	5	0	Nor-1	3:66917048-66917180	5	0	115.0	41.24242424242424	3.98695070714832	0.4503140421713773	0.43902188431110656	0.0	conf	intergenic	-
EccDNA00001235	3	84516915	84517286	1	1	0	Nor-2	3:84516915-84517286	1	0	9.0	11.334231805929921	2.6749084958351017	0.6504792332268371	0.3252369668246445	0.0	conf	intergenic	-
EccDNA00001236	3	86860643	86861035	1	1	0	Nor-1	3:86860643-86861035	1	0	50.0	25.334183673469386	6.723250462580625	0.2332112332112332	0.31594661046715844	0.0	conf	intergenic	-
EccDNA00001237	3	86873094	86873318	3	2	1	Nor-3	3:86873094-86873318	2	1	92.0	13.799107142857142	10.453545156819443	0.1127729980145599	0.2742462311557789	0.32142857142857145	lconf	intergenic	-
EccDNA00001238	3	90479546	90480400	2	2	0	Nor-3	3:90479546-90480400	2	0	16.0	48.61241217798594	29.168506412097017	0.3134862898712927	0.33132222977566284	0.0	conf	intergenic	-
EccDNA00001239	3	90645952	90717846	8	8	0	Fgr-2	3:90645952-90717846	8	0	65.78	67.74626533507664	87.0736097925203	0.31313275345786395	0.8263062655507804	0.00026427796478148386	conf	intergenic	-
EccDNA00001240	3	90651714	90673792	2	2	0	Nor-1	3:90651714-90673792	2	0	16.0	45.203868103994935	69.66470478605346	0.22294349260402252	0.8724560363564513	0.0	conf	intergenic	-
EccDNA00001241	3	90662687	90686279	2	2	0	Nor-3	3:90662687-90686279	2	0	42.0	52.267887419464216	76.32425589299292	0.19696969696969696	0.06797910057846614	0.0	conf	intergenic	-
EccDNA00001242	3	90832904	90833244	2	2	0	Nor-2	3:90832904-90833244	2	0	18.0	8.355882352941176	2.6523786412854795	0.7280385078219013	0.24414145717937796	0.0	conf	intergenic	-
EccDNA00001243	3	90870635	90965780	1	1	0	Nor-3	3:90870635-90965780	1	0	9.0	40.878963687004045	56.719595317606114	0.5483248311043706	1.0	0.049986862157759215	hconf	intergenic	-
EccDNA00001244	3	93736477	93737163	17	9	8	Nor-1,Nor-2	3:93736477-93737159,3:93736479-93737163	9,0	4,4	243.0,0.0	33.0117302052786,43.82456140350878	7.825432835260655,11.418856069258435	0.3939161554192229,0.3816873500886432	0.4137679650072901,0.398937583001328	0.0,0.0	conf	intergenic	-
EccDNA00001245	3	95749273	95752156	27	14	13	Nor-1,Nor-2,Fgr-3,Fgr-1	3:95749273-95752155,3:95749273-95752155,3:95749273-95752156,3:95749273-95752156	2,3,4,5	0,6,2,5	130.0,164.0,254.0,377.0	28.61103400416377,37.646079111727964,37.8664585501214,25.89386056191467	8.667162039589162,11.895814796754461,6.714782656143805,7.315199760158657	0.4496939556235654,0.4752489536729687,0.5283069855424942,0.4073653471771577	0.4486266531027467,0.4919408552018116,0.4418002672010688,0.4473654645545445	0.0,0.0,0.0,0.0	conf	intergenic	-
EccDNA00001246	3	99488580	99497815	34	20	14	Nor-1	3:99488580-99497815	20	14	1060.0	57.89117487818083	9.91056722894367	0.3257212763788357	0.4762159681859896	0.0	conf	intergenic	-
EccDNA00001247	3	101018379	101018463	12	12	0	Nor-2	3:101018379-101018463	12	0	678.0	79.77380952380952	2.178636480943935	0.4720011269986617	0.4565335876822456	0.0	conf	intergenic	-
EccDNA00001248	3	101463334	101463518	1	1	0	Fgr-2	3:101463334-101463518	1	0	30.0	11.217391304347824	7.187437843899896	0.11949265687583445	0.2485959207803725	0.14673913043478262	conf	introns	ENSG00000138468
EccDNA00001249	3	108575768	108575965	4	4	0	Nor-1	3:108575768-108575965	4	0	80.0	41.92893401015228	20.446662701158218	0.5708804910799923	0.3583865351131747	0.0	conf	introns	ENSG00000163507
EccDNA00001250	3	115494157	115494327	2	2	0	Nor-2	3:115494157-115494327	2	0	31.96	31.076470588235296	5.735342382904001	0.34724276357489964	0.3177208572922112	0.0	conf	introns	ENSG00000242880
EccDNA00001251	3	123517857	123518321	3	3	0	Fgr-3	3:123517857-123518321	3	0	129.0	18.90086206896552	9.706183557755184	0.16718671363865126	0.322210953346856	0.0	conf	introns	ENSG00000206527
EccDNA00001252	3	130499513	130499687	2	2	0	Nor-2	3:130499513-130499687	2	0	46.0	5.408045977011494	3.1858421860895314	0.4072164948453608	0.11987381703470032	0.09770114942528736	conf	intergenic	-
EccDNA00001253	3	130499599	130499777	1	1	0	Fgr-2	3:130499599-130499777	1	0	27.0	14.904494382022474	6.136726978021544	0.3947461838835641	0.2744291589845412	0.0	conf	intergenic	-
EccDNA00001254	3	130499604	130499783	2	2	0	Nor-1,Fgr-2	3:130499605-130499783,3:130499604-130499782	1,1	0,0	21.0,22.0	15.207865168539325,15.089887640449438	3.0458195597916236,6.147330560583447	0.3106543822348216,0.3943370165745856	0.2564254939830634,0.2708362417981293	0.0,0.0	conf	intergenic	-
EccDNA00001255	3	135692823	135692981	2	2	0	Fgr-2	3:135692823-135692981	2	0	18.0	37.797468354430386	12.144050735825957	0.32862333467904725	0.43086361491269465	0.0	conf	intergenic	-
EccDNA00001256	3	142763859	142764050	3	2	1	Fgr-3	3:142763859-142764050	2	1	69.0	13.643979057591624	6.798440911472759	0.2714776632302405	0.198255217242559	0.13089005235602094	conf	introns	ENSG00000144935
EccDNA00001257	3	142763938	142764097	2	2	0	Fgr-3	3:142763938-142764097	2	0	43.96	15.566037735849054	9.005608526323671	0.22321243523316064	0.30250036132389074	0.15723270440251572	conf	introns	ENSG00000144935
EccDNA00001258	3	146015386	146015559	4	4	0	Nor-3	3:146015386-146015559	4	0	164.0	47.150289017341045	8.434066787465493	0.461017976166431	0.4683544303797468	0.0	conf	intergenic	-
EccDNA00001259	3	146672618	146677378	45	32	13	Nor-3,Nor-1,Nor-2,Fgr-2	3:146672618-146677378,3:146672618-146677378,3:146672618-146677378,3:146672618-146677378	4,12,6,10	4,4,1,4	232.0,884.0,364.0,551.94	26.755042016806726,33.81491596638656,35.818487394957984,38.08466386554622	6.970411339507308,10.302075553364187,8.623682131801086,14.153101038453045	0.5110998990918264,0.99244060475162,0.4800055348000554,0.4964493221433183	0.4077604467552475,0.4980692318300924,0.4008377167348529,0.4111992587874225	0.0,0.0006302521008403363,0.0,0.0	conf	intergenic	-
EccDNA00001260	3	150221805	150221974	3	3	0	Nor-1	3:150221805-150221974	3	0	190.99	41.041420118343204	9.577683027979539	0.3674603174603175	0.42419656369625214	0.0	conf	introns	ENSG00000241048
EccDNA00001261	3	153377756	153377911	2	2	0	Nor-1	3:153377756-153377911	2	0	15.97	37.13548387096774	9.212948405057745	0.3630869823657618	0.33270612384536435	0.03870967741935484	conf	gene_down2k	ENSG00000241912
EccDNA00001262	3	154378859	154379329	3	2	1	Nor-2	3:154378859-154379329	2	1	100.0	11.351063829787234	12.91354842445791	0.326550041651791	0.20857387214026085	0.30425531914893617	lconf	introns	ENSG00000174948
EccDNA00001263	3	159306188	159306326	9	9	0	Nor-2,Fgr-2	3:159306188-159306326,3:159306188-159306325	5,4	0,0	332.0,201.0	72.72463768115942,70.55474452554746	7.133070680463861,4.303995271802272	0.4733380617705848,0.4079481397970688	0.5132827324478179,0.4574279524716077	0.0,0.0	conf	introns	ENSG00000283154
EccDNA00001264	3	162592464	162592598	2	2	0	Fgr-2	3:162592464-162592598	2	0	56.0	34.917910447761194	2.709982947191725	0.2949195596951736	0.39853980762544905	0.0	conf	intergenic	-
EccDNA00001265	3	179962015	179962069	10	10	0	Fgr-3	3:179962015-179962069	10	0	90.0	53.314814814814824	1.3719960327401075	0.25514002126905355	0.208971474196124	0.0	conf	introns	ENSG00000114757
EccDNA00001266	3	180190186	180190349	4	4	0	Nor-1	3:180190186-180190349	4	0	32.0	28.25153374233129	3.0764164442467807	0.2916487300904003	0.331394047885433	0.0	conf	intergenic	-
EccDNA00001267	3	182153134	182153263	10	10	0	Nor-1,Nor-3	3:182153134-182153262,3:182153134-182153263	5,5	0,0	184.0,248.6	61.9140625,42.58139534883721	6.063501648890165,5.6783249992570575	0.4669512733696452,0.4490159128978224	0.5255890863993385,0.4600593229006853	0.0,0.0	conf	introns	ENSG00000287605
EccDNA00001268	3	183175974	183176100	2	2	0	Nor-3	3:183175974-183176100	2	0	78.0	25.396825396825395	6.2412851813985775	0.4171831955922865	0.3143752798925213	0.0	conf	gene_down2k	ENSG00000053524
EccDNA00001269	3	185454764	185455601	1	1	0	Nor-1	3:185454764-185455601	1	0	7.94	9.927120669056151	6.831174093754201	0.5145292522278186	0.5280126849894292	0.0	hconf	introns	ENSG00000073803
EccDNA00001270	3	185854848	185855305	1	1	0	Nor-2	3:185854848-185855305	1	0	14.98	20.24288840262582	3.6222142808066917	0.30050323508267435	0.3180445451113628	0.0	conf	intergenic	-
EccDNA00001271	3	186773932	186774399	1	1	0	Fgr-1	3:186773932-186774399	1	0	14.86	18.132762312633837	4.828042801662226	0.38491251988184505	0.22514285714285714	0.0	conf	gene_up2k	ENSG00000197099
EccDNA00001272	3	188586973	188587454	2	2	0	Nor-2	3:188586973-188587454	2	0	122.0	13.719334719334721	10.114635059400038	0.2570327151489894	0.2353353587286749	0.008316008316008316	conf	introns	ENSG00000145012
EccDNA00001273	3	190760625	190760950	4	4	0	Nor-1	3:190760625-190760950	4	0	180.0	19.603076923076927	6.967572565508112	0.2668325299331364	0.6051676275891522	0.0	conf	intergenic	-
EccDNA00001274	3	194325279	194325446	3	3	0	Nor-2	3:194325279-194325446	3	0	23.99	44.53892215568863	14.116176859817704	0.3304395864572646	0.3587192339343159	0.0	conf	intergenic	-
EccDNA00001275	3	194327688	194327854	2	2	0	Nor-3	3:194327688-194327854	2	0	66.78999999999999	36.60843373493976	4.862908664507682	0.3498473357628287	0.3343215905127311	0.0	conf	intergenic	-
EccDNA00001276	3	194327737	194327862	1	1	0	Fgr-1	3:194327737-194327862	1	0	7.98	20.535999999999998	2.863687133749076	0.3617893119344374	0.6422686945500634	0.0	conf	intergenic	-
EccDNA00001277	3	194822504	194825619	10	8	2	Nor-1	3:194822504-194825619	8	2	464.0	25.87800963081862	5.9566557365110615	0.264013644115975	0.6044183638246462	0.0	conf	exon	ENSG00000237222
EccDNA00001278	3	194822581	194825702	62	55	7	Nor-2,Nor-3,Fgr-1,Fgr-2,Fgr-3	3:194822581-194825701,3:194822581-194825702,3:194822581-194825701,3:194822581-194825702,3:194822581-194825702	2,15,7,17,14	2,4,0,1,0	91.86,873.0,395.99,870.98,610.44	35.09166666666667,28.17750720922781,32.38974358974359,56.05030438961871,43.024030759371996	8.15073898123176,9.757581710394073,9.820538260661968,11.686099255084612,8.043840100793961	0.2324681933842239,0.2340632078524431,0.2975396921585262,0.371700038260426,0.34556246871200746	0.3896798617397745,0.460652436568667,0.6855420389708257,0.4603331598125976,0.6076964769647697	0.0,0.0,0.0,0.0,0.0	conf	exon	ENSG00000237222
EccDNA00001279	3	194994406	194994540	2	2	0	Fgr-3	3:194994406-194994540	2	0	34.0	35.64179104477611	3.5563753664907884	0.3399411187438665	0.6412894375857339	0.0	conf	intergenic	-
EccDNA00001280	3	195110412	195110513	3	3	0	Fgr-1	3:195110412-195110513	3	0	162.0	18.28712871287129	1.7196398060759464	0.3442437923250564	0.35106587286345303	0.0	conf	introns	ENSG00000173950
EccDNA00001281	3	195110412	195110513	3	3	0	Fgr-1	3:195110412-195110513	3	0	162.0	18.28712871287129	1.7196398060759464	0.3442437923250564	0.35106587286345303	0.0	conf	introns	ENSG00000173950
EccDNA00001282	3	195110527	195110688	1	1	0	Fgr-1	3:195110527-195110688	1	0	8.99	16.19254658385093	4.530799400144712	0.2665537998495109	0.4893899204244032	0.0	conf	introns	ENSG00000173950
EccDNA00001283	3	195762681	195762785	1	1	0	Nor-3	3:195762681-195762785	1	0	39.0	15.855769230769232	7.461978327637397	0.4258797450817401	0.23931750741839766	0.0	conf	introns	ENSG00000145113
EccDNA00001284	3	196165264	196165614	1	1	0	Nor-1	3:196165264-196165614	1	0	40.0	21.791428571428565	4.294107020329235	0.2804285953457224	0.6011641443538999	0.0	conf	intergenic	-
EccDNA00001285	3	196694857	196695333	1	1	0	Fgr-1	3:196694857-196695333	1	0	51.0	14.720588235294118	3.2208088639366435	0.443061149761992	0.6333863275039746	0.0	conf	introns	ENSG00000163964
EccDNA00001286	3	197310117	197312076	21	9	12	Nor-2	3:197310117-197312076	9	12	484.86	45.7457886676876	8.569072049644001	0.3376117832719621	0.5253372633488267	0.0	conf	intergenic	-
EccDNA00001287	3	197384599	197386724	3	3	0	Nor-3	3:197384599-197386724	3	0	85.0	59.617411764705885	24.501063177553128	0.3313075422921675	0.2860824742268041	0.0	conf	intergenic	-
EccDNA00001288	4	73242	74221	14	4	10	Fgr-1	4:73242-74221	4	10	224.0	38.79979570990807	5.29736380553517	0.35106382978723405	0.38617745471328013	0.0	conf	introns	ENSG00000272602
EccDNA00001289	4	635509	635615	1	1	0	Fgr-1	4:635509-635615	1	0	48.0	22.160377358490567	8.994900853652283	0.4633468689891002	0.2428812486817127	0.0	conf	introns	ENSG00000133256
EccDNA00001290	4	2398988	2399110	1	1	0	Fgr-1	4:2398988-2399110	1	0	32.0	26.098360655737704	4.527529337587369	0.5037843824995385	0.3466005480882161	0.0	conf	introns	ENSG00000159733
EccDNA00001291	4	3726167	3726262	2	2	0	Fgr-3	4:3726167-3726262	2	0	135.99	11.08421052631579	4.009628301173739	0.3836065573770492	0.2972057578323455	0.0	conf	intergenic	-
EccDNA00001292	4	3726192	3726243	1	1	0	Fgr-3	4:3726192-3726243	1	0	28.99	13.68627450980392	3.3342559276862707	0.28524724152022884	0.21254567600487206	0.0	conf	intergenic	-
EccDNA00001293	4	6003521	6004473	6	5	1	Fgr-2	4:6003521-6004473	5	1	241.91	113.14600840336136	76.41850924675073	0.2893772893772894	0.6403945344312731	0.0	conf	introns	ENSG00000181215
EccDNA00001294	4	7027601	7028102	3	3	0	Fgr-1	4:7027601-7028102	3	0	75.0	8.656686626746508	5.215696809935797	0.19210053859964094	0.2958402662229617	0.003992015968063872	conf	introns	ENSG00000132405
EccDNA00001295	4	7454453	7454617	2	2	0	Fgr-3	4:7454453-7454617	2	0	52.0	22.384146341463413	3.341168537816728	0.37358693701776413	0.35247666905958364	0.0	conf	introns	ENSG00000184985
EccDNA00001296	4	7454453	7454623	2	2	0	Fgr-3	4:7454453-7454623	2	0	52.0	22.411764705882355	3.2855982270117203	0.37358693701776413	0.35030666096134644	0.0	conf	introns	ENSG00000184985
EccDNA00001297	4	7724574	7724677	15	15	0	Nor-2	4:7724574-7724677	15	0	446.5099999999998	81.14563106796116	26.072493323364743	0.5859114015976761	0.35053433814450546	0.0	conf	introns	ENSG00000184985
EccDNA00001298	4	8742075	8742153	2	2	0	Nor-2	4:8742075-8742153	2	0	39.78	35.166666666666664	4.342446039599986	0.3155049459397285	0.3129849383842994	0.0	conf	intergenic	-
EccDNA00001299	4	8842589	8842653	12	12	0	Nor-1,Fgr-2	4:8842589-8842653,4:8842589-8842653	2,10	0,0	75.0,268.0	41.1875,79.828125	7.823991548436131,14.802401291154588	0.33920988289795395,0.3284685611418285	0.2571958239828276,0.26371754503690703	0.0,0.0	conf	intergenic	-
EccDNA00001300	4	9491110	9493292	5	5	0	Fgr-2	4:9491110-9493292	5	0	147.96	42.515123739688356	14.165238705641528	0.27100674669236835	0.41760450160771706	0.0	conf	intergenic	-
EccDNA00001301	4	9491136	9493292	1	1	0	Nor-3	4:9491136-9493292	1	0	14.87	25.310296846011127	8.647803977947838	0.3899359215981907	0.4396940308700997	0.0	conf	intergenic	-
EccDNA00001302	4	23127990	23130388	5	3	2	Nor-2	4:23127990-23130388	3	2	77.4	37.52168473728107	7.4047854484092275	0.3086092715231788	0.3832545371358853	0.0	conf	introns	ENSG00000248837
EccDNA00001303	4	24311251	24311529	1	1	0	Nor-3	4:24311251-24311529	1	0	39.0	13.834532374100721	2.477516516731733	0.3321888412017167	0.2382624768946396	0.0	conf	intergenic	-
EccDNA00001304	4	25185722	25185876	6	6	0	Fgr-1	4:25185722-25185876	6	0	47.7	48.90909090909091	6.519066577638519	0.4176813582575887	0.4674165659570512	0.0	conf	introns	ENSG00000281501,ENSG00000038210
EccDNA00001305	4	27206382	27206565	16	16	0	Fgr-2,Nor-2,Nor-1	4:27206382-27206564,4:27206382-27206564,4:27206382-27206565	8,2,6	0,0,0	510.0,127.0,350.0	85.67032967032965,42.81318681318681,50.2568306010929	11.627983436194615,5.4649976884104525,6.2204180634320965	0.4877638504530902,0.3663324627180049,0.43310546875	0.4667893592103062,0.5286709866731875,0.44625346901017576	0.0,0.0,0.0	conf	gene_down2k	ENSG00000205830
EccDNA00001306	4	27731334	27731416	4	4	0	Nor-2	4:27731334-27731416	4	0	236.99	28.87804878048781	3.6472182647589366	0.3322576118984145	0.33979050078920936	0.0	conf	intergenic	-
EccDNA00001307	4	32064148	32069428	57	51	6	Nor-3,Fgr-2,Fgr-1	4:32064148-32069428,4:32064148-32069428,4:32064148-32069428	20,15,16	0,6,0	1169.16,857.58,953.96	29.91477272727273,42.68295454545454,27.466856060606066	5.677401503076473,10.674091277668301,6.308787159088138	0.3843322818086225,0.4729950900163666,0.529213347789423	0.2445947738426847,0.3161054172767204,0.20756562856676994	0.0,0.0,0.005492424242424242	conf	introns	ENSG00000251129
EccDNA00001308	4	32069420	32072988	18	16	2	Fgr-1,Fgr-3	4:32069420-32072988,4:32069420-32072988	6,10	0,2	292.0,441.98	29.598934977578484,41.54063901345292	6.4806774707646895,10.503737688140266	0.3858421480878763,0.2956476140534872	0.4997748761819,0.4369609458280841	0.005605381165919282,0.0	conf	introns	ENSG00000251129
EccDNA00001309	4	33325193	33325302	3	3	0	Fgr-3	4:33325193-33325302	3	0	111.0	38.38532110091743	10.987823332859966	0.346822404120298	0.3956167176350663	0.0	conf	intergenic	-
EccDNA00001310	4	46200672	46203051	4	4	0	Nor-3	4:46200672-46203051	4	0	163.95999999999995	13.94619588062211	4.119541649471657	0.22400935809328848	0.25301954924666914	0.0	conf	intergenic	-
EccDNA00001311	4	48068914	48069052	10	10	0	Nor-2	4:48068914-48069052	10	0	626.0	72.53623188405797	7.077377124381782	0.4811579417203341	0.5253128146123975	0.0	conf	introns	ENSG00000074966
EccDNA00001312	4	48068916	48069053	8	8	0	Nor-2	4:48068916-48069053	8	0	293.74	72.37956204379563	7.3147500088113775	0.4784731469152241	0.5252685458871026	0.0	conf	introns	ENSG00000074966
EccDNA00001313	4	49116328	49116465	10	10	0	Fgr-1	4:49116328-49116465	10	0	218.94000000000003	168.16058394160584	31.19124750353687	0.4209331856374787	0.2188808160515806	0.0	conf	intergenic	-
EccDNA00001314	4	52081946	52082092	18	18	0	Nor-1,Fgr-2,Fgr-3	4:52081946-52082092,4:52081946-52082092,4:52081946-52082092	6,8,4	0,0,0	337.0,480.78,218.0	55.39041095890411,95.61643835616438,61.773972602739725	11.175666623904235,12.95316128652358,6.4868365635330365	0.501091085427948,0.4797166098136972,0.4358869594824651	0.5871249318057828,0.4657521924893186,0.4784346252450611	0.0,0.0,0.0	hconf	introns	ENSG00000163071
EccDNA00001315	4	53256758	53256954	2	2	0	Fgr-2	4:53256758-53256954	2	0	18.0	14.755102040816329	7.1941887325952125	0.2384922901199315	0.1105540557912328	0.0	conf	introns	ENSG00000184178
EccDNA00001316	4	55132308	55132790	3	3	0	Nor-3	4:55132308-55132790	3	0	162.0	7.230290456431535	7.469639484173173	0.18375831485587585	0.19875864014670616	0.11825726141078838	conf	intergenic	-
EccDNA00001317	4	56197779	56206038	6	6	0	Nor-3	4:56197779-56206038	6	0	332.0	41.579852282358644	7.819848383875197	0.40364086923370185	0.4453991733739395	0.0	conf	introns	ENSG00000109265
EccDNA00001318	4	56775276	56775470	2	2	0	Nor-3	4:56775276-56775470	2	0	76.0	10.061855670103093	5.468399251236277	0.33051665861902463	0.14661297963050687	0.12886597938144329	conf	intergenic	-
EccDNA00001319	4	56775346	56775539	1	1	0	Nor-3	4:56775346-56775539	1	0	24.0	10.015544041450775	5.450176290287371	0.16605166051660514	0.25934065934065936	0.12953367875647667	conf	intergenic	-
EccDNA00001320	4	58992008	58992140	2	2	0	Fgr-1	4:58992008-58992140	2	0	50.0	28.71969696969697	4.489574444872412	0.3828201883874596	0.3456263685605624	0.0	conf	introns	ENSG00000251266
EccDNA00001321	4	60979609	60979719	1	1	0	Nor-2	4:60979609-60979719	1	0	28.0	19.654545454545453	3.380253792613705	0.3943204868154158	0.3304987735077678	0.0	conf	intergenic	-
EccDNA00001322	4	60979619	60979724	1	1	0	Nor-2	4:60979619-60979724	1	0	33.0	20.066666666666666	3.0527635151392056	0.40614951768488733	0.32766164316966456	0.0	conf	intergenic	-
EccDNA00001323	4	60979625	60979735	1	1	0	Nor-2	4:60979625-60979735	1	0	44.0	20.145454545454548	2.935167220376081	0.4052536595147383	0.3199808490264921	0.0	conf	intergenic	-
EccDNA00001324	4	64155542	64155666	2	2	0	Fgr-1	4:64155542-64155666	2	0	78.0	7.709677419354839	0.939922728021514	0.14865127110421114	0.19470559129143988	0.0	conf	intergenic	-
EccDNA00001325	4	68925030	68925498	6	6	0	Nor-2	4:68925030-68925498	6	0	137.9	8.448717948717949	6.626444243605274	0.2609059233449477	0.20444033302497688	0.010683760683760684	conf	intergenic	-
EccDNA00001326	4	68925070	68925538	2	2	0	Nor-2	4:68925070-68925538	2	0	126.0	7.764957264957265	5.416448772569167	0.1961928154743629	0.3001822442072377	0.010683760683760684	conf	intergenic	-
EccDNA00001327	4	69295816	69296087	3	2	1	Fgr-3	4:69295816-69296087	2	1	60.0	20.453874538745392	11.798613564140489	0.1631563622245948	0.3119283907374976	0.0	conf	gene_down2k	ENSG00000135226
EccDNA00001328	4	77984131	77984460	1	1	0	Nor-3	4:77984131-77984460	1	0	38.94	20.878419452887535	4.151806571340023	0.2249115357395612	0.27198549410698103	0.0	conf	intergenic	-
EccDNA00001329	4	82841503	82841984	1	1	0	Nor-3	4:82841503-82841984	1	0	18.0	19.985446985446984	9.611031660644388	0.35679133858267714	0.3509649749821301	0.0	conf	introns	ENSG00000138674
EccDNA00001330	4	89124608	89124722	3	3	0	Nor-1	4:89124608-89124722	3	0	96.0	40.05263157894737	2.996612430269951	0.3509788429461856	0.36603088101725706	0.0	conf	intergenic	-
EccDNA00001331	4	89124608	89124738	2	2	0	Nor-1	4:89124608-89124738	2	0	64.0	39.261538461538464	3.5247560660907853	0.3509788429461856	0.3528393036186309	0.0	conf	intergenic	-
EccDNA00001332	4	90154181	90168779	7	7	0	Nor-1,Fgr-2	4:90154181-90168779,4:90154181-90168779	4,3	0,0	84.0,49.0	31.353884093711468,46.17146184408824	7.3280248075408885,12.444758964670287	0.3935648235516135,0.3616621067031464	0.3515251196172249,0.3068601356572508	0.0,0.0	conf	introns	ENSG00000184305
EccDNA00001333	4	91012491	91014948	16	11	5	Nor-2,Fgr-1,Fgr-3	4:91012491-91014948,4:91012491-91014947,4:91012491-91014948	7,2,2	2,0,3	341.93,142.0,90.99	5.043956043956044,15.60016286644951,25.048026048026053	10.83872323412925,5.891021709456867,8.071423458653012	0.6865926558497011,0.411641541038526,0.4952728479018079	0.28385211821552986,0.2980319669457432,0.34667693097254304	0.6874236874236874,0.0,0.0	conf	introns	ENSG00000184305
EccDNA00001334	4	99588941	99589065	2	2	0	Fgr-2,Fgr-3	4:99588941-99589065,4:99588941-99589065	1,1	0,0	22.0,22.0	14.766129032258064,13.629032258064516	2.655210552879916,2.339932939263375	0.5050803015404786,0.4720661157024794	0.25389435989256937,0.2657685241886099	0.0,0.0	conf	introns	ENSG00000138823
EccDNA00001335	4	105561376	105561542	2	2	0	Nor-2	4:105561376-105561542	2	0	40.0	55.518072289156635	17.038836889558834	0.5094189175720124	0.5304554002125746	0.0	hconf	introns	ENSG00000236699,ENSG00000249885
EccDNA00001336	4	109577493	109577966	3	3	0	Nor-2	4:109577493-109577966	3	0	123.0	10.832980972515855	13.17324836587968	0.33529738743746523	0.17928002851372224	0.08879492600422834	conf	introns	ENSG00000005059
EccDNA00001337	4	109577503	109577976	2	2	0	Nor-2	4:109577503-109577976	2	0	102.0	10.80338266384778	13.115579441090498	0.3208248816768087	0.2117174037909248	0.08879492600422834	conf	introns	ENSG00000005059
EccDNA00001338	4	110084058	110084178	2	2	0	Nor-1	4:110084058-110084178	2	0	54.0	14.316666666666665	1.6682492486302984	0.5425492382014121	0.5469528555001917	0.0	hconf	introns	ENSG00000170522
EccDNA00001339	4	123488586	123488726	2	2	0	Nor-1	4:123488586-123488726	2	0	34.0	26.242857142857147	3.401410271745338	0.3735886808632271	0.3661558960692872	0.0	conf	gene_up2k	ENSG00000249125
EccDNA00001340	4	124022286	124024068	2	2	0	Nor-3	4:124022286-124024068	2	0	45.98	12.771043771043773	7.860190575312978	0.31815195971097	0.11939793674953493	0.07519640852974188	conf	gene_down2k	ENSG00000286700
EccDNA00001341	4	124022315	124024097	2	2	0	Nor-3	4:124022315-124024097	2	0	104.0	12.724466891133556	7.777262365445835	0.2865775711795468	0.2276261625247751	0.07519640852974188	conf	gene_down2k	ENSG00000286700
EccDNA00001342	4	138867044	138867135	3	3	0	Nor-2	4:138867044-138867135	3	0	183.65	59.164835164835175	10.505115170860773	0.5128595923032959	0.3912506358549524	0.0	conf	introns	ENSG00000250195
EccDNA00001343	4	139151014	139151191	4	4	0	Fgr-3	4:139151014-139151191	4	0	76.0	28.954802259887014	11.354990544761948	0.2275120902740462	0.3872736678737713	0.0	conf	introns	ENSG00000109381
EccDNA00001344	4	145691865	145691974	5	5	0	Fgr-3	4:145691865-145691974	5	0	289.0	70.37614678899081	7.8035383539032015	0.4527730456180201	0.4797131147540984	0.0	conf	introns	ENSG00000237136
EccDNA00001345	4	147095890	147095964	1	1	0	Fgr-1	4:147095890-147095964	1	0	45.0	7.486486486486488	1.6211711085912242	0.25262197902416783	0.11108883096049728	0.0	conf	introns	ENSG00000286371
EccDNA00001346	4	150090161	150090493	10	6	4	Nor-3,Fgr-1	4:150090161-150090493,4:150090161-150090493	3,3	0,4	122.0,123.97	37.656626506024104,36.243975903614455	4.003332731223798,4.158471521726429	0.3912331969608416,0.3754140247941705	0.3762161141022008,0.499111374407583	0.0,0.0	conf	introns	ENSG00000170390
EccDNA00001347	4	152872192	152872304	1	1	0	Nor-3	4:152872192-152872304	1	0	8.0	20.598214285714285	2.046162878538804	0.325974635979333	0.2505438723712836	0.0	conf	introns	ENSG00000164144
EccDNA00001348	4	153129901	153130439	4	4	0	Nor-3	4:153129901-153130439	4	0	32.0	20.473977695167285	8.672493765835847	0.4031585220500596	0.33799038783949925	0.0	conf	intergenic	-
EccDNA00001349	4	154646289	154646371	2	2	0	Nor-2	4:154646289-154646371	2	0	205.18	35.58536585365854	4.3838707128662815	0.27350267129065514	0.25697930427124616	0.0	conf	introns	ENSG00000121207
EccDNA00001350	4	156660548	156660686	14	14	0	Nor-1,Nor-2	4:156660549-156660686,4:156660548-156660686	2,12	0,0	42.96,493.96	41.74452554744526,48.77536231884058	4.507947883234729,3.981875815950642	0.4317193675889328,0.44351767905711703	0.4236139214892756,0.4269729592269221	0.0,0.0	conf	intergenic	-
EccDNA00001351	4	161915773	161915927	2	2	0	Nor-1	4:161915773-161915927	2	0	15.98	34.09090909090909	5.891181651542907	0.346031746031746	0.32963163596966416	0.0	conf	introns	ENSG00000168843
EccDNA00001352	4	166176809	166176937	1	1	0	Nor-3	4:166176809-166176937	1	0	82.0	19.859375	1.4292391715087436	0.27546806167400884	0.2611365120836055	0.0	conf	intergenic	-
EccDNA00001353	4	167388407	167388522	1	1	0	Nor-1	4:167388407-167388522	1	0	43.0	8.791304347826086	2.6259429848239875	0.2536434108527132	0.1828718609143593	0.0	conf	intergenic	-
EccDNA00001354	4	169787135	169787282	6	6	0	Nor-3	4:169787135-169787282	6	0	125.76	51.15646258503403	11.703654107136133	0.5179815047379838	0.4211595675204992	0.0	conf	intergenic	-
EccDNA00001355	4	171852797	171852952	2	2	0	Nor-2	4:171852797-171852952	2	0	17.92	28.97419354838709	5.627064079614467	0.33920377030881804	0.34420787545787546	0.0	conf	introns	ENSG00000174473
EccDNA00001356	4	174643359	174643452	2	2	0	Nor-2	4:174643359-174643452	2	0	149.4	39.72043010752689	3.4340658725711792	0.3428942727188341	0.3514747859181732	0.0	conf	exon	ENSG00000145451
EccDNA00001357	4	175835619	175835731	1	1	0	Nor-1	4:175835619-175835731	1	0	8.0	9.642857142857142	1.1007882148158885	0.2269503546099291	0.3150112504018001	0.0	conf	introns	ENSG00000150625
EccDNA00001358	4	178005725	178006243	21	14	7	Nor-3,Fgr-1	4:178005725-178006243,4:178005725-178006242	8,6	2,5	281.91,402.0	38.488416988416986,40.2147001934236	5.609463615182729,5.034343998402898	0.3725740551583248,0.4579872721389278	0.3921852387843705,0.4260790902041871	0.0,0.0	conf	introns	ENSG00000231171
EccDNA00001359	4	183382465	183382938	3	3	0	Fgr-3	4:183382465-183382938	3	0	59.76000000000001	25.58985200845666	8.420556655987962	0.3160525564124536	0.3272636980632346	0.0	conf	intergenic	-
EccDNA00001360	4	183890510	183890636	2	2	0	Fgr-3	4:183890510-183890636	2	0	84.0	33.44444444444444	8.541732803976759	0.4006195147134745	0.27069041015910084	0.0	conf	introns	ENSG00000173320
EccDNA00001361	4	183890519	183890645	3	3	0	Fgr-3	4:183890519-183890645	3	0	99.0	35.03968253968254	7.9476469450215905	0.4159706403442167	0.27492836676217763	0.0	conf	introns	ENSG00000173320
EccDNA00001362	4	186874469	186874937	2	2	0	Nor-2	4:186874469-186874937	2	0	118.0	10.444444444444443	10.594261020557305	0.2632314974182444	0.20483808037456105	0.0	conf	intergenic	-
EccDNA00001363	4	188869460	188869515	3	3	0	Nor-3	4:188869460-188869515	3	0	156.0	55.29090909090909	3.3557154894718044	0.23023924894003636	0.26080617495711833	0.0	conf	intergenic	-
EccDNA00001364	4	188869462	188869556	5	5	0	Nor-3	4:188869462-188869556	5	0	252.92	57.61702127659574	3.2027461055426456	0.40974428809199576	0.4686337284762482	0.0	conf	intergenic	-
EccDNA00001365	4	188905349	188905463	6	6	0	Fgr-3	4:188905349-188905463	6	0	318.0	45.10526315789475	9.76420999674692	0.6288758366343395	0.6356035064059339	0.0	hconf	intergenic	-
EccDNA00001366	4	188905354	188905468	1	1	0	Nor-1	4:188905354-188905468	1	0	58.0	23.675438596491233	6.5178508109343865	0.6832504145936982	0.6481675392670158	0.0	hconf	intergenic	-
EccDNA00001367	4	189048441	189048943	3	3	0	Nor-1	4:189048441-189048943	3	0	147.0	18.318725099601593	10.408107089924952	0.3417904290429043	0.4228855721393035	0.0	conf	intergenic	-
EccDNA00001368	4	189052327	189052529	1	1	0	Nor-3	4:189052327-189052529	1	0	8.0	17.648514851485146	2.082511519770648	0.3463005339435545	0.2968155070958809	0.0	conf	intergenic	-
EccDNA00001369	4	189332624	189333095	4	3	1	Nor-2	4:189332624-189333095	3	1	183.0	16.908704883227177	12.894235311466547	0.2412983566397877	0.2700121548880014	0.0148619957537155	conf	intergenic	-
EccDNA00001370	4	189380560	189380814	1	1	0	Nor-2	4:189380560-189380814	1	0	9.0	16.161417322834644	4.7811893101552085	0.24577789150460594	0.25195797516714424	0.0	conf	intergenic	-
EccDNA00001371	4	189380573	189380827	4	4	0	Nor-1	4:189380573-189380827	4	0	88.0	21.523622047244096	6.012244156233144	0.2287977218118715	0.4140938015555032	0.003937007874015748	conf	intergenic	-
EccDNA00001372	5	146122	146642	1	1	0	Fgr-3	5:146122-146642	1	0	33.0	15.190384615384614	5.9105759063206955	0.2927380125086866	0.8035908596300326	0.0	conf	introns	ENSG00000153404
EccDNA00001373	5	344691	345087	1	1	0	Fgr-3	5:344691-345087	1	0	36.0	7.025252525252526	5.175639197031336	0.16063287744703675	0.6776079136690647	0.0	conf	introns	ENSG00000286169,ENSG00000063438
EccDNA00001374	5	344742	344891	1	1	0	Fgr-3	5:344742-344891	1	0	106.89	4.422818791946309	1.5850865708100297	0.1712396694214876	0.15782434239857335	0.0	conf	introns	ENSG00000286169,ENSG00000063438
EccDNA00001375	5	376504	376551	19	19	0	Nor-1,Fgr-1	5:376504-376551,5:376504-376551	11,8	0,0	741.86,482.0	61.744680851063826,46.276595744680854	1.7439022652975464,2.160596131878486	0.3559425978167546,0.22081218274111675	0.4932019034670293,0.3656691324815064	0.0,0.0	conf	introns	ENSG00000286169,ENSG00000063438
EccDNA00001376	5	500822	500938	4	4	0	Nor-1	5:500822-500938	4	0	196.0	36.75862068965517	5.539234183430259	0.5279619486883829	0.5717754172989378	0.0	hconf	introns	ENSG00000066230
EccDNA00001377	5	542021	542072	3	3	0	Fgr-1	5:542021-542072	3	0	53.0	28.01960784313725	1.3208760622038658	0.1772513024063508	0.2971511748804325	0.0	conf	intergenic	-
EccDNA00001378	5	542188	542288	7	5	2	Nor-3	5:542188-542288	5	2	329.98	76.99	13.853154875334356	0.5465710634672725	0.757701013679756	0.0	hconf	intergenic	-
EccDNA00001379	5	565709	565769	4	4	0	Nor-3	5:565709-565769	4	0	35.96	18.933333333333334	8.483055005257375	0.4646216768916155	0.33649289099526064	0.0	conf	intergenic	-
EccDNA00001380	5	1044934	1045347	11	3	8	Nor-3	5:1044934-1045347	3	8	84.96000000000002	62.714285714285715	12.065427538263169	0.3912972175148964	0.7752374818869747	0.0	conf	intergenic	-
EccDNA00001381	5	1845407	1845954	30	17	13	Nor-2,Fgr-3	5:1845407-1845954,5:1845407-1845954	8,9	3,10	359.0,236.96	64.40585009140767,77.9652650822669	16.655115506672374,16.81724217688887	0.4581569763124675,0.44112138239381293	0.6587952236677954,0.6014549604165179	0.0,0.0	conf	intergenic	-
EccDNA00001382	5	2281398	2281495	1	1	0	Nor-3	5:2281398-2281495	1	0	36.0	12.463917525773196	1.9321578966347184	0.3767528825179183	0.7235188509874326	0.0	conf	intergenic	-
EccDNA00001383	5	2332746	2332985	2	2	0	Nor-1	5:2332746-2332985	2	0	96.0	28.949790794979076	7.4247684239107326	0.2480176571568708	0.3859315589353613	0.0	conf	intergenic	-
EccDNA00001384	5	3392418	3392580	1	1	0	Nor-3	5:3392418-3392580	1	0	17.95	18.64814814814815	5.082616491316771	0.6587695834925488	0.6870423432028017	0.0	hconf	introns	ENSG00000248118
EccDNA00001385	5	3653168	3653299	1	1	0	Nor-3	5:3653168-3653299	1	0	43.0	14.954198473282444	3.7413770486480433	0.3322182730503868	0.5848845867460909	0.0	conf	intergenic	-
EccDNA00001386	5	4285868	4286223	2	2	0	Nor-1	5:4285868-4286223	2	0	70.0	9.797183098591551	2.843028133254208	0.477892756349953	0.26520994001713794	0.0	conf	intergenic	-
EccDNA00001387	5	5931022	5931169	16	16	0	Nor-2,Nor-3	5:5931022-5931169,5:5931022-5931169	10,6	0,0	312.0,97.98	78.25850340136056,61.66666666666666	8.428239247186303,6.9696458818810045	0.4334856362585999,0.5053838951310862	0.4763823456484007,0.4730585147444805	0.0,0.0	conf	intergenic	-
EccDNA00001388	5	6313787	6313878	6	6	0	Fgr-1	5:6313787-6313878	6	0	202.0	44.153846153846146	2.453627397324784	0.3469176308064237	0.6121267519804997	0.0	conf	introns	ENSG00000250490
EccDNA00001389	5	13894890	13895339	8	6	2	Fgr-3	5:13894890-13895339	6	2	360.0	18.463251670378614	12.212451535221598	0.2367087441260481	0.2473955889253872	0.0155902004454343	conf	introns	ENSG00000251423,ENSG00000039139
EccDNA00001390	5	17712706	17715772	58	14	44	Nor-1,Nor-2	5:17712709-17715770,5:17712706-17715772	3,11	8,36	139.98000000000002,466.59	55.47664162038549,107.250815394651	9.610472547148898,16.890635931758997	0.4110472893225273,0.5992763742541577	0.3841187863137508,0.5622199462296761	0.0,0.0	hconf	introns	ENSG00000249937
EccDNA00001391	5	24091401	24091874	4	4	0	Nor-2	5:24091401-24091874	4	0	148.0	13.553911205073993	9.118537592807243	0.26511082902060346	0.2033050333535476	0.0	conf	introns	ENSG00000248874
EccDNA00001392	5	25777097	25777571	4	4	0	Nor-1	5:25777097-25777571	4	0	140.0	14.664556962025314	13.811239885201712	0.372140963973692	0.16796926745264273	0.016877637130801686	conf	intergenic	-
EccDNA00001393	5	26094374	26094493	1	1	0	Fgr-3	5:26094374-26094493	1	0	31.98	22.79831932773109	4.619250606639281	0.7928015564202334	0.6388888888888888	0.0	hconf	intergenic	-
EccDNA00001394	5	29843872	29844040	17	16	1	Nor-2,Nor-1,Fgr-1	5:29843872-29844040,5:29843872-29844040,5:29843872-29844040	5,6,5	0,0,1	289.0,351.0,301.0	72.27380952380952,43.91666666666666,60.01785714285714	17.029282337083373,10.92693083442544,15.19495264501847	0.4994536265537495,0.4181896551724138,0.5152145443340267	0.4957882069795427,0.44720712385798544,0.4075503101830837	0.0,0.0,0.0	conf	intergenic	-
EccDNA00001395	5	29843878	29844041	5	4	1	Fgr-1	5:29843878-29844041	4	1	159.0	59.93251533742332	15.4765323371316	0.500504854368932	0.40625	0.0	conf	intergenic	-
EccDNA00001396	5	31849816	31850079	2	1	1	Nor-1	5:31849816-31850079	1	1	44.0	5.650190114068441	3.996109082164333	0.1860613810741688	0.2809558291093411	0.0	conf	introns	ENSG00000133401
EccDNA00001397	5	31849820	31850074	1	1	0	Nor-1	5:31849820-31850074	1	0	40.0	5.5393700787401565	3.8337017221659018	0.17793671434763764	0.2950219619326501	0.0	conf	introns	ENSG00000133401
EccDNA00001398	5	32370206	32370374	4	4	0	Nor-2	5:32370206-32370374	4	0	68.0	33.982142857142854	8.624075667713555	0.4341894060995185	0.3074170776520646	0.0	conf	introns	ENSG00000056097
EccDNA00001399	5	32370289	32370465	2	2	0	Fgr-2	5:32370289-32370465	2	0	42.0	37.61363636363637	3.666283163014685	0.4045167718365991	0.2963637743870037	0.0	conf	introns	ENSG00000056097
EccDNA00001400	5	32370295	32370471	2	2	0	Fgr-2	5:32370295-32370471	2	0	30.0	37.85795454545455	3.589321966576984	0.4051762114537445	0.29344621664524906	0.0	conf	introns	ENSG00000056097
EccDNA00001401	5	40445978	40446563	1	1	0	Fgr-1	5:40445978-40446563	1	0	23.89	20.44102564102564	5.54271916122378	0.40334408917571135	0.3023017152910131	0.0	conf	intergenic	-
EccDNA00001402	5	43002510	43003123	2	2	0	Fgr-1	5:43002510-43003123	2	0	21.82	25.535073409461667	6.665449362697373	0.34592353754030397	0.2183257918552036	0.0	conf	intergenic	-
EccDNA00001403	5	46485901	46530539	15	15	0	Fgr-2,Nor-3,Fgr-3	5:46485901-46530539,5:46485901-46530539,5:46485901-46530539	11,1,3	0,0,0	344.38,55.0,144.0	43.100183699986566,18.497782158698865,54.84853712083875	55.85914233893886,23.725417891095663,66.4061230189927	0.996090534979424,0.9939110070257612,0.9954202586206896	0.8706400270910938,0.911214953271028,0.9201741654571844	0.1154621622832564,0.1880236569738788,0.08111922577176396	hconf	intergenic	-
EccDNA00001404	5	46488289	46534291	3	3	0	Nor-2	5:46488289-46534291	3	0	56.82000000000001	33.549889135254986	48.26288595492515	0.8501585065163789	0.4639616935483871	0.12645102386852747	conf	intergenic	-
EccDNA00001405	5	46489840	46498553	14	8	6	Fgr-2	5:46489840-46498553	8	6	150.0	55.873637093997466	60.826610064668216	0.18127911901736551	0.9047886270108492	0.06564903018478138	conf	intergenic	-
EccDNA00001406	5	46490845	46547886	2	2	0	Fgr-2	5:46490845-46547886	2	0	64.0	38.433688048947246	47.30956682032425	0.2761365816228659	0.8927157561361837	0.12350765239038584	conf	intergenic	-
EccDNA00001407	5	46491021	46494096	8	8	0	Nor-2	5:46491021-46494096	8	0	211.98	26.752520325203253	44.573150502073354	0.6244481130264522	0.7477197486656307	0.10504065040650408	hconf	intergenic	-
EccDNA00001408	5	46491021	46531557	10	10	0	Nor-3,Fgr-3	5:46491194-46531557,5:46491021-46531385	4,6	0,0	90.96999999999998,144.57000000000005	20.24834625771127,55.41110890892874	24.809600045526036,67.03671988523226	0.8530723488602577,0.5314717162032598	0.38243865354563505,0.05872039463908948	0.18214701583133067,0.07903081954216629	conf	intergenic	-
EccDNA00001409	5	46491021	46539576	28	28	0	Nor-2,Fgr-3	5:46491021-46539576,5:46491021-46539576	14,14	0,0	343.66,323.52	31.80914426938523,55.43078982597054	45.93377061459189,66.3611281085793	0.6244481130264522,0.5314717162032598	0.07084116541353383,0.03326413852463166	0.12857584182885387,0.06755226032334466	conf	intergenic	-
EccDNA00001410	5	46493076	46493413	2	2	0	Fgr-3	5:46493076-46493413	2	0	51.0	38.860534124629076	18.47176408893966	0.10194225176568343	0.6373400365630713	0.0	conf	intergenic	-
EccDNA00001411	5	46494098	46568198	8	8	0	Fgr-2	5:46494098-46568198	8	0	72.0	39.19620782726046	53.32312524622207	0.15304505984510675	0.08238353859098907	0.13755735492577598	conf	intergenic	-
EccDNA00001412	5	46496661	46541462	3	3	0	Nor-3	5:46496661-46541462	3	0	124.29	19.956764357938443	24.38108844065553	0.14192330040674025	0.6511188150015758	0.1824959264302136	conf	intergenic	-
EccDNA00001413	5	46498211	46498553	20	20	0	Nor-2,Fgr-1	5:46498211-46498553,5:46498211-46498553	8,12	0,0	130.0,186.0	94.34795321637426,127.68128654970758	32.613077847511875,27.063292732952288	0.4306297354365917,0.5524603763699079	0.9155005382131324,0.8970858107612126	0.0,0.0	hconf	intergenic	-
EccDNA00001414	5	46499221	46499561	39	31	8	Nor-2,Fgr-1,Nor-1	5:46499221-46499561,5:46499221-46499561,5:46499221-46499561	6,7,18	0,2,6	192.95,337.64,789.66	86.75,129.97058823529414,100.65	31.935953830421656,50.07117598339249,40.30243570219313	0.4642635404112341,0.4884176182707993,0.5054749340369393	0.4806740027510316,0.4371685781230731,0.38235294117647056	0.0,0.0,0.0	conf	intergenic	-
EccDNA00001415	5	46500267	46500609	3	3	0	Fgr-3	5:46500267-46500609	3	0	24.0	63.05263157894736	42.755631366436724	0.18683596786732315	0.26615361400331977	0.0	conf	intergenic	-
EccDNA00001416	5	46500411	46522789	6	6	0	Fgr-3	5:46500411-46522789	6	0	136.85	51.8578961480025	53.3563030993059	0.7274519467718088	0.5953570379077284	0.060684600947359016	hconf	intergenic	-
EccDNA00001417	5	46503661	46517838	3	3	0	Fgr-3	5:46503661-46517838	3	0	48.96	49.68865063130423	54.930511165609815	0.33820258491133154	0.24636333444038525	0.06418847428934189	conf	intergenic	-
EccDNA00001418	5	46507592	46507932	7	7	0	Fgr-2	5:46507592-46507932	7	0	254.98	70.09411764705882	90.13938533697319	0.5294889672709375	0.0027574796635874807	0.4470588235294118	lconf	intergenic	-
EccDNA00001419	5	46508281	46508620	19	13	6	Fgr-3,Nor-3,Nor-1	5:46508281-46508620,5:46508281-46508620,5:46508281-46508620	6,3,4	0,0,6	106.0,43.0,62.0	69.56047197640117,43.36578171091445,22.631268436578175	60.59176006180922,36.005761709847654,19.04062638054064	0.3696514924128731,0.3759036144578313,0.4360267238119249	1.0,1.0,1.0	0.002949852507374631,0.13864306784660768,0.13864306784660768	conf	intergenic	-
EccDNA00001420	5	46509317	46509659	1	1	0	Nor-1	5:46509317-46509659	1	0	16.0	6.614035087719297	3.793289177270115	0.03869407496977025	0.4152021089630931	0.16374269005847952	conf	intergenic	-
EccDNA00001421	5	46512715	46513059	3	1	2	Nor-1	5:46512715-46513059	1	2	43.0	26.223837209302324	9.333573515977164	0.4996228692110424	0.4279400932973239	0.0	conf	intergenic	-
EccDNA00001422	5	46515117	46533444	8	8	0	Fgr-1	5:46515117-46533444	8	0	148.0	35.51388661537622	57.324109105994886	0.5245712970422373	0.8734314906180801	0.10983794401702407	hconf	intergenic	-
EccDNA00001423	5	46515478	46515824	3	3	0	Nor-2	5:46515478-46515824	3	0	35.91	14.184971098265894	5.392180661142733	0.6640801810539929	0.2267928649435748	0.0	conf	intergenic	-
EccDNA00001424	5	46515615	46515959	5	5	0	Nor-3,Fgr-1	5:46515615-46515959,5:46515615-46515959	3,2	0,0	47.97,15.89	15.988372093023255,20.19767441860465	4.404659757856106,6.537583237838825	0.19021356489087068,0.2825256077052438	0.22996565540927305,0.3270759112085503	0.0,0.0	conf	intergenic	-
EccDNA00001425	5	46515791	46516131	16	7	9	Nor-2,Fgr-3	5:46515791-46516131,5:46515791-46516131	3,4	9,0	201.0,52.0	19.194117647058825,35.273529411764706	5.505395277600851,7.724209794860397	0.5492957746478874,0.3773113443278361	0.2971191865938618,0.3617492946392584	0.0,0.0	conf	intergenic	-
EccDNA00001426	5	46515964	46516303	16	16	0	Nor-1,Nor-2	5:46515964-46516303,5:46515964-46516303	6,10	0,0	153.0,209.84	14.25368731563422,17.08259587020649	4.597095046209117,3.0140708933191083	0.36012922843025463,0.2621102695085433	0.3454245671887881,0.4369560365989734	0.0,0.0	conf	intergenic	-
EccDNA00001427	5	46515964	46516324	140	85	55	Fgr-2,Fgr-3,Nor-3,Fgr-1	5:46515964-46516324,5:46515964-46516323,5:46515964-46516324,5:46515964-46516324	28,21,16,20	0,10,45,0	1050.0,706.51,597.72,992.16	29.627777777777773,32.456824512534816,26.45833333333333,22.363888888888887	10.442717055736637,8.035277507578705,4.479389529339412,5.052867875319134	0.3672148827177137,0.3169818754925138,0.4440988422325903,0.35830523383668084	0.33594754435587554,0.29618185830942395,0.3665332512315271,0.27472527472527475	0.0,0.0,0.0,0.0	conf	intergenic	-
EccDNA00001428	5	46516305	46516644	9	9	0	Fgr-2	5:46516305-46516644	9	0	188.28000000000003	21.504424778761067	13.720852008215905	0.4810652333251894	0.08161601186063751	0.0	conf	intergenic	-
EccDNA00001429	5	46516821	46517161	1	1	0	Nor-1	5:46516821-46517161	1	0	9.0	12.358823529411767	6.861277434099401	0.10542219237871413	0.5878463476070529	0.0	conf	intergenic	-
EccDNA00001430	5	46517498	46517838	16	6	10	Fgr-2	5:46517498-46517838	6	10	54.0	39.78529411764706	13.187931924411291	0.4723779023218575	0.6428306092124815	0.0	conf	intergenic	-
EccDNA00001431	5	46517507	46517849	22	12	10	Fgr-2	5:46517507-46517849	12	10	284.0	39.30701754385965	13.815065422408367	0.4779977304249149	0.51541695865452	0.0	conf	intergenic	-
EccDNA00001432	5	46518350	46518694	1	1	0	Nor-2	5:46518350-46518694	1	0	30.0	63.1889534883721	40.072489476675905	0.4399676047782952	0.1248412842372574	0.0	conf	intergenic	-
EccDNA00001433	5	46518526	46518866	9	9	0	Nor-1,Fgr-3	5:46518526-46518866,5:46518526-46518866	2,7	0,0	70.85,248.96000000000004	44.35882352941177,158.66764705882352	14.333242267890215,58.34626466489539	0.5340636110310368,0.5383113212395293	0.3473872854178457,0.5201101268853244	0.0,0.0	hconf	intergenic	-
EccDNA00001434	5	46519717	46520057	4	4	0	Nor-1,Fgr-2	5:46519717-46520057,5:46519717-46520057	3,1	0,0	78.99,45.99	29.676470588235286,16.45	8.838487321453139,7.154215129393794	0.3732587473949765,0.6035046728971962	0.3862728610468783,0.31734028683181226	0.0,0.0	conf	intergenic	-
EccDNA00001435	5	46529335	46564781	2	2	0	Nor-1	5:46529335-46564781	2	0	16.0	15.32268803250014	16.89498707722401	0.5380573487464345	0.4449023861171367	0.13073407436664222	conf	intergenic	-
EccDNA00001436	5	46530019	46554226	5	1	4	Nor-1,Nor-3	5:46530019-46554210,5:46530070-46554226	1,0	0,4	22.0,0.0	16.075647968252653,15.082753767179994	16.64489974549067,19.167658644300555	0.9990099009900991,0.7957550452331246	0.4967245332459875,0.5872686059690215	0.1088421313711711,0.1969282993873158	conf	intergenic	-
EccDNA00001437	5	46532416	46532757	12	4	8	Nor-3	5:46532416-46532757	4	8	51.48	12.24633431085044	5.121774549827691	0.1546065638592329	0.5326215895610913	0.0	conf	intergenic	-
EccDNA00001438	5	46533247	46533586	3	3	0	Fgr-3	5:46533247-46533586	3	0	50.99	161.05309734513276	151.55161162449468	0.8671957832237739	0.01104347357646932	0.0	conf	intergenic	-
EccDNA00001439	5	46533779	46553871	1	1	0	Nor-1	5:46533779-46553871	1	0	64.0	15.445500696794744	15.559828666465215	0.1906147690069116	0.5484581497797357	0.10531554847700578	conf	intergenic	-
EccDNA00001440	5	46538393	46538731	12	12	0	Nor-1	5:46538393-46538731	12	0	200.91	8.343195266272192	3.4735643022508	0.26009227220299885	0.3757881462799496	0.0	conf	intergenic	-
EccDNA00001441	5	46539579	46556772	2	2	0	Fgr-2	5:46539579-46556772	2	0	29.99	38.297272145640676	51.048093487054345	0.7138084632516704	0.500835122882367	0.12638864654219742	hconf	intergenic	-
EccDNA00001442	5	46540265	46540623	17	17	0	Nor-2,Fgr-1	5:46540265-46540623,5:46540265-46540623	12,5	0,0	435.52,206.74	33.717877094972074,33.75139664804469	19.36985690156561,16.258978980573012	0.3924523179257449,0.3277925944303169	0.4683014354066986,0.6060033585222502	0.0,0.0	conf	intergenic	-
EccDNA00001443	5	46543198	46543539	5	5	0	Nor-3,Fgr-3,Fgr-2,Nor-2	5:46543198-46543539,5:46543198-46543539,5:46543198-46543539,5:46543198-46543539	1,1,2,1	0,0,0,0	18.0,28.9,36.0,25.99	9.592375366568914,18.0,21.41935483870968,13.988269794721408	7.315740507085925,12.907748474249365,7.436344184680653,10.22445362085913	0.3703703703703704,0.8849557522123894,0.5777687296416938,0.8064516129032258	0.32694819329560304,0.3069189046170128,0.2977494283307257,0.409640831758034	0.0,0.0,0.0,0.0	conf	intergenic	-
EccDNA00001444	5	46543323	46543665	48	24	24	Fgr-3,Nor-1,Fgr-2,Nor-2,Fgr-1,Nor-3	5:46543325-46543665,5:46543325-46543665,5:46543325-46543665,5:46543323-46543665,5:46543325-46543665,5:46543325-46543665	8,2,8,4,1,1	0,2,4,12,6,0	304.0,38.97,242.0,136.0,32.0,29.0	22.75588235294118,17.770588235294113,24.861764705882354,18.04385964912281,18.179411764705886,14.761764705882351	8.34208646409245,5.449799209024596,5.046403186538632,6.036521912410746,4.997662948628777,3.7123414765824436	0.8686351310635734,0.9048200122025626,0.5566788556678856,0.8650535132619823,0.596660244059088,0.8820078226857888	0.2075068297897613,0.4358098491317962,0.2831224635951301,0.3092901164117781,0.3030260966129928,0.4064467388567112	0.0,0.0,0.0,0.0,0.0,0.0	conf	intergenic	-
EccDNA00001445	5	46543325	46590809	4	4	0	Fgr-1	5:46543325-46590809	4	0	104.0	31.24132339314295	44.97558086485414	0.596660244059088	0.8442136498516322	0.11298542667003622	hconf	intergenic	-
EccDNA00001446	5	46544389	46544729	1	1	0	Fgr-2	5:46544389-46544729	1	0	29.0	16.414705882352937	15.548267018109634		0.4293135435992579	0.3852941176470589	lconf	intergenic	-
EccDNA00001447	5	46547261	46548114	4	1	3	Fgr-3	5:46547261-46548114	1	3	14.9	24.705744431418523	25.374132313886772	0.28108545970028354	0.0359624341452241	0.0023446658851113715	conf	intergenic	-
EccDNA00001448	5	46548908	46549247	1	1	0	Nor-1	5:46548908-46549247	1	0	27.89	12.292035398230091	3.2451863583193323	0.4308584046370411	0.3224438902743142	0.0	conf	intergenic	-
EccDNA00001449	5	46549091	46549430	8	4	4	Nor-3	5:46549091-46549430	4	4	134.0	16.106194690265482	3.7243427054266136	0.3101190476190476	0.3831962104213413	0.0	conf	intergenic	-
EccDNA00001450	5	46551830	46552172	4	4	0	Nor-3	5:46551830-46552172	4	0	120.0	35.90350877192982	31.310546762484247	0.0889956208504026	0.6644129739607126	0.032163742690058485	conf	intergenic	-
EccDNA00001451	5	46554229	46554569	20	15	5	Fgr-3,Nor-3,Nor-1	5:46554229-46554569,5:46554229-46554569,5:46554229-46554569	2,5,8	0,0,5	31.94,79.85000000000002,255.52	21.317647058823532,18.88235294117647,18.435294117647054	9.582105583056592,10.90780806654614,5.806582590825955	0.06182612918892666,0.08820316766794102,0.18333094247597187	0.5506391347099312,0.5625,0.4788670059747732	0.0,0.011764705882352941,0.0	conf	intergenic	-
EccDNA00001452	5	46554560	46554900	16	16	0	Nor-1,Fgr-1	5:46554560-46554900,5:46554560-46554900	8,8	0,0	115.74,72.0	15.261764705882351,15.4	5.189271438485728,9.133905807162543	0.2395719985491476,0.1393511988716502	0.4234583872358775,0.4801913875598086	0.0,0.0	conf	intergenic	-
EccDNA00001453	5	46554560	46554917	28	20	8	Nor-2,Nor-3	5:46554560-46554917,5:46554560-46554917	12,8	0,8	362.64,198.96	15.915966386554622,15.719887955182074	3.455794870032665,5.56700684870716	0.4163623082542001,0.2297011771808029	0.31187384044526895,0.3587228714524207	0.0,0.0	conf	intergenic	-
EccDNA00001454	5	46554722	46555062	28	14	14	Nor-3,Fgr-1	5:46554722-46555062,5:46554722-46555062	8,6	6,8	135.76999999999998,77.9	17.576470588235296,18.764705882352946	4.601474113133837,6.34757398552629	0.3675794523286029,0.4901775147928994	0.4197162061239731,0.4663289630512515	0.0,0.0	conf	intergenic	-
EccDNA00001455	5	46554722	46555080	51	31	20	Fgr-1,Nor-3,Fgr-2,Fgr-3	5:46554722-46555080,5:46554722-46555080,5:46554722-46555080,5:46554722-46555080	8,9,4,10	8,6,6,0	344.0,387.0,140.0,333.5	18.354748603351954,17.25418994413408,31.68435754189944,24.899441340782122	6.440086341629102,4.704647860854996,6.376749930101265,5.3790354185735385	0.4901775147928994,0.3675794523286029,0.4868273542600897,0.4844635193133047	0.4593023255813953,0.3970888661899898,0.3953393295175797,0.3783622235505081	0.0,0.0,0.0,0.0	conf	intergenic	-
EccDNA00001456	5	46554739	46555081	38	17	21	Nor-1,Fgr-1	5:46554739-46555081,5:46554739-46555081	9,8	15,6	275.87,223.96	16.502923976608187,18.923976608187136	4.338558616126498,6.007311186825538	0.4561717352415027,0.5751941633325488	0.4938923737206999,0.4581673306772908	0.0,0.0	conf	intergenic	-
EccDNA00001457	5	46554897	46555237	61	29	32	Nor-3,Fgr-3,Fgr-1,Fgr-2,Nor-2	5:46554897-46555237,5:46554897-46555237,5:46554897-46555237,5:46554897-46555237,5:46554897-46555237	5,8,6,4,6	6,0,18,5,3	45.0,246.0,192.0,48.0,196.0	14.882352941176471,22.985294117647058,11.823529411764708,25.85,19.24411764705882	4.494864428252948,4.7306654396321575,4.114326392120543,7.271084958284303,6.1181355856978765	0.38329764453961457,0.34270601336302897,0.2746543778801843,0.3447691656077933,0.4361358891630289	0.503293297171639,0.5311942959001783,0.4520861989912884,0.4443423952975753,0.5756923904275343	0.0,0.0,0.0,0.0,0.0	conf	intergenic	-
EccDNA00001458	5	46555064	46555404	15	13	2	Fgr-2,Nor-2,Nor-3	5:46555064-46555404,5:46555064-46555404,5:46555064-46555404	6,4,3	2,0,0	119.43,67.53,60.0	18.9,12.767647058823528,9.491176470588234	7.688914862625668,8.333603859507436,3.9223992992779024	0.2291827790667698,0.231198808637379,0.24715411558669	0.1489716509171762,0.06983901515151515,0.11483906164757228	0.0,0.0,0.0	conf	intergenic	-
EccDNA00001459	5	46555072	46555412	6	4	2	Fgr-2	5:46555072-46555412	4	2	100.0	18.44117647058824	8.112050500446808	0.23295454545454544	0.12618949110467526	0.0	conf	intergenic	-
EccDNA00001460	5	46556092	46556432	15	15	0	Nor-2,Fgr-3	5:46556092-46556432,5:46556092-46556432	8,7	0,0	355.82,225.98	84.01470588235293,119.69411764705882	86.512714578477,120.23469926179544	0.6446092224171605,0.6114752289528853	0.08757163323782235,0.0821267230394996	0.2058823529411765,0.0	conf	intergenic	-
EccDNA00001461	5	46556614	46556955	5	4	1	Nor-1	5:46556614-46556955	4	1	64.0	18.70967741935484	9.593536751546486	0.7321956769055745	0.9461942257217848	0.0	hconf	intergenic	-
EccDNA00001462	5	46557979	46558317	2	2	0	Nor-1	5:46557979-46558317	2	0	90.0	15.789940828402367	3.9336530888879433	0.6191520467836257	0.7324595219737856	0.0	hconf	intergenic	-
EccDNA00001463	5	46557990	46558330	1	1	0	Nor-2	5:46557990-46558330	1	0	13.91	12.223529411764705	2.9200180119840735	0.6298003072196621	0.6206896551724138	0.0	hconf	intergenic	-
EccDNA00001464	5	46558319	46558658	3	3	0	Fgr-1	5:46558319-46558658	3	0	75.0	8.861356932153393	3.9779939563613254	0.31197380729653884	0.07807933194154489	0.0	conf	intergenic	-
EccDNA00001465	5	46565483	46565822	5	4	1	Nor-1	5:46565483-46565822	4	1	91.86	19.5811209439528	8.295522333095299	0.15944856288203926	0.9402316025401568	0.0	conf	intergenic	-
EccDNA00001466	5	46568208	46568547	14	2	12	Nor-1	5:46568208-46568547	2	12	45.6	58.162241887905594	35.96983645774536	0.741827235332323	0.6260004850836769	0.0	hconf	intergenic	-
EccDNA00001467	5	46622524	46689108	1	1	0	Fgr-3	5:46622524-46689108	1	0	7.99	45.27808482518323	73.11580880614946	0.5975256646485917	0.2600442897817146	0.032410188633906045	conf	intergenic	-
EccDNA00001468	5	46713780	46714101	2	2	0	Fgr-3	5:46713780-46714101	2	0	18.0	24.3208722741433	15.966275805649426	0.47911037206402	0.2497702628193347	0.0	conf	intergenic	-
EccDNA00001469	5	46738183	46750647	8	2	6	Nor-2,Fgr-3	5:46738197-46750647,5:46738183-46750647	2,0	0,6	29.86,0.0	35.94481927710844,45.24911745827985	82.9308373429152,97.47943213585728	0.20355078447564,0.21123177164132795	0.37389380530973454,0.4450339558573854	0.05566265060240964,0.031691270860077024	conf	intergenic	-
EccDNA00001470	5	46771113	46771452	4	2	2	Fgr-3	5:46771113-46771452	2	2	46.0	43.035398230088504	17.71068500890015	0.960763060914806	0.6586333129957291	0.0	hconf	intergenic	-
EccDNA00001471	5	47091539	47106564	3	3	0	Nor-3	5:47091539-47106564	3	0	48.92	52.218635607321126	18.075638420117798	0.34145622119815666	0.31789325182224315	0.0	conf	intergenic	-
EccDNA00001472	5	47158516	47167015	3	1	2	Fgr-3	5:47158516-47167015	1	2	21.96	36.58383339216378	31.439666723558695	0.5633062589584329	0.6907977518664542	0.05883045064125191	hconf	intergenic	-
EccDNA00001473	5	47158516	47250136	2	2	0	Fgr-3	5:47158516-47250136	2	0	44.0	31.694127919668198	24.75249767248153	0.5633062589584329	0.5867863280504105	0.029491377428509064	hconf	intergenic	-
EccDNA00001474	5	58813638	58813714	1	1	0	Fgr-3	5:58813638-58813714	1	0	9.0	11.960526315789476	3.898180376702377	0.2478189749182116	0.1244693961385732	0.0	conf	introns	ENSG00000152932,ENSG00000248475
EccDNA00001475	5	64782430	64782564	2	2	0	Fgr-2	5:64782430-64782564	2	0	66.0	19.23134328358209	2.262326695282145	0.27137232845894266	0.26938413823659724	0.0	conf	introns	ENSG00000153015
EccDNA00001476	5	64782436	64782570	2	2	0	Fgr-2	5:64782436-64782570	2	0	54.0	18.992537313432837	2.0167073380670977	0.2676175681400932	0.26928162185985016	0.0	conf	introns	ENSG00000153015
EccDNA00001477	5	76257148	76257421	4	4	0	Nor-1	5:76257148-76257421	4	0	188.0	28.9010989010989	6.0692975226783865	0.3129251700680272	0.41240242844752817	0.0	conf	introns	ENSG00000122012
EccDNA00001478	5	78813888	78816107	2	2	0	Nor-2	5:78813888-78816107	2	0	122.0	16.873366381252815	5.154810052328701	0.2606808090774544	0.27725450901803605	0.0	conf	exon	ENSG00000113273
EccDNA00001479	5	79137947	79138071	1	1	0	Nor-1	5:79137947-79138071	1	0	32.0	14.532258064516132	1.6628555107199596	0.3376896149358226	0.2408587722240859	0.0	conf	introns	ENSG00000132837
EccDNA00001480	5	82860830	82861293	2	2	0	Nor-1	5:82860830-82861293	2	0	132.0	8.885529157667387	8.965849901755714	0.2702946482260974	0.22036064177197215	0.16630669546436286	conf	gene_up2k	ENSG00000281327
EccDNA00001481	5	85814293	85814350	3	3	0	Nor-3	5:85814293-85814350	3	0	138.0	29.36842105263158	1.743474841937522	0.23986244447628602	0.21144372868510802	0.0	conf	intergenic	-
EccDNA00001482	5	88736117	88736595	2	2	0	Nor-3	5:88736117-88736595	2	0	108.0	12.985355648535563	10.404868659388297	0.2978082191780822	0.2941866527632951	0.0	conf	introns	ENSG00000245864,ENSG00000081189
EccDNA00001483	5	96896865	96896965	4	4	0	Fgr-1	5:96896865-96896965	4	0	240.0	44.31	5.104302107046565	0.4955821496476904	0.4558641975308642	0.0	conf	introns	ENSG00000164308,ENSG00000247121
EccDNA00001484	5	106896256	106896355	2	2	0	Fgr-3	5:106896256-106896355	2	0	74.0	24.939393939393934	2.102515001054746	0.31948757763975155	0.360806663743972	0.0	conf	introns	ENSG00000251027
EccDNA00001485	5	113935589	113935668	5	5	0	Fgr-2	5:113935589-113935668	5	0	222.0	70.12658227848101	2.766742308695178	0.3027653295442125	0.3133484162895928	0.0	conf	intergenic	-
EccDNA00001486	5	115420697	115422237	5	4	1	Nor-1	5:115420697-115422237	4	1	114.0	6.473376623376622	8.611073678532536	0.3914742042973687	0.1452513966480447	0.1525974025974026	conf	intergenic	-
EccDNA00001487	5	115794670	115795167	5	4	1	Nor-2	5:115794670-115795167	4	1	196.0	7.603621730382294	11.766756832701617	0.2752757818034612	0.10850409836065572	0.6820925553319921	lconf	intergenic	-
EccDNA00001488	5	115794687	115795184	5	4	1	Nor-2	5:115794687-115795184	4	1	264.0	7.466800804828974	11.492776334454708	0.23454111520937296	0.14941641747853768	0.6820925553319921	lconf	intergenic	-
EccDNA00001489	5	116886341	116886549	2	2	0	Nor-2	5:116886341-116886549	2	0	75.92	21.360576923076927	5.942819168303857	0.23888504952775855	0.25628660006889425	0.0	conf	intergenic	-
EccDNA00001490	5	117973459	117973634	2	2	0	Nor-3	5:117973459-117973634	2	0	97.0	46.765714285714296	6.322474328350654	0.4425321463897132	0.5178000206377051	0.0	conf	introns	ENSG00000249797
EccDNA00001491	5	118640579	118640700	2	2	0	Nor-1	5:118640579-118640700	2	0	102.0	31.206611570247933	3.0121444418185734	0.3223131710428405	0.355523288283257	0.0	conf	intergenic	-
EccDNA00001492	5	120263546	120263716	4	4	0	Nor-1	5:120263546-120263716	4	0	68.0	25.729411764705887	8.182316995734467	0.31584837040145475	0.3969092079845461	0.0	conf	introns	ENSG00000251293
EccDNA00001493	5	125132043	125132286	2	2	0	Fgr-1	5:125132043-125132286	2	0	18.0	42.10699588477365	18.414658915976496	0.4046368411519653	0.437959927140255	0.0	conf	introns	ENSG00000260192
EccDNA00001494	5	127245300	127246263	4	4	0	Fgr-3	5:127245300-127246263	4	0	104.0	41.13811007268952	6.750149520311	0.3368091762252346	0.34904060687193217	0.0	conf	introns	ENSG00000286615
EccDNA00001495	5	127925139	127925259	7	7	0	Fgr-3	5:127925139-127925259	7	0	414.0	68.39166666666667	5.4609154198011725	0.4977479087724315	0.4687120701281186	0.0	conf	introns	ENSG00000230561
EccDNA00001496	5	134232871	134232962	2	2	0	Nor-3	5:134232871-134232962	2	0	177.3	27.1978021978022	5.144547482144484	0.3108515448379804	0.3314584170349538	0.0	conf	introns	ENSG00000273345
EccDNA00001497	5	137686816	137688289	2	2	0	Nor-3	5:137686816-137688289	2	0	116.0	9.639511201629327	9.32994727328316	0.2373989538754161	0.2682288828337875	0.21249151391717586	lconf	introns	ENSG00000146021
EccDNA00001498	5	138322000	138322447	1	1	0	Nor-3	5:138322000-138322447	1	0	37.0	15.073825503355705	2.862456102801953	0.3057520037718057	0.34748885010665115	0.0	conf	introns	ENSG00000158402
EccDNA00001499	5	139442442	139447841	57	49	8	Fgr-2	5:139442442-139447841	49	8	2343.640000000001	66.75902944989812	10.018074953137567	0.3531574646900899	0.4259513984410821	0.0	conf	exon	ENSG00000170464,ENSG00000249751,ENSG00000279686
EccDNA00001500	5	139452123	139452621	2	2	0	Nor-2	5:139452123-139452621	2	0	98.0	23.230923694779115	6.41040252968338	0.29490413723511605	0.8407777193904361	0.0	conf	introns	ENSG00000249751,ENSG00000279686
EccDNA00001501	5	143404162	143404511	1	1	0	Fgr-2	5:143404162-143404511	1	0	45.0	10.51862464183381	2.6566286991886283	0.3734896943852168	0.3228850690933603	0.0	conf	exon	ENSG00000113580
EccDNA00001502	5	144132924	144135488	107	47	60	Nor-2,Nor-3,Fgr-2,Fgr-3,Nor-1,Fgr-1	5:144132924-144135487,5:144132924-144135487,5:144132924-144135487,5:144132924-144135488,5:144132924-144135485,5:144132924-144135488	8,6,6,18,4,5	6,6,20,18,2,8	338.0,348.0,350.0,876.0,74.92,254.0	37.32657042528288,32.98166211470932,52.66640655481857,44.10842433697348,35.730573994533394,29.135725429017164	11.07618530112374,8.456174183739812,12.623912207562945,15.837930364631445,7.51559867024639,12.188086040163428	0.4545010978287387,0.4266161659636739,0.3699451975771561,0.4531074115765152,0.4160764872521247,0.5330013772645408	0.2905411509621465,0.2696400813105345,0.28884043298808504,0.32707095421181404,0.28832994266691325,0.2742721479445208	0.0,0.0,0.0,0.0,0.0,0.0	conf	intergenic	-
EccDNA00001503	5	144133201	144135519	6	6	0	Nor-2	5:144133201-144135519	6	0	287.94	34.290767903364966	7.197929623751402	0.31577278731836195	0.2608011194682526	0.0	conf	intergenic	-
EccDNA00001504	5	148082550	148083014	2	2	0	Fgr-3	5:148082550-148083014	2	0	86.0	10.409482758620689	4.522500804374147	0.2007168458781362	0.2105658111961579	0.0	conf	introns	ENSG00000133710
EccDNA00001505	5	150173448	150175496	37	27	10	Fgr-2	5:150173448-150175496	27	10	1450.7200000000007	72.94482421875	10.875600853029383	0.37856829161176986	0.3687750282369853	0.0	conf	introns	ENSG00000113722
EccDNA00001506	5	155620660	155620792	4	2	2	Fgr-3	5:155620660-155620792	2	2	132.0	41.38636363636363	3.5900699057782504	0.32926173465468234	0.3959125475285171	0.0	conf	intergenic	-
EccDNA00001507	5	155620663	155620792	2	2	0	Fgr-3	5:155620663-155620792	2	0	138.0	41.4031007751938	3.629165620135225	0.3293302540415705	0.3959125475285171	0.0	conf	intergenic	-
EccDNA00001508	5	160635193	160635325	3	3	0	Nor-3	5:160635193-160635325	3	0	179.0	37.23484848484848	4.063622522743247	0.3775856745909231	0.4303657999118554	0.0	conf	introns	ENSG00000118322,ENSG00000253687
EccDNA00001509	5	160653750	160654077	2	2	0	Nor-1	5:160653750-160654077	2	0	15.94	14.0	11.639855606153803	0.3055382700684505	0.4339033457249071	0.0	conf	introns	ENSG00000118322
EccDNA00001510	5	161004208	161004687	3	2	1	Fgr-2	5:161004208-161004687	2	1	92.0	9.997912317327764	9.424017413029329	0.2231880352805829	0.19119878603945373	0.11899791231732774	conf	intergenic	-
EccDNA00001511	5	161415911	161416051	3	3	0	Fgr-2	5:161415911-161416051	3	0	62.72	61.13571428571429	5.667212358679296	0.4186858459604776	0.4089302923225185	0.0	conf	introns	ENSG00000145864
EccDNA00001512	5	169315421	169315803	3	3	0	Fgr-3	5:169315421-169315803	3	0	105.0	14.29319371727749	13.609278701074526	0.3028112449799197	0.161634565330557	0.07591623036649214	conf	intergenic	-
EccDNA00001513	5	176375193	176375207	2	2	0	Fgr-3	5:176375193-176375207	2	0	15.94	17.0	1.9639610121239317	0.04885057471264368	0.03704856787048568	0.0	conf	exon	ENSG00000175414
EccDNA00001514	5	176375214	176375393	2	2	0	Fgr-3	5:176375214-176375393	2	0	54.0	29.6536312849162	7.301383177931191	0.6547619047619048	0.2648101265822785	0.0	conf	exon	ENSG00000175414
EccDNA00001515	5	180507819	180508068	3	3	0	Fgr-2	5:180507819-180508068	3	0	54.0	68.28915662650603	9.533113020783633	0.4662227155012949	0.4340559220860823	0.0	conf	introns	ENSG00000113300
EccDNA00001516	5	180615266	180615530	4	4	0	Nor-1	5:180615266-180615530	4	0	132.0	40.10227272727273	9.137053814576571	0.3835758835758836	0.6776875118080483	0.0	conf	introns	ENSG00000037280
EccDNA00001517	6	974056	974230	1	1	0	Nor-2	6:974056-974230	1	0	21.0	10.419540229885056	2.804320930379665	0.2426470588235294	0.4167371090448014	0.0	conf	introns	ENSG00000286785
EccDNA00001518	6	1051544	1051736	8	8	0	Nor-2,Fgr-3	6:1051544-1051736,6:1051544-1051736	4,4	0,0	203.0,228.0	55.875,89.70833333333331	10.584727598447364,15.159854239258225	0.4304530201342282,0.4841788627292185	0.8054895750857746,0.4866069193411105	0.0,0.0	conf	introns	ENSG00000286785
EccDNA00001519	6	1051550	1051737	3	3	0	Fgr-1	6:1051550-1051737	3	0	75.0	50.764705882352935	7.0216041933630935	0.4986223277909739	0.6817318132464713	0.0	conf	introns	ENSG00000286785
EccDNA00001520	6	1053743	1054031	52	41	11	Nor-1,Nor-3,Fgr-2,Fgr-3	6:1053743-1054031,6:1053743-1054031,6:1053743-1054031,6:1053743-1054031	5,6,9,21	4,3,2,2	264.0,317.0,463.0,1085.73	102.94097222222223,85.31597222222223,160.90277777777774,128.06597222222223	40.057597270115735,31.943974747452692,63.0301206043195,48.28782867002714	0.6100974012164518,0.611343411600729,0.6043218067101735,0.5572391633064516	0.6971960593266212,0.7160541586073501,0.4488700437547927,0.481683250875535	0.0,0.0,0.0,0.0	hconf	introns	ENSG00000286785
EccDNA00001521	6	1905706	1905998	2	2	0	Fgr-3	6:1905706-1905998	2	0	128.0	30.982876712328768	7.517767626143452	0.3739752915367741	0.3176515223370957	0.0	conf	introns	ENSG00000112699
EccDNA00001522	6	2504556	2504883	1	1	0	Fgr-1	6:2504556-2504883	1	0	57.99	18.486238532110093	8.636684448748921	0.3282334941744145	0.9177800616649536	0.0	conf	introns	ENSG00000250903,ENSG00000287903
EccDNA00001523	6	2565666	2565769	2	2	0	Nor-1	6:2565666-2565769	2	0	122.0	36.854368932038845	8.140045760934193	0.3267230742111757	0.6765941896583226	0.0	conf	intergenic	-
EccDNA00001524	6	2694492	2694603	2	2	0	Fgr-3	6:2694492-2694603	2	0	72.94	28.954954954954953	7.236528194741332	0.3644243208279431	0.2938290984008633	0.0	conf	introns	ENSG00000145949
EccDNA00001525	6	3145419	3146614	1	1	0	Nor-1	6:3145419-3146614	1	0	26.99	17.10878661087866	5.609306204951607	0.3612572330352446	0.4455662862159789	0.0	conf	introns	ENSG00000137274,ENSG00000228170
EccDNA00001526	6	5036916	5038989	3	3	0	Fgr-1	6:5036916-5038989	3	0	149.97	5.707187650747707	7.313042453037222	0.24842314927520195	0.2782283218964441	0.23203087313072845	lconf	introns	ENSG00000272142,ENSG00000271978
EccDNA00001527	6	7717052	7717535	6	4	2	Nor-3	6:7717052-7717535	4	2	200.0	13.31055900621118	12.025629647738704	0.3158603796693203	0.2869596369715787	0.0	conf	intergenic	-
EccDNA00001528	6	9014543	9014800	6	6	0	Fgr-3	6:9014543-9014800	6	0	246.0	24.49805447470817	9.614808825146456	0.21365853658536585	0.30770640520480164	0.0	conf	introns	ENSG00000285219
EccDNA00001529	6	11491592	11491675	3	3	0	Fgr-2	6:11491592-11491675	3	0	152.0	49.325301204819276	8.481174665366607	0.2652413346290897	0.32102250450874303	0.0	conf	introns	ENSG00000242753
EccDNA00001530	6	16175176	16175418	2	2	0	Nor-3	6:16175176-16175418	2	0	16.97	25.714876033057852	5.342534161390447	0.33722527472527475	0.2792874788714081	0.0	conf	intergenic	-
EccDNA00001531	6	32528207	32571255	45	27	18	Nor-2,Fgr-1,Nor-1	6:32528207-32571255,6:32528207-32571220,6:32528207-32571228	25,2,0	10,4,4	1168.0,76.0,0.0	23.915280616985694,23.86185571803873,18.150949536272982	20.3693855205345,9.478643271892382,14.202484070378516	0.5810042633822833,0.4510974539069359,0.6881800197823936	0.4192675821889305,0.4229274611398964,0.6253968253968254	0.16850957071176362,0.0,0.19258036772738896	conf	exon	ENSG00000229391,ENSG00000198502
EccDNA00001532	6	32548487	32573451	17	2	15	Nor-2,Fgr-2	6:32548487-32573451,6:32548596-32573352	2,0	8,7	18.0,0.0	20.344696362762374,38.262804976571346	19.94656466031317,18.67211857910837	0.9980164352507792,0.4523401826484018	0.4012679032636769,0.37503688403658897	0.156144848581958,0.0	conf	exon	ENSG00000229391
EccDNA00001533	6	32556795	32583126	19	1	18	Nor-1,Fgr-2,Nor-3	6:32556968-32583126,6:32557036-32583040,6:32556795-32582864	0,0,1	9,9,0	0.0,0.0,9.0	26.58590106277239,37.01907398861714,15.831945989489432	21.978788612580942,17.823866646904673,20.42862910248233	0.6902113459399333,0.4885068572532354,1.0	0.5420938179558871,0.4337146971757741,0.3160663698907325	0.11938986161021485,0.0,0.32578925160151906	lconf	exon	ENSG00000196126,ENSG00000229391
EccDNA00001534	6	32626717	32628831	19	19	0	Nor-1,Fgr-1	6:32626717-32628831,6:32626717-32628830	14,5	0,0	725.79,259.75	28.47303689687796,28.733080927591104	12.169120525836606,7.9139198040546095	0.3873172065053984,0.31132363414386	0.4761746637888096,0.4414964972425101	0.046357615894039736,0.0	conf	exon	ENSG00000196735
EccDNA00001535	6	32812045	32885633	2	2	0	Fgr-1	6:32812045-32885633	2	0	18.0	28.65881665488939	7.503566680822736	0.9844213649851632	0.4145666567842672	0.0008561178453008642	conf	exon	ENSG00000240065,ENSG00000168394,ENSG00000204267,ENSG00000204261,ENSG00000204264,ENSG00000250264,ENSG00000234515,ENSG00000241106
EccDNA00001536	6	34072504	34073236	37	32	5	Nor-2,Fgr-2,Nor-1,Nor-3,Fgr-1	6:34072504-34073236,6:34072504-34073236,6:34072504-34073236,6:34072504-34073236,6:34072504-34073236	12,3,2,9,6	3,0,2,0,0	276.0,74.0,115.0,636.0,198.0	52.760928961748625,73.31557377049181,35.833333333333336,42.44125683060109,34.099726775956285	17.69733249049434,26.356999009787422,17.778911905991887,18.14116149800997,17.23534143731617	0.3669872920030892,0.39551996537171297,0.4201556131900704,0.4268141665978701,0.4378889420775491	0.4209457171876763,0.2750328761976329,0.15846566763587566,0.38169205248077215,0.2432302899592619	0.0,0.0,0.0,0.0,0.0	conf	introns	ENSG00000124493
EccDNA00001537	6	35786784	35799010	8	3	5	Nor-1	6:35786784-35799010	3	5	197.0	35.07148699492884	8.7038799746242	0.4308860290713823	0.39675931135366266	0.0	conf	exon	ENSG00000197753,ENSG00000204140,ENSG00000137392
EccDNA00001538	6	36554205	36554680	1	1	0	Nor-1	6:36554205-36554680	1	0	14.0	17.890526315789472	3.176329350688357	0.2776673293571902	0.3354886113152094	0.0	conf	intergenic	-
EccDNA00001539	6	37993828	38019463	14	4	10	Nor-1	6:37993828-38019463	4	10	141.0	40.09908328457188	8.009328305464066	0.3408080417552677	0.42396127470754336	0.0	conf	exon	ENSG00000156639
EccDNA00001540	6	42826105	42826202	3	3	0	Nor-3	6:42826105-42826202	3	0	120.0	31.113402061855673	6.929507039279088	0.41685082872928175	0.4015968063872256	0.0	conf	introns	ENSG00000112624
EccDNA00001541	6	44044449	44045275	12	4	8	Fgr-1	6:44044449-44045275	4	8	281.02	72.3861985472155	34.1037052985289	0.5295353331652802	0.4335820375148177	0.0	conf	introns	ENSG00000237686
EccDNA00001542	6	44044809	44045002	14	14	0	Fgr-1	6:44044809-44045002	14	0	618.0	46.86528497409326	20.390805787660405	0.1356649081317082	0.32336363174732136	0.0	conf	introns	ENSG00000237686
EccDNA00001543	6	44044809	44045013	18	18	0	Nor-2,Fgr-2	6:44044809-44045013,6:44044809-44045013	12,6	0,0	924.0,448.97	59.83333333333334,82.13725490196079	31.11823856264731,31.586649952306352	0.1550473503929075,0.16844852524998427	0.36288837037946703,0.3216825848404796	0.0,0.0	conf	introns	ENSG00000237686
EccDNA00001544	6	44182042	44182355	2	2	0	Nor-3	6:44182042-44182355	2	0	19.98	30.942492012779557	7.694436988047611	0.22393700787401571	0.2998177640440536	0.0	conf	introns	ENSG00000137225
EccDNA00001545	6	45914728	45915252	2	2	0	Fgr-1	6:45914728-45915252	2	0	66.0	25.150763358778626	6.0350581520147255	0.32895863052781743	0.32282851862659273	0.0	conf	introns	ENSG00000112782
EccDNA00001546	6	47312300	47312538	6	6	0	Nor-3	6:47312300-47312538	6	0	162.0	20.210084033613445	15.109612917409455	0.3825945945945946	0.13101521266687366	0.09243697478991596	conf	intergenic	-
EccDNA00001547	6	47312368	47312610	4	4	0	Nor-3	6:47312368-47312610	4	0	152.0	17.24793388429752	11.893314318693173	0.1803257826418936	0.2949128424048381	0.09090909090909093	conf	intergenic	-
EccDNA00001548	6	47312377	47312619	4	4	0	Nor-3	6:47312377-47312619	4	0	116.0	17.08677685950413	11.71443583646849	0.1494750656167979	0.30099357101110463	0.09090909090909093	conf	intergenic	-
EccDNA00001549	6	52786071	52826658	30	3	27	Fgr-1,Fgr-3,Nor-3,Fgr-2,Nor-1	6:52786127-52826575,6:52786160-52826658,6:52786079-52826355,6:52786071-52826603,6:52786074-52826650	0,3,0,0,0	5,1,6,5,10	0.0,68.0,0.0,0.0,0.0	29.80575059335443,39.98419675045682,28.787938226238946,51.766135399190766,31.15538742113565	7.802716631265548,8.825302649801475,6.5439865954844905,10.837174223282759,7.75741746252183	0.4661990355107409,0.41122565864833904,0.4221046970240229,0.4424079065588499,0.4247835014730828	0.3791720383899155,0.2461665122980344,0.2999178307313065,0.4103016241299304,0.23166368515205726	0.0001236155063291139,0.0,0.00012414341046777238,0.0,0.0006654179810725553	conf	exon	ENSG00000243955
EccDNA00001550	6	53345529	53345658	6	6	0	Nor-1	6:53345529-53345658	6	0	399.78	59.1860465116279	3.2176052577555088	0.4528087332272004	0.5061454421304199	0.0	conf	introns	ENSG00000012660
EccDNA00001551	6	54059857	54063911	53	33	20	Fgr-1,Nor-1,Nor-3,Fgr-2,Fgr-2	6:54059860-54063911,6:54059857-54063911,6:54059860-54063911,6:54059857-54063911,6:54059860-54063911	4,8,8,3,10	0,3,3,8,6	235.99,288.0,440.0,71.0,531.96	32.74376697111824,31.9575727676369,33.33226363860775,55.636901825357675,55.62873364601332	6.984237111992928,6.6190047668520124,8.130792914563115,10.677627153526679,10.672680125552157	0.3893137160003872,0.37745865970409054,0.4366219667943806,0.4721947358005145,0.4724185316058108	1.0,0.4358458961474037,0.9996953077391836,0.965065502183406,0.965065502183406	0.0,0.0,0.0,0.0,0.0	conf	exon	ENSG00000146147,ENSG00000235050
EccDNA00001552	6	61371373	61406450	6	6	0	Fgr-1,Nor-2,Nor-3	6:61371373-61406450,6:61371373-61406450,6:61371373-61406450	2,1,3	0,0,0	98.0,45.0,137.0	29.91940587849588,29.900647147703623,29.114205889899363	13.102375354920554,12.616153896827578,12.218332061818714	0.9952634695085848,0.99625468164794,0.9948293691830404	0.3821545752825374,0.3448083156365262,0.31626044978217355	0.011289448926647093,0.01123243150782564,0.011175414089004193	conf	intergenic	-
EccDNA00001553	6	61377451	61377793	4	4	0	Fgr-2	6:61377451-61377793	4	0	35.96	42.92690058479532	9.135300805281789	0.3087690025954765	0.37606772998714944	0.0	conf	intergenic	-
EccDNA00001554	6	61378371	61378701	2	2	0	Nor-3	6:61378371-61378701	2	0	59.98	16.85757575757576	18.3757338390348	0.42414174972314506	0.2457592056268101	0.29696969696969705	lconf	intergenic	-
EccDNA00001555	6	76416164	76416297	2	2	0	Nor-1	6:76416164-76416297	2	0	112.0	24.67669172932331	1.4011213134644616	0.36965158924205377	0.3430985147840305	0.0	conf	intergenic	-
EccDNA00001556	6	79361924	79363874	24	10	14	Nor-1,Fgr-2	6:79361939-79363874,6:79361924-79363872	0,10	10,4	0.0,139.88	33.412403100775194,52.682751540041075	15.583780449177144,14.928335659768345	0.9656622284512963,0.7899599630428088	0.3968471555860178,0.4349807032590051	0.0,0.0	conf	intergenic	-
EccDNA00001557	6	80621392	80621458	1	1	0	Fgr-3	6:80621392-80621458	1	0	22.0	14.287878787878787	3.667073606268693	0.39373695198329856	0.17580164056674125	0.0	conf	intergenic	-
EccDNA00001558	6	80916139	80920985	6	6	0	Fgr-3	6:80916139-80920985	6	0	146.94	16.700577796120513	14.503820909059304	0.32753318832970824	0.14272200543928107	0.09182831200990507	conf	intergenic	-
EccDNA00001559	6	89734915	89735548	2	2	0	Fgr-1	6:89734915-89735548	2	0	17.88	24.69352290679305	4.7822313702106936	0.2130430981729172	0.35864885748978914	0.0	conf	introns	ENSG00000112159
EccDNA00001560	6	99812201	99812499	2	2	0	Nor-2	6:99812201-99812499	2	0	108.0	12.23489932885906	13.479484417352564	0.13114554105160425	0.2609092754211488	0.5033557046979866	lconf	intergenic	-
EccDNA00001561	6	107944785	107945236	4	4	0	Nor-3	6:107944785-107945236	4	0	68.0	8.764966740576497	12.847656439860016	0.3406580630159284	0.08055063377402208	0.6430155210643016	lconf	introns	ENSG00000025796
EccDNA00001562	6	107944834	107945285	4	4	0	Nor-3	6:107944834-107945285	4	0	264.0	8.538802660753879	12.445541767017724	0.22859781031526186	0.2316272965879265	0.6430155210643016	lconf	introns	ENSG00000025796
EccDNA00001563	6	118690556	118692765	41	26	15	Nor-3,Fgr-1,Nor-1	6:118690556-118692764,6:118690557-118692765,6:118690556-118692765	6,6,14	3,4,8	351.0,47.97,691.92	29.47871376811594,31.279891304347824,36.11317338162064	9.24007986339076,8.805595305476936,12.952497162007875	0.3811066587091824,0.5175561797752809,0.3779287960239375	0.3214234466924953,0.3433984606275903,0.27487465181058496	0.0,0.0,0.0	conf	introns	ENSG00000111860
EccDNA00001564	6	118691048	118692825	3	3	0	Nor-1	6:118691048-118692825	3	0	216.0	30.909960607765893	8.053548755083208	0.31433525364953296	0.27301892845684955	0.0	conf	introns	ENSG00000111860
EccDNA00001565	6	118940826	118941155	32	30	2	Nor-3,Nor-2,Nor-1	6:118940826-118941152,6:118940826-118941155,6:118940827-118941155	2,22,6	2,0,0	20.97,795.9100000000002,132.0	45.984662576687114,62.80851063829788,38.34756097560975	5.036956462747907,6.609134364825581,6.566818393046787	0.3940663176265271,0.4866587607471094,0.4576125804145818	0.4023173207036536,0.4022150976391721,0.35606357927786497	0.0,0.0,0.0	conf	introns	ENSG00000253194
EccDNA00001566	6	120504096	120504276	40	40	0	Nor-1,Fgr-3,Nor-2	6:120504096-120504276,6:120504096-120504276,6:120504096-120504276	9,28,3	0,0,0	493.0,1683.4,138.0	41.87222222222222,70.91666666666667,46.694444444444436	1.782727484488478,4.787570713141826,2.750953818874509	0.4297427487957364,0.4797370561127677,0.39103803997421016	0.4179355349021159,0.4676825724801447,0.3967611336032389	0.0,0.0,0.0	conf	introns	ENSG00000286540
EccDNA00001567	6	124687592	124687616	1	1	0	Fgr-3	6:124687592-124687616	1	0	18.0	2.0	0.0	0.008090342154053598	0.0168008400420021	0.0	conf	introns	ENSG00000188580,ENSG00000236548
EccDNA00001568	6	131901958	131907370	3	3	0	Fgr-2	6:131901958-131907370	3	0	33.0	48.74482631189948	12.008947492184909	0.3783808732576387	0.3595885072998389	0.0	conf	exon	ENSG00000236673
EccDNA00001569	6	132600841	132601185	2	2	0	Fgr-1	6:132600841-132601185	2	0	48.0	19.061046511627904	3.11584380637792	0.3838178491563326	0.21962972356074054	0.0	conf	introns	ENSG00000286663
EccDNA00001570	6	141356467	141356546	2	2	0	Nor-1	6:141356467-141356546	2	0	94.0	14.39240506329114	1.5378574732645507	0.307048339184445	0.2283591082546696	0.0	conf	intergenic	-
EccDNA00001571	6	141356475	141356565	2	2	0	Nor-1	6:141356475-141356565	2	0	134.0	14.733333333333333	1.1623730516108464	0.3638858397365533	0.2556390977443609	0.0	conf	intergenic	-
EccDNA00001572	6	150946253	150948742	8	7	1	Nor-2,Fgr-1	6:150946253-150948742,6:150946253-150948742	3,4	1,0	64.88,86.0	29.34310968260345,27.46564885496183	8.38446842080644,8.07207669987929	0.4621951219512195,0.3840016578592892	0.4706314243759178,0.33874878758486904	0.0,0.0	conf	introns	ENSG00000120254
EccDNA00001573	6	150946292	150948783	10	10	0	Fgr-2,Fgr-3	6:150946292-150948783,6:150946292-150948783	3,7	0,0	112.0,128.82999999999998	41.05901244480128,37.079887595343244	14.20035458435467,9.839766081311916	0.3585402558314522,0.3824831437717088	0.28180054953935674,0.3881437768240344	0.0,0.0	conf	introns	ENSG00000120254
EccDNA00001574	6	151091177	151091300	3	3	0	Fgr-2	6:151091177-151091300	3	0	114.0	58.609756097560975	5.955982367063536	0.336079642979746	0.35800703260027417	0.0	conf	introns	ENSG00000223598,ENSG00000120254
EccDNA00001575	6	151091185	151091308	3	3	0	Fgr-2	6:151091185-151091308	3	0	138.0	58.642276422764226	5.938889443829501	0.33909975530643605	0.3589682350131359	0.0	conf	introns	ENSG00000223598,ENSG00000120254
EccDNA00001576	6	154125740	154126216	6	6	0	Nor-2	6:154125740-154126216	6	0	234.0	12.531512605042016	14.98055653781308	0.17417417417417416	0.2801508567680577	0.29411764705882354	lconf	exon	ENSG00000112038
EccDNA00001577	6	154365320	154365745	2	2	0	Nor-3	6:154365320-154365745	2	0	128.0	13.708235294117648	6.09798832334857	0.2308492651840291	0.2800343249427917	0.0	conf	introns	ENSG00000288520
EccDNA00001578	6	155066106	155066325	3	2	1	Fgr-3	6:155066106-155066325	2	1	132.0	20.945205479452053	15.899705988745652	0.2	0.3016513417151436	0.0	conf	introns	ENSG00000146426
EccDNA00001579	6	155066125	155066344	2	2	0	Fgr-3	6:155066125-155066344	2	0	94.0	22.196347031963466	16.768169056433667	0.1428340604297948	0.345079846551878	0.0	conf	introns	ENSG00000146426
EccDNA00001580	6	157238333	157238374	10	10	0	Nor-2	6:157238333-157238374	10	0	685.83	79.90243902439025	8.872552573702297	0.198798470780994	0.1721763809323593	0.0	conf	intergenic	-
EccDNA00001581	6	157733836	157733876	12	12	0	Nor-1	6:157733836-157733876	12	0	396.0	68.925	1.4033442200686188	0.25452363367799113	0.21994415636218587	0.0	conf	introns	ENSG00000130340
EccDNA00001582	6	159507605	159507682	2	2	0	Nor-2	6:159507605-159507682	2	0	136.0	44.441558441558435	7.251499632621466	0.4220522940305871	0.396018979284805	0.0	conf	introns	ENSG00000286533
EccDNA00001583	6	159898593	159898739	2	2	0	Nor-2	6:159898593-159898739	2	0	50.97	24.650684931506852	8.462319758509034	0.358969835949903	0.34953387197016783	0.0	conf	gene_up2k	ENSG00000236823
EccDNA00001584	6	160728281	160728387	12	12	0	Nor-2	6:160728281-160728387	12	0	319.67999999999995	72.59433962264151	5.442284311405082	0.4155300859598854	0.4986026855701725	0.0	conf	introns	ENSG00000122194
EccDNA00001585	6	160853159	160853686	3	2	1	Nor-2	6:160853159-160853686	2	1	98.0	35.74003795066414	11.765851691769507	0.3633926177495755	0.3712357739953671	0.0	conf	intergenic	-
EccDNA00001586	6	161374606	161374691	8	8	0	Nor-1,Nor-2	6:161374606-161374691,6:161374606-161374691	5,3	0,0	140.0,73.0	42.31764705882353,49.058823529411775	9.007463264630491,14.83505620931596	0.3457656445256176,0.3123361545951614	0.3315207373271889,0.3098759010180575	0.0,0.0	conf	introns	ENSG00000185345
EccDNA00001587	6	164931197	164931355	1	1	0	Fgr-3	6:164931197-164931355	1	0	9.0	15.645569620253164	3.815484688700766	0.2981551279508034	0.30428545813161195	0.0	conf	introns	ENSG00000287877
EccDNA00001588	6	167516502	167516631	4	4	0	Nor-1,Fgr-1	6:167516502-167516631,6:167516502-167516631	2,2	0,0	84.53999999999998,116.85	43.8062015503876,48.31782945736434	8.48717913106518,9.021064493233062	0.5765836955090214,0.5758528350215392	0.4741031841999194,0.4407097764886537	0.0,0.0	conf	intergenic	-
EccDNA00001589	6	167651832	167651939	6	6	0	Fgr-1	6:167651832-167651939	6	0	318.0	37.57009345794393	5.745558462616179	0.21593303342634249	0.41904344010530936	0.0	conf	introns	ENSG00000287297
EccDNA00001590	6	167651832	167651960	10	10	0	Nor-1,Fgr-3	6:167651832-167651960,6:167651832-167651960	6,4	0,0	286.0,233.94	43.421875,37.1171875	6.638676184630111,4.4134402216234605	0.2567204301075269,0.16617396757144134	0.5292104619897335,0.3281907433380084	0.0,0.0	conf	introns	ENSG00000287297
EccDNA00001591	6	168000236	168000616	2	1	1	Fgr-1	6:168000236-168000616	1	1	40.0	12.66578947368421	2.7522982086545205	0.3438508425959125	0.1986863711001642	0.0	conf	introns	ENSG00000125337
EccDNA00001592	6	168914322	168914396	21	20	1	Nor-1,Nor-2,Fgr-2	6:168914322-168914396,6:168914322-168914396,6:168914322-168914396	5,6,9	1,0,0	312.0,375.0,511.0	98.94594594594595,125.54054054054056,222.98648648648648	8.163683409337294,8.139309335844946,19.238540459363698	0.5380263061209494,0.5285015360109228,0.5604768859753405	0.5366068156834005,0.5368700878409616,0.5403431789901106	0.0,0.0,0.0	hconf	intergenic	-
EccDNA00001593	6	168914322	168914398	6	3	3	Nor-1	6:168914322-168914398	3	3	222.0	97.10526315789473	13.79318953550363	0.5422881916378867	0.5418900066084147	0.0	hconf	intergenic	-
EccDNA00001594	6	168914323	168914395	53	53	0	Fgr-3,Nor-1,Fgr-2,Nor-2,Fgr-1	6:168914323-168914395,6:168914323-168914395,6:168914323-168914395,6:168914323-168914395,6:168914323-168914395	10,8,16,11,8	0,0,0,0,0	401.87,339.96,769.86,519.95,347.0	134.02777777777777,99.25,223.66666666666663,126.05555555555556,105.91666666666669	11.415112086642745,7.956042427684201,18.458662525281245,7.604620103172822,6.527186734471956	0.4810328498080854,0.52463108435504,0.5466766243465273,0.5160923461844649,0.4647166361974406	0.4849246231155779,0.5232098403865866,0.5275157232704403,0.5246849346745288,0.4414982921322295	0.0,0.0,0.0,0.0,0.0	hconf	intergenic	-
EccDNA00001595	6	168970221	168970298	9	9	0	Nor-2	6:168970221-168970298	9	0	359.0	67.03896103896103	1.976758191214592	0.37093992526588104	0.3346732365145228	0.0	conf	intergenic	-
EccDNA00001596	6	169371869	169372564	2	2	0	Nor-1	6:169371869-169372564	2	0	56.0	28.30215827338129	9.501574785234812	0.4195335652622085	0.4177029992684711	0.0	conf	introns	ENSG00000226194
EccDNA00001597	6	169644608	169645097	2	2	0	Fgr-3	6:169644608-169645097	2	0	58.0	193.30470347648262	538.7092420240161	0.287987012987013	0.9111633467750108	0.0	conf	introns	ENSG00000285733,ENSG00000184465
EccDNA00001598	6	170066236	170066604	1	1	0	Nor-2	6:170066236-170066604	1	0	33.0	14.692934782608695	5.553666442294536	0.620563035495716	0.18342440801457194	0.0	conf	intergenic	-
EccDNA00001599	6	170368995	170369127	6	6	0	Fgr-3	6:170368995-170369127	6	0	126.0	65.1590909090909	9.366954766507424	0.5538381832311545	0.4470069635213697	0.0	conf	introns	ENSG00000112584
EccDNA00001600	7	355868	355935	2	2	0	Nor-1	7:355868-355935	2	0	69.96000000000001	35.97014925373134	3.2643261710278977	0.28082032160335585	0.5155080213903743	0.0	conf	intergenic	-
EccDNA00001601	7	357206	357332	3	3	0	Fgr-3	7:357206-357332	3	0	80.77	82.42857142857143	6.315046998566543	0.5484460694698354	0.7691810543809436	0.0	hconf	intergenic	-
EccDNA00001602	7	483417	483491	2	2	0	Fgr-2	7:483417-483491	2	0	96.0	46.2027027027027	11.98532856468717	0.6431527464258842	0.18983897834536367	0.0	conf	gene_down2k	ENSG00000234471
EccDNA00001603	7	531581	531819	1	1	0	Nor-1	7:531581-531819	1	0	49.0	6.420168067226892	4.0282527403106965	0.2589316093909493	0.45983213429256603	0.18487394957983194	conf	intergenic	-
EccDNA00001604	7	1295180	1295605	2	2	0	Nor-2	7:1295180-1295605	2	0	56.0	12.607058823529412	4.181015588284857	0.3254585017096674	0.17349726775956284	0.0	conf	intergenic	-
EccDNA00001605	7	1295191	1295605	6	6	0	Nor-2,Fgr-1	7:1295191-1295604,7:1295191-1295605	2,4	0,0	54.0,110.0	12.631961259079905,10.944444444444445	4.1984829819339184,4.912697297785322	0.31408276714021,0.4886663152345809	0.1719841161166644,0.1871572616309924	0.0,0.0	conf	intergenic	-
EccDNA00001606	7	1295192	1295611	4	1	3	Fgr-3	7:1295192-1295611	1	3	34.0	13.403341288782814	5.8767848194663	0.41723400116708814	0.11229392369288743	0.0	conf	intergenic	-
EccDNA00001607	7	1295192	1295617	2	1	1	Nor-3	7:1295192-1295617	1	1	40.0	10.992941176470588	4.5116786555180814	0.5152692948362021	0.19816290692962316	0.0	conf	intergenic	-
EccDNA00001608	7	1295198	1295626	9	6	3	Nor-1,Nor-3	7:1295198-1295623,7:1295198-1295626	2,4	2,1	92.0,192.0	12.588235294117649,11.369158878504672	6.684651634456985,4.932173815352726	0.3871829105473965,0.529219006007646	0.5065675340768278,0.2168895882507212	0.0,0.0	conf	intergenic	-
EccDNA00001609	7	1295208	1295620	2	2	0	Fgr-2	7:1295208-1295620	2	0	86.0	24.686893203883496	7.3274005681197725	0.5062571103526735	0.20048287579361526	0.0	conf	intergenic	-
EccDNA00001610	7	1295208	1295626	6	4	2	Nor-1,Fgr-1	7:1295208-1295626,7:1295208-1295625	2,2	2,0	98.0,96.0	12.832535885167465,11.738609112709833	6.739563527098293,5.299768872677548	0.3804772234273319,0.4795409181636727	0.5208802200550138,0.2286802450736877	0.0,0.0	conf	intergenic	-
EccDNA00001611	7	1295216	1295637	2	2	0	Fgr-1	7:1295216-1295637	2	0	120.0	12.192399049881233	5.76322514554905	0.44807121661721067	0.25702046644455023	0.0	conf	intergenic	-
EccDNA00001612	7	1295222	1295629	4	2	2	Nor-1	7:1295222-1295629	2	2	114.0	13.13022113022113	6.80404892466855	0.35006435006435005	0.5354529396921525	0.0	conf	intergenic	-
EccDNA00001613	7	1295238	1295660	3	2	1	Fgr-3	7:1295238-1295660	2	1	94.0	14.274881516587676	7.186433002453853	0.3455123113582208	0.16396165169472332	0.0	conf	intergenic	-
EccDNA00001614	7	1295246	1295668	4	3	1	Fgr-3	7:1295246-1295668	3	1	117.0	14.436018957345972	7.4864447031604735	0.32485089463220673	0.17039994085902269	0.0	conf	intergenic	-
EccDNA00001615	7	1675028	1675057	2	2	0	Nor-1	7:1675028-1675057	2	0	40.0	36.48275862068965	1.354957427888862	0.13098922867401264	0.22339527027027026	0.0	conf	intergenic	-
EccDNA00001616	7	2491489	2491610	1	1	0	Nor-3	7:2491489-2491610	1	0	32.0	14.50413223140496	2.4329826165155644	0.42484057090798666	0.28659103589362106	0.0	conf	intergenic	-
EccDNA00001617	7	2577958	2578007	1	1	0	Fgr-2	7:2577958-2578007	1	0	23.0	12.183673469387756	3.3238376479160787	0.1889240506329114	0.08146834061135373	0.0	conf	introns	ENSG00000106012
EccDNA00001618	7	4129240	4129449	16	16	0	Fgr-3	7:4129240-4129449	16	0	295.76	34.889952153110045	5.344795303827448	0.3710824841376658	0.2724246671338472	0.0	conf	introns	ENSG00000283991,ENSG00000146555
EccDNA00001619	7	4677171	4677423	2	2	0	Fgr-1	7:4677171-4677423	2	0	116.0	33.138888888888886	4.970603620560956	0.3722849695916594	0.3585178055822907	0.0	conf	intergenic	-
EccDNA00001620	7	5540819	5540957	4	4	0	Nor-1	7:5540819-5540957	4	0	60.0	26.02898550724637	3.6888826889105033	0.28311779098217404	0.3550387596899225	0.0	conf	introns	ENSG00000075624
EccDNA00001621	7	5611815	5611961	1	1	0	Nor-3	7:5611815-5611961	1	0	7.98	16.19178082191781	1.8883749210291707	0.470958904109589	0.29659242337711783	0.0	conf	intergenic	-
EccDNA00001622	7	7067983	7068124	5	5	0	Nor-2	7:7067983-7068124	5	0	149.98000000000005	52.19858156028369	4.4198454100818605	0.4081754885078985	0.4386221115024482	0.0	conf	introns	ENSG00000287860
EccDNA00001623	7	16849130	16849267	2	2	0	Nor-3	7:16849130-16849267	2	0	34.0	39.09489051094891	2.6687792438202393	0.4233201157432216	0.3779520030595659	0.0	conf	intergenic	-
EccDNA00001624	7	19968242	20013735	15	10	5	Fgr-2	7:19968242-20013735	10	5	553.44	64.13810915965094	17.63603358506382	0.3926265361383045	0.3849947359671968	0.0016486052799331765	conf	exon	ENSG00000243004
EccDNA00001625	7	24028696	24028902	25	25	0	Nor-3,Fgr-3	7:24028696-24028902,7:24028696-24028902	5,20	0,0	290.0,1121.98	65.63106796116503,70.15533980582525	10.673431574611119,9.47480796900816	0.5306140198295356,0.4490595611285266	0.5435801312089972,0.4558423108796023	0.0,0.0	hconf	intergenic	-
EccDNA00001626	7	26176358	26176993	1	1	0	Fgr-1	7:26176358-26176993	1	0	9.0	14.81259842519685	5.331927191822405	0.3178635177811341	0.3341731562070545	0.0	conf	introns	ENSG00000122566,ENSG00000050344
EccDNA00001627	7	27049235	27049660	1	1	0	Nor-1	7:27049235-27049660	1	0	22.0	16.541176470588233	6.248864256668558	0.270488573680063	0.3287633291787841	0.0	conf	intergenic	-
EccDNA00001628	7	33859162	33859641	3	2	1	Nor-2	7:33859162-33859641	2	1	134.0	13.655532359081421	11.341920950808149	0.3330566753616315	0.19972228650775284	0.0	conf	introns	ENSG00000122507
EccDNA00001629	7	39340630	39340843	2	2	0	Nor-2	7:39340630-39340843	2	0	69.72	25.450704225352112	10.642004734178736	0.32149446494464945	0.214634808579962	0.0	conf	introns	ENSG00000106536
EccDNA00001630	7	40377198	40377381	1	1	0	Nor-1	7:40377198-40377381	1	0	23.0	16.846994535519126	7.130215796592768	0.17301038062283736	0.3207844259948469	0.032786885245901634	conf	introns	ENSG00000175600
EccDNA00001631	7	44306954	44307084	1	1	0	Fgr-3	7:44306954-44307084	1	0	19.0	13.238461538461538	3.64755734104524	0.4231443600233781	0.3393834629789686	0.0	conf	introns	ENSG00000058404
EccDNA00001632	7	47669121	47669934	21	11	10	Nor-3,Fgr-1	7:47669121-47669934,7:47669121-47669934	4,7	3,7	220.0,342.0	40.65313653136531,56.92250922509225	7.5806597075244975,9.56174458503507	0.4443727135786529,0.4564033713731633	0.385500711912672,0.4454642063568737	0.0,0.0	conf	intergenic	-
EccDNA00001633	7	52820923	52824347	20	14	6	Nor-2	7:52820923-52824347	14	6	794.0	51.556074766355145	12.04713816072385	0.4257598784194529	0.36658132027162416	0.0	conf	intergenic	-
EccDNA00001634	7	55854713	55855293	6	4	2	Nor-3	7:55854713-55855293	4	2	92.0	34.88448275862069	5.76721715370408	0.4475759684527952	0.4607673267326733	0.0	conf	introns	ENSG00000154997
EccDNA00001635	7	56368392	56368864	1	1	0	Fgr-3	7:56368392-56368864	1	0	32.0	20.671610169491526	3.371144871751622	0.2074379354332254	0.3733727810650888	0.0	conf	intergenic	-
EccDNA00001636	7	56368411	56368850	1	1	0	Fgr-3	7:56368411-56368850	1	0	26.0	20.929384965831435	3.25905464930467	0.2200062324711748	0.3859510655090765	0.0	conf	intergenic	-
EccDNA00001637	7	57765386	57766069	23	17	6	Nor-3	7:57765386-57766069	17	6	314.37	42.97364568081992	4.305929995006386	0.4366535605067715	0.4227633318642574	0.0	conf	intergenic	-
EccDNA00001638	7	57868930	57869319	3	3	0	Fgr-3	7:57868930-57869319	3	0	170.46	17.089974293059125	4.488732222567986	0.4887343532684284	0.3015851510635415	0.0	conf	intergenic	-
EccDNA00001639	7	57930069	57930172	2	2	0	Fgr-2	7:57930069-57930172	2	0	172.0	33.514563106796125	4.9480094608497165	0.3066445794220504	0.2410043636883897	0.0	conf	intergenic	-
EccDNA00001640	7	57955303	57955966	4	2	2	Fgr-2	7:57955303-57955966	2	2	30.0	100.51432880844645	70.78071008314191	0.3201716738197425	0.3502438406485528	0.0	conf	intergenic	-
EccDNA00001641	7	62299100	62303219	10	6	4	Nor-2	7:62299100-62303219	6	4	198.0	91.45739257101238	32.05041349490699	0.3567301519366574	0.3524041387705417	0.0	conf	intergenic	-
EccDNA00001642	7	62347389	62347614	4	4	0	Nor-1	7:62347389-62347614	4	0	76.0	39.80888888888889	9.673510731711794	0.38521798365122617	0.2812419810110341	0.0	conf	intergenic	-
EccDNA00001643	7	64510876	64513686	2	2	0	Nor-1	7:64510876-64513686	2	0	41.84	22.291814946619212	5.075750448302407	0.3241793606522205	0.4069054073334285	0.0	conf	intergenic	-
EccDNA00001644	7	65797481	65797815	24	24	0	Nor-1	7:65797481-65797815	24	0	1423.96	47.467065868263475	2.611087439825764	0.3403579676674365	0.4290331268516025	0.0	conf	intergenic	-
EccDNA00001645	7	66193658	66193792	1	1	0	Nor-1	7:66193658-66193792	1	0	44.0	11.843283582089553	4.031322285223843	0.2683498178032275	0.193039950062422	0.0	conf	intergenic	-
EccDNA00001646	7	67655959	67656182	16	8	8	Fgr-3	7:67655959-67656182	8	8	224.0	39.51569506726457	13.78399915077734	0.28673550436854645	0.3731406415227353	0.0	conf	intergenic	-
EccDNA00001647	7	68949177	68949341	6	6	0	Fgr-2	7:68949177-68949341	6	0	214.0	42.22560975609756	5.951353831950808	0.3850483902824413	0.3817928090625513	0.0	conf	intergenic	-
EccDNA00001648	7	73621652	73621995	1	1	0	Fgr-2	7:73621652-73621995	1	0	37.76	10.787172011661806	7.2577421327473255	0.2673000385158557	0.13752556237218813	0.0	conf	introns	ENSG00000009950
EccDNA00001649	7	73621792	73622117	1	1	0	Fgr-2	7:73621792-73622117	1	0	53.0	7.141538461538461	3.9283933810417992	0.12993762993762994	0.16146622235686156	0.0	conf	introns	ENSG00000009950
EccDNA00001650	7	74204136	74204590	1	1	0	Fgr-1	7:74204136-74204590	1	0	45.0	7.933920704845816	3.611660515127587	0.6712463199214916	0.2047830218561926	0.0	conf	introns	ENSG00000086730
EccDNA00001651	7	75023739	75026489	4	4	0	Nor-1	7:75023739-75026489	4	0	92.0	23.96072727272727	5.677507729323572	0.3643319599764567	0.35200264084507044	0.0	conf	exon	ENSG00000274070,ENSG00000274523
EccDNA00001652	7	76314623	76315129	1	1	0	Nor-2	7:76314623-76315129	1	0	8.99	15.897233201581027	4.1860525346783914	0.2680328973978698	0.338675465472543	0.0	conf	intergenic	-
EccDNA00001653	7	76998370	76998727	1	1	0	Nor-1	7:76998370-76998727	1	0	31.0	9.282913165266107	2.420978440942287	0.3501180173092053	0.3884917798427448	0.0	conf	introns	ENSG00000265479
EccDNA00001654	7	76998861	76998945	2	2	0	Fgr-1	7:76998861-76998945	2	0	36.99	18.654761904761905	4.497337962932568	0.5814471243042671	0.2573915900131406	0.0	conf	introns	ENSG00000265479
EccDNA00001655	7	76998863	76999020	1	1	0	Nor-1	7:76998863-76999020	1	0	58.0	19.96815286624204	4.89171974522293	0.6167590881084412	0.3871081366678408	0.0	conf	introns	ENSG00000265479
EccDNA00001656	7	76998867	76998907	1	1	0	Nor-3	7:76998867-76998907	1	0	34.0	13.65	4.003436024217197	0.19654427645788336	0.14311926605504588	0.0	conf	introns	ENSG00000265479
EccDNA00001657	7	79791140	79791186	3	3	0	Nor-3	7:79791140-79791186	3	0	172.0	27.30434782608696	1.5862118562569305	0.20466025745478247	0.1479910451278426	0.0	conf	introns	ENSG00000127955
EccDNA00001658	7	81418996	81419138	6	6	0	Nor-1	7:81418996-81419138	6	0	99.99	118.90845070422537	38.41029515189932	0.5826166819737831	0.6183937507628463	0.0	hconf	intergenic	-
EccDNA00001659	7	84690872	84691085	2	2	0	Nor-2	7:84690872-84691085	2	0	58.0	19.33333333333333	3.6702927013117135	0.294077834179357	0.09646508642428132	0.0	conf	intergenic	-
EccDNA00001660	7	84690877	84691090	1	1	0	Nor-2	7:84690877-84691090	1	0	34.0	19.178403755868548	3.882802251023	0.29827235772357724	0.09398822294243847	0.0	conf	intergenic	-
EccDNA00001661	7	84690907	84691107	2	2	0	Nor-1	7:84690907-84691107	2	0	60.0	13.12	3.1694794525284435	0.31795429815016324	0.061993603411513866	0.0	conf	intergenic	-
EccDNA00001662	7	87380246	87380395	32	32	0	Nor-1,Fgr-3	7:87380246-87380395,7:87380246-87380395	4,28	0,0	259.0,1375.71	58.87248322147651,85.95973154362416	4.380077825001993,9.516414074675547	0.5205159279778393,0.5218910963944077	0.4873587513210308,0.4652639123534532	0.0,0.0	conf	introns	ENSG00000005469
EccDNA00001663	7	89161515	89161590	3	3	0	Nor-2	7:89161515-89161590	3	0	141.0	46.36	6.892778830051056	0.2888833499501495	0.2492294459178553	0.0	conf	introns	ENSG00000182348
EccDNA00001664	7	91887669	91887970	1	1	0	Nor-3	7:91887669-91887970	1	0	31.99	17.591362126245848	4.351933751850146	0.25108388312912344	0.3128704487722269	0.0	conf	gene_down2k	ENSG00000287672
EccDNA00001665	7	96438087	96438550	3	3	0	Nor-2	7:96438087-96438550	3	0	80.67	12.52915766738661	8.912262085979064	0.26	0.13928832561540336	0.0	conf	intergenic	-
EccDNA00001666	7	98242783	98243004	2	2	0	Nor-2	7:98242783-98243004	2	0	103.48	15.343891402714933	2.6567290587062224	0.3839098532494759	0.4006647916133981	0.0	conf	introns	ENSG00000205356
EccDNA00001667	7	98811087	98811689	6	1	5	Nor-2	7:98811087-98811689	1	5	7.94	53.541528239202655	27.842564686029093	0.34747316051322336	0.28109832200804324	0.0	conf	intergenic	-
EccDNA00001668	7	100962756	100962976	2	2	0	Nor-3	7:100962756-100962976	2	0	18.0	40.527272727272724	17.029764900373213	0.2781598292625089	0.3243583868010999	0.0	conf	introns	ENSG00000274993,ENSG00000169894
EccDNA00001669	7	101034063	101036185	4	4	0	Nor-2	7:101034063-101036185	4	0	63.96	41.538642789820926	15.09485139973346	0.3979962894248609	0.32147630307391795	0.0	conf	exon	ENSG00000169876
EccDNA00001670	7	101360550	101361211	2	2	0	Nor-3	7:101360550-101361211	2	0	17.98	26.148260211800302	2.688989849995548	0.6374449339207049	0.3766404199475066	0.0	conf	gene_up2k	ENSG00000160963
EccDNA00001671	7	102434113	102434266	1	1	0	Nor-1	7:102434113-102434266	1	0	8.0	14.934640522875814	2.6560405998707584	0.3502899314707433	0.3069073783359498	0.0	conf	introns	ENSG00000239480,ENSG00000160991
EccDNA00001672	7	105475365	105475500	2	2	0	Nor-1	7:105475365-105475500	2	0	76.0	37.8	2.4908722256359206	0.4664630421502749	0.4018798955613577	0.0	conf	introns	ENSG00000091127
EccDNA00001673	7	105667293	105667756	2	2	0	Nor-2	7:105667293-105667756	2	0	50.0	11.49244060475162	12.295473498710301	0.3477287983889013	0.1251294187250407	0.2591792656587473	lconf	introns	ENSG00000146776
EccDNA00001674	7	107770076	107770310	1	1	0	Nor-3	7:107770076-107770310	1	0	42.0	1350.8333333333333	1470.1975338237849	0.9295655461730974	0.9801790954925126	0.0	hconf	introns	ENSG00000091138
EccDNA00001675	7	109244623	109244880	3	3	0	Nor-1	7:109244623-109244880	3	0	117.0	11.447470817120626	13.237363235630715	0.10797866550560577	0.2530495717622632	0.4824902723735409	lconf	intergenic	-
EccDNA00001676	7	110902502	110902976	1	1	0	Nor-2	7:110902502-110902976	1	0	9.0	17.151898734177216	7.033533796082258	0.2895061728395062	0.22454672245467225	0.0	conf	introns	ENSG00000184903
EccDNA00001677	7	110902507	110902981	1	1	0	Nor-2	7:110902507-110902981	1	0	14.0	17.213080168776372	7.032696229111345	0.2910184609002281	0.2195054181717144	0.0	conf	introns	ENSG00000184903
EccDNA00001678	7	117031262	117031687	3	1	2	Fgr-1	7:117031262-117031687	1	2	8.97	37.51529411764706	34.85715896047536	0.31534988713318285	0.2082662372517445	0.0	conf	introns	ENSG00000214188,ENSG00000004866
EccDNA00001679	7	117031681	117031878	1	1	0	Nor-2	7:117031681-117031878	1	0	7.98	13.66497461928934	4.3184695569236835	0.3176956276975042	0.2979393245563824	0.0	conf	introns	ENSG00000214188,ENSG00000004866
EccDNA00001680	7	120309542	120309688	2	2	0	Nor-3	7:120309542-120309688	2	0	16.0	8.191780821917808	1.8628122372942	0.5435453983940705	0.2068707991038088	0.00684931506849315	conf	introns	ENSG00000184408
EccDNA00001681	7	124629008	124629215	1	1	0	Nor-2	7:124629008-124629215	1	0	47.0	6.3478260869565215	2.088566206916153	0.20419520547945205	0.17855540601166442	0.0	conf	intergenic	-
EccDNA00001682	7	129088040	129088173	3	3	0	Fgr-1	7:129088040-129088173	3	0	77.99	11.74436090225564	2.3028394873147433	0.24360753221010906	0.23975957257346395	0.0	conf	intergenic	-
EccDNA00001683	7	131224133	131224306	2	2	0	Nor-1	7:131224133-131224306	2	0	90.0	41.65895953757225	8.383467977729916	0.5225863596102746	0.5716404627706911	0.0	hconf	introns	ENSG00000128585
EccDNA00001684	7	132561232	132561463	1	1	0	Nor-1	7:132561232-132561463	1	0	43.0	17.471861471861473	5.415852592665839	0.34023799030409874	0.3564412012349144	0.0	conf	introns	ENSG00000221866
EccDNA00001685	7	132561245	132561687	1	1	0	Nor-1	7:132561245-132561687	1	0	8.99	14.160633484162895	5.297825692183649	0.3263047704501271	0.4004276114844227	0.0	conf	introns	ENSG00000221866
EccDNA00001686	7	132561922	132562051	1	1	0	Nor-2	7:132561922-132562051	1	0	25.9	19.488372093023255	2.1534766520684983	0.2865818392134182	0.4437254448809799	0.0	conf	introns	ENSG00000221866
EccDNA00001687	7	138718441	138718741	1	1	0	Nor-2	7:138718441-138718741	1	0	24.0	14.47	5.2942515996125445	0.3976205385097057	0.23580217699952674	0.0	conf	introns	ENSG00000105929
EccDNA00001688	7	138718547	138718654	2	2	0	Fgr-1	7:138718547-138718654	2	0	68.97999999999999	13.02803738317757	2.7765976084006723	0.37105263157894736	0.22268112200998108	0.0	conf	introns	ENSG00000105929
EccDNA00001689	7	139865581	139865776	1	1	0	Fgr-3	7:139865581-139865776	1	0	8.99	36.641025641025635	14.798972901794924	0.4176139171691213	0.5030869083425676	0.0	conf	introns	ENSG00000059377
EccDNA00001690	7	140481787	140489423	20	11	9	Nor-1,Nor-3,Fgr-1,Fgr-2	7:140481787-140489423,7:140481787-140489423,7:140481787-140489423,7:140481787-140489423	2,2,4,3	4,4,1,0	53.97,32.0,126.0,126.99	24.263619696176015,26.72105814562598,28.218700890518605,41.646411733892094	6.552207365926968,6.36681924951302,8.03197813751855,8.247476173805813	0.5282785038305543,0.37787799667695227,0.4063888888888889,0.31561434156892104	0.9989071038251366,0.4974215728405673,0.9480648362553754,0.5542992047713717	0.0,0.0,0.0,0.0	hconf	intergenic	-
EccDNA00001691	7	140520165	140520705	2	2	0	Nor-1	7:140520165-140520705	2	0	16.0	21.248148148148147	4.439458623181549	0.3476797732908254	0.4740512820512821	0.0	conf	introns	ENSG00000146966
EccDNA00001692	7	142487126	142506642	16	12	4	Nor-3	7:142487126-142506642	12	4	225.0	39.53550932568149	11.506867211942193	0.3556491650368587	0.4229773208820529	0.00010248001639680262	conf	intergenic	-
EccDNA00001693	7	148366161	148366251	15	15	0	Fgr-1,Fgr-2	7:148366161-148366251,7:148366161-148366251	3,12	0,0	92.0,345.0	30.53333333333333,68.51111111111109	3.300505011863084,5.0337625522166585	0.6705710102489019,0.6716775599128539	0.3411969207847033,0.3983718826721799	0.0,0.0	conf	introns	ENSG00000174469
EccDNA00001694	7	148375719	148379328	2	2	0	Fgr-2	7:148375719-148379328	2	0	106.0	1.1562759767248545	5.51764494592333	0.2774692582308608	0.24820208558072634	0.9443059019118868	lconf	introns	ENSG00000174469
EccDNA00001695	7	150035447	150037910	1	1	0	Fgr-1	7:150035447-150037910	1	0	38.98	26.3487616727568	14.54436440066624	0.7868193069306929	0.18598185542873866	0.015834348355663826	conf	exon	ENSG00000241449
EccDNA00001696	7	154575445	154575571	2	2	0	Nor-2	7:154575445-154575571	2	0	105.0	34.007936507936506	5.472145964453635	0.32011813137640954	0.3713243422507185	0.0	conf	introns	ENSG00000130226
EccDNA00001697	7	155159708	155160088	2	1	1	Nor-1	7:155159708-155160088	1	1	36.0	13.126315789473686	10.08802531953828	0.0258435032304379	0.3224483596597813	0.1736842105263158	conf	intergenic	-
EccDNA00001698	7	155166818	155166925	3	3	0	Nor-2	7:155166818-155166925	3	0	66.0	44.47663551401869	4.086325027654549	0.35167806585016703	0.3368775739423437	0.0	conf	intergenic	-
EccDNA00001699	7	155166844	155166951	2	2	0	Nor-2	7:155166844-155166951	2	0	96.0	46.10280373831775	3.7088794172330286	0.3624332482006037	0.3418039447440349	0.0	conf	intergenic	-
EccDNA00001700	7	155208719	155208996	2	2	0	Fgr-1	7:155208719-155208996	2	0	65.97	13.51624548736462	5.491436357480238	0.5803673938002296	0.2411634276770575	0.0	conf	intergenic	-
EccDNA00001701	7	155407945	155408340	1	1	0	Nor-2	7:155407945-155408340	1	0	35.0	4.840506329113924	2.9932209900923725	0.3074935400516796	0.2557879014189694	0.05822784810126583	conf	intergenic	-
EccDNA00001702	7	156101301	156101434	6	6	0	Fgr-2	7:156101301-156101434	6	0	595.22	54.09774436090226	19.77766061933884	0.29417571569595263	0.33801904515126	0.0	conf	intergenic	-
EccDNA00001703	7	156941518	156941947	1	1	0	Nor-2	7:156941518-156941947	1	0	43.0	13.909090909090908	4.40582749966116	0.3997633136094674	0.33350895679662795	0.0	conf	intergenic	-
EccDNA00001704	7	157400253	157400312	5	5	0	Nor-1	7:157400253-157400312	5	0	102.84	51.322033898305094	2.651770613888277	0.2858761329305136	0.2862003780718336	0.0	conf	introns	ENSG00000105993
EccDNA00001705	7	157441818	157442245	1	1	0	Fgr-3	7:157441818-157442245	1	0	9.0	18.740046838407494	2.440939466250616	0.3518090839107005	0.24114269710124636	0.0	conf	intergenic	-
EccDNA00001706	7	157480455	157480526	2	2	0	Nor-3	7:157480455-157480526	2	0	101.8	41.676056338028175	6.950072748402972	0.4164672765657987	0.3212114633087277	0.0	conf	introns	ENSG00000234210
EccDNA00001707	7	157480468	157480522	3	3	0	Nor-1	7:157480468-157480522	3	0	116.0	48.0	10.840595856248793	0.4031104199066874	0.2992726013162452	0.0	conf	introns	ENSG00000234210
EccDNA00001708	7	157776756	157777056	2	1	1	Nor-1	7:157776756-157777056	1	1	52.0	15.83	4.949858583838532	0.5331430383761497	0.2963302752293578	0.0	conf	introns	ENSG00000155093
EccDNA00001709	7	158071584	158071783	2	2	0	Nor-3	7:158071584-158071783	2	0	68.0	48.62311557788945	14.107400970854654	0.5182648401826484	0.8584761904761905	0.0	hconf	introns	ENSG00000155093
EccDNA00001710	7	158165049	158165181	3	3	0	Nor-2	7:158165049-158165181	3	0	71.94	67.18181818181819	10.019540137800874	0.4974954462659381	0.4676226019773456	0.0	conf	introns	ENSG00000155093
EccDNA00001711	7	158332218	158332412	4	4	0	Fgr-1	7:158332218-158332412	4	0	156.0	31.896907216494853	5.943868947373938	0.3344757317525009	0.3060316771533955	0.0	conf	introns	ENSG00000155093
EccDNA00001712	7	158340432	158340913	3	1	2	Nor-1	7:158340432-158340913	1	2	8.99	17.095634095634097	4.537118988339059	0.2877774806097887	0.4873437023482769	0.0	conf	introns	ENSG00000155093
EccDNA00001713	7	158340781	158341811	9	1	8	Nor-1	7:158340781-158341811	1	8	8.99	20.199029126213592	9.262210467632686	0.31081313391782706	0.34715117304639265	0.0	conf	introns	ENSG00000155093
EccDNA00001714	7	158387516	158387574	34	34	0	Nor-3,Nor-1,Fgr-3,Fgr-1	7:158387516-158387574,7:158387516-158387574,7:158387516-158387574,7:158387516-158387574	6,6,10,12	0,0,0,0	410.0,390.0,636.79,920.9	52.879310344827594,77.22413793103449,139.93103448275863,99.63793103448276	2.748526791642341,2.6264116299507485,4.982251495491589,2.663276928005001	0.2986658876229428,0.3646503297240088,0.3875835721107928,0.3883736559139785	0.3163812667629461,0.3523996852871755,0.3923426472010055,0.3808990245188505	0.0,0.0,0.0,0.0	conf	introns	ENSG00000155093
EccDNA00001715	7	158440893	158441178	6	6	0	Nor-3	7:158440893-158441178	6	0	214.0	50.76842105263158	10.244162358104537	0.6130334486735871	0.4932033854834573	0.0	conf	introns	ENSG00000155093
EccDNA00001716	7	158440937	158441221	19	18	1	Fgr-2	7:158440937-158441221	18	1	595.9000000000002	154.29929577464787	24.784107232963876	0.6349618704433084	0.6461996213145794	0.0	hconf	introns	ENSG00000155093
EccDNA00001717	7	158441399	158442084	6	3	3	Fgr-3	7:158441399-158442084	3	3	26.97	67.24379562043795	31.989831553472467	0.4018939393939394	0.3897031879809454	0.0	conf	introns	ENSG00000155093
EccDNA00001718	7	158587210	158587650	1	1	0	Nor-2	7:158587210-158587650	1	0	17.93	3.2295454545454545	2.7813567279178493	0.041280000000000004	0.6797385620915033	0.125	conf	exon	ENSG00000155093
EccDNA00001719	7	158609387	158609860	1	1	0	Nor-2	7:158609387-158609860	1	0	11.92	7.792811839323468	2.978320383198576	0.278141055581504	0.3219448094612352	0.0	conf	intergenic	-
EccDNA00001720	7	158637511	158637571	16	16	0	Nor-2	7:158637511-158637571	16	0	1008.0	66.45	3.3036595869833	0.3237252354660604	0.3367683081341329	0.0	conf	introns	ENSG00000146918
EccDNA00001721	8	204901	205047	1	1	0	Nor-1	8:204901-205047	1	0	7.93	10.47945205479452	2.2459070171966244	0.26139561057962857	0.5782586814292904	0.0	conf	intergenic	-
EccDNA00001722	8	593069	593462	1	1	0	Nor-2	8:593069-593462	1	0	31.0	5.926208651399491	3.24992074708246	0.0844304522037779	0.3005966039467646	0.06106870229007633	conf	intergenic	-
EccDNA00001723	8	593282	593543	2	2	0	Nor-3	8:593282-593543	2	0	52.0	8.670498084291188	4.973363083964296	0.1990950226244344	0.6260485651214128	0.0	conf	intergenic	-
EccDNA00001724	8	593375	593830	1	1	0	Nor-2	8:593375-593830	1	0	16.96	11.494505494505495	6.472551726665878	0.4004317323259579	0.6065169769989047	0.0	conf	intergenic	-
EccDNA00001725	8	593432	593840	1	1	0	Nor-2	8:593432-593840	1	0	27.0	12.492647058823529	6.465970110019673	0.4333490343853038	0.6394244604316547	0.0	conf	intergenic	-
EccDNA00001726	8	1011686	1011751	5	5	0	Fgr-2	8:1011686-1011751	5	0	173.0	49.784615384615385	5.7765901778506175	0.23693073656465075	0.3160464889149331	0.0	conf	introns	ENSG00000198010
EccDNA00001727	8	1351143	1351347	1	1	0	Nor-1	8:1351143-1351347	1	0	24.0	17.769607843137255	9.827974171557496	0.240470397404704	0.8999615236629472	0.0	conf	introns	ENSG00000198010
EccDNA00001728	8	1476981	1477102	3	3	0	Nor-2	8:1476981-1477102	3	0	111.0	42.26446280991736	4.995483240948803	0.3829846324754675	0.6135258793251358	0.0	conf	introns	ENSG00000198010
EccDNA00001729	8	1887553	1887963	4	3	1	Fgr-3	8:1887553-1887963	3	1	126.0	63.05609756097561	10.305777417817822	0.39008635821105103	0.4427437177703201	0.0	conf	introns	ENSG00000283239,ENSG00000104728
EccDNA00001730	8	1888083	1888263	2	2	0	Fgr-2	8:1888083-1888263	2	0	41.7	13.633333333333333	5.31966999811914	0.13841156747694885	0.9961832061068704	0.005555555555555557	conf	introns	ENSG00000283239,ENSG00000104728
EccDNA00001731	8	2086258	2086489	2	2	0	Nor-3	8:2086258-2086489	2	0	41.6	35.744588744588754	18.182329409427904	0.6235104669887278	0.663853387991319	0.0	hconf	introns	ENSG00000036448
EccDNA00001732	8	2086398	2086477	3	3	0	Nor-3	8:2086398-2086477	3	0	96.0	57.151898734177216	6.65057075231272	0.4837154488965074	0.5202811707766767	0.0	conf	introns	ENSG00000036448
EccDNA00001733	8	3983948	3984224	2	2	0	Nor-3	8:3983948-3984224	2	0	34.0	35.07608695652174	6.322092094884941	0.4045720872154452	0.6512035010940919	0.0	conf	introns	ENSG00000183117
EccDNA00001734	8	3984037	3984143	2	2	0	Nor-3	8:3984037-3984143	2	0	49.94	33.952830188679236	3.696969884872567	0.3167429265104118	0.4656150546561506	0.0	conf	introns	ENSG00000183117
EccDNA00001735	8	3984041	3984147	2	2	0	Nor-3	8:3984041-3984147	2	0	57.94	33.79245283018868	3.583813140376253	0.31424581005586594	0.4718339686573486	0.0	conf	introns	ENSG00000183117
EccDNA00001736	8	6567172	6567275	2	2	0	Nor-3	8:6567172-6567275	2	0	94.0	39.27184466019417	8.017207434252322	0.36090573012939	0.3271436824296443	0.0	conf	introns	ENSG00000147316
EccDNA00001737	8	10610072	10610118	5	5	0	Fgr-3	8:10610072-10610118	5	0	141.91	62.60869565217392	2.2503937903665268	0.2335955876389001	0.20931753761174504	0.0	conf	exon	ENSG00000183638
EccDNA00001738	8	11455793	11456344	6	3	3	Fgr-1	8:11455793-11456344	3	3	84.0	14.85480943738657	6.887531114615233	0.2874834144183989	0.4696681462692877	0.0	conf	introns	ENSG00000154319
EccDNA00001739	8	11456210	11456386	1	1	0	Nor-1	8:11456210-11456386	1	0	51.0	27.23295454545455	6.692706708712326	0.4103108415466262	0.4724924254504864	0.0	conf	introns	ENSG00000154319
EccDNA00001740	8	11456223	11456329	5	5	0	Fgr-3	8:11456223-11456329	5	0	275.73	34.924528301886795	7.014403124471477	0.4479690522243714	0.5089590443686007	0.0	conf	introns	ENSG00000154319
EccDNA00001741	8	11627217	11627347	2	2	0	Nor-3	8:11627217-11627347	2	0	59.92	24.323076923076922	4.074716383929984	0.32171765674303743	0.3303480040941658	0.0	conf	intergenic	-
EccDNA00001742	8	12560149	12560259	6	6	0	Nor-2	8:12560149-12560259	6	0	47.94000000000001	80.60909090909091	14.569017845817045	0.6114115944237069	0.6603940490550865	0.0	hconf	introns	ENSG00000283674
EccDNA00001743	8	12560157	12560267	4	4	0	Fgr-2	8:12560157-12560267	4	0	63.96	35.790909090909096	5.9529907755307105	0.5149978264019708	0.6518196632265073	0.0	hconf	introns	ENSG00000283674
EccDNA00001744	8	13920443	13920917	2	2	0	Nor-3	8:13920443-13920917	2	0	56.0	11.590717299578062	9.014825945477453	0.2968320382546324	0.20873015873015874	0.02109704641350211	conf	intergenic	-
EccDNA00001745	8	13920466	13920940	3	2	1	Nor-3	8:13920466-13920940	2	1	102.0	11.744725738396626	9.274313673964926	0.28930185836263184	0.2731284236153378	0.02109704641350211	conf	intergenic	-
EccDNA00001746	8	14101377	14101564	2	2	0	Nor-3	8:14101377-14101564	2	0	80.0	42.14973262032085	5.070522701188455	0.4663414634146342	0.4488922187734132	0.0	conf	introns	ENSG00000185053
EccDNA00001747	8	14831771	14831899	4	4	0	Fgr-3	8:14831771-14831899	4	0	132.0	56.3984375	7.959212276261624	0.4105741732052504	0.4095982142857143	0.0	conf	introns	ENSG00000185053
EccDNA00001748	8	14831777	14831905	3	3	0	Fgr-3	8:14831777-14831905	3	0	81.0	57.3984375	5.792424799563111	0.417808715829164	0.407716006161602	0.0	conf	introns	ENSG00000185053
EccDNA00001749	8	14831779	14831907	3	3	0	Fgr-3	8:14831779-14831907	3	0	74.85	57.671875	4.937277487074733	0.42025005420250056	0.40661805945036456	0.0	conf	introns	ENSG00000185053
EccDNA00001750	8	14831781	14831909	2	2	0	Fgr-3	8:14831781-14831909	2	0	45.92	57.90625	3.9753881492880665	0.4227249801858923	0.4051796743402583	0.0	conf	introns	ENSG00000185053
EccDNA00001751	8	14831783	14831803	3	3	0	Fgr-3	8:14831783-14831803	3	0	46.91	59.6	1.8547236990991405	0.08562603261259967	0.08516719062589312	0.0	conf	introns	ENSG00000185053
EccDNA00001752	8	20713502	20713648	5	5	0	Fgr-3	8:20713502-20713648	5	0	251.0	54.89041095890411	8.439245638941934	0.4484735666418466	0.41508228151461896	0.0	conf	intergenic	-
EccDNA00001753	8	21312424	21314060	3	2	1	Nor-3	8:21312424-21314060	2	1	75.0	25.039731051344738	9.150013610477359	0.3630718954248366	0.3331133694074172	0.0	conf	intergenic	-
EccDNA00001754	8	21452146	21452747	17	14	3	Fgr-2	8:21452146-21452747	14	3	787.94	44.242928452579044	12.219058001572629	0.3603347992623067	0.35704169944925257	0.0	conf	intergenic	-
EccDNA00001755	8	24374375	24374556	1	1	0	Nor-1	8:24374375-24374556	1	0	35.0	6.651933701657459	2.3890540248655063	0.21671658045194664	0.2515939185875429	0.04972375690607735	conf	introns	ENSG00000253535
EccDNA00001756	8	24374428	24374614	1	1	0	Nor-1	8:24374428-24374614	1	0	34.0	6.526881720430107	2.1755800010224062	0.18372336709745024	0.358104969809568	0.04838709677419355	conf	introns	ENSG00000253535
EccDNA00001757	8	24374445	24374631	1	1	0	Nor-1	8:24374445-24374631	1	0	17.0	6.56989247311828	2.1943125382040933	0.18814814814814812	0.371866295264624	0.04838709677419355	conf	introns	ENSG00000253535
EccDNA00001758	8	27699148	27699507	1	1	0	Nor-1	8:27699148-27699507	1	0	53.97	15.754874651810587	4.198563545761524	0.3310788518640713	0.2442607897153352	0.0	conf	intergenic	-
EccDNA00001759	8	27918944	27919254	4	4	0	Fgr-2	8:27918944-27919254	4	0	47.6	39.974193548387106	14.926248102391705	0.3686854591124756	0.21368800598680185	0.0	conf	introns	ENSG00000168079
EccDNA00001760	8	28469773	28470214	1	1	0	Nor-3	8:28469773-28470214	1	0	22.82	25.993197278911573	4.0115987142943075	0.31967106121916194	0.3643954980031466	0.0	conf	introns	ENSG00000214050
EccDNA00001761	8	40118484	40118723	2	2	0	Fgr-3	8:40118484-40118723	2	0	118.0	17.401673640167367	14.897058108739555	0.17720997321244591	0.22223234624145785	0.3682008368200837	lconf	introns	ENSG00000253665
EccDNA00001762	8	40118497	40118736	2	2	0	Fgr-3	8:40118497-40118736	2	0	92.0	17.85774058577406	15.450983798269222	0.1431546640359531	0.25593413330997633	0.3682008368200837	lconf	introns	ENSG00000253665
EccDNA00001763	8	41658892	41659038	2	2	0	Fgr-1	8:41658892-41659038	2	0	17.96	24.773972602739725	1.5023750509676133	0.3828419071518193	0.4085483870967742	0.0	conf	introns	ENSG00000253389,ENSG00000029534
EccDNA00001764	8	43241329	43241958	4	2	2	Fgr-1	8:43241329-43241958	2	2	15.95	43.05564387917329	35.038499208887	0.427536231884058	0.5980392156862745	0.0	conf	intergenic	-
EccDNA00001765	8	43776202	43780755	35	20	15	Fgr-3	8:43776202-43780755	20	15	1057.94	114.94289479464088	12.342868327931026	0.5713686418458311	0.4466130228842093	0.0	conf	intergenic	-
EccDNA00001766	8	46228427	46228585	2	2	0	Nor-3	8:46228427-46228585	2	0	15.98	29.772151898734172	6.405988825910194	0.4210840674929073	0.354185119574845	0.0	conf	intergenic	-
EccDNA00001767	8	48148280	48148622	4	2	2	Fgr-1	8:48148280-48148622	2	2	42.93	50.488304093567244	10.577402429384122	0.32376697026980583	0.4149496514329977	0.0	conf	intergenic	-
EccDNA00001768	8	54361426	54361526	1	1	0	Nor-2	8:54361426-54361526	1	0	58.0	22.31	6.471004558799198	0.3311071534579994	0.3257885514018692	0.0	conf	intergenic	-
EccDNA00001769	8	55746016	55746306	15	14	1	Fgr-3	8:55746016-55746306	14	1	290.0	14.434482758620687	13.144981364661152	0.0902458366375892	0.2995700954178463	0.4206896551724138	lconf	exon	ENSG00000167904
EccDNA00001770	8	57729859	57733904	8	3	5	Fgr-3	8:57729859-57733904	3	5	137.89	60.09097651421508	7.4130896931846975	0.4519790888722928	0.3966276668960771	0.0	conf	introns	ENSG00000253322
EccDNA00001771	8	59222915	59224188	29	10	19	Fgr-3	8:59222915-59224188	10	19	207.96	162.0738413197172	20.708902626874863	0.5719322188104173	0.6402744549270979	0.0	hconf	intergenic	-
EccDNA00001772	8	63235825	63235917	4	4	0	Nor-3	8:63235825-63235917	4	0	264.92	44.6195652173913	2.929766244215858	0.4659477866061294	0.5240648538235669	0.0	conf	intergenic	-
EccDNA00001773	8	67662369	67662629	2	2	0	Fgr-3	8:67662369-67662629	2	0	70.0	37.41923076923077	5.146807765743226	0.37519553072625705	0.36006576543660945	0.0	conf	introns	ENSG00000165078
EccDNA00001774	8	70051756	70051896	3	3	0	Nor-3	8:70051756-70051896	3	0	68.0	35.1	4.491738448052635	0.3037112072934893	0.34865756005652376	0.0	conf	exon	ENSG00000147596
EccDNA00001775	8	76425041	76426234	2	2	0	Nor-3	8:76425041-76426234	2	0	80.0	18.281642917015926	11.527268882782336	0.25183605780620705	0.15758106923751095	0.0	conf	introns	ENSG00000254300
EccDNA00001776	8	83384656	83384947	3	3	0	Fgr-3	8:83384656-83384947	3	0	174.0	27.70103092783505	7.251730375497012	0.22950216251035244	0.3777896995708154	0.0	conf	intergenic	-
EccDNA00001777	8	89215661	89215853	4	4	0	Nor-1	8:89215661-89215853	4	0	128.0	19.92708333333333	8.926487728088928	0.2195121951219512	0.30843996062992124	0.11979166666666667	conf	intergenic	-
EccDNA00001778	8	89215672	89215851	4	4	0	Nor-1	8:89215672-89215851	4	0	88.0	19.463687150837988	9.06540910664491	0.21047104710471048	0.3064874198322644	0.12849162011173185	conf	intergenic	-
EccDNA00001779	8	100453324	100453643	2	2	0	Nor-2	8:100453324-100453643	2	0	90.0	12.532915360501569	12.741633728006267	0.10964083175803403	0.3132343846629561	0.0	conf	introns	ENSG00000253824
EccDNA00001780	8	100453344	100453663	4	4	0	Nor-2	8:100453344-100453663	4	0	99.99	13.946708463949845	13.459808282774706	0.07936998147004322	0.32416364369205963	0.0	conf	introns	ENSG00000253824
EccDNA00001781	8	112389653	112389784	3	3	0	Nor-1	8:112389653-112389784	3	0	160.0	55.69465648854961	4.7129724008809495	0.477653388874425	0.4549452306708243	0.0	conf	introns	ENSG00000164796
EccDNA00001782	8	125582773	125588934	2	2	0	Nor-3	8:125582773-125588934	2	0	74.0	30.907807174160038	10.898564600505495	0.3409426614744192	0.2281254475153945	0.0	conf	intergenic	-
EccDNA00001783	8	128144301	128144456	4	4	0	Nor-1	8:128144301-128144456	4	0	36.0	30.10967741935484	4.99621500859108	0.3525832239589548	0.402740768937952	0.0	conf	introns	ENSG00000249859
EccDNA00001784	8	133194698	133194735	1	1	0	Fgr-3	8:133194698-133194735	1	0	77.99	12.135135135135135	1.8767735707305104	0.12777461582242458	0.07778932778932779	0.0	conf	introns	ENSG00000104415
EccDNA00001785	8	137282477	137282637	3	3	0	Fgr-3	8:137282477-137282637	3	0	24.0	38.425	3.3006628122242363	0.37472808096093824	0.3403207023201648	0.0	conf	intergenic	-
EccDNA00001786	8	138691957	138692393	8	6	2	Fgr-2	8:138691957-138692393	6	2	161.95999999999995	60.768348623853214	24.695280684751182	0.23079280751941156	0.6408183884819398	0.0	conf	introns	ENSG00000169436
EccDNA00001787	8	141347579	141347643	2	2	0	Fgr-1	8:141347579-141347643	2	0	46.0	30.6875	6.274638933835157	0.2517625945391617	0.3644460938949712	0.0	conf	intergenic	-
EccDNA00001788	8	141984335	141984867	6	6	0	Fgr-2	8:141984335-141984867	6	0	355.95	72.6203007518797	9.992976927796498	0.4161478106808403	0.5719729043183742	0.0	conf	intergenic	-
EccDNA00001789	8	142520442	142520618	2	2	0	Fgr-1	8:142520442-142520618	2	0	37.9	26.57386363636364	11.668002032736814	0.21050804305057289	0.3481315548314836	0.0	conf	introns	ENSG00000181790
EccDNA00001790	8	143181987	143182152	6	6	0	Nor-1	8:143181987-143182152	6	0	47.94	35.38181818181818	4.1959182579678815	0.3741079393398751	0.4052734375	0.0	conf	intergenic	-
EccDNA00001791	8	144022672	144023419	6	6	0	Fgr-3	8:144022672-144023419	6	0	246.0	36.83534136546185	9.208193414259938	0.3880433459150128	0.3785171493119737	0.0	conf	introns	ENSG00000186583
EccDNA00001792	8	144023040	144023669	2	2	0	Fgr-3	8:144023040-144023669	2	0	67.9	33.22575516693164	9.444166339484227	0.36804814871247904	0.8219074120920821	0.0	conf	introns	ENSG00000186583
EccDNA00001793	8	144398046	144398239	1	1	0	Nor-1	8:144398046-144398239	1	0	27.97	18.010362694300515	3.0249217645956312	0.3550863723608445	0.3103927013090044	0.0	conf	exon	ENSG00000071894
EccDNA00001794	9	401012	401138	1	1	0	Nor-3	9:401012-401138	1	0	39.0	22.13492063492064	3.568720313535493	0.40384948846887453	0.6253229974160207	0.0	conf	introns	ENSG00000107099
EccDNA00001795	9	2814058	2814256	4	4	0	Nor-2	9:2814058-2814256	4	0	91.99	68.68181818181819	6.987345902044704	0.5395307729390969	0.4146916637189011	0.0	conf	introns	ENSG00000080608
EccDNA00001796	9	6738032	6738190	2	2	0	Fgr-3	9:6738032-6738190	2	0	16.0	34.234177215189874	7.4001092375780795	0.34892892354575605	0.5695503048780488	0.0	conf	introns	ENSG00000107077
EccDNA00001797	9	15602526	15602761	5	4	1	Nor-3	9:15602526-15602761	4	1	228.0	13.497872340425534	10.045163742916332	0.14130649299388198	0.2889251632345555	0.1829787234042553	conf	introns	ENSG00000164989
EccDNA00001798	9	15602548	15602783	5	4	1	Nor-3	9:15602548-15602783	4	1	139.88	14.76595744680851	10.892145844808184	0.10759771629336846	0.31164793111695765	0.1829787234042553	conf	introns	ENSG00000164989
EccDNA00001799	9	16389294	16389778	3	2	1	Nor-3	9:16389294-16389778	2	1	68.0	9.956611570247935	9.671258522607376	0.3043025676613463	0.12138503436648942	0.0	conf	introns	ENSG00000205549
EccDNA00001800	9	16389321	16389805	3	2	1	Nor-3	9:16389321-16389805	2	1	122.0	9.90702479338843	9.587872862328677	0.2668077689243028	0.17954973938116892	0.0	conf	introns	ENSG00000205549
EccDNA00001801	9	17925546	17945782	16	4	12	Fgr-2,Nor-3,Nor-2,Nor-1	9:17925742-17945717,9:17925747-17945765,9:17925546-17945782,9:17925546-17945759	0,0,2,2	3,3,3,3	0.0,0.0,18.0,18.0	48.30227784730914,28.138075731841344,33.329363510575206,28.660070251818137	9.814782461234131,6.959305223769231,8.051879470448043,7.7411984601339885	0.3821317427385892,0.5919753086419753,0.6677740863787376,0.4315027157513579	0.5717935615738375,0.5581543695513502,0.4615505090054816,0.6462821403752605	0.00040050062578222777,0.000449595364172245,9.883376161296701e-05,0.0004947311136397368	conf	introns	ENSG00000178031
EccDNA00001802	9	20077628	20079065	20	8	12	Nor-1	9:20077628-20079065	8	12	227.96	25.86221294363257	9.966845462033088	0.3885955649419219	0.3614808652246256	0.0	conf	intergenic	-
EccDNA00001803	9	22554008	22554228	10	10	0	Fgr-1,Fgr-2	9:22554008-22554227,9:22554008-22554228	4,6	0,0	196.0,325.0	40.0,100.86363636363636	4.486407681127356,14.654181700876856	0.4326317041265311,0.5223940206538483	0.39861254335802,0.4811426020977461	0.0,0.0	conf	intergenic	-
EccDNA00001804	9	26104858	26105032	1	1	0	Nor-3	9:26104858-26105032	1	0	31.0	16.28735632183908	3.3661876726866233	0.3500108295429933	0.2969943963321447	0.0	conf	introns	ENSG00000276759
EccDNA00001805	9	28189551	28189747	1	1	0	Fgr-1	9:28189551-28189747	1	0	24.0	18.168367346938776	5.41230828832887	0.2511893434823977	0.3097818814398501	0.0	conf	introns	ENSG00000174482
EccDNA00001806	9	34681484	34681981	175	88	87	Nor-1,Fgr-3,Fgr-2,Nor-2,Fgr-1,Nor-3	9:34681484-34681981,9:34681484-34681981,9:34681484-34681981,9:34681484-34681981,9:34681484-34681980,9:34681484-34681981	9,21,8,24,12,14	14,20,10,22,14,7	408.98,741.0,450.0,1041.97,448.0,504.94	48.99396378269618,79.37424547283702,73.03219315895372,55.74446680080482,57.909274193548384,55.74245472837022	7.028682525978977,11.240769997868226,10.061729484548612,7.225394976247396,7.4839771505085455,4.650573666011622	0.4406614785992218,0.5482075409184282,0.3860558238134496,0.4734658599827139,0.5305958132045089,0.4893326039387309	0.6203103288559518,0.4533296566937819,0.4956240637073248,0.5540061721339582,0.518366509337164,0.489683156349823	0.0,0.0,0.0,0.0,0.0,0.0	hconf	exon	ENSG00000230074
EccDNA00001807	9	37346682	37346928	1	1	0	Nor-3	9:37346682-37346928	1	0	38.97	17.4390243902439	3.1055846404106764	0.2945310113046135	0.2802596410843833	0.0	conf	introns	ENSG00000147905
EccDNA00001808	9	40542173	40542552	30	2	28	Nor-2	9:40542173-40542552	2	28	16.0	160.19525065963057	114.5314137116282	0.9141944042450556	0.7680722891566265	0.0158311345646438	hconf	introns	ENSG00000276500,ENSG00000184906
EccDNA00001809	9	43189493	43189919	2	2	0	Nor-3	9:43189493-43189919	2	0	16.0	28.039906103286384	5.446780846282283	0.3051502145922747	0.329011114277572	0.0	conf	intergenic	-
EccDNA00001810	9	43333270	43334073	13	12	1	Nor-1,Fgr-2,Fgr-3	9:43333270-43334073,9:43333270-43334073,9:43333270-43334073	2,6,4	1,0,0	110.0,174.88,147.95	66.87795765877958,90.86799501867996,94.25529265255292	14.56843001114018,18.33295243669313,18.393737936469034	0.9976504608711368,0.9973224531429301,0.9972728399652908	0.3446113220003301,0.3479561316051845,0.3830784015375991	0.0,0.0,0.0	conf	intergenic	-
EccDNA00001811	9	64980487	64980979	3	3	0	Fgr-1	9:64980487-64980979	3	0	63.0	14.619918699186993	2.9224129678000312	0.3764773710002883	0.39798432250839866	0.0	conf	intergenic	-
EccDNA00001812	9	65061145	65061314	2	2	0	Nor-3	9:65061145-65061314	2	0	16.0	22.72781065088757	4.993178358319787	0.3662231030577576	0.1801721842549037	0.0	conf	intergenic	-
EccDNA00001813	9	71654384	71654813	3	3	0	Nor-1	9:71654384-71654813	3	0	159.0	12.254079254079256	10.56573444829782	0.3201552267766189	0.1950751990563256	0.009324009324009324	conf	intergenic	-
EccDNA00001814	9	75426280	75426381	4	4	0	Fgr-1	9:75426280-75426381	4	0	200.0	26.52475247524752	4.6043329988690065	0.3279457125231339	0.3695259279855415	0.0	conf	intergenic	-
EccDNA00001815	9	75611132	75611296	2	2	0	Fgr-1	9:75611132-75611296	2	0	18.0	24.32317073170732	9.241301761069344	0.31253986477867074	0.3041183893541356	0.06707317073170732	conf	intergenic	-
EccDNA00001816	9	80989969	80990101	4	4	0	Nor-1	9:80989969-80990101	4	0	31.96	36.76515151515152	4.537486703352832	0.33403961308152924	0.3843445014588993	0.0	conf	intergenic	-
EccDNA00001817	9	83500402	83500520	3	3	0	Nor-1	9:83500402-83500520	3	0	164.0	35.84745762711865	3.0853044753851533	0.39256830601092896	0.38041900020742586	0.0	conf	introns	ENSG00000172159
EccDNA00001818	9	85286400	85286855	2	2	0	Nor-3	9:85286400-85286855	2	0	96.0	8.351648351648352	9.840233208142433	0.2911995876819997	0.21261160714285715	0.0	conf	intergenic	-
EccDNA00001819	9	89254436	89254508	4	4	0	Fgr-1	9:89254436-89254508	4	0	283.6	32.40277777777778	7.775780993683424	0.15038999548765553	0.3118567036492447	0.0	conf	intergenic	-
EccDNA00001820	9	89371779	89372236	4	1	3	Nor-3	9:89371779-89372236	1	3	18.93	34.87964989059081	52.3222296236285	0.2927738927738928	0.2675955698463737	0.0	conf	introns	ENSG00000187764
EccDNA00001821	9	93211204	93211783	2	2	0	Nor-3	9:93211204-93211783	2	0	31.86	35.229706390328154	5.84699102606384	0.3353182275152733	0.2941939949813965	0.0	conf	introns	ENSG00000165238
EccDNA00001822	9	98576844	98576972	2	2	0	Nor-2	9:98576844-98576972	2	0	82.0	36.5859375	4.914149442792084	0.3738896097414912	0.33227288794627075	0.0	conf	introns	ENSG00000136928
EccDNA00001823	9	98577089	98577179	6	6	0	Nor-2	9:98577089-98577179	6	0	163.99	45.13333333333333	2.3814094799322336	0.35092872570194383	0.3452026854763321	0.0	conf	introns	ENSG00000136928
EccDNA00001824	9	99424165	99424744	2	2	0	Fgr-1	9:99424165-99424744	2	0	72.0	16.84628670120898	6.4152936219877805	0.4266623207301173	0.3538840937114673	0.0	conf	introns	ENSG00000255145,ENSG00000237461
EccDNA00001825	9	104295787	104296459	17	9	8	Nor-2	9:104295787-104296459	9	8	566.97	42.53720238095238	12.602500575074625	0.4207620099392601	0.3284802043422733	0.0	conf	intergenic	-
EccDNA00001826	9	104493782	104493806	2	2	0	Fgr-3	9:104493782-104493806	2	0	16.0	12.166666666666664	4.099457958749615	0.05734485467399843	0.06349206349206349	0.0	conf	intergenic	-
EccDNA00001827	9	105713979	105716767	2	2	0	Nor-1	9:105713979-105716767	2	0	88.0	30.024748923959827	9.067602243497811	0.29921628260615274	0.3265169292658397	0.0	conf	introns	ENSG00000095209
EccDNA00001828	9	109523566	109524282	89	60	29	Nor-2,Fgr-2,Nor-1,Fgr-1,Nor-3,Fgr-3	9:109523566-109524282,9:109523566-109524281,9:109523566-109524282,9:109523566-109524282,9:109523566-109524282,9:109523566-109524281	12,18,15,6,3,6	5,3,8,5,0,8	732.0,949.68,909.99,344.0,184.0,394.0	39.76117318435754,51.55804195804196,36.51117318435754,38.24720670391061,30.927374301675982,50.661538461538456	13.904108985056586,14.812503755096335,16.41087792490385,16.408764367356206,9.789418488079797,21.801715859453655	0.4658399269628728,0.44853547288014506,0.5001169955541689,0.5207610993657505,0.4629381344570006,0.4529418728542678	0.6014640789921689,0.3856635749456086,0.5248777681909692,0.6033057851239669,0.3984860248447205,0.5517950340028468	0.0,0.0,0.0,0.0,0.0,0.0	hconf	intergenic	-
EccDNA00001829	9	110267690	110275007	26	18	8	Nor-1,Fgr-3,Fgr-2,Fgr-1	9:110267690-110275006,9:110267690-110275006,9:110267690-110275006,9:110267690-110275007	3,4,4,7	2,2,2,2	179.0,250.0,195.0,380.0	25.279797703663203,42.01271186440678,45.647895024603606,29.859368593685932	6.498057224284557,8.412316026783218,8.702991962913142,7.219874948451168	0.971107544141252,0.5139388489208633,0.584056478893955,0.9938189845474612	0.3503036437246964,0.451283766831145,0.3957822085889571,0.35649610444304064	0.0,0.0,0.0,0.0	conf	intergenic	-
EccDNA00001830	9	115248365	115248425	1	1	0	Fgr-3	9:115248365-115248425	1	0	88.0	9.466666666666667	0.5312459150169743	0.2479266695766041	0.12118625986771922	0.0	conf	introns	ENSG00000173077
EccDNA00001831	9	115473431	115478717	4	4	0	Nor-3	9:115473431-115478717	4	0	60.0	26.96424517593644	6.273955111329751	0.3440643863179074	0.3670421155729677	0.0	conf	introns	ENSG00000228714
EccDNA00001832	9	122569483	122569579	3	3	0	Fgr-3	9:122569483-122569579	3	0	174.0	42.375	5.372092236736075	0.31105673650405263	0.3506594259115593	0.0	conf	introns	ENSG00000234156,ENSG00000171496
EccDNA00001833	9	122569488	122569539	7	7	0	Fgr-3	9:122569488-122569539	7	0	215.0	41.1764705882353	3.258207629206172	0.1603298213467705	0.1820072802912117	0.0	conf	introns	ENSG00000234156,ENSG00000171496
EccDNA00001834	9	124156980	124160988	1	1	0	Nor-1	9:124156980-124160988	1	0	21.0	21.764720558882235	5.462655184836367	0.3906002464354867	0.3335292389068469	0.0	conf	intergenic	-
EccDNA00001835	9	126814266	126814324	3	3	0	Fgr-3	9:126814266-126814324	3	0	149.0	49.89655172413793	1.550190813309588	0.30148973851442856	0.2754878629224179	0.0	conf	introns	ENSG00000169155
EccDNA00001836	9	127880412	127880561	1	1	0	Nor-1	9:127880412-127880561	1	0	7.98	17.859060402684566	1.706757726201593	0.3258903856800148	0.4609762464108588	0.0	conf	introns	ENSG00000257524
EccDNA00001837	9	128018997	128019449	2	2	0	Nor-2	9:128018997-128019449	2	0	63.86	15.75663716814159	4.986537204627256	0.4013192612137203	0.3373129817137676	0.0	conf	intergenic	-
EccDNA00001838	9	128139110	128139821	2	2	0	Nor-1	9:128139110-128139821	2	0	35.98	5.684950773558367	9.039639925156292	0.10136108887109688	0.2776488785769528	0.43319268635724334	lconf	intergenic	-
EccDNA00001839	9	129396473	129396954	22	11	11	Nor-1,Nor-3	9:129396473-129396954,9:129396473-129396954	4,7	2,9	77.88,187.88	37.90852390852391,57.19750519750521	4.203249671428517,11.980600830958481	0.4576192681797128,0.52103948025987	0.3994896183737385,0.4821592790141622	0.0,0.0	conf	intergenic	-
EccDNA00001840	9	131789041	131789214	2	2	0	Nor-3	9:131789041-131789214	2	0	116.98	27.890173410404625	5.880757930978048	0.3379993171730966	0.5211452095808383	0.0	conf	intergenic	-
EccDNA00001841	9	132883704	132884881	6	6	0	Nor-2	9:132883704-132884881	6	0	434.75	36.25998300764656	4.445883913465772	0.3169404218096997	0.7293295624688072	0.0	conf	exon	ENSG00000165698
EccDNA00001842	9	133895791	133896167	4	4	0	Nor-3	9:133895791-133896167	4	0	36.0	23.41223404255319	6.54589032259454	0.3590431738623104	0.2452085682074408	0.0	conf	introns	ENSG00000160293
EccDNA00001843	9	133895840	133896216	4	4	0	Nor-3	9:133895840-133896216	4	0	232.0	22.95478723404255	6.0854359148609545	0.3490445859872611	0.29691334108226786	0.0	conf	introns	ENSG00000160293
EccDNA00001844	9	134025185	134025387	1	1	0	Nor-2	9:134025185-134025387	1	0	23.99	15.608910891089108	3.961512837585741	0.3882556987115957	0.5629307217990569	0.0	conf	gene_up2k	ENSG00000235106
EccDNA00001845	9	134470508	134470884	1	1	0	Nor-2	9:134470508-134470884	1	0	36.0	17.95744680851064	3.973087372365131	0.4379320709347761	0.33847736625514396	0.0	conf	intergenic	-
EccDNA00001846	9	134470864	134470979	1	1	0	Nor-2	9:134470864-134470979	1	0	49.0	19.017391304347825	1.5988180889843335	0.3247936726272352	0.5440225035161744	0.0	conf	intergenic	-
[truncated: 135 more rows]
