# Supplementary material for: Identification and Characterization of Extrachromosomal Circular DNA in Human Placentas With Fetal Growth Restriction
Source: Front Immunol. 2021 Dec 21;12:780779. doi: 10.3389/fimmu.2021.780779 (PMC8724250; doi:10.3389/fimmu.2021.780779)
Supplement: Supplementary file 2 [file DataSheet_1.zip › Supplementary data1b- unique ecDNAs .xls]

ID	Chr	Start	End	Support tags	Split reads	PE reads	sample	sites	sample split reads	sample PE reads	circle score	mean coverage	Standard deviation	Coverage in start	Coverage in end	Coverage continuity	Class	type	Anotation
EcDNA00000001	1	91095667	93048921	43	36	7	Nor-3,Fgr-2,Nor-1,Fgr-3,Nor-2	1:91095674-93048842,1:91095667-93048921,1:91095721-93048891,1:91095721-93048891,1:91095674-93048891	2,12,2,11,9	0,4,0,0,3	16.0,398.0,61.0,266.97,218.0	27.108872867054963,43.06840482599805,26.447731124274892,38.455173896793426,31.989774305671105	7.168650961888057,10.91057806670505,7.1075072106798975,9.182436259042026,8.009042168177302	0.37466336313691695,0.320058483603704,0.3772816624543667,0.330277549472087,0.3532818532818533	0.166203628043798,0.3488970588235294,0.3270785659801678,0.2742880226216926,0.2832645284217212	0.0011878138490902985,0.0014294095903553759,0.0011704050338680195,0.0009835293394840183,0.0012814756373715774	conf	exon	ENSG00000203910,ENSG00000162676,ENSG00000137948,ENSG00000122484,ENSG00000189195,ENSG00000229052,ENSG00000162669,ENSG00000122406,ENSG00000067208,ENSG00000287797,ENSG00000069702,ENSG00000097046,ENSG00000172031,ENSG00000154511,ENSG00000230667,ENSG00000174842,ENSG00000273487
EcDNA00000002	1	143502142	144327672	5	5	0	Fgr-3	1:143502142-144327672	5	0	154.0	44.34048308359478	27.462997822263745	0.4904765132515421	0.43325861014876704	0.0010187394764575484	conf	exon	ENSG00000232721,ENSG00000263590,ENSG00000263513,ENSG00000232527,ENSG00000276756,ENSG00000230186,ENSG00000273213,ENSG00000235887,ENSG00000234571
EcDNA00000003	1	180540144	181074253	1	1	0	Fgr-1	1:180540144-181074253	1	0	8.0	28.782525664237074	7.387136070946486	0.3397771512954759	0.9396419437340152	0.0007170820937299315	conf	exon	ENSG00000153029,ENSG00000135823,ENSG00000243155,ENSG00000143324,ENSG00000225857,ENSG00000135835,ENSG00000232586,ENSG00000236719
EcDNA00000004	10	8154436	8422254	1	1	0	Nor-3	10:8154436-8422254	1	0	8.99	27.15752862018236	7.502633795393957	0.2938050622290589	0.2673594709494568	0.007658185782882404	conf	exon	ENSG00000226990,ENSG00000232170,ENSG00000226861
EcDNA00000005	10	39561370	39900379	56	2	54	Fgr-3,Fgr-1,Fgr-2,Nor-1,Nor-2,Fgr-1,Nor-3	10:39561370-39900379,10:39561709-39900309,10:39561575-39900280,10:39561430-39900265,10:39561385-39900294,10:39561598-39900309,10:39561469-39900342	2,0,0,0,0,0,0	12,4,10,4,4,15,5	16.0,0.0,0.0,0.0,0.0,0.0,0.0	5.268677232757832,2.8302451269935025,5.04099732805834,2.1004677793026105,4.150677615525112,2.8395475789094538,3.1592838615056382	16.917276785833938,8.376685795309069,15.990972149985051,6.813538900762064,14.778628695320995,8.391119698335963,9.59420448333776	0.9543859649122808,0.3126609442060086,0.3633059418457649,0.39991607217792696,0.854828660436137,0.3352405170586989,0.3285198555956679	0.9311752697579471,0.6539151225343693,0.6522609043617447,0.4411267605633803,0.6078805211312361,0.6539151225343693,0.7121951219512195	0.5903796064411271,0.6426491435321914,0.5519759082387328,0.6802337420868564,0.6556096179210349,0.6424385390495142,0.6620769432796357	lconf	intergenic	-
EcDNA00000006	10	62267596	65472354	2	2	0	Nor-2	10:62267596-65472354	2	0	35.68	33.84669388453044	7.944088837323522	0.3287191460973983	0.2473070516379789	0.0008493621047205436	conf	exon	ENSG00000182010,ENSG00000171988,ENSG00000224301,ENSG00000282906,ENSG00000165476,ENSG00000272767,ENSG00000122877,ENSG00000228566,ENSG00000226426,ENSG00000181915,ENSG00000285551,ENSG00000148572,ENSG00000138311,ENSG00000288011,ENSG00000238280,ENSG00000224714,ENSG00000234756,ENSG00000285837,ENSG00000286373,ENSG00000235356
EcDNA00000007	10	86064129	94369213	2	2	0	Nor-3	10:86064129-94369213	2	0	18.0	27.790610907728325	7.173426622344923	0.3846059113300493	0.3323602066022906	0.0010249143777474137	conf	exon	ENSG00000237280,ENSG00000223761,ENSG00000273413,ENSG00000280485,ENSG00000138119,ENSG00000283053,ENSG00000225913,ENSG00000227896,ENSG00000286116,ENSG00000268894,ENSG00000279607,ENSG00000204010,ENSG00000272734,ENSG00000273124,ENSG00000173145,ENSG00000152782,ENSG00000227268,ENSG00000229969,ENSG00000225519,ENSG00000232110,ENSG00000026103,ENSG00000234452,ENSG00000228701,ENSG00000286359,ENSG00000107864…
EcDNA00000008	11	48963833	49886978	4	4	0	Fgr-3	11:48963833-49886978	4	0	34.0	38.93077468870004	9.134820552226637	0.3839327783885661	0.5351651480637813	0.0004419674049038883	conf	exon	ENSG00000255532,ENSG00000086205,ENSG00000205044,ENSG00000182053,ENSG00000220948,ENSG00000214891,ENSG00000205035,ENSG00000288177
EcDNA00000009	11	51109966	53964401	1	1	0	Fgr-2	11:51109966-53964401	1	0	9.0	39.18188573220269	42.56318524417374	0.20866058161749101	0.5720850086157381	0.034468467490063714	conf	intergenic	-
EcDNA00000010	11	53113213	54094006	109	34	75	Fgr-3,Fgr-2,Nor-2,Fgr-1	11:53113213-54094006,11:53113213-54093941,11:53113213-54093941,11:53113213-54093941	16,12,4,2	15,34,10,16	345.93,339.98,83.99,36.99	20.627741021805825,28.11667965021902,14.142017970324085,15.670222528570614	28.103600551735926,31.699978727424536,17.792698636222642,18.899971725729237	0.8958669680335809,0.8507643775782577,0.9359605911330048,0.8527868032991752	0.6830154405086285,0.7280958721704394,0.6725988700564972,0.6807921945536625	0.11555241523950514,0.04724347627476731,0.12664367694202674,0.10120645071824197	hconf	intergenic	-
EcDNA00000011	11	101255567	107601612	2	2	0	Nor-1	11:101255567-107601612	2	0	24.0	29.647421189102822	7.322576245109412	0.33762993762993765	0.34061402168932337	0.0016808894358612333	conf	exon	ENSG00000281655,ENSG00000196611,ENSG00000254811,ENSG00000287802,ENSG00000255221,ENSG00000256422,ENSG00000182359,ENSG00000149968,ENSG00000262406,ENSG00000255501,ENSG00000170903,ENSG00000254987,ENSG00000261098,ENSG00000254580,ENSG00000166670,ENSG00000254506,ENSG00000137692,ENSG00000137693,ENSG00000137691,ENSG00000110318,ENSG00000254433,ENSG00000110330,ENSG00000277459,ENSG00000285878,ENSG00000118113…
EcDNA00000012	11	103098255	104266055	2	2	0	Fgr-3	11:103098255-104266055	2	0	43.98	39.479939201918135	8.875136582276937	0.3575691350760696	0.3068658720832634	0.0016663812296626136	conf	exon	ENSG00000254987,ENSG00000285878,ENSG00000187240,ENSG00000255548,ENSG00000170967,ENSG00000170962
EcDNA00000013	12	34031908	38346118	27	5	22	Fgr-2,Nor-2,Nor-3,Fgr-3	12:34050020-38346118,12:34032075-38326355,12:34032080-38326469,12:34031908-38326339	3,0,2,0	10,4,4,4	103.0,0.0,38.0,0.0	37.76153127791777,23.94607571001425,31.18528246975297,40.897972047984936	37.16881380698881,17.224097943056346,37.39941477938501,48.493719982524226	0.34037597737481284,0.3192135318779818,0.3691529709228824,0.2918040240991247	0.3931398416886544,0.33761378413524057,0.3858620689655172,0.4533289817232376	0.07254839158697031,0.05186876496176309,0.0769625201629382,0.07683742037070802	conf	exon	ENSG00000287442,ENSG00000256538,ENSG00000255628,ENSG00000175548,ENSG00000245482,ENSG00000255652
EcDNA00000014	12	34833004	37251131	1	1	0	Fgr-2	12:34833004-37251131	1	0	32.0	32.93430452577553	45.95829570416938	0.32658022690437605	0.5759829968119022	0.10294827360184143	conf	intergenic	-
EcDNA00000015	12	34848033	35245458	3	3	0	Fgr-2	12:34848033-35245458	3	0	62.0	44.804179404919175	61.12034504046117	0.5315175097276265	0.4537412065657642	0.07766496823299994	conf	intergenic	-
EcDNA00000016	12	34848033	36210306	1	1	0	Nor-1	12:34848033-36210306	1	0	34.0	17.669873072431148	25.256484306580507	0.5063398140321217	0.5268375241779497	0.13302032705632424	hconf	intergenic	-
EcDNA00000017	12	34849998	36461357	1	1	0	Nor-3	12:34849998-36461357	1	0	29.0	37.10123752683294	52.29962234995144	0.9851708171693154	0.39022891381164543	0.0882522144351445	conf	intergenic	-
EcDNA00000018	12	34849998	36573816	1	1	0	Fgr-2	12:34849998-36573816	1	0	17.0	35.910054309677705	49.8835754710472	0.9957975582364236	0.15876974231088944	0.08236658394331653	conf	intergenic	-
EcDNA00000019	12	35670858	36862941	14	14	0	Fgr-1,Fgr-3	12:35670858-36862941,12:35670858-36862941	4,10	0,0	103.7,259.98	31.790977641657506,37.34454144552015	41.874492716653705,52.52175853707426	0.6734846063705124,0.8451256603169521	0.5815646785437645,0.6159776782436303	0.0865451482824602,0.09628440301556183	hconf	intergenic	-
EcDNA00000020	12	35670858	36941400	24	9	15	Fgr-3	12:35670858-36941400	9	15	231.41	37.162020617972495	51.99087289554102	0.8451256603169521	0.5233851846061648	0.0948847027489056	hconf	intergenic	-
EcDNA00000021	12	35816391	36802977	1	1	0	Fgr-3	12:35816391-36802977	1	0	8.99	35.24906394374135	49.53688804129461	0.5817234642934664	0.32023095713968464	0.09745222413454073	conf	intergenic	-
EcDNA00000022	14	48882022	49020572	8	2	6	Nor-2	14:48882022-49020572	2	6	130.0	35.478080115481774	8.527986037919076	0.3694971289368366	0.3921696149843912	0.0018765788523998558	conf	intergenic	-
EcDNA00000023	14	54855804	58838636	2	2	0	Nor-2	14:54855804-58838636	2	0	65.92	33.04086438996172	7.951669279282731	0.361431316042267	0.41285665177036784	0.00040473713176955486	conf	exon	ENSG00000131981,ENSG00000139946,ENSG00000258050,ENSG00000258791,ENSG00000131979,ENSG00000100567,ENSG00000178974,ENSG00000126787,ENSG00000259133,ENSG00000258455,ENSG00000198554,ENSG00000258703,ENSG00000100557,ENSG00000286257,ENSG00000151812,ENSG00000258378,ENSG00000070367,ENSG00000258583,ENSG00000177350,ENSG00000196860,ENSG00000258776,ENSG00000275569,ENSG00000259719,ENSG00000259483,ENSG00000258682…
EcDNA00000024	14	105588347	105708700	14	4	10	Nor-2,Fgr-3	14:105588430-105708700,14:105588347-105708646	4,0	0,10	149.0,0.0	38.596516171946455,43.33223052560703	15.735845648799136,17.557387913958298	0.34338990152943644,0.3516155308172685	0.3632423756019262,0.43444316877152706	0.0028020287686039745,0.00401499596837879	conf	exon	ENSG00000211890,ENSG00000211893,ENSG00000253364,ENSG00000211891,ENSG00000211892,ENSG00000211895
EcDNA00000025	14	105616348	105760980	215	141	74	Fgr-3,Nor-2,Nor-3,Fgr-2,Fgr-1,Nor-1	14:105616348-105760980,14:105616348-105760979,14:105616348-105760979,14:105616348-105760980,14:105616348-105760979,14:105616367-105760980	28,16,15,66,12,4	8,6,24,20,6,10	1397.2,877.46,821.9100000000002,3667.6400000000012,662.67,173.0	44.2150215719896,39.02087380990244,29.950881899454476,53.1687455058355,33.512760058355404,29.924944507063678	17.618466616669718,15.425809002926314,11.740463912848362,23.124043176833872,15.594297454861204,12.023646009714145	0.4236019374724791,0.4216535894132801,0.4748252297541434,0.3755543914789593,0.4276491228070176,0.3955568378534334	0.38361012796079497,0.3786875868268366,0.4756658280558688,0.4100480080855723,0.4138639030113414,0.6880749574105621	0.003125172852480779,0.005980737186357004,0.004680877543541841,0.01497593893467559,0.019995713228837524,0.004736780234142159	conf	exon	ENSG00000211893,ENSG00000253364,ENSG00000211892,ENSG00000211895,ENSG00000211896
EcDNA00000026	14	105637314	105762257	4	3	1	Fgr-1	14:105637314-105762257	3	1	27.0	34.00436999271668	14.389359867233882	0.9977985690698954	0.28336265393314897	0.008115700759546353	conf	exon	ENSG00000211893,ENSG00000253364,ENSG00000211895,ENSG00000211896
EcDNA00000027	15	17120017	17955845	178	40	138	Nor-1,Nor-3,Nor-2,Fgr-1,Fgr-2,Fgr-3	15:17124069-17955845,15:17124069-17955792,15:17124069-17955792,15:17120017-17955792,15:17124069-17955792,15:17124069-17955792	2,6,5,4,6,17	9,8,12,33,48,28	53.99,160.97,121.96,78.94999999999997,252.9,435.98	8.917828838533449,12.122693492905693,15.177675740601137,19.466044090813924,22.004713107609142,19.951212122305144	10.237722796386398,12.315545397656095,12.576799044025051,12.813175972642693,19.864773502319146,16.017943417564236	0.9944400317712472,0.9668592277287931,0.9655029952489156,0.9038231780167264,0.9952806756085444,0.9937782805429864	0.9034838709677421,0.7165180912427898,0.6797836232498939,0.7082228116710876,0.6506251474404341,0.7042394468704513	0.08646678913553649,0.04900068893129083,0.02860207064130726,0.020089138823247882,0.02690559236668939,0.033619366062980105	hconf	intergenic	-
EcDNA00000028	15	17471288	17745731	5	5	0	Fgr-3	15:17471288-17745731	5	0	175.0	18.962870249924396	16.044564650246027	0.9250811981234212	0.33392253908398145	0.03889696585447616	conf	intergenic	-
EcDNA00000029	15	18405162	19640573	139	3	136	Nor-1,Fgr-1,Nor-2,Nor-3,Fgr-3	15:18405449-19640573,15:18405479-19640557,15:18405162-19640013,15:18405480-19640533,15:18405496-19640500	0,0,3,0,0	28,46,0,48,14	0.0,0.0,25.0,0.0,0.0	14.998323245277398,31.06798598954884,23.23526644105241,27.75701609566553,44.405746863977775	12.639967079603936,19.362241552097593,16.324035984762173,22.78331276917008,37.338725367766926	0.7785862785862786,0.6977327717537414,0.4746314706890641,0.6033334533280535,0.5279184010199872	0.8071002501443141,0.7571341262752104,0.11187147556390978,0.7234636871508381,0.6404246436452555	0.051168141822197616,0.014671138179127147,0.018430563687440837,0.02151162743623148,0.015825859673328994	conf	intergenic	-
EcDNA00000030	15	95301970	96435573	4	4	0	Nor-2	15:95301970-96435573	4	0	72.0	35.42116861017482	8.0943115163246	0.2890925548766689	0.3381058334139499	0.00031139649418711844	conf	exon	ENSG00000259763,ENSG00000259359,ENSG00000259134,ENSG00000248441,ENSG00000275443,ENSG00000278146,ENSG00000275322,ENSG00000275016,ENSG00000185551,ENSG00000259542,ENSG00000259275,ENSG00000259702,ENSG00000247809,ENSG00000277135,ENSG00000258489,ENSG00000273771
EcDNA00000031	16	14178361	20916719	3	3	0	Nor-2	16:14178361-20916719	3	0	66.0	30.595876176362253	9.420806483954227	0.291423086990664	0.3021896536683242	0.009892320948219136	conf	exon	ENSG00000255277,ENSG00000262454,ENSG00000188599,ENSG00000263257,ENSG00000263253,ENSG00000262332,ENSG00000259925,ENSG00000257264,ENSG00000262171,ENSG00000263065,ENSG00000256340,ENSG00000254852,ENSG00000214967,ENSG00000183747,ENSG00000285850,ENSG00000261448,ENSG00000205730,ENSG00000257391,ENSG00000183793,ENSG00000183426,ENSG00000261523,ENSG00000103534,ENSG00000262380,ENSG00000169347,ENSG00000169344…
EcDNA00000032	16	36343112	36714722	83	2	81	Nor-1,Fgr-2,Nor-2,Fgr-1	16:36343306-36714722,16:36343112-36714721,16:36343346-36714700,16:36343275-36714698	0,0,2,0	15,14,10,42	0.0,0.0,33.98,0.0	15.645292609903722,31.902981359439625,18.126493857612953,27.702342073592643	13.302289272128249,22.063078433372894,13.19440433153219,19.22188697998111	0.5048473097430926,0.2467132292522597,0.4459750322858373,0.7494270435446906	0.690132717830352,0.6262445240939865,0.7960021905805038,0.7995898036917668	0.03367113963857238,0.014986181712498891,0.023732072362220417,0.014754067464858129	conf	intergenic	-
EcDNA00000033	16	36350695	36714626	45	16	29	Fgr-2,Fgr-3	16:36350695-36714626,16:36350695-36714626	10,6	27,2	173.61,79.76	32.03529515210301,31.640195531570548	22.03597651218391,22.158898562421488	0.3947985921001173,0.3349648210461915	0.6082449079155995,0.5389416553595658	0.014260945069257631,0.015313342364349287	conf	intergenic	-
EcDNA00000034	16	69971788	70194682	1	1	0	Nor-1	16:69971788-70194682	1	0	8.98	26.216156558722982	9.06955999109566	0.35910224438902744	0.423863235812478	0.0014625786248171776	conf	exon	ENSG00000196696,ENSG00000090857,ENSG00000226232,ENSG00000255185,ENSG00000157335,ENSG00000247228
EcDNA00000035	16	75328845	78495159	2	2	0	Fgr-3	16:75328845-78495159	2	0	36.0	39.10989876556778	8.784709954264807	0.39981066582518143	0.30745081624110504	0.000685023658424275	conf	exon	ENSG00000065457,ENSG00000152910,ENSG00000261717,ENSG00000284484,ENSG00000260922,ENSG00000034713,ENSG00000203472,ENSG00000065427,ENSG00000186153,ENSG00000171724,ENSG00000153774,ENSG00000140873,ENSG00000273659,ENSG00000276408,ENSG00000261707,ENSG00000205078,ENSG00000261783,ENSG00000262583,ENSG00000166848,ENSG00000183196,ENSG00000261476,ENSG00000103111,ENSG00000140876,ENSG00000287694,ENSG00000286841…
EcDNA00000036	16	78112786	84108980	4	4	0	Fgr-1	16:78112786-84108980	4	0	36.0	28.959275166880854	19.234773145665788	0.2936845086377797	0.5787917975244781	0.001343852450404373	conf	exon	ENSG00000261609,ENSG00000261103,ENSG00000261722,ENSG00000261235,ENSG00000197943,ENSG00000261376,ENSG00000260183,ENSG00000274677,ENSG00000140945,ENSG00000140943,ENSG00000261218,ENSG00000186153,ENSG00000261285,ENSG00000260643,ENSG00000261410,ENSG00000260832,ENSG00000286759,ENSG00000103150,ENSG00000260896,ENSG00000260788,ENSG00000260862,ENSG00000140961,ENSG00000261082,ENSG00000261029,ENSG00000284512…
EcDNA00000037	17	21842735	26875121	539	11	528	Nor-3,Nor-3,Fgr-1,Fgr-2,Fgr-1,Nor-3,Nor-1,Fgr-2,Fgr-3,Nor-2,Nor-3,Nor-3,Fgr-1,Fgr-2,Fgr-2,Fgr-2,Fgr-3,Fgr-2,Fgr-2,Nor-2,Fgr-3,Fgr-2,Fgr-1	17:21930466-26857529,17:21894775-26864401,17:21901033-26789329,17:21928643-26812000,17:21873572-26855045,17:21897628-26848203,17:21842735-26775034,17:21886953-26857620,17:21857865-26827685,17:21955337-26870950,17:21949662-26857515,17:21871753-26853395,17:21852809-26851368,17:21874235-26825428,17:21935879-26821804,17:21844106-26775245,17:21910939-26848525,17:21858032-26864462,17:21897659-26847793,…	0,0,0,0,0,0,0,0,0,0,0,0,0,0,3,8,0,0,0,0,0,0,0	6,8,8,48,48,16,4,24,24,24,7,60,90,21,0,0,16,18,24,8,20,49,5	0.0,0.0,0.0,0.0,0.0,0.0,0.0,0.0,0.0,0.0,0.0,0.0,0.0,0.0,63.0,63.88,0.0,0.0,0.0,0.0,0.0,0.0,0.0	28.763168646311197,29.39754420151537,29.81627360536268,40.015923062761956,31.75410225047893,28.920595890376372,20.24875357313091,42.97244575023835,43.35309246612554,24.172559353228174,28.29317178000237,29.56023335277806,32.73085763316988,41.88598485253958,40.186600285514004,41.34263138800184,42.16442650315357,45.13339645216252,42.16656862218275,23.893083979022045,42.947137095269454,41.34992258304…	382.67493834204765,391.14673164891485,374.7422717864107,479.85191345737985,375.871775260472,390.72060149468217,224.79932462004012,499.41234099236397,592.2136401420579,268.8834088469821,377.32531424113586,390.82153448201836,383.49743216571403,494.7147856732034,479.7798099978737,467.38982772824477,583.9127998074148,515.4482453911688,497.9843864123355,283.7043523415692,583.6272633344637,474.35458400…	0.5807321772639692,0.22453962053571427,0.31744320369657303,0.8374817318231641,0.2394982810485604,0.9579398198989676,0.4408322496749025,0.4714191979620981,0.35306007860752386,0.3811056418023476,0.3048811013767209,0.4525974786308107,0.5197453730991395,0.5634222107170593,0.09076759236503644,0.5278149342985285,0.5941040462427746,0.4727331397224912,0.9289315221957708,0.5710281218916721,0.6533108393083…	0.1957203815261044,0.3976591890762157,0.3885792808611344,0.3217794347322283,0.5865347163660978,0.4885764499121266,0.4249600464913555,0.3357113509879356,0.2797735460627895,0.14977148682668368,0.20061365713539628,0.5597217843631778,0.3450918981290695,0.1612169806139821,0.2535252358261208,0.22911124382431186,0.0194451473234368,0.3175021987686895,0.5213193342561021,0.4243662747979427,0.51013836915847…	0.18852549683249434,0.18844798381206151,0.0879662360871764,0.06879529798865823,0.08636561916525494,0.1889824919327553,0.18747403594145448,0.06874590472465768,0.16408924266874855,0.16431785822032774,0.18840763975612146,0.18813214598720665,0.08607400652868158,0.06903346324815049,0.06863961276523893,0.06927263660586327,0.16439956691387247,0.0683622861000753,0.06885571178477189,0.16608508493083046,0.…	conf	exon	ENSG00000263609,ENSG00000263563,ENSG00000264956,ENSG00000178130,ENSG00000243655,ENSG00000264262,ENSG00000264970,ENSG00000266885,ENSG00000276399,ENSG00000261020,ENSG00000256618
EcDNA00000038	17	21852809	26876740	584	4	580	Nor-2,Nor-3,Nor-3,Fgr-1,Nor-2,Nor-3,Fgr-2,Fgr-3,Nor-3,Nor-3,Fgr-1,Fgr-2,Fgr-2,Fgr-3,Nor-1,Fgr-2,Nor-2,Fgr-2,Nor-1,Fgr-1,Fgr-3,Fgr-2	17:21873618-26855037,17:21930466-26857529,17:21894775-26864401,17:21873572-26855045,17:21876149-26876740,17:21897628-26848203,17:21886953-26857620,17:21857865-26827685,17:21949662-26857515,17:21871753-26853395,17:21852809-26851368,17:21874235-26825428,17:21935879-26821804,17:21910939-26848525,17:21933478-26864437,17:21858032-26864462,17:21852864-26848307,17:21897659-26847793,17:21908478-26848210,…	0,0,0,0,1,0,0,0,0,0,0,0,3,0,0,0,0,0,0,0,0,0	54,6,8,48,0,16,24,24,7,60,90,21,0,16,8,18,72,24,10,5,20,49	0.0,0.0,0.0,0.0,8.0,0.0,0.0,0.0,0.0,0.0,0.0,0.0,63.0,0.0,0.0,0.0,0.0,0.0,0.0,0.0,0.0,0.0	25.28582096788084,28.763168646311197,29.39754420151537,31.75410225047893,25.57127327549884,28.920595890376372,42.97244575023835,43.35309246612554,28.29317178000237,29.56023335277806,32.73085763316988,41.88598485253958,40.186600285514004,42.16442650315357,20.671577070504945,45.13339645216252,26.103013086126694,42.16656862218275,20.30658343408104,29.632306737143477,42.947137095269454,41.34992258304…	286.71813178777137,382.67493834204765,391.14673164891485,375.871775260472,286.5556774195892,390.72060149468217,499.41234099236397,592.2136401420579,377.32531424113586,390.82153448201836,383.49743216571403,494.7147856732034,479.7798099978737,583.9127998074148,227.70941967977313,515.4482453911688,295.92952441871535,497.9843864123355,226.729508230519,360.6777397703392,583.6272633344637,474.354584006…	0.4554215970826822,0.5807321772639692,0.22453962053571427,0.2394982810485604,0.1479813241601257,0.9579398198989676,0.4714191979620981,0.35306007860752386,0.3048811013767209,0.4525974786308107,0.5197453730991395,0.5634222107170593,0.09076759236503644,0.5941040462427746,0.1838218757028263,0.4727331397224912,0.384878574881922,0.9289315221957708,0.4916810097532989,0.5050993022007515,0.653310839308308…	0.5510567209736025,0.1957203815261044,0.3976591890762157,0.5865347163660978,0.5852855051244511,0.4885764499121266,0.3357113509879356,0.2797735460627895,0.20061365713539628,0.5597217843631778,0.3450918981290695,0.1612169806139821,0.2535252358261208,0.0194451473234368,0.3639713550719599,0.3175021987686895,0.5562106391531556,0.5213193342561021,0.5686523491415005,0.006380198451065347,0.51013836915847…	0.1643553774536934,0.18852549683249434,0.18844798381206151,0.08636561916525494,0.1638120374171773,0.1889824919327553,0.06874590472465768,0.16408924266874855,0.18840763975612146,0.18813214598720665,0.08607400652868158,0.06903346324815049,0.06863961276523893,0.16439956691387247,0.18560121874872612,0.0683622861000753,0.16389737606854887,0.06885571178477189,0.1864427057986142,0.08789402900886217,0.16…	conf	exon	ENSG00000263609,ENSG00000263563,ENSG00000264956,ENSG00000178130,ENSG00000243655,ENSG00000264262,ENSG00000264970,ENSG00000266885,ENSG00000276399,ENSG00000261020,ENSG00000256618
EcDNA00000039	17	22970344	26042913	13	1	12	Fgr-2	17:22970344-26042913	1	12	8.97	21.059149200554977	218.0443295576167	0.4825465726171098	0.7383592017738358	0.06234359586391714	conf	intergenic	-
EcDNA00000040	17	23014079	26042905	15	3	12	Fgr-3	17:23014079-26042905	3	12	63.0	23.361973913324828	296.51708373969404	0.27697037451089995	0.8245057359043202	0.18649965366118754	conf	intergenic	-
EcDNA00000041	17	23015892	24057517	9	9	0	Fgr-2	17:23015892-24057517	9	0	102.93	19.659718228729147	136.26013977350624	0.5902331952535771	0.5228480340063762	0.06027889115564624	hconf	intergenic	-
EcDNA00000042	17	23015892	24749292	9	9	0	Fgr-2	17:23015892-24749292	9	0	103.0	18.974630783431405	148.42675357402774	0.5902331952535771	0.20965842167255594	0.058689281181493025	conf	intergenic	-
EcDNA00000043	17	23015892	25100725	9	9	0	Fgr-2	17:23015892-25100725	9	0	102.93	18.679560425223507	144.29166614076328	0.5902331952535771	0.4088217880402605	0.059386051544656086	conf	intergenic	-
EcDNA00000044	17	23015892	25788439	9	9	0	Fgr-2	17:23015892-25788439	9	0	102.93	19.532653188566325	168.9548630793722	0.5902331952535771	0.0020644618319765363	0.06257747839802175	conf	intergenic	-
EcDNA00000045	17	23015892	25886364	9	9	0	Fgr-2	17:23015892-25886364	9	0	102.93	19.610087469935262	170.96447716659512	0.5902331952535771	0.27723221030367123	0.0629450487585317	conf	intergenic	-
EcDNA00000046	17	23015892	26247480	9	9	0	Fgr-2	17:23015892-26247480	9	0	102.93	20.39236375429046	210.5662077947789	0.5902331952535771	0.20153684945860986	0.0624798086884838	conf	intergenic	-
EcDNA00000047	17	23195682	24327666	3	3	0	Nor-1,Nor-2	17:23195682-24327642,17:23195682-24327666	1,2	0,0	18.99,85.78	6.659118696773738,7.180441596347651	30.70381050948113,35.518291974354874	0.8191489361702128,0.4364005412719892	0.2892835641180012,0.3936220847215612	0.2294577546909785,0.201956918118984	lconf	intergenic	-
EcDNA00000048	17	23204862	23398808	34	6	28	Nor-1,Fgr-2	17:23204862-23398310,17:23205036-23398808	0,6	4,24	0.0,52.0	8.195789049253548,15.789149103069587	50.5687883644916,79.45270989954851	0.5395449620801733,0.21896333754740835	0.3961655921275874,0.6792963464140731	0.2253577188701873,0.06962822285985591	conf	intergenic	-
EcDNA00000049	17	23204862	26007429	14	7	7	Nor-3,Nor-2,Fgr-2	17:23204862-26007429,17:23204862-26007429,17:23206734-25996743	2,3,2	4,3,0	75.0,93.0,23.98	14.188619933082776,10.027110502621348,18.68646731963947	184.77070666705933,121.09846576674991,212.05075534120218	0.7962427745664741,0.4368826788725608,0.6375121477162293	0.8671232876712329,0.7607119314436388,0.3173054314601458	0.22346548717657774,0.20110848375792625,0.06619727749982167	conf	intergenic	-
EcDNA00000050	17	23204862	26614801	99	15	84	Fgr-1,Fgr-2	17:23204862-26614801,17:23204862-26587740	15,0	0,84	261.0,0.0	19.25172239151492,19.140686421443515	285.92293768992414,197.15585251294337	0.4941690962099126,0.6769251444698293	0.1871559633027523,0.587974390620179	0.0922479844947373,0.06435023669195282	conf	intergenic	-
EcDNA00000051	17	23205036	25516305	4	4	0	Fgr-2	17:23205036-25516305	4	0	36.0	17.28484265570126	156.266728466041	0.21896333754740835	0.4502857142857143	0.06421191129202182	conf	intergenic	-
EcDNA00000052	17	23205036	25570089	6	6	0	Fgr-2	17:23205036-25570089	6	0	51.84	17.571464571829893	158.01816040402113	0.21896333754740835	0.8397104446742503	0.06472286244748003	conf	intergenic	-
EcDNA00000053	17	23211870	24613613	7	1	6	Nor-1,Fgr-2	17:23211999-24613613,17:23211870-24613591	1,0	0,6	8.0,0.0	7.0772880407872645,15.108534437309565	61.48691840400756,116.99495437232224	0.19366322534709865,0.6684641501897344	0.7803837953091685,0.6464669051878354	0.2283802815896531,0.06477679937733688	lconf	intergenic	-
EcDNA00000054	17	23240167	24073146	4	4	0	Fgr-1	17:23240167-24073146	4	0	122.0	10.863042165528784	50.20054050515368	0.4785420340975897	0.536223506743738	0.09067095328933862	conf	intergenic	-
EcDNA00000055	17	23240167	24624136	8	8	0	Nor-1	17:23240167-24624136	8	0	256.0	7.100089669638554	61.87162377962017	0.5173217854763491	0.6054560260586319	0.2278020678208833	lconf	intergenic	-
EcDNA00000056	17	23240167	25383439	8	8	0	Nor-1	17:23240167-25383439	8	0	256.0	7.6951609501733795	65.38497581452239	0.5173217854763491	0.2623543591803937	0.2308829677241153	lconf	intergenic	-
EcDNA00000057	17	23240167	25568894	6	6	0	Fgr-2	17:23240167-25568894	6	0	196.0	17.300508818766648	156.07002964082182	0.5786924939467313	0.206960709204334	0.06447986389130199	conf	intergenic	-
EcDNA00000058	17	23245933	26016245	1	1	0	Nor-2	17:23245933-26016245	1	0	34.0	10.037577716878099	121.78639882871828	0.21621621621621626	0.8653045781309119	0.20117625740349826	lconf	intergenic	-
EcDNA00000059	17	23394761	26281234	8	2	6	Fgr-1,Fgr-2	17:23394761-26281234,17:23394902-26281109	0,2	6,0	0.0,62.0	15.016033408245981,18.896371258194577	170.37557406970527,208.8146335959233	0.5537126325940213,0.3254437869822485	0.5380745483649668,0.09927464087612003	0.09239511334420936,0.06454803830771667	conf	intergenic	-
EcDNA00000060	17	23394902	24652127	2	2	0	Fgr-2	17:23394902-24652127	2	0	62.0	15.08681421384398	120.46568107431915	0.3254437869822485	0.2109704641350211	0.06318598500666149	conf	intergenic	-
EcDNA00000061	17	23398064	26611585	165	6	159	Fgr-2,Fgr-3,Fgr-3,Fgr-1,Nor-3,Nor-2,Nor-1,Nor-2	17:23398074-26611545,17:23398066-26611498,17:23398324-26611553,17:23398064-26611532,17:23398098-26611562,17:23398282-26611585,17:23398065-26611563,17:23398067-26611585	0,0,0,2,0,0,4,0	21,21,8,18,36,16,24,15	0.0,0.0,0.0,46.0,0.0,0.0,80.0,0.0	24.65573425121932,29.983027492101908,29.982046719981675,19.507771666000718,19.307784994635075,13.287369725170644,11.725130683137193,13.288455518220218	365.523719825124,545.1610158260279,545.1782060207112,293.5626612385512,345.9383909974064,205.1564939778651,179.64582715719368,205.14969476499667	0.7128486511202561,0.9722830051057624,0.27126723379290113,0.652384367156687,0.8522800256904303,0.34907145105445386,0.7610422624721958,0.7640195709446744	0.6326502544354284,0.267443058847779,0.29346314325452016,0.4030785996458248,0.3577927795714705,0.7939900867410161,0.5343013468013468,0.7939900867410161	0.06375784937844467,0.18926057872081936,0.18927253550867368,0.0917581877274023,0.2244920123580037,0.19315638767959326,0.2230127418781652,0.19314346457682827	conf	intergenic	-
EcDNA00000062	17	23567087	24398891	1	1	0	Nor-2	17:23567087-24398891	1	0	20.97	6.512026871714972	23.45143223697588	0.6489361702127661	0.0035168070663286173	0.2018263917942208	lconf	intergenic	-
EcDNA00000063	17	23624097	26310318	2	2	0	Nor-2	17:23624097-26310318	2	0	40.0	10.275806793260868	122.76146648488451	0.580003936233025	0.2515151515151515	0.1977767279758441	conf	intergenic	-
EcDNA00000064	17	23676197	26101434	1	1	0	Fgr-1	17:23676197-26101434	1	0	23.89	15.468696049087159	184.10018341960304	0.9961832061068704	0.006346886349543804	0.09226314789028868	conf	intergenic	-
EcDNA00000065	17	23734186	25228376	4	4	0	Fgr-3	17:23734186-25228376	4	0	172.0	20.082874333250796	202.72317276889112	0.5159722222222223	0.14491213151927435	0.18983663389528774	conf	intergenic	-
EcDNA00000066	17	24067144	25390318	5	2	3	Fgr-2	17:24067144-25390318	2	3	16.0	19.86573118879301	200.51468495654441	0.7869314843107298	0.8377143217347454	0.06137439218122484	hconf	intergenic	-
EcDNA00000067	17	24187649	26027610	6	6	0	Fgr-1	17:24187649-26027610	6	0	93.81	16.723098478717755	209.3283231962029	0.9284873619906966	0.5171499292786421	0.09179596741452672	hconf	intergenic	-
EcDNA00000068	17	24579705	25007823	1	1	0	Nor-3	17:24579705-25007823	1	0	9.0	13.002770264272936	122.51278519563006	0.5492996810428512	0.1260239445494644	0.21208638739786692	lconf	intergenic	-
EcDNA00000069	17	24689802	25260792	1	1	0	Nor-2	17:24689802-25260792	1	0	12.88	10.815187656526382	93.62343404695076	0.32406334492081884	0.3686054660126139	0.21333648575281527	lconf	intergenic	-
EcDNA00000070	17	25011271	26603619	58	58	0	Nor-2	17:25011271-26603619	58	0	1725.9	13.72939897560081	155.0047854691435	0.4654731457800512	0.05790999764578969	0.1857722055731536	conf	intergenic	-
EcDNA00000071	17	25033088	25147775	4	4	0	Fgr-2	17:25033088-25147775	4	0	106.0	35.397080750215814	278.9863414528159	0.8004343629343629	0.2844311377245509	0.06445368699155092	conf	intergenic	-
EcDNA00000072	17	25115365	25268415	18	18	0	Fgr-3	17:25115365-25268415	18	0	565.5799999999998	23.699934661875204	205.85720450714507	0.9935476504840726	0.8956889915319477	0.1647827507350539	hconf	intergenic	-
EcDNA00000073	17	25115365	25302847	57	57	0	Fgr-3	17:25115365-25302847	57	0	1623.6300000000006	22.11654985545279	186.1750279968897	0.9935476504840726	0.4097941802696948	0.15642034968690327	conf	intergenic	-
EcDNA00000074	17	25115365	25309968	18	18	0	Fgr-3	17:25115365-25309968	18	0	565.5799999999998	21.71023057198501	182.76218916822228	0.9935476504840726	0.3095860566448801	0.15556800254877878	conf	intergenic	-
EcDNA00000075	17	25115365	25312853	4	4	0	Nor-3	17:25115365-25312853	4	0	163.0	14.139081868265414	123.96109980047876	0.9952317065124155	0.3400915631131459	0.1876772259580329	conf	intergenic	-
EcDNA00000076	17	25115365	25367491	2	2	0	Fgr-1	17:25115365-25367491	2	0	46.0	12.115144808548107	71.62241422196006	0.9884915697799134	0.3699469171090241	0.091874697571849	conf	intergenic	-
EcDNA00000077	17	25115365	25475917	8	8	0	Nor-3	17:25115365-25475917	8	0	256.0	17.175644567219152	192.07851880248586	0.9952317065124155	0.4134977732100034	0.21100701147129955	lconf	intergenic	-
EcDNA00000078	17	25115365	25493733	8	8	0	Nor-3	17:25115365-25493733	8	0	256.0	17.143043280615693	188.0290415226539	0.9952317065124155	0.29110512129380056	0.2118255243572395	lconf	intergenic	-
EcDNA00000079	17	25115365	25517150	8	8	0	Nor-3	17:25115365-25517150	8	0	256.0	17.35391316251229	183.33084845857368	0.9952317065124155	0.2770457133561087	0.20881068233010192	lconf	intergenic	-
EcDNA00000080	17	25115365	25532083	8	8	0	Nor-3	17:25115365-25532083	8	0	256.0	17.074856377694267	180.0556538514999	0.9952317065124155	0.2129861982434128	0.2083279339985314	lconf	intergenic	-
EcDNA00000081	17	25115365	25619127	20	20	0	Fgr-3	17:25115365-25619127	20	0	593.5799999999998	26.147192523453537	267.2084343831048	0.9935476504840726	0.7350841489808444	0.17634319380977526	hconf	intergenic	-
EcDNA00000082	17	25115365	25657993	5	5	0	Nor-3	17:25115365-25657993	5	0	181.0	16.555459725631554	167.05548762991776	0.9952317065124155	0.3987381703470032	0.2127921891240408	lconf	intergenic	-
EcDNA00000083	17	25115365	25665808	2	2	0	Fgr-1	17:25115365-25665808	2	0	46.0	17.112881806108902	180.3439398541098	0.9884915697799134	0.3653504091070793	0.08996208508419581	conf	intergenic	-
EcDNA00000084	17	25115365	25744525	18	18	0	Fgr-3	17:25115365-25744525	18	0	565.5799999999998	24.207837434039035	241.207993564164	0.9935476504840726	0.23324396782841825	0.1888772331362452	conf	intergenic	-
EcDNA00000085	17	25115365	25929869	46	46	0	Nor-3,Fgr-3	17:25115365-25929869,17:25115365-25924950	8,38	0,0	256.0,1159.09	19.68171181479772,30.642731769980923	292.608332350735,452.7586113851623	0.9952317065124155,0.9935476504840726	0.4747409326424871,0.4124819509064656	0.22891723060905775,0.19389069708554385	conf	intergenic	-
EcDNA00000086	17	25115365	26009128	18	18	0	Fgr-3	17:25115365-26009128	18	0	565.79	29.15064396266124	431.05149168732765	0.9935476504840726	0.42215703971119134	0.19530009633426312	conf	intergenic	-
EcDNA00000087	17	25115365	26074454	9	9	0	Fgr-2	17:25115365-26074454	9	0	248.96	23.42553089442169	315.40857521126463	0.9850422925593768	0.32361376673040154	0.07009151392623625	conf	intergenic	-
EcDNA00000088	17	25115365	26138408	18	18	0	Fgr-3	17:25115365-26138408	18	0	565.79	29.04143520849075	408.5266064146277	0.9935476504840726	0.3918152910272363	0.19431441298166352	conf	intergenic	-
EcDNA00000089	17	25115365	26395527	9	9	0	Nor-3	17:25115365-26395527	9	0	279.0	17.634186142066394	242.19537894691686	0.9952317065124155	0.31137123745819395	0.23412818065213625	lconf	intergenic	-
EcDNA00000090	17	25115365	26465293	8	8	0	Fgr-2	17:25115365-26465293	8	0	221.95	22.41582439952353	271.0094227373212	0.9850422925593768	0.32903402854006586	0.06470271007046302	conf	intergenic	-
EcDNA00000091	17	25115365	26538278	18	18	0	Fgr-3	17:25115365-26538278	18	0	565.5799999999998	26.488150716171685	355.9395231431195	0.9935476504840726	0.4263947491795593	0.1955404160338685	conf	intergenic	-
EcDNA00000092	17	25253509	26561737	1	1	0	Fgr-2	17:25253509-26561737	1	0	23.0	22.55437202077925	274.5844424645768	0.27355217507339197	0.7175438596491228	0.06505823143977961	conf	intergenic	-
EcDNA00000093	17	25260611	25970435	2	2	0	Nor-2	17:25260611-25970435	2	0	47.78	14.136047809034352	202.88330371474976	0.8721174004192872	0.5802587446094873	0.19858162023262105	hconf	intergenic	-
EcDNA00000094	17	25260777	25970603	1	1	0	Nor-2	17:25260777-25970603	1	0	30.0	14.134279386779294	202.88307073734538	0.3037313432835821	0.11390575310783466	0.19858106071065304	conf	intergenic	-
EcDNA00000095	17	25389721	26299823	6	6	0	Nor-3,Fgr-3	17:25389721-26299823,17:25390077-26299823	4,2	0,0	105.52,52.66	19.228317265537267,27.753171764426554	278.8286259809115,401.9592911273679	0.8702952029520296,0.0013808180632379873	0.3831719128329298,0.3111829501915709	0.2436001678932691,0.20328201498000545	lconf	intergenic	-
EcDNA00000096	17	25537701	26042905	3	3	0	Fgr-3	17:25537701-26042905	3	0	63.0	31.607119104361807	515.0784565702033	0.4736842105263158	0.8245057359043202	0.2121776549671024	lconf	intergenic	-
EcDNA00000097	17	25565672	26504482	1	1	0	Fgr-2	17:25565672-26504482	1	0	9.0	22.780915201158923	280.42258643508734	0.717208891505962	0.5254083484573503	0.06240772893343701	hconf	intergenic	-
EcDNA00000098	17	25828864	26385686	6	6	0	Fgr-3	17:25828864-26385686	6	0	121.96	29.14149764197535	469.5798883682394	0.28595730670032377	0.08131216192636538	0.20400415213479356	lconf	intergenic	-
EcDNA00000099	17	25830897	26549307	2	1	1	Nor-1	17:25830897-26549307	1	1	20.0	10.738940159518938	148.08967384490586	0.4082377476538061	0.4884988185369147	0.20070990103144445	lconf	intergenic	-
EcDNA00000100	17	25919590	26549328	3	3	0	Nor-1	17:25919590-26549328	3	0	25.99	11.466627391073748	158.1316003937134	0.4613368283093054	0.3791172595520422	0.19791405314591148	conf	intergenic	-
EcDNA00000101	17	26135885	26446910	1	1	0	Fgr-3	17:26135885-26446910	1	0	11.98	20.29034321999839	166.1330296993835	0.8226421086059066	0.002120432425835715	0.19622859898721967	conf	intergenic	-
EcDNA00000102	17	46210500	47098441	27	27	0	Nor-3,Nor-1,Fgr-1,Fgr-3	17:46210500-47098441,17:46210500-47098441,17:46210500-47098441,17:46210500-47098441	4,10,8,5	0,0,0,0	225.98,660.99,590.0,328.0	27.05800272765871,28.310949714001268,30.633852924912805,38.624383827303845	8.668367663600074,10.075786021894118,10.068331812293753,11.344182258723695	0.4719842718719281,0.3966604191514738,0.3708479020979021,0.3012781497261108	0.37244511733535207,0.3316195372750643,0.38564866972874606,0.4970048843424569	0.002273799723179806,0.0024224582489151872,0.002091355168868202,0.0013964891811505493	conf	exon	ENSG00000179673,ENSG00000261575,ENSG00000263142,ENSG00000261886,ENSG00000185829,ENSG00000120071,ENSG00000262031,ENSG00000238083,ENSG00000262879,ENSG00000262633,ENSG00000228696,ENSG00000232300,ENSG00000073969,ENSG00000176681,ENSG00000108379,ENSG00000108433,ENSG00000158955
EcDNA00000103	17	67857626	68215272	22	2	20	Fgr-1,Fgr-2	17:67857626-68215272,17:67858247-68215262	2,0	4,16	17.98,0.0	26.298977200919342,40.22258448524572	7.814302776836814,11.466608183529482	0.33125599232981784,0.3667623146819704	0.4454531225543904,0.40198841396586815	0.005748701229707588,0.005663627578673165	conf	exon	ENSG00000267731,ENSG00000265055,ENSG00000278740,ENSG00000278730,ENSG00000171634,ENSG00000274561,ENSG00000274712,ENSG00000182481,ENSG00000277476,ENSG00000237854,ENSG00000267023,ENSG00000186665,ENSG00000266717
EcDNA00000104	18	15526862	15657127	1	1	0	Nor-2	18:15526862-15657127	1	0	7.96	28.53576171650098	28.872097547046327	0.5441860465116279	0.24256013045250716	0.02787394925728323	conf	intergenic	-
EcDNA00000105	18	17538975	18038726	49	2	47	Nor-2,Fgr-3,Nor-3,Fgr-1,Fgr-2	18:17538975-18038685,18:17538975-18038628,18:17538975-18038671,18:17538994-18038611,18:17538997-18038726	2,0,0,0,0	8,10,4,10,15	38.0,0.0,0.0,0.0,0.0	13.732618918973005,27.853498327839517,22.788973696007172,24.743213301388863,23.414090437016863	11.290193733434064,21.503229851528463,16.480948727257125,18.392294171430272,18.514260710103965	0.3264604810996564,0.2209611338722179,0.11820056715648362,0.12011078835371207,0.22334241598546772	0.4272445820433437,0.5542466550319953,0.4303164908384231,0.4034299034299034,0.445766408883601	0.03937283624502212,0.026284241263436824,0.023744436617463414,0.021142194921309726,0.02386093262548301	conf	intergenic	-
EcDNA00000106	18	67370844	67931450	5	1	4	Nor-2,Fgr-1	18:67370844-67931294,18:67370928-67931450	0,1	4,0	0.0,8.0	34.809165848871444,27.61655028705385	7.94329451571989,7.214563931161704	0.3919769742759489,0.3817372473532242	0.5136175251628182,0.3530990072444325	0.0002587206708894638,0.00030864087404241044	conf	exon	ENSG00000263594,ENSG00000260578,ENSG00000265533,ENSG00000171451,ENSG00000265555,ENSG00000263424
EcDNA00000107	19	8931480	9163834	1	1	0	Fgr-1	19:8931480-9163834	1	0	49.98	26.322985616774407	7.67687781758075	0.4868797090153287	0.28811830698623153	0.0008521480155280305	conf	exon	ENSG00000161807,ENSG00000170929,ENSG00000170920,ENSG00000170923,ENSG00000181143,ENSG00000130803
EcDNA00000108	19	23299147	27819283	26	2	24	Fgr-1,Fgr-3,Nor-3,Nor-2,Fgr-2	19:23299147-27818990,19:23299147-27819283,19:23299147-27819105,19:23299147-27819187,19:23299255-27819267	0,2,0,0,0	6,5,3,5,5	0.0,34.0,0.0,0.0,0.0	32.24210597580491,50.094283225106494,37.56861568182713,29.72314050318139,47.416655973479706	59.66495878809757,113.96538410292,93.85578268138755,57.10848809099836,97.7963659770817	0.3410001026799466,0.3550160805062766,0.3840746576172585,0.37250199840127896,0.3578634480273825	0.39712057588482297,0.7672176308539945,0.6752232142857143,0.4916551637595683,0.5807826423866719	0.09103103802499336,0.06723448144038144,0.0976385178800334,0.114232174936505,0.08541349005268127	conf	exon	ENSG00000281468,ENSG00000213967,ENSG00000267696,ENSG00000196172,ENSG00000261824,ENSG00000267934,ENSG00000269397,ENSG00000167232,ENSG00000269289,ENSG00000287399,ENSG00000213096,ENSG00000269416,ENSG00000233836,ENSG00000261770,ENSG00000268362,ENSG00000197372,ENSG00000267575,ENSG00000267924,ENSG00000276030
EcDNA00000109	19	23322942	23468216	21	8	13	Nor-3,Nor-2,Fgr-2	19:23322974-23468027,19:23322942-23468182,19:23322951-23468216	0,6,2	3,4,6	0.0,455.8799999999998,127.55	27.844877389643784,31.42539933902507,43.37443293291571	7.294365598073544,7.662994168900081,10.531386478164457	0.4404145077720208,0.6020206998521439,0.5245144858325375	0.3726308664259928,0.40321947389085205,0.4684863993934224	0.00011719854122286336,0.0008055632057284495,0.0008398444222627612	conf	exon	ENSG00000267934,ENSG00000167232,ENSG00000269416
EcDNA00000110	19	35210142	38591544	1	1	0	Fgr-1	19:35210142-38591544	1	0	16.0	28.848394837407678	13.553807998128937	0.5016501650165016	0.2120986920332937	0.000923877137353086	conf	exon	ENSG00000167604,ENSG00000254004,ENSG00000198453,ENSG00000171777,ENSG00000142065,ENSG00000268764,ENSG00000267345,ENSG00000189144,ENSG00000233527,ENSG00000179168,ENSG00000232680,ENSG00000012124,ENSG00000267640,ENSG00000283758,ENSG00000099338,ENSG00000099337,ENSG00000266973,ENSG00000267049,ENSG00000267041,ENSG00000161281,ENSG00000287496,ENSG00000180479,ENSG00000105261,ENSG00000126243,ENSG00000126247…
EcDNA00000111	19	42879001	43185859	7	7	0	Nor-2,Fgr-2	19:42879001-43185859,19:42879001-43185859	3,4	0,0	89.98,117.0	36.13381107874,36.440317671365904	8.052589455305833,15.391087063674693	0.4239819004524887,0.4301549830647645	0.31948577550291635,0.2920818038804405	0.00042038988717908607,0.00044971941419158046	conf	exon	ENSG00000221878,ENSG00000282943,ENSG00000231924,ENSG00000204941,ENSG00000243130,ENSG00000242221,ENSG00000170848,ENSG00000227606
EcDNA00000112	19	52683531	52978836	27	16	11	Fgr-2,Fgr-1,Nor-1,Fgr-3	19:52683531-52978765,19:52683531-52978833,19:52683531-52978765,19:52683606-52978836	6,2,8,0	0,5,0,6	101.9,71.0,260.0,0.0	42.95143174566615,27.931473542339702,24.95602132545709,38.8663076245639	11.23942977335453,8.049053328111345,7.264790202284324,9.442681568973168	0.2752668635021576,0.3207436970699893,0.3282507412113511,0.34785531800457176	0.4612971883051417,0.37775534241965336,0.6814603918941551,0.3668469263878159	0.006808158951882236,0.007676886712585758,0.0062967002445517796,0.002537005046912577	conf	exon	ENSG00000213801,ENSG00000269646,ENSG00000180257,ENSG00000242779,ENSG00000198538,ENSG00000213793,ENSG00000189190,ENSG00000204604,ENSG00000221874,ENSG00000213020,ENSG00000269082,ENSG00000182986,ENSG00000167766
EcDNA00000113	2	36604794	42313060	3	2	1	Fgr-2	2:36604794-42313060	2	1	18.0	45.63042629758319	11.510553291126625	0.22721321381810855	0.3697240608613427	0.0006804167850622238	conf	exon	ENSG00000115808,ENSG00000214691,ENSG00000214694,ENSG00000163171,ENSG00000152133,ENSG00000143891,ENSG00000115816,ENSG00000231312,ENSG00000232028,ENSG00000225284,ENSG00000237442,ENSG00000287255,ENSG00000143924,ENSG00000233128,ENSG00000115904,ENSG00000119787,ENSG00000273035,ENSG00000152154,ENSG00000205221,ENSG00000271443,ENSG00000235848,ENSG00000218739,ENSG00000269210,ENSG00000236213,ENSG00000162878…
EcDNA00000114	2	61690301	64731264	3	3	0	Nor-2	2:61690301-64731264	3	0	54.0	33.099705586684216	7.891922548087629	0.27014038194005313	0.37559687087270144	0.00031371641154463243	conf	exon	ENSG00000233694,ENSG00000197329,ENSG00000228541,ENSG00000228079,ENSG00000231609,ENSG00000223935,ENSG00000242412,ENSG00000260101,ENSG00000226605,ENSG00000173163,ENSG00000143951,ENSG00000169764,ENSG00000286360,ENSG00000226622,ENSG00000186889,ENSG00000238201,ENSG00000238012,ENSG00000226756,ENSG00000119862,ENSG00000225889,ENSG00000230923,ENSG00000223863,ENSG00000119844,ENSG00000115484,ENSG00000170264…
EcDNA00000115	2	87396711	90298408	78	12	66	Nor-1,Fgr-2,Nor-3,Nor-3	2:87416054-90296755,2:87396711-90291210,2:87415791-90298408,2:87406964-90290898	0,0,12,0	30,32,0,4	0.0,0.0,251.6,0.0	32.638551866368644,55.621123379210005,32.417645146753806,32.34664905646246	159.87165820459862,321.111743556044,161.53668477436673,161.49107307081948	0.3147275405007364,0.5226168505894316,0.37897819490508783,0.2230382212123671	0.4760145076301923,0.2161365826793336,0.3226833294034426,0.2655677655677656	0.09558541480007818,0.09350357350270287,0.09600026642457184,0.09600462423897356	conf	exon	ENSG00000225523,ENSG00000172086,ENSG00000144115,ENSG00000251546,ENSG00000283196,ENSG00000243290,ENSG00000243264,ENSG00000115593,ENSG00000172071,ENSG00000172073,ENSG00000230006,ENSG00000244437,ENSG00000241566,ENSG00000234028,ENSG00000242371,ENSG00000125551,ENSG00000240864,ENSG00000243063,ENSG00000241351,ENSG00000273445,ENSG00000224041,ENSG00000243238,ENSG00000273962,ENSG00000211623,ENSG00000211626…
EcDNA00000116	2	92463930	92581169	1	1	0	Nor-1	2:92463930-92581169	1	0	8.0	27.279881268178677	32.177098992989265	0.7790421195652174	0.3268128161888701	0.07882189373843175	conf	intergenic	-
EcDNA00000117	20	26443451	26554998	22	1	21	Nor-2,Fgr-3	20:26443464-26554952,20:26443451-26554998	1,0	0,21	9.0,0.0	61.441617035017224,64.39666687584604	105.88991330877373,89.19877112631231	0.5992608236536431,0.5026041666666666	0.585472972972973,0.5509677419354839	0.05988985361653273,0.032112024527777526	hconf	intergenic	-
EcDNA00000118	20	26608144	27246402	3	3	0	Nor-2	20:26608144-27246402	3	0	80.0	42.65534157033676	45.484924404554654	0.5933296733461433	0.2688339731285989	0.0362032281616525	conf	intergenic	-
EcDNA00000119	20	26621564	27612450	1	1	0	Nor-3	20:26621564-27612450	1	0	20.91	36.45300771228981	29.093915248113365	0.3744394618834081	0.3153409090909091	0.020996360832628576	conf	intergenic	-
EcDNA00000120	20	28648602	29258241	2	2	0	Nor-2	20:28648602-29258241	2	0	29.94	58.624914088501555	74.41169660110229	0.22778962331201136	0.2797370838928546	0.07083864385316556	conf	intergenic	-
EcDNA00000121	20	28732017	28900935	50	50	0	Fgr-3	20:28732017-28900935	50	0	1871.89	127.20760960939629	138.88370829138978	0.5188960716061661	0.4280018819800411	0.15175410554233415	conf	intergenic	-
EcDNA00000122	20	28735061	28905064	7	7	0	Fgr-2	20:28735061-28905064	7	0	194.99	140.74405157556043	149.75643170329545	0.4103977810851035	0.3246851722446067	0.15403257589571948	conf	intergenic	-
EcDNA00000123	20	28838962	29157242	40	4	36	Nor-1,Nor-2	20:28840390-29156125,20:28838962-29157242	4,0	6,30	52.98,0.0	50.36939522067557,64.25563968832475	65.87403072247729,84.88537567883594	0.33455129700173625,0.6189699205448355	0.5389527458492975,0.5784555712270804	0.09171615436996217,0.09078170164634912	conf	intergenic	-
EcDNA00000124	20	28840390	29156125	15	6	9	Nor-1,Nor-2	20:28840390-29156125,20:28840390-29156125	4,2	6,3	52.98,24.99	50.36939522067557,63.801393573724795	65.87403072247729,84.3564464768047	0.33455129700173625,0.3337175054424382	0.5389527458492975,0.5733256351039261	0.09171615436996217,0.09136142651274012	conf	intergenic	-
EcDNA00000125	20	28840654	29152742	149	7	142	Fgr-3,Fgr-1,Nor-2,Fgr-3	20:28840693-29152715,20:28841185-29152720,20:28840654-29152742,20:28841039-29152332	0,0,0,7	15,112,15,0	0.0,0.0,0.0,138.98000000000002	78.05369493176765,56.195197971335475,64.1095396170311,78.01354029804719	107.30064253191351,76.3590017654292,84.65792109488247,107.41150852528536	0.3887938284852527,0.4778800328677074,0.3555134072282448,0.6029347848583314	0.9269515918011338,0.9506912442396314,0.4898648648648649,0.19417802456671715	0.11731865060796995,0.13340395140192915,0.09240342467509163,0.11759339272004188	conf	intergenic	-
EcDNA00000126	20	28861469	29190012	23	2	21	Nor-2,Fgr-1	20:28861469-29190012,20:28861496-29189917	0,2	21,0	0.0,53.0	58.391005134792096,52.297340913035406	77.50240218082175,73.85169891395785	0.4959116022099448,0.5755445430448312	0.415009851334408,0.4441680848278571	0.049336007767628594,0.11908799985384612	conf	intergenic	-
EcDNA00000127	20	28863765	29203489	14	8	6	Fgr-1	20:28863765-29203489	8	6	170.0	50.658190177909134	73.16869656431271	0.3120099786172488	0.3793962793962794	0.13081207097526226	conf	intergenic	-
EcDNA00000128	20	28896364	29130751	77	51	26	Nor-3,Fgr-3,Fgr-1,Fgr-2	20:28896364-29130277,20:28896364-29130751,20:28896364-29129897,20:28896364-29130430	10,16,14,11	6,0,0,20	273.98,417.0,392.0,324.0	63.432998593494155,76.01074718307757,55.37371592023396,91.89805012261499	68.87356086985528,93.79115592834525,67.04844940769077,109.4136748067256	0.9930313588850174,0.9947826086956522,0.9949629629629628,0.9928907235408784	0.2977564800697016,0.532,0.17112161581435326,0.5716168271667511	0.012825281194290186,0.02127251084744461,0.039921552842638944,0.012141874514025958	hconf	intergenic	-
EcDNA00000129	20	28896364	29134165	24	6	18	Nor-1	20:28896364-29134165	6	18	112.83	48.808247231929215	57.7015792949	0.9917051944519988	0.3868613138686132	0.012560922788381884	conf	intergenic	-
EcDNA00000130	20	28896364	29144127	13	4	9	Nor-1	20:28896364-29144127	4	9	64.86999999999999	47.311935196135025	57.09607808129414	0.9917051944519988	0.9545214172395556	0.017282645108430233	hconf	intergenic	-
EcDNA00000131	20	28896364	29149423	2	2	0	Fgr-3	20:28896364-29149423	2	0	46.0	70.86386969046744	92.13753054418319	0.9947826086956522	0.2242041712403952	0.04709178491972228	conf	intergenic	-
EcDNA00000132	20	28896364	29158136	5	5	0	Nor-1	20:28896364-29158136	5	0	79.83999999999997	45.420709625170005	56.201457117268745	0.9917051944519988	0.2306501547987616	0.021503445746680318	conf	intergenic	-
EcDNA00000133	20	28896364	29164631	10	2	8	Fgr-3	20:28896364-29164631	2	8	46.0	67.4024348876306	90.7238050919523	0.9947826086956522	0.9753246753246754	0.06208739800273608	hconf	intergenic	-
EcDNA00000134	20	28896364	29173509	4	4	0	Nor-1	20:28896364-29173509	4	0	54.84	43.3640621335402	55.32213150258121	0.9917051944519988	0.3986706456863809	0.026855977917696512	conf	intergenic	-
EcDNA00000135	20	28896364	29192132	2	2	0	Fgr-3	20:28896364-29192132	2	0	46.0	61.962916880798474	88.20200384897343	0.9947826086956522	0.54	0.08953639338941333	hconf	intergenic	-
EcDNA00000136	20	28896364	29200336	54	34	20	Nor-3,Fgr-3,Nor-1,Nor-2,Fgr-2	20:28896364-29200158,20:28896364-29200329,20:28896369-29200336,20:28896364-29200158,20:28896364-29200158	5,14,0,4,11	0,8,12,0,0	137.0,387.0,0.0,105.0,324.0	50.12764899899274,60.69397792509007,40.50644642346044,50.471431298840656,72.92918227483095	65.38195614945751,87.42640845188457,53.76304788000505,66.33123500401764,102.4531343315133	0.9930313588850174,0.9947826086956522,0.9566163296647044,0.9938860721741724,0.9928907235408784	0.5770261219022104,0.47650645624103294,0.6959672337744172,0.4319172791827582,0.5293344123002225	0.10994292184835776,0.09576431497047358,0.0327140775149934,0.035507613711923215,0.08352370356228234	hconf	intergenic	-
EcDNA00000137	20	29062365	30360448	12	10	2	Fgr-2	20:29062365-30360448	10	2	263.0	71.1323382249055	76.16529990383309	0.4216848364717542	0.5469218802089121	0.08791040326388991	conf	exon	ENSG00000287288,ENSG00000231934,ENSG00000287889,ENSG00000205611,ENSG00000286483
EcDNA00000138	20	29362202	29802582	5	4	1	Nor-3,Fgr-2	20:29362202-29799850,20:29364787-29802582	1,3	0,1	22.0,67.54	51.40746901619566,79.47409860779588	40.46983224594753,59.99120046943462	0.4500665778961385,0.27956775654523064	0.5495676343421866,0.35274776890558945	0.007846488502175264,0.007738781849952603	conf	exon	ENSG00000287889
EcDNA00000139	20	29755005	30503718	5	5	0	Fgr-2	20:29755005-30503718	5	0	116.99	56.114575277843436	69.85354244568316	0.2247806222351149	0.32447807356677344	0.1537838931606637	conf	exon	ENSG00000287288,ENSG00000231934,ENSG00000205611,ENSG00000286483
EcDNA00000140	22	20667800	22114802	4	3	1	Fgr-3	22:20667800-22114802	3	1	42.88	38.66679659046775	41.710396813575	0.39857515425227397	0.3913776493256262	0.002959912978696643	conf	exon	ENSG00000169668,ENSG00000283972,ENSG00000183246,ENSG00000099957,ENSG00000183506,ENSG00000099960,ENSG00000286365,ENSG00000185651,ENSG00000274600,ENSG00000226872,ENSG00000161179,ENSG00000234503,ENSG00000100038,ENSG00000100030,ENSG00000100034,ENSG00000099937,ENSG00000133475,ENSG00000217261,ENSG00000161180,ENSG00000272954,ENSG00000285314,ENSG00000099949,ENSG00000237476,ENSG00000099940,ENSG00000099942…
EcDNA00000141	22	38102988	47745470	2	2	0	Nor-1	22:38102988-47745470	2	0	40.0	26.142208406507784	7.448726336819416	0.3230061349693252	0.32210526315789473	0.0016519605636805962	conf	exon	ENSG00000198792,ENSG00000183864,ENSG00000100399,ENSG00000100393,ENSG00000100395,ENSG00000225528,ENSG00000236117,ENSG00000225720,ENSG00000138944,ENSG00000224883,ENSG00000100311,ENSG00000100316,ENSG00000230912,ENSG00000133477,ENSG00000286801,ENSG00000277232,ENSG00000100401,ENSG00000100403,ENSG00000183741,ENSG00000288106,ENSG00000128274,ENSG00000128272,ENSG00000244509,ENSG00000236272,ENSG00000279833…
EcDNA00000142	3	9992880	11870472	5	3	2	Fgr-2	3:9992880-11870472	3	2	71.0	48.35761869458327	12.030922569809091	0.3533220189829656	0.232656291216038	0.0006343231117303441	conf	exon	ENSG00000224771,ENSG00000163705,ENSG00000226567,ENSG00000125037,ENSG00000206567,ENSG00000285906,ENSG00000196639,ENSG00000132164,ENSG00000272483,ENSG00000134086,ENSG00000157103,ENSG00000180385,ENSG00000197548,ENSG00000287964,ENSG00000231177,ENSG00000286962,ENSG00000186162,ENSG00000254999,ENSG00000287086,ENSG00000144560,ENSG00000157017,ENSG00000157014,ENSG00000271716,ENSG00000230599,ENSG00000232287…
EcDNA00000143	3	10046501	11870490	32	6	26	Nor-1,Nor-3,Fgr-2,Fgr-3	3:10046592-11870472,3:10046592-11870472,3:10046501-11870490,3:10046546-11870363	2,4,0,0	0,0,14,12	38.93,124.0,0.0,0.0	27.53824045441586,28.118534662368134,48.504321572114755,40.10421824119416	7.338602852512928,7.193047837079474,12.052789295361253,9.480464725471338	0.4042360060514372,0.3882190520018408,0.4409473953013279,0.3748513169073917	0.3366369342583416,0.3854216293473082,0.1998423334647221,0.38807126258714175	0.0005109985306050837,0.002273724148518543,0.000652964464149729,0.0019091827743682613	conf	exon	ENSG00000224771,ENSG00000163705,ENSG00000226567,ENSG00000285906,ENSG00000196639,ENSG00000132164,ENSG00000272483,ENSG00000134086,ENSG00000157103,ENSG00000197548,ENSG00000287964,ENSG00000231177,ENSG00000286962,ENSG00000254999,ENSG00000287086,ENSG00000144560,ENSG00000157017,ENSG00000157014,ENSG00000271716,ENSG00000230599,ENSG00000232287,ENSG00000240288,ENSG00000236999,ENSG00000144554,ENSG00000144559…
EcDNA00000144	3	43322952	52565202	1	1	0	Nor-1	3:43322952-52565202	1	0	8.0	26.42738402445292	7.3295027364057885	0.38565022421524653	0.373775433308214	0.0011122832643566233	conf	exon	ENSG00000261603,ENSG00000247596,ENSG00000012171,ENSG00000114268,ENSG00000164045,ENSG00000286570,ENSG00000181555,ENSG00000169981,ENSG00000243989,ENSG00000068745,ENSG00000160796,ENSG00000160791,ENSG00000160799,ENSG00000007402,ENSG00000041880,ENSG00000244380,ENSG00000228008,ENSG00000163788,ENSG00000196345,ENSG00000010256,ENSG00000177479,ENSG00000271192,ENSG00000188338,ENSG00000162244,ENSG00000284672…
EcDNA00000145	3	90537793	90691514	6	2	4	Nor-3,Fgr-1	3:90537793-90691430,3:90537871-90691514	2,0	0,4	46.0,0.0	45.2165884520005,46.684287601778145	66.05048811308393,65.34236303372236	0.4038910505836576,0.8128440366972477	0.4505816616286525,0.2938792055127685	0.025338948300214145,0.02494744309861172	conf	intergenic	-
EcDNA00000146	3	90968725	91229669	7	1	6	Fgr-2,Fgr-3	3:90968725-91229497,3:90968865-91229669	0,1	6,0	0.0,7.99	39.43314849753808,38.98635373690588	55.2845308978389,60.27453559281393	0.4436993927125506,0.3721037287095289	0.4547176308539945,0.13699332991277574	0.03737364440967589,0.06440085274765725	conf	intergenic	-
EcDNA00000147	3	136068472	136777888	1	1	0	Nor-1	3:136068472-136777888	1	0	20.0	24.495053677954825	6.972629517913322	0.2407912687585266	0.2761705101327743	0.007776819242870192	conf	exon	ENSG00000073711,ENSG00000261758,ENSG00000114054,ENSG00000286915,ENSG00000273455,ENSG00000174579,ENSG00000118007
EcDNA00000148	4	33075635	33455431	2	2	0	Nor-1	4:33075635-33455431	2	0	48.0	30.515869045487577	7.09612306486017	0.2895148669796557	0.3908872901678657	0.0003659859503522944	conf	exon	ENSG00000248417,ENSG00000287968
EcDNA00000149	4	51262947	51561253	1	1	0	Fgr-2	4:51262947-51561253	1	0	9.0	35.47776779548517	112.79633991219356	0.6137377341659233	0.6953531985830381	0.06416900766327194	hconf	intergenic	-
EcDNA00000150	4	135312998	139015406	2	2	0	Fgr-1	4:135312998-139015406	2	0	42.0	27.945041173204032	7.325411891419928	0.2969592408885055	0.3999803401159933	0.0004318810892802738	conf	exon	ENSG00000250033,ENSG00000287441,ENSG00000249381,ENSG00000250501,ENSG00000248869,ENSG00000251567,ENSG00000250577,ENSG00000250865,ENSG00000287144,ENSG00000248397,ENSG00000250977,ENSG00000151012,ENSG00000151014,ENSG00000250341,ENSG00000251632,ENSG00000249091,ENSG00000189184,ENSG00000250665,ENSG00000250034,ENSG00000251372,ENSG00000248330,ENSG00000261166,ENSG00000250777,ENSG00000248307,ENSG00000250126…
EcDNA00000151	4	137022977	139480701	3	3	0	Fgr-2	4:137022977-139480701	3	0	150.0	44.72113793086612	11.932895029755032	0.5976853127583356	0.2811476822333276	0.0005289446658778608	conf	exon	ENSG00000250033,ENSG00000287441,ENSG00000172007,ENSG00000109390,ENSG00000249381,ENSG00000250501,ENSG00000248869,ENSG00000250577,ENSG00000287144,ENSG00000248397,ENSG00000250977,ENSG00000151012,ENSG00000151014,ENSG00000109381,ENSG00000250341,ENSG00000251632,ENSG00000164134,ENSG00000248863,ENSG00000249091,ENSG00000189184,ENSG00000250034,ENSG00000251372,ENSG00000273247,ENSG00000137463,ENSG00000250777…
EcDNA00000152	4	140025113	148656662	2	2	0	Nor-3	4:140025113-148656662	2	0	52.0	28.0319491901164	6.997548242207142	0.3430346970481616	0.3052239623261417	0.0009292654192196557	conf	exon	ENSG00000237136,ENSG00000286771,ENSG00000120519,ENSG00000248346,ENSG00000287449,ENSG00000170153,ENSG00000250141,ENSG00000250969,ENSG00000248810,ENSG00000109436,ENSG00000285783,ENSG00000250361,ENSG00000179387,ENSG00000272727,ENSG00000261129,ENSG00000250673,ENSG00000286420,ENSG00000249806,ENSG00000250582,ENSG00000164163,ENSG00000164164,ENSG00000164168,ENSG00000196951,ENSG00000250902,ENSG00000273472…
EcDNA00000153	4	181342053	181805711	40	16	24	Fgr-2	4:181342053-181805711	16	24	800.0	70.97533095514365	15.016914707213587	0.4036713598289075	0.36971046770601335	0.0006319312941866635	conf	exon	ENSG00000287948,ENSG00000286860
EcDNA00000154	4	186325061	187506287	22	6	16	Fgr-3,Nor-1,Nor-2,Nor-3	4:186325159-187506287,4:186325061-187506213,4:186325072-187506144,4:186325072-187506124	6,0,0,0	0,8,4,4	87.94,0.0,0.0,0.0	39.53943433734532,28.99249884858173,34.07766588319764,27.898250881417585	10.514845894915084,7.7239691630697775,8.478983455530534,7.38217237682013	0.3114197374423437,0.3668587896253602,0.3338926174496644,0.3221987315010571	0.9179051663128096,0.7170350609756098,0.4594201276167021,0.4294587400177463	0.0006815518724473553,0.0005943350220801388,0.0007814934229242586,0.0024596715470614336	conf	exon	ENSG00000250658,ENSG00000250620,ENSG00000249747,ENSG00000249742,ENSG00000272297,ENSG00000250971,ENSG00000251165,ENSG00000272218,ENSG00000083857,ENSG00000250829,ENSG00000168412,ENSG00000287169,ENSG00000287667,ENSG00000250042,ENSG00000287571
EcDNA00000155	5	45209913	51621910	2	2	0	Nor-2	5:45209913-51621910	2	0	42.0	37.37296726745193	326.3564901889899	0.2777716974937069	0.3054734481704209	0.0977502016922341	conf	exon	ENSG00000251125,ENSG00000288035,ENSG00000271752,ENSG00000170571,ENSG00000249405,ENSG00000250360,ENSG00000287540,ENSG00000248918,ENSG00000251601,ENSG00000164588,ENSG00000259663,ENSG00000250122,ENSG00000151883,ENSG00000251573,ENSG00000016082
EcDNA00000156	5	46583861	46696276	6	6	0	Nor-3,Fgr-2	5:46583861-46696276,5:46583861-46696276	2,4	0,0	46.0,102.0	14.399003691678155,26.74308588711471	34.88027585876542,53.83381868647477	0.0,0.05075022065313328	0.9727861771058316,0.5970709271362866	0.2289818974336165,0.09987990926477784	conf	intergenic	-
EcDNA00000157	5	46590043	46690343	29	2	27	Nor-3,Fgr-1	5:46590043-46690343,5:46590389-46689811	2,0	0,27	16.0,0.0	15.08074775672981,39.260183862726564	36.51829203672242,54.32337344731062	0.8538544340481907,0.6197064282098871	0.6186496591159006,0.4303856538115396	0.2190827517447657,0.019040051497656453	lconf	intergenic	-
EcDNA00000158	5	46912831	47020468	75	17	58	Nor-3,Fgr-3,Fgr-2,Fgr-1,Nor-1,Nor-2	5:46912866-47020434,5:46912866-47020468,5:46912877-47020367,5:46912831-47020399,5:46912834-47020432,5:46912866-47020421	0,6,0,0,1,10	10,12,9,14,7,6	0.0,120.0,0.0,0.0,18.98,149.96	20.816051242005056,43.31529153733202,44.864164108289145,24.552729436263572,21.463856205505678,33.85731951094789	13.85673829219992,28.239880320184778,34.9651495963874,22.244604465958037,16.866860537012162,31.280544579719237	0.6519634211941904,0.5139955119877171,0.4438507516754211,0.4051334967109506,0.480865224625624,0.6559818273599193	0.6188973454612957,0.42573762293715617,0.4632724446171784,0.5421711899791232,0.5491370200774921,0.4880862804113368	0.0159805890227577,0.0076392632107209904,0.01989952553725928,0.030743343745351776,0.02037212587594565,0.02483380595974153	conf	intergenic	-
EcDNA00000159	5	70019739	70894826	3	3	0	Fgr-2	5:70019739-70894826	3	0	48.0	27.10524439284323	19.828204687318095	0.3040270519520443	0.36577371572644185	0.0285091653744142	conf	exon	ENSG00000205572,ENSG00000205571,ENSG00000226259,ENSG00000269983,ENSG00000285151,ENSG00000250687
EcDNA00000160	5	106683450	106901088	18	2	16	Fgr-3,Fgr-1,Nor-3	5:106683450-106900977,5:106683454-106901044,5:106683454-106901088	0,2,0	7,6,3	0.0,16.0,0.0	38.3334022902904,27.076363803483616,27.092108769769432	9.321234298973883,7.453496355935509,7.291853636356329	0.4174697401896538,0.4216001981669557,0.3717171717171717	0.3455947527034214,0.6882978723404255,0.5054481546572935	0.0006435982659623862,0.0007445195091686197,0.0004227280663866859	conf	exon	ENSG00000251027
EcDNA00000161	5	111667298	121642137	4	4	0	Fgr-3	5:111667298-121642137	4	0	96.0	39.53534357797655	8.903715914626806	0.3661151443525241	0.3161668181359184	0.0004887296927800037	conf	exon	ENSG00000249128,ENSG00000251311,ENSG00000258864,ENSG00000286839,ENSG00000251542,ENSG00000248709,ENSG00000249249,ENSG00000251201,ENSG00000171444,ENSG00000250882,ENSG00000092421,ENSG00000134970,ENSG00000249150,ENSG00000133835,ENSG00000250242,ENSG00000047188,ENSG00000177879,ENSG00000249021,ENSG00000232633,ENSG00000268223,ENSG00000229855,ENSG00000250015,ENSG00000249551,ENSG00000271918,ENSG00000249791…
EcDNA00000162	6	25205334	31362513	2	2	0	Fgr-2	6:25205334-31362513	2	0	34.0	45.74449906361339	11.794538125966366	0.3104344597103602	0.3148015381607248	0.00246135446119075	conf	exon	ENSG00000168298,ENSG00000137404,ENSG00000079689,ENSG00000204709,ENSG00000204703,ENSG00000204702,ENSG00000204701,ENSG00000204700,ENSG00000204704,ENSG00000010704,ENSG00000285761,ENSG00000146047,ENSG00000180596,ENSG00000278588,ENSG00000282988,ENSG00000066379,ENSG00000112812,ENSG00000286301,ENSG00000204655,ENSG00000204622,ENSG00000204623,ENSG00000204625,ENSG00000276368,ENSG00000204580,ENSG00000229274…
EcDNA00000163	6	32482948	32590591	50	23	27	Nor-3,Nor-1,Nor-2,Fgr-1	6:32482948-32590591,6:32482948-32590521,6:32482948-32590521,6:32482948-32590535	4,9,8,2	9,0,3,15	93.0,163.72,153.89,41.0	22.787705656661373,17.877301925204282,23.186515203629163,23.218632362646044	24.178607136390177,20.090530121814197,21.962336180979953,11.733049534123735	0.8147895723291873,0.4607850095819434,0.5522963459604425,0.3778460235094779	0.7340936374549821,0.7289351851851852,0.5654668753260302,0.4181551586243669	0.2626273886829613,0.31374043672668794,0.2202225465497848,0.0	conf	exon	ENSG00000196126,ENSG00000229391,ENSG00000198502
EcDNA00000164	6	57345464	60256901	6	2	4	Nor-2,Fgr-3	6:57345464-60247275,6:57354972-60256901	2,0	0,4	16.0,0.0	35.311325927153774,58.90075635895985	51.0276137991373,68.40264173829645	0.3432283963659413,0.37447280799112104	0.2859564596716631,0.3829176782167292	0.18876418898405167,0.17577411439080695	conf	exon	ENSG00000146143,ENSG00000266579,ENSG00000272316,ENSG00000283352,ENSG00000272541,ENSG00000225096,ENSG00000271761,ENSG00000286723,ENSG00000215190
EcDNA00000165	6	57694495	60593902	1	1	0	Nor-3	6:57694495-60593902	1	0	17.0	41.37130937464109	61.53415576929842	0.2801947542013507	0.3469662058371736	0.17702619880547987	conf	exon	ENSG00000272316,ENSG00000283352,ENSG00000272541,ENSG00000225096,ENSG00000283453,ENSG00000271761,ENSG00000286723,ENSG00000215190
EcDNA00000166	6	60233224	61415242	23	3	20	Fgr-1,Fgr-3	6:60236253-61415242,6:60233224-61413859	3,0	0,20	60.0,0.0	27.480426026027388,38.860960415369696	14.879102923688126,19.059975600265602	0.2271394415121577,0.42402030418394987	0.321440982277308,0.5031564472779548	0.007268091559802509,0.007295226721213585	conf	exon	ENSG00000287598,ENSG00000283453,ENSG00000275773
EcDNA00000167	6	158599377	164409828	6	6	0	Nor-3	6:158599377-164409828	6	0	89.9	28.703684275110486	13.604714127549018	0.32175286221871296	0.35802836457403553	0.0019365106082126844	conf	exon	ENSG00000112530,ENSG00000112531,ENSG00000026652,ENSG00000285492,ENSG00000286573,ENSG00000230234,ENSG00000286805,ENSG00000233342,ENSG00000234777,ENSG00000285858,ENSG00000226739,ENSG00000287656,ENSG00000164691,ENSG00000146433,ENSG00000120437,ENSG00000243775,ENSG00000271913,ENSG00000146477,ENSG00000286498,ENSG00000198670,ENSG00000122194,ENSG00000112110,ENSG00000230627,ENSG00000112096,ENSG00000233893…
EcDNA00000168	6	160507361	160661248	12	8	4	Nor-3,Fgr-2	6:160507361-160661248,6:160507361-160661248	3,5	1,3	133.0,185.0	44.213702262049416,73.1854932515417	35.800533427000076,60.09812667418243	0.2978091347939101,0.3435879906568678	0.3394302848575712,0.3653734426441159	0.0010722153268307264,0.0013906307875259118	conf	exon	ENSG00000198670,ENSG00000213071
EcDNA00000169	7	24101811	27949907	3	3	0	Fgr-1	7:24101811-27949907	3	0	81.0	28.759238075141575	8.621879753803622	0.28113553113553114	0.3816129790735951	0.0007881819996174732	conf	exon	ENSG00000228944,ENSG00000287523,ENSG00000153790,ENSG00000070882,ENSG00000224322,ENSG00000105926,ENSG00000105928,ENSG00000106052,ENSG00000227386,ENSG00000240990,ENSG00000257184,ENSG00000197576,ENSG00000005073,ENSG00000122592,ENSG00000222004,ENSG00000287093,ENSG00000270182,ENSG00000122548,ENSG00000105996,ENSG00000105997,ENSG00000105991,ENSG00000172115,ENSG00000106049,ENSG00000106031,ENSG00000285960…
EcDNA00000170	7	52103519	52329838	16	4	12	Nor-1,Nor-3,Nor-2	7:52103519-52329833,7:52103519-52329774,7:52103594-52329838	2,2,0	8,0,4	18.0,34.0,0.0	28.441073022437855,27.57845793463128,33.2823146691183	7.431317420199803,7.225318277522592,8.318140768211073	0.3138565991153174,0.31998582565556344,0.3973248407643312	0.4051033527840965,0.369538077403246,0.4512889832963213	0.0011267530952570322,0.001635322976287817,0.0017724226940824949	conf	exon	ENSG00000233960
EcDNA00000171	7	56152556	56321884	4	4	0	Nor-2	7:56152556-56321884	4	0	98.0	29.124574789757162	7.8001524485665135	0.7645776566757493	0.3799098518995492	0.007954974959841255	conf	exon	ENSG00000285670
EcDNA00000172	7	57459305	64210198	2	2	0	Fgr-3	7:57459305-64210198	2	0	39.9	35.84545866746815	42.097034291810495	0.3505058074185088	0.3493010417594159	0.0726915683599192	conf	exon	ENSG00000229301,ENSG00000243981,ENSG00000182111,ENSG00000227305,ENSG00000227910,ENSG00000227148,ENSG00000268181,ENSG00000285544,ENSG00000229881,ENSG00000284534,ENSG00000230000,ENSG00000244550,ENSG00000185037,ENSG00000228564,ENSG00000236299,ENSG00000241149,ENSG00000214652,ENSG00000223614,ENSG00000230600,ENSG00000286397,ENSG00000234387,ENSG00000287588,ENSG00000226581,ENSG00000226587,ENSG00000224458…
EcDNA00000173	7	58188384	60481217	1	1	0	Fgr-1	7:58188384-60481217	1	0	29.0	24.629676910616695	43.6140129907311	0.7368421052631579	0.6003932707013327	0.07337036757583304	hconf	intergenic	-
EcDNA00000174	7	58799780	59419098	1	1	0	Nor-1	7:58799780-59419098	1	0	27.0	16.829657784853662	20.460827395523406	0.8944377990430622	0.6114695340501792	0.02898188006807488	hconf	intergenic	-
EcDNA00000175	7	60121339	60536016	19	1	18	Fgr-2,Fgr-3,Fgr-1,Nor-3	7:60121457-60536000,7:60121339-60536006,7:60121416-60536016,7:60121454-60535999	0,1,0,0	6,3,5,4	0.0,8.0,0.0,0.0	30.525996096906713,25.668295282720837,21.035711529184763,28.67587113582361	43.863700904971964,35.88666057044305,30.919961925555576,32.773846132138026	0.5189028910303929,0.8661048689138576,0.3525179856115108,0.4677898909811695	0.2321863993497697,0.32926483110984955,0.1488086537055986,0.19186263531168346	0.015180572341108159,0.0646253499796222,0.07810902074288471,0.01745528229745866	conf	intergenic	-
EcDNA00000176	7	60912237	62454264	20	8	12	Nor-2,Fgr-1	7:60912237-62447686,7:60919326-62454264	0,8	10,2	0.0,211.92	28.70425653994369,26.163628758946608	28.214997438992306,25.816326891264477	0.423820274213975,0.33414549251653325	0.4471162223383865,0.3282650582223339	0.1265343231849446,0.12383040878524085	conf	intergenic	-
EcDNA00000177	7	61055856	62312753	77	3	74	Nor-1,Fgr-1,Fgr-2	7:61055856-62312659,7:61055860-62312750,7:61063545-62312753	3,0,0	40,25,9	115.0,0.0,0.0	19.530304272029905,21.172206000525104,31.342075939315148	17.390312089354495,21.57148171916049,27.256464088950892	0.3702966287584787,0.3746898263027295,0.5250398159617766	0.2463272770882053,0.4099407204742362,0.37629816121926	0.14617804063166626,0.1511842722911313,0.13572839751266402	conf	intergenic	-
EcDNA00000178	7	63836067	67962934	18	5	13	Nor-1,Fgr-1	7:63836084-67962934,7:63836067-67962934	2,3	4,9	57.0,125.0	25.29692937712784,27.73756144794586	8.058656120807504,8.829711450942664	0.3511990564801468,0.4137972405518896	0.3742577435403627,0.2630876958986329	0.0013009922822491732,0.0016351387141868153	conf	exon	ENSG00000241258,ENSG00000197123,ENSG00000169902,ENSG00000227910,ENSG00000196715,ENSG00000164669,ENSG00000146757,ENSG00000285544,ENSG00000229881,ENSG00000237310,ENSG00000154710,ENSG00000284534,ENSG00000234185,ENSG00000179406,ENSG00000249319,ENSG00000230583,ENSG00000228564,ENSG00000272693,ENSG00000273142,ENSG00000196247,ENSG00000287699,ENSG00000234585,ENSG00000282381,ENSG00000236299,ENSG00000226824…
EcDNA00000179	7	64087899	64357847	3	3	0	Nor-3	7:64087899-64357847	3	0	45.78	27.51132069880125	6.913539547298478	0.3293927995701236	0.34170138127603594	0.00030746662320150554	conf	exon	ENSG00000197123,ENSG00000285544,ENSG00000229881,ENSG00000287699,ENSG00000234444,ENSG00000223614,ENSG00000224458
EcDNA00000180	7	65084204	65773788	15	2	13	Nor-2,Fgr-2,Fgr-1	7:65084327-65773785,7:65084204-65773747,7:65084332-65773788	0,2,0	4,6,3	0.0,23.93,0.0	32.131738263969666,42.169141010785395,28.235890325125894	13.832762707418864,18.539485230497874,12.756914901828043	0.6186657566968095,0.2965047393364929,0.6180217309853878	0.3843843843843844,0.3841814480953766,0.4045926735921269	0.008109268439846952,0.005201996104666424,0.005346243995265833	conf	exon	ENSG00000164669,ENSG00000146757,ENSG00000272693,ENSG00000282381,ENSG00000238124,ENSG00000228409,ENSG00000273024
EcDNA00000181	7	65103409	65793033	2	2	0	Nor-1	7:65103409-65793033	2	0	127.8	26.89296341194622	11.999193137932734	0.3964342493754259	0.3515217987386893	0.0045213043629572045	conf	exon	ENSG00000164669,ENSG00000146757,ENSG00000272693,ENSG00000282381,ENSG00000238124,ENSG00000228409,ENSG00000273024
EcDNA00000182	7	66395118	76087537	12	6	6	Nor-1	7:66395118-76087537	6	6	98.0	23.978800029177442	7.442693035609528	0.562962962962963	0.2526652452025586	0.00298893392867147	conf	exon	ENSG00000106635,ENSG00000106638,ENSG00000009954,ENSG00000178809,ENSG00000169902,ENSG00000225209,ENSG00000158321,ENSG00000174353,ENSG00000189143,ENSG00000183166,ENSG00000286014,ENSG00000146755,ENSG00000232729,ENSG00000106133,ENSG00000071462,ENSG00000237310,ENSG00000154710,ENSG00000234215,ENSG00000286466,ENSG00000005486,ENSG00000196313,ENSG00000146701,ENSG00000223705,ENSG00000006606,ENSG00000277053…
EcDNA00000183	7	66728586	73967789	79	42	37	Fgr-3,Nor-1,Fgr-1,Nor-3,Nor-2,Fgr-2	7:66728586-73967789,7:66728586-73967789,7:66728586-73967789,7:66728586-73967789,7:66728586-73967789,7:66728586-73967789	7,6,5,6,5,13	7,5,6,3,6,10	414.8,228.0,288.8,296.0,323.8,664.8900000000001	37.82500117761583,24.745649900962853,27.22469048042996,26.715946631141573,29.752208495879998,43.118999840175775	9.708941388114194,7.195435758952388,7.740579218533415,7.4370077182021985,8.199727947437028,11.334444522203894	0.39283095723014255,0.3860374604719046,0.4003306809961765,0.4459535936615733,0.4420588235294118,0.33284004632608416	0.3360154220098902,0.3704269957409632,0.397441806867942,0.4093226511289148,0.33262606090863706,0.26827981802597745	0.001644932460106451,0.001837495094418543,0.002385345458609187,0.0014490545437115107,0.0020922192677840365,0.0019612656255115373	conf	exon	ENSG00000106635,ENSG00000106638,ENSG00000009954,ENSG00000225209,ENSG00000158321,ENSG00000174353,ENSG00000189143,ENSG00000183166,ENSG00000146755,ENSG00000106133,ENSG00000071462,ENSG00000154710,ENSG00000234215,ENSG00000286466,ENSG00000196313,ENSG00000285702,ENSG00000188763,ENSG00000230583,ENSG00000106077,ENSG00000273142,ENSG00000185274,ENSG00000236531,ENSG00000274080,ENSG00000236839,ENSG00000262461…
EcDNA00000184	7	76498794	76999131	19	2	17	Fgr-3,Nor-1,Fgr-2,Fgr-1	7:76499236-76999125,7:76498794-76998017,7:76499183-76999131,7:76499333-76999125	0,2,0,0	11,0,3,3	0.0,145.76,0.0,0.0	38.88827719753785,27.42303539700695,44.93316704937313,27.822015958638797	10.596433452989624,9.613985613938024,13.27301329016696,8.14500010597419	0.4449699054170249,0.5398230088495575,0.3210594315245478,0.6514032496307238	0.3029603612644255,0.4891818796484111,0.3069273554694084,0.24026410026857656	0.0004901088041545222,0.013310684804185704,0.00031003224335330877,0.000516214745334059	conf	exon	ENSG00000205485,ENSG00000285666,ENSG00000225703,ENSG00000146707,ENSG00000265479,ENSG00000231183,ENSG00000091073,ENSG00000185040,ENSG00000243566,ENSG00000283398
EcDNA00000185	7	147880422	151097759	4	4	0	Nor-2	7:147880422-151097759	4	0	75.76	33.068029242817886	8.78010346865269	0.3180866965620329	0.3768634466308885	0.0010732478444129415	conf	exon	ENSG00000133624,ENSG00000196456,ENSG00000196453,ENSG00000188707,ENSG00000106526,ENSG00000273314,ENSG00000197150,ENSG00000261842,ENSG00000273419,ENSG00000002933,ENSG00000241449,ENSG00000171115,ENSG00000133561,ENSG00000164867,ENSG00000055118,ENSG00000281887,ENSG00000243433,ENSG00000196329,ENSG00000244560,ENSG00000244151,ENSG00000197024,ENSG00000286912,ENSG00000164897,ENSG00000106479,ENSG00000284048…
EcDNA00000186	8	11930710	12035861	68	2	66	Fgr-1,Nor-2,Nor-1,Nor-3,Fgr-2,Fgr-3	8:11930713-12035789,8:11930710-12035831,8:11930716-12035764,8:11930717-12035861,8:11930713-12035821,8:11930710-12035753	0,0,2,0,0,0	8,11,2,8,19,18	0.0,0.0,17.0,0.0,0.0,0.0	29.480490311774336,35.458195793419016,28.96794798568273,28.71531423571483,49.84629143357309,41.28951001018631	8.112616335542555,9.692213822176287,8.296766402180369,7.749282057922494,13.40167699179828,10.327844076623327	0.970990695128626,0.9272662128269438,0.9122362869198312,0.9125214408233276,0.9214145383104124,0.926347009391992	0.4239882983910288,0.3039119461581604,0.4683212390999451,0.3139198048483001,0.40868059200167933,0.4531126136628585	0.0007042521603410865,0.0008846947803007963,0.0006187647551595461,0.0003423875827436658,0.00028542071012672683,0.000523595099149872	conf	exon	ENSG00000206014,ENSG00000287755,ENSG00000254507,ENSG00000287798,ENSG00000205884,ENSG00000205883,ENSG00000205882,ENSG00000284610
EcDNA00000187	8	23598294	29783336	4	4	0	Nor-2	8:23598294-29783336	4	0	84.0	33.31411072067093	8.216107986181967	0.30509824747742964	0.3235753724346286	0.0038934254609750423	conf	exon	ENSG00000260253,ENSG00000253875,ENSG00000134028,ENSG00000104756,ENSG00000253643,ENSG00000254002,ENSG00000253567,ENSG00000286804,ENSG00000259366,ENSG00000042980,ENSG00000189233,ENSG00000253430,ENSG00000253535,ENSG00000104765,ENSG00000168079,ENSG00000168077,ENSG00000120907,ENSG00000120903,ENSG00000288055,ENSG00000221818,ENSG00000147437,ENSG00000221914,ENSG00000253891,ENSG00000147421,ENSG00000120875…
EcDNA00000188	8	41299586	47196993	1	1	0	Fgr-1	8:41299586-47196993	1	0	11.0	28.878495413323172	17.90714902846378	0.16901257118298055	0.3502424957399397	0.02496453102185418	conf	exon	ENSG00000168522,ENSG00000254165,ENSG00000261449,ENSG00000271938,ENSG00000147533,ENSG00000147536,ENSG00000104332,ENSG00000286837,ENSG00000253782,ENSG00000078668,ENSG00000248498,ENSG00000104368,ENSG00000104365,ENSG00000147432,ENSG00000147434,ENSG00000158669,ENSG00000255366,ENSG00000287535,ENSG00000070718,ENSG00000253314,ENSG00000255101,ENSG00000253396,ENSG00000253174,ENSG00000185900,ENSG00000253408…
EcDNA00000189	8	44792980	45392415	5	5	0	Fgr-1,Fgr-3,Nor-3	8:44792980-45392415,8:44792980-45392415,8:44792980-45392415	2,2,1	0,0,0	31.94,42.95,17.0	32.15195142092137,31.544582815484578,19.655026816919264	21.940118804154555,20.734406575368308,14.450616470078955	0.036418309388573336,0.01643059490084986,0.07867195958137857	0.7054738562091504,0.7466889546097467,0.7100985877964295	0.01612351631119304,0.017965250610992016,0.027000425400585552	conf	intergenic	-
EcDNA00000190	8	71825887	73468945	11	11	0	Fgr-2,Fgr-3	8:71825887-73468945,8:71825887-73468945	3,8	0,0	50.0,104.98	47.60212420985747,39.862260492325895	11.14689959243346,8.994980640634342	0.385517624544725,0.38041848175390985	0.3687943262411347,0.3956133225020309	0.0012032441946662868,0.000640269546175485	conf	exon	ENSG00000272254,ENSG00000254347,ENSG00000253784,ENSG00000182674,ENSG00000274443,ENSG00000260838,ENSG00000178860,ENSG00000253235,ENSG00000250295,ENSG00000147604,ENSG00000147601,ENSG00000253726,ENSG00000253317,ENSG00000121039,ENSG00000040341,ENSG00000253636,ENSG00000237061,ENSG00000253339,ENSG00000104321,ENSG00000253302,ENSG00000235531,ENSG00000164764
EcDNA00000191	8	127333140	133788578	2	2	0	Fgr-3	8:127333140-133788578	2	0	46.0	40.256787223423096	10.388458124343204	0.31163393480211343	0.3941477320365557	0.0011410534808017675	conf	exon	ENSG00000042832,ENSG00000253561,ENSG00000287201,ENSG00000165071,ENSG00000132294,ENSG00000132297,ENSG00000286010,ENSG00000253117,ENSG00000212993,ENSG00000229140,ENSG00000286266,ENSG00000253259,ENSG00000253438,ENSG00000129292,ENSG00000129295,ENSG00000280543,ENSG00000287785,ENSG00000254317,ENSG00000249375,ENSG00000253992,ENSG00000287095,ENSG00000254263,ENSG00000287195,ENSG00000280997,ENSG00000253926…
EcDNA00000192	9	39582049	42339154	4	3	1	Fgr-3	9:39582049-42339154	3	1	24.0	45.220438104461024	42.379641216964075	0.2978118783745382	0.36748436748436747	0.008318870699519967	conf	exon	ENSG00000185775,ENSG00000204837,ENSG00000225655,ENSG00000183148,ENSG00000277260,ENSG00000278175,ENSG00000240240,ENSG00000277778,ENSG00000275649,ENSG00000284116,ENSG00000154529,ENSG00000276462,ENSG00000215126,ENSG00000276500,ENSG00000276502,ENSG00000184906,ENSG00000223839,ENSG00000275239,ENSG00000283886,ENSG00000228136,ENSG00000276291,ENSG00000273514,ENSG00000275450,ENSG00000276266,ENSG00000275390…
EcDNA00000193	9	120694591	130605199	3	3	0	Fgr-3	9:120694591-130605199	3	0	63.0	39.73673249915646	9.802164492803943	0.3617766457056436	0.32962066182405164	0.0013334197054307867	conf	exon	ENSG00000228487,ENSG00000187024,ENSG00000167106,ENSG00000167103,ENSG00000136950,ENSG00000279571,ENSG00000231149,ENSG00000136856,ENSG00000136854,ENSG00000136859,ENSG00000136840,ENSG00000136935,ENSG00000167112,ENSG00000225032,ENSG00000286112,ENSG00000196152,ENSG00000234771,ENSG00000224307,ENSG00000119383,ENSG00000234055,ENSG00000239593,ENSG00000239590,ENSG00000286196,ENSG00000231227,ENSG00000237336…
EcDNA00000194	9	122934758	131442563	2	2	0	Nor-3	9:122934758-131442563	2	0	62.0	27.500386409890684	7.396009647473909	0.38598678469018827	0.4210866057019903	0.0016507195451705813	conf	exon	ENSG00000228487,ENSG00000187024,ENSG00000126883,ENSG00000126882,ENSG00000167106,ENSG00000167103,ENSG00000136950,ENSG00000279571,ENSG00000231149,ENSG00000136856,ENSG00000136854,ENSG00000136859,ENSG00000136840,ENSG00000136935,ENSG00000167112,ENSG00000225032,ENSG00000286112,ENSG00000196152,ENSG00000234771,ENSG00000224307,ENSG00000119383,ENSG00000234055,ENSG00000286196,ENSG00000231227,ENSG00000237336…
EcDNA00000195	X	1912781	2353450	7	6	1	Nor-3	X:1912781-2353450	6	1	286.0	20.865091485899846	19.775384988450032	0.3585686825373355	0.4081274900398406	0.4278653592605788	lconf	exon	ENSG00000223571,ENSG00000169084
EcDNA00000196	X	36894560	38333946	6	3	3	Nor-3	X:36894560-38333946	3	3	66.0	12.458853288832874	6.5214530890801825	0.3663090981326976	0.4521033958438925	0.13202157030845094	conf	exon	ENSG00000156313,ENSG00000047597,ENSG00000187516,ENSG00000101955,ENSG00000130962,ENSG00000229674,ENSG00000259977,ENSG00000250349,ENSG00000198173,ENSG00000147041,ENSG00000226679,ENSG00000147036,ENSG00000165169,ENSG00000165168
EcDNA00000197	X	40544704	49899712	2	2	0	Nor-3	X:40544704-49899712	2	0	57.5	13.713709918794295	6.025962236012224	0.2413793103448276	0.4115504682622269	0.0208094958336754	conf	exon	ENSG00000147155,ENSG00000229563,ENSG00000008056,ENSG00000234636,ENSG00000147050,ENSG00000232828,ENSG00000189037,ENSG00000204620,ENSG00000236737,ENSG00000078061,ENSG00000068438,ENSG00000234390,ENSG00000069535,ENSG00000189064,ENSG00000287757,ENSG00000102096,ENSG00000224975,ENSG00000215274,ENSG00000183690,ENSG00000237341,ENSG00000231772,ENSG00000237671,ENSG00000101951,ENSG00000203402,ENSG00000288053…
EcDNA00000198	X	52857692	55652526	81	31	50	Fgr-3,Nor-2,Fgr-2,Fgr-1,Nor-1	X:52857692-55652525,X:52857692-55652526,X:52857692-55652357,X:52857692-55652526,X:52857692-55652526	3,8,0,8,12	4,24,12,2,8	111.0,346.0,0.0,486.0,824.0	20.041261141542265,30.82603725301753,44.04889959977314,27.515140434100925,13.34214017719836	6.584616225648482,8.293730013237152,11.57891673832318,7.677293193109522,5.104482693123488	0.4249037227214377,0.5314590301003345,0.5030047217055372,0.4609237156201349,0.39318688315822986	0.22606382978723405,0.2619381128231249,0.3197775209477029,0.343617188729734,0.34290540540540543	0.0016873995691334687,0.0018172814557143645,0.0021902446268157365,0.002457748832309897,0.0022319751369848802	conf	exon	ENSG00000072506,ENSG00000086758,ENSG00000124313,ENSG00000072501,ENSG00000184194,ENSG00000256045,ENSG00000158639,ENSG00000158578,ENSG00000169188,ENSG00000196632,ENSG00000179304,ENSG00000232593,ENSG00000102302,ENSG00000235262,ENSG00000187601,ENSG00000182518,ENSG00000184083,ENSG00000247746,ENSG00000238269,ENSG00000234019,ENSG00000158526,ENSG00000171402,ENSG00000232765,ENSG00000233250,ENSG00000102313…
EcDNA00000199	X	73033954	82773710	2	2	0	Nor-3	X:73033954-82773710	2	0	44.0	13.83184188597743	4.829783179738624	0.3125268125268125	0.3337232620320856	0.0015019883454985936	conf	exon	ENSG00000187969,ENSG00000204118,ENSG00000204116,ENSG00000174016,ENSG00000085224,ENSG00000271199,ENSG00000278530,ENSG00000131269,ENSG00000280870,ENSG00000229807,ENSG00000131263,ENSG00000270641,ENSG00000147138,ENSG00000179300,ENSG00000078589,ENSG00000165288,ENSG00000102144,ENSG00000226854,ENSG00000102383,ENSG00000131171,ENSG00000131174,ENSG00000196468,ENSG00000225470,ENSG00000122145,ENSG00000231963…
EcDNA00000200	X	141236439	141692777	7	1	6	Nor-2,Fgr-2	X:141236823-141692777,X:141236439-141692405	1,0	0,6	8.0,0.0	32.45009364979801,44.37845584977827	9.108041905980448,12.859782800788851	0.22495742374980648,0.6590330788804071	0.33083884441350503,0.4527753363531877	0.0004167087030709238,0.0010768346762697221	conf	exon	ENSG00000198021,ENSG00000223438,ENSG00000277215,ENSG00000203926,ENSG00000198573
EcDNA00000201	X	150127481	155307528	1	1	0	Nor-1	X:150127481-155307528	1	0	30.0	14.38079056039453	5.733407075762662	0.3081064911755908	0.4883018867924528	0.0038621271196960178	conf	exon	ENSG00000183862,ENSG00000067840,ENSG00000287918,ENSG00000268916,ENSG00000172534,ENSG00000166049,ENSG00000147400,ENSG00000147403,ENSG00000013619,ENSG00000102287,ENSG00000101986,ENSG00000213397,ENSG00000268606,ENSG00000067842,ENSG00000232725,ENSG00000229967,ENSG00000269335,ENSG00000011677,ENSG00000160219,ENSG00000160211,ENSG00000102195,ENSG00000183305,ENSG00000234696,ENSG00000102119,ENSG00000231447…
EcDNA00000202	Y	10663318	10825823	1	1	0	Fgr-1	Y:10663318-10825823	1	0	9.0	48.2768714808775	279.62504730866954	0.9666034555415086	0.5422535211267606	0.5699763084212793	lconf	intergenic	-
EcDNA00000203	Y	10676545	10972285	4	4	0	Fgr-3	Y:10676545-10972285	4	0	333.0	77.06614593900048	313.8302186436893	0.9938701588186124	0.3392472719174523	0.2246026915533915	lconf	intergenic	-
EcDNA00000204	Y	10762585	10936786	2	2	0	Fgr-1	Y:10762585-10936786	2	0	60.89	52.14147450359068	292.1762447348985	0.6694883370955605	0.2303935650675093	0.3737636408516599	lconf	intergenic	-
EcDNA00000205	Y	10775729	10961260	1	1	0	Nor-2	Y:10775729-10961260	1	0	26.0	43.187375694627846	215.48124735469196	0.6496707749451291	0.18836519894476325	0.3663646506513736	lconf	intergenic	-
EcDNA00000206	Y	11494809	11739923	32	2	30	Nor-3	Y:11494809-11739923	2	30	15.96	134.27827459875812	1571.7401355627924	0.980980803949744	0.17264123888729566	0.2146593013862937	lconf	intergenic	-
EcDNA00000207	Y	16008200	20661133	1	1	0	Nor-3	Y:16008200-20661133	1	0	25.0	13.756195715691586	6.318461874859017	0.3749667818230136	0.30407523510971785	0.01524737192648164	conf	exon	ENSG00000131002,ENSG00000131007,ENSG00000198692,ENSG00000215580,ENSG00000233522,ENSG00000169953,ENSG00000244646,ENSG00000182415,ENSG00000286201,ENSG00000250868,ENSG00000282909,ENSG00000012817,ENSG00000229236,ENSG00000224989,ENSG00000129873,ENSG00000260197,ENSG00000286265,ENSG00000176728,ENSG00000230663,ENSG00000288049,ENSG00000226362,ENSG00000242153,ENSG00000172468,ENSG00000251510
