# Supplementary material for: Identification and Characterization of Extrachromosomal Circular DNA in Human Placentas With Fetal Growth Restriction
Source: Front Immunol. 2021 Dec 21;12:780779. doi: 10.3389/fimmu.2021.780779 (PMC8724250; doi:10.3389/fimmu.2021.780779)
Supplement: Supplementary file 2 [file DataSheet_1.zip › Supplementary data2a- eccDNA counts.xlsx]

## Sheet: total counts
ID	Nor-1	Nor-2	Nor-3	Fgr-1	Fgr-2	Fgr-3
EccDNA00000001	0	3	0	0	0	0
EccDNA00000002	0	0	0	0	0	1
EccDNA00000003	0	0	0	0	1	0
EccDNA00000004	0	0	0	0	3	0
EccDNA00000005	1	0	0	0	0	0
EccDNA00000006	0	2	0	0	0	0
EccDNA00000007	0	0	5	0	0	0
EccDNA00000008	6	0	0	0	0	0
EccDNA00000009	0	0	0	4	0	0
EccDNA00000010	0	0	0	0	2	0
EccDNA00000011	4	0	0	0	0	0
EccDNA00000012	4	0	0	0	0	0
EccDNA00000013	1	0	0	0	0	0
EccDNA00000014	10	0	0	0	0	0
EccDNA00000015	0	7	0	0	0	0
EccDNA00000016	0	0	3	0	0	0
EccDNA00000017	0	0	0	5	0	0
EccDNA00000018	10	0	6	0	7	3
EccDNA00000019	0	0	4	0	0	0
EccDNA00000020	1	0	0	0	0	0
EccDNA00000021	0	0	2	0	0	0
EccDNA00000022	0	0	1	0	0	0
EccDNA00000023	0	1	0	0	0	0
EccDNA00000024	0	0	0	1	0	0
EccDNA00000025	0	0	0	4	0	0
EccDNA00000026	8	21	14	6	29	14
EccDNA00000027	6	6	0	6	11	0
EccDNA00000028	1	0	0	0	0	0
EccDNA00000029	0	0	0	0	1	0
EccDNA00000030	11	15	15	8	20	9
EccDNA00000031	0	0	0	2	0	0
EccDNA00000032	0	0	0	0	4	0
EccDNA00000033	0	0	3	0	0	0
EccDNA00000034	2	0	0	0	0	0
EccDNA00000035	1	0	0	0	0	0
EccDNA00000036	0	0	0	0	0	16
EccDNA00000037	1	0	0	0	0	0
EccDNA00000038	2	0	0	0	0	0
EccDNA00000039	1	0	0	0	0	0
EccDNA00000040	0	0	3	0	0	0
EccDNA00000041	0	0	0	0	0	3
EccDNA00000042	0	1	0	0	0	0
EccDNA00000043	0	0	0	0	1	0
EccDNA00000044	0	0	0	1	0	0
EccDNA00000045	0	0	0	0	2	0
EccDNA00000046	0	0	0	0	0	4
EccDNA00000047	0	0	0	2	0	0
EccDNA00000048	2	0	0	0	0	0
EccDNA00000049	2	0	0	0	0	0
EccDNA00000050	0	0	0	1	0	0
EccDNA00000051	0	0	0	0	12	0
EccDNA00000052	5	0	5	0	0	0
EccDNA00000053	6	0	7	7	0	0
EccDNA00000054	0	0	0	0	0	5
EccDNA00000055	0	0	0	0	0	10
EccDNA00000056	5	0	0	0	0	0
EccDNA00000057	2	0	0	0	0	0
EccDNA00000058	4	0	0	0	0	0
EccDNA00000059	0	0	0	0	1	0
EccDNA00000060	0	0	0	0	0	8
EccDNA00000061	0	2	0	0	0	0
EccDNA00000062	3	0	0	0	0	0
EccDNA00000063	2	0	0	0	0	0
EccDNA00000064	3	0	0	0	0	0
EccDNA00000065	2	0	0	0	0	0
EccDNA00000066	0	1	0	0	0	0
EccDNA00000067	0	0	0	1	0	0
EccDNA00000068	0	14	0	0	0	0
EccDNA00000069	0	7	0	0	0	0
EccDNA00000070	0	0	0	2	0	0
EccDNA00000071	0	2	0	0	14	4
EccDNA00000072	0	4	0	0	0	0
EccDNA00000073	0	0	0	0	0	4
EccDNA00000074	0	0	0	0	3	0
EccDNA00000075	0	0	0	0	0	2
EccDNA00000076	0	0	1	0	0	0
EccDNA00000077	0	0	1	0	0	0
EccDNA00000078	1	0	0	0	0	0
EccDNA00000079	1	0	0	0	0	0
EccDNA00000080	0	0	0	0	0	6
EccDNA00000081	1	0	0	0	0	0
EccDNA00000082	0	2	0	0	0	0
EccDNA00000083	0	2	0	0	0	0
EccDNA00000084	2	0	0	0	0	0
EccDNA00000085	0	0	0	0	0	2
EccDNA00000086	0	0	1	0	0	0
EccDNA00000087	1	0	0	0	0	0
EccDNA00000088	0	0	2	0	0	0
EccDNA00000089	0	0	0	0	2	0
EccDNA00000090	0	0	0	0	0	1
EccDNA00000091	0	0	0	1	0	0
EccDNA00000092	0	4	0	0	0	0
EccDNA00000093	3	0	6	0	0	0
EccDNA00000094	0	2	0	0	0	0
EccDNA00000095	0	1	0	0	0	0
EccDNA00000096	0	0	0	0	2	0
EccDNA00000097	0	0	0	0	0	2
EccDNA00000098	0	0	0	1	0	0
EccDNA00000099	0	0	0	0	4	0
EccDNA00000100	0	0	0	0	4	0
EccDNA00000101	0	4	0	0	0	0
EccDNA00000102	0	0	0	0	0	4
EccDNA00000103	0	2	0	0	0	4
EccDNA00000104	1	0	0	0	0	0
EccDNA00000105	1	0	0	0	0	0
EccDNA00000106	0	0	0	0	0	10
EccDNA00000107	0	2	0	0	0	0
EccDNA00000108	0	0	0	0	1	0
EccDNA00000109	0	0	0	0	1	0
EccDNA00000110	0	0	0	0	0	4
EccDNA00000111	1	0	0	0	0	0
EccDNA00000112	0	0	2	0	0	0
EccDNA00000113	0	0	0	0	0	2
EccDNA00000114	0	0	0	1	0	0
EccDNA00000115	0	0	0	1	0	0
EccDNA00000116	0	0	10	0	0	0
EccDNA00000117	0	1	0	0	0	0
EccDNA00000118	0	0	0	0	5	6
EccDNA00000119	0	0	0	0	0	3
EccDNA00000120	0	2	0	0	0	0
EccDNA00000121	0	0	1	0	0	0
EccDNA00000122	0	0	3	8	0	0
EccDNA00000123	0	0	3	0	0	0
EccDNA00000124	2	0	0	0	0	0
EccDNA00000125	2	0	0	0	0	0
EccDNA00000126	0	2	0	0	0	0
EccDNA00000127	0	7	3	0	0	0
EccDNA00000128	0	2	0	0	0	0
EccDNA00000129	1	0	0	0	0	0
EccDNA00000130	0	0	0	5	0	0
EccDNA00000131	0	0	0	0	0	25
EccDNA00000132	2	0	0	0	0	0
EccDNA00000133	2	0	0	0	0	0
EccDNA00000134	0	0	0	0	2	0
EccDNA00000135	1	0	0	0	0	0
EccDNA00000136	0	0	0	0	41	0
EccDNA00000137	0	0	0	0	0	12
EccDNA00000138	0	0	0	2	0	0
EccDNA00000139	0	0	0	0	0	4
EccDNA00000140	3	0	0	0	0	0
EccDNA00000141	3	0	0	0	0	0
EccDNA00000142	6	0	0	0	0	0
EccDNA00000143	12	8	0	3	0	12
EccDNA00000144	0	0	0	0	5	0
EccDNA00000145	0	0	0	0	0	1
EccDNA00000146	0	4	0	0	0	0
EccDNA00000147	0	4	0	0	0	0
EccDNA00000148	0	7	0	0	0	0
EccDNA00000149	4	0	0	0	0	0
EccDNA00000150	0	0	0	4	0	0
EccDNA00000151	6	12	0	0	0	0
EccDNA00000152	0	0	0	0	0	1
EccDNA00000153	0	0	0	0	0	1
EccDNA00000154	0	2	0	0	0	0
EccDNA00000155	0	0	1	0	0	0
EccDNA00000156	0	0	0	0	3	0
EccDNA00000157	0	0	0	0	3	0
EccDNA00000158	0	2	0	0	0	0
EccDNA00000159	0	2	0	0	0	0
EccDNA00000160	5	0	4	0	0	0
EccDNA00000161	0	0	2	0	0	0
EccDNA00000162	0	0	2	0	0	0
EccDNA00000163	0	9	0	0	0	0
EccDNA00000164	0	3	0	0	0	0
EccDNA00000165	0	4	0	0	0	0
EccDNA00000166	0	2	0	0	0	0
EccDNA00000167	8	0	4	10	0	46
EccDNA00000168	0	0	0	5	0	0
EccDNA00000169	0	0	0	7	0	0
EccDNA00000170	2	0	0	0	0	0
EccDNA00000171	0	0	0	2	0	0
EccDNA00000172	0	0	0	2	0	0
EccDNA00000173	0	7	0	0	0	0
EccDNA00000174	0	0	0	1	0	0
EccDNA00000175	0	2	0	0	0	0
EccDNA00000176	0	0	0	0	6	0
EccDNA00000177	0	0	0	0	0	4
EccDNA00000178	0	0	0	0	6	0
EccDNA00000179	2	0	0	0	0	0
EccDNA00000180	0	0	0	8	0	0
EccDNA00000181	0	0	0	5	0	0
EccDNA00000182	0	3	0	0	0	0
EccDNA00000183	0	4	0	0	5	6
EccDNA00000184	0	0	0	0	0	1
EccDNA00000185	0	0	0	3	0	0
EccDNA00000186	0	8	0	0	0	0
EccDNA00000187	0	0	0	0	0	5
EccDNA00000188	0	0	0	0	0	6
EccDNA00000189	0	0	0	0	0	41
EccDNA00000190	12	0	0	0	0	0
EccDNA00000191	0	0	1	0	0	0
EccDNA00000192	0	0	0	4	0	0
EccDNA00000193	0	0	0	0	0	1
EccDNA00000194	0	0	2	0	0	0
EccDNA00000195	2	0	0	0	0	0
EccDNA00000196	0	0	0	0	0	3
EccDNA00000197	0	0	0	0	0	1
EccDNA00000198	0	0	0	0	0	2
EccDNA00000199	0	0	0	1	0	0
EccDNA00000200	0	0	0	0	0	2
EccDNA00000201	0	2	0	0	0	0
EccDNA00000202	0	2	0	0	0	0
EccDNA00000203	0	0	0	0	0	3
EccDNA00000204	0	0	3	0	0	0
EccDNA00000205	0	0	2	0	0	0
EccDNA00000206	0	0	1	0	0	0
EccDNA00000207	1	0	0	0	0	0
EccDNA00000208	0	0	2	0	0	0
EccDNA00000209	2	0	0	0	0	0
EccDNA00000210	0	0	0	1	0	0
EccDNA00000211	0	0	1	0	0	0
EccDNA00000212	0	0	0	2	0	0
EccDNA00000213	1	0	0	0	0	0
EccDNA00000214	0	0	0	0	6	0
EccDNA00000215	0	0	2	0	0	0
EccDNA00000216	0	0	0	0	0	14
EccDNA00000217	2	0	0	0	0	0
EccDNA00000218	0	3	0	0	0	4
EccDNA00000219	1	0	0	0	0	0
EccDNA00000220	0	2	0	0	0	0
EccDNA00000221	0	0	2	0	0	0
EccDNA00000222	6	9	5	0	0	0
EccDNA00000223	0	0	5	0	0	0
EccDNA00000224	0	0	0	0	4	0
EccDNA00000225	0	16	0	0	0	0
EccDNA00000226	0	0	0	1	0	0
EccDNA00000227	0	9	0	0	0	0
EccDNA00000228	0	0	10	0	0	0
EccDNA00000229	0	0	1	0	0	0
EccDNA00000230	0	4	0	0	4	0
EccDNA00000231	2	0	0	0	0	0
EccDNA00000232	0	0	0	2	0	0
EccDNA00000233	0	2	0	0	0	0
EccDNA00000234	0	0	3	0	0	0
EccDNA00000235	11	0	8	22	0	13
EccDNA00000236	0	0	0	0	21	0
EccDNA00000237	1	0	0	0	0	0
EccDNA00000238	3	0	0	0	0	0
EccDNA00000239	0	0	2	0	0	0
EccDNA00000240	2	0	0	0	0	0
EccDNA00000241	2	0	0	0	0	0
EccDNA00000242	0	0	1	0	0	0
EccDNA00000243	0	0	10	0	0	0
EccDNA00000244	0	0	0	6	0	0
EccDNA00000245	0	4	0	0	0	0
EccDNA00000246	0	0	0	1	0	0
EccDNA00000247	0	0	1	0	0	0
EccDNA00000248	0	0	0	0	0	2
EccDNA00000249	0	0	0	1	0	0
EccDNA00000250	1	0	0	0	0	0
EccDNA00000251	0	10	0	0	0	6
EccDNA00000252	0	0	0	0	0	2
EccDNA00000253	0	0	0	0	0	2
EccDNA00000254	1	0	0	0	0	0
EccDNA00000255	0	0	1	0	0	0
EccDNA00000256	1	0	0	0	0	0
EccDNA00000257	0	4	0	0	0	0
EccDNA00000258	0	0	2	0	0	0
EccDNA00000259	0	6	0	0	0	0
EccDNA00000260	0	0	0	0	0	6
EccDNA00000261	0	0	0	6	0	0
EccDNA00000262	0	0	1	0	0	0
EccDNA00000263	2	0	0	0	0	0
EccDNA00000264	1	0	0	0	0	0
EccDNA00000265	0	0	0	0	0	4
EccDNA00000266	0	0	0	6	0	0
EccDNA00000267	0	0	2	0	0	0
EccDNA00000268	1	0	0	0	0	0
EccDNA00000269	1	0	0	0	0	0
EccDNA00000270	2	0	0	0	0	0
EccDNA00000271	4	0	0	0	0	0
EccDNA00000272	4	0	4	0	0	0
EccDNA00000273	0	1	0	0	0	0
EccDNA00000274	0	0	1	0	0	0
EccDNA00000275	0	0	0	0	0	1
EccDNA00000276	0	0	0	0	0	2
EccDNA00000277	0	0	28	0	0	0
EccDNA00000278	13	0	3	3	5	3
EccDNA00000279	0	0	5	0	0	0
EccDNA00000280	0	1	0	0	0	0
EccDNA00000281	0	0	5	0	0	0
EccDNA00000282	0	0	0	0	0	14
EccDNA00000283	5	0	0	0	0	0
EccDNA00000284	1	0	0	0	0	0
EccDNA00000285	0	1	2	0	0	0
EccDNA00000286	0	12	0	0	0	0
EccDNA00000287	0	0	0	0	6	0
EccDNA00000288	0	0	0	0	0	3
EccDNA00000289	0	1	0	0	0	0
EccDNA00000290	13	52	0	0	9	0
EccDNA00000291	0	0	2	0	0	0
EccDNA00000292	0	3	0	0	0	0
EccDNA00000293	3	0	7	0	0	9
EccDNA00000294	0	0	0	0	3	0
EccDNA00000295	0	1	0	0	0	0
EccDNA00000296	5	5	3	3	12	5
EccDNA00000297	0	0	0	0	0	3
EccDNA00000298	0	0	0	0	0	2
EccDNA00000299	0	0	0	0	0	2
EccDNA00000300	0	0	0	0	0	2
EccDNA00000301	0	2	0	0	0	0
EccDNA00000302	0	0	0	0	0	2
EccDNA00000303	0	0	0	0	0	3
EccDNA00000304	4	0	0	0	0	0
EccDNA00000305	0	0	0	2	0	0
EccDNA00000306	8	1	0	0	0	0
EccDNA00000307	0	0	0	0	1	0
EccDNA00000308	0	5	4	4	6	5
EccDNA00000309	0	0	0	0	2	0
EccDNA00000310	0	0	0	0	0	2
EccDNA00000311	0	0	0	8	0	0
EccDNA00000312	0	0	4	0	0	0
EccDNA00000313	6	0	0	0	0	3
EccDNA00000314	0	0	0	4	0	0
EccDNA00000315	2	0	0	0	0	0
EccDNA00000316	0	0	0	0	3	0
EccDNA00000317	0	0	0	0	4	0
EccDNA00000318	0	0	1	0	0	0
EccDNA00000319	0	0	0	3	0	0
EccDNA00000320	0	0	0	1	0	0
EccDNA00000321	1	0	0	0	0	0
EccDNA00000322	0	0	0	6	0	0
EccDNA00000323	0	1	0	0	0	0
EccDNA00000324	0	0	0	2	0	0
EccDNA00000325	0	1	0	0	0	0
EccDNA00000326	0	0	5	0	0	0
EccDNA00000327	0	0	0	0	0	2
EccDNA00000328	2	0	0	0	0	0
EccDNA00000329	0	28	0	0	0	0
EccDNA00000330	4	0	0	0	0	0
EccDNA00000331	0	0	1	0	0	0
EccDNA00000332	0	2	0	0	0	0
EccDNA00000333	0	0	0	1	0	0
EccDNA00000334	0	0	0	0	2	0
EccDNA00000335	0	0	0	0	0	1
EccDNA00000336	0	0	0	0	0	4
EccDNA00000337	1	0	0	0	0	0
EccDNA00000338	0	0	0	11	0	9
EccDNA00000339	0	0	1	0	0	0
EccDNA00000340	0	2	0	0	0	0
EccDNA00000341	1	0	0	0	0	0
EccDNA00000342	1	0	0	0	0	0
EccDNA00000343	2	0	0	0	0	0
EccDNA00000344	0	0	1	0	0	0
EccDNA00000345	2	0	0	0	0	0
EccDNA00000346	0	0	2	0	0	0
EccDNA00000347	0	0	2	0	0	0
EccDNA00000348	10	0	0	0	0	0
EccDNA00000349	0	2	0	0	0	0
EccDNA00000350	1	0	0	0	0	0
EccDNA00000351	5	0	6	8	10	0
EccDNA00000352	0	0	10	0	0	0
EccDNA00000353	4	0	0	0	0	0
EccDNA00000354	0	0	1	0	0	0
EccDNA00000355	5	0	0	0	0	3
EccDNA00000356	2	0	0	0	0	0
EccDNA00000357	0	0	0	1	0	0
EccDNA00000358	0	0	0	2	0	0
EccDNA00000359	0	0	3	0	0	0
EccDNA00000360	0	0	0	0	0	4
EccDNA00000361	0	0	0	0	0	1
EccDNA00000362	0	2	0	0	0	0
EccDNA00000363	0	3	0	0	0	0
EccDNA00000364	0	3	0	0	0	0
EccDNA00000365	0	3	0	0	0	0
EccDNA00000366	1	0	0	0	0	0
EccDNA00000367	1	0	0	0	0	0
EccDNA00000368	0	0	0	0	0	2
EccDNA00000369	0	0	0	0	1	0
EccDNA00000370	0	0	1	0	0	0
EccDNA00000371	0	2	0	0	0	0
EccDNA00000372	0	0	1	0	0	0
EccDNA00000373	0	0	1	0	0	0
EccDNA00000374	0	0	0	0	0	2
EccDNA00000375	0	8	0	0	0	0
EccDNA00000376	0	0	1	0	0	0
EccDNA00000377	0	5	0	0	0	4
EccDNA00000378	0	0	0	0	0	2
EccDNA00000379	0	2	0	0	0	0
EccDNA00000380	0	0	0	0	0	3
EccDNA00000381	0	0	0	0	0	3
EccDNA00000382	1	0	0	0	0	0
EccDNA00000383	0	0	1	0	0	0
EccDNA00000384	0	0	0	0	0	4
EccDNA00000385	0	0	0	0	0	10
EccDNA00000386	0	0	0	1	0	0
EccDNA00000387	3	0	0	0	0	0
EccDNA00000388	0	0	0	0	0	2
EccDNA00000389	0	7	0	0	0	20
EccDNA00000390	4	0	0	0	0	0
EccDNA00000391	10	0	0	0	0	0
EccDNA00000392	0	0	1	0	0	0
EccDNA00000393	6	0	0	0	0	0
EccDNA00000394	9	0	0	0	0	0
EccDNA00000395	5	0	0	0	0	0
EccDNA00000396	0	8	0	0	0	0
EccDNA00000397	15	33	12	18	0	27
EccDNA00000398	2	0	0	0	0	0
EccDNA00000399	0	0	0	0	0	2
EccDNA00000400	0	0	0	0	0	2
EccDNA00000401	1	0	0	0	0	0
EccDNA00000402	0	0	0	2	0	0
EccDNA00000403	0	0	0	0	2	0
EccDNA00000404	3	0	0	0	0	0
EccDNA00000405	0	0	0	0	0	16
EccDNA00000406	0	0	0	0	0	1
EccDNA00000407	2	0	0	0	0	0
EccDNA00000408	2	0	0	0	0	0
EccDNA00000409	0	0	0	0	6	0
EccDNA00000410	0	0	0	0	0	3
EccDNA00000411	0	0	2	0	0	0
EccDNA00000412	0	2	0	0	0	0
EccDNA00000413	1	0	0	0	0	0
EccDNA00000414	0	0	1	0	0	0
EccDNA00000415	0	0	2	0	0	0
EccDNA00000416	0	0	0	0	5	0
EccDNA00000417	0	0	1	0	0	0
EccDNA00000418	9	0	8	0	0	0
EccDNA00000419	0	0	0	2	0	0
EccDNA00000420	2	0	0	0	0	0
EccDNA00000421	0	0	4	0	9	10
EccDNA00000422	0	2	0	0	0	0
EccDNA00000423	0	5	0	0	0	0
EccDNA00000424	8	0	0	0	0	0
EccDNA00000425	0	2	0	0	0	0
EccDNA00000426	0	8	0	0	0	0
EccDNA00000427	0	8	0	0	0	0
EccDNA00000428	0	3	0	0	0	0
EccDNA00000429	2	0	0	0	0	0
EccDNA00000430	0	4	0	0	0	0
EccDNA00000431	3	0	0	5	0	5
EccDNA00000432	0	0	4	12	0	4
EccDNA00000433	2	0	0	0	0	0
EccDNA00000434	0	0	0	0	0	3
EccDNA00000435	0	0	0	1	0	0
EccDNA00000436	0	0	0	0	0	2
EccDNA00000437	0	2	0	0	0	0
EccDNA00000438	0	8	0	0	0	0
EccDNA00000439	0	0	2	0	0	0
EccDNA00000440	0	0	0	0	3	0
EccDNA00000441	0	0	0	4	0	0
EccDNA00000442	0	1	0	0	0	0
EccDNA00000443	0	0	0	1	0	0
EccDNA00000444	0	0	0	4	0	0
EccDNA00000445	0	0	0	0	0	1
EccDNA00000446	0	0	0	0	0	2
EccDNA00000447	0	0	2	0	0	0
EccDNA00000448	0	0	0	1	0	0
EccDNA00000449	0	2	0	0	0	0
EccDNA00000450	0	0	0	2	0	0
EccDNA00000451	1	0	0	0	0	0
EccDNA00000452	7	0	4	0	0	3
EccDNA00000453	0	0	0	5	0	0
EccDNA00000454	0	0	1	0	0	0
EccDNA00000455	0	0	1	0	0	0
EccDNA00000456	0	0	0	0	3	0
EccDNA00000457	0	0	0	0	2	0
EccDNA00000458	3	0	0	8	0	10
EccDNA00000459	0	0	0	0	1	0
EccDNA00000460	0	0	1	0	0	0
EccDNA00000461	0	0	0	2	0	0
EccDNA00000462	0	2	0	0	0	0
EccDNA00000463	0	0	0	2	0	0
EccDNA00000464	0	0	0	0	0	4
EccDNA00000465	0	0	0	0	9	0
EccDNA00000466	0	0	0	2	0	0
EccDNA00000467	2	0	0	0	0	0
EccDNA00000468	2	0	0	0	0	0
EccDNA00000469	2	0	0	0	0	0
EccDNA00000470	0	0	0	1	0	0
EccDNA00000471	0	0	0	0	0	8
EccDNA00000472	3	0	0	0	0	0
EccDNA00000473	4	4	3	6	3	4
EccDNA00000474	15	0	0	0	0	0
EccDNA00000475	0	1	0	0	0	0
EccDNA00000476	0	0	0	0	0	1
EccDNA00000477	0	0	0	0	0	4
EccDNA00000478	0	0	2	0	0	0
EccDNA00000479	0	0	3	0	0	0
EccDNA00000480	1	0	0	0	0	0
EccDNA00000481	20	9	9	0	19	11
EccDNA00000482	0	0	0	0	0	1
EccDNA00000483	0	1	0	0	0	0
EccDNA00000484	0	0	0	0	0	1
EccDNA00000485	1	0	0	0	0	0
EccDNA00000486	0	0	0	0	1	0
EccDNA00000487	0	0	0	0	2	0
EccDNA00000488	1	0	0	0	0	0
EccDNA00000489	0	0	0	0	0	4
EccDNA00000490	0	0	0	0	0	3
EccDNA00000491	0	0	3	0	0	0
EccDNA00000492	0	0	2	0	0	0
EccDNA00000493	0	0	0	0	0	2
EccDNA00000494	5	8	0	0	0	0
EccDNA00000495	0	0	0	0	0	12
EccDNA00000496	0	0	1	0	0	0
EccDNA00000497	0	1	1	0	0	0
EccDNA00000498	0	0	0	0	0	2
EccDNA00000499	0	0	0	0	0	2
EccDNA00000500	0	0	1	0	0	0
EccDNA00000501	0	1	0	0	0	0
EccDNA00000502	0	0	0	1	0	0
EccDNA00000503	0	0	0	0	1	0
EccDNA00000504	0	2	0	0	0	0
EccDNA00000505	0	0	0	0	0	8
EccDNA00000506	0	0	0	0	7	6
EccDNA00000507	0	0	0	0	0	9
EccDNA00000508	0	46	15	20	17	84
EccDNA00000509	0	0	0	2	0	0
EccDNA00000510	0	3	0	0	0	0
EccDNA00000511	0	0	0	1	0	0
EccDNA00000512	0	0	0	0	0	84
EccDNA00000513	0	0	1	0	0	0
EccDNA00000514	6	0	0	0	0	0
EccDNA00000515	0	0	6	0	0	12
EccDNA00000516	3	0	0	0	0	0
EccDNA00000517	0	0	21	0	0	0
EccDNA00000518	0	0	0	0	0	3
EccDNA00000519	0	0	0	0	0	3
EccDNA00000520	0	0	0	0	0	4
EccDNA00000521	0	0	0	0	2	0
EccDNA00000522	0	0	0	0	0	4
EccDNA00000523	0	0	1	0	0	0
EccDNA00000524	3	0	0	0	0	0
EccDNA00000525	5	0	0	0	0	0
EccDNA00000526	2	0	0	0	0	0
EccDNA00000527	2	0	0	0	0	0
EccDNA00000528	7	7	12	22	12	3
EccDNA00000529	8	0	0	0	0	0
EccDNA00000530	0	0	0	0	0	14
EccDNA00000531	0	3	0	0	0	0
EccDNA00000532	0	4	0	0	0	0
EccDNA00000533	0	6	0	0	0	0
EccDNA00000534	0	6	0	0	0	0
EccDNA00000535	0	4	0	0	0	0
EccDNA00000536	0	0	13	0	0	0
EccDNA00000537	2	0	0	0	0	0
EccDNA00000538	0	0	0	0	0	2
EccDNA00000539	0	0	2	0	0	0
EccDNA00000540	0	0	3	0	6	8
EccDNA00000541	0	8	0	0	0	0
EccDNA00000542	0	3	0	0	0	0
EccDNA00000543	0	0	0	0	26	0
EccDNA00000544	0	0	2	0	0	0
EccDNA00000545	12	0	12	0	0	0
EccDNA00000546	1	0	0	0	0	0
EccDNA00000547	1	0	0	0	0	0
EccDNA00000548	0	0	0	2	0	0
EccDNA00000549	0	0	0	0	0	2
EccDNA00000550	0	0	0	0	0	4
EccDNA00000551	0	0	9	0	0	0
EccDNA00000552	0	0	0	0	8	0
EccDNA00000553	2	0	0	0	0	0
EccDNA00000554	0	0	2	0	0	4
EccDNA00000555	0	0	10	0	0	0
EccDNA00000556	0	0	9	0	0	0
EccDNA00000557	0	0	4	0	0	0
EccDNA00000558	0	0	0	0	0	3
EccDNA00000559	0	0	2	0	0	0
EccDNA00000560	0	0	2	0	0	0
EccDNA00000561	0	0	7	6	0	0
EccDNA00000562	0	0	0	0	9	0
EccDNA00000563	2	0	0	0	0	0
EccDNA00000564	0	0	5	0	0	0
EccDNA00000565	2	0	0	0	0	0
EccDNA00000566	0	0	2	0	0	0
EccDNA00000567	15	0	10	15	13	0
EccDNA00000568	2	0	0	0	0	0
EccDNA00000569	9	0	2	0	0	36
EccDNA00000570	0	0	0	0	1	0
EccDNA00000571	0	0	0	3	0	0
EccDNA00000572	0	0	0	147	136	0
EccDNA00000573	69	0	100	0	134	0
EccDNA00000574	0	0	0	0	4	0
EccDNA00000575	0	0	0	0	4	0
EccDNA00000576	0	0	0	0	6	0
EccDNA00000577	0	0	56	0	0	0
EccDNA00000578	0	352	0	0	0	0
EccDNA00000579	1041	1713	1670	2913	1234	1891
EccDNA00000580	0	0	721	0	0	0
EccDNA00000581	9	0	8	14	0	0
EccDNA00000582	13	0	10	0	0	0
EccDNA00000583	0	0	4	0	0	0
EccDNA00000584	0	0	4	0	0	0
EccDNA00000585	0	0	7	0	0	0
EccDNA00000586	2	0	0	0	0	0
EccDNA00000587	0	0	1	0	0	0
EccDNA00000588	0	0	2	0	0	0
EccDNA00000589	0	0	0	3	0	13
EccDNA00000590	0	2	0	0	0	0
EccDNA00000591	0	0	0	0	0	2
EccDNA00000592	0	0	0	4	0	9
EccDNA00000593	0	8	0	0	0	0
EccDNA00000594	0	25	0	0	0	20
EccDNA00000595	3	0	0	0	0	0
EccDNA00000596	0	0	1	0	0	0
EccDNA00000597	14	0	0	0	39	0
EccDNA00000598	0	0	8	0	0	0
EccDNA00000599	0	0	4	0	0	0
EccDNA00000600	0	0	0	2	0	0
EccDNA00000601	0	0	0	0	0	8
EccDNA00000602	0	1	0	0	0	0
EccDNA00000603	0	0	0	0	2	0
EccDNA00000604	0	0	0	0	3	0
EccDNA00000605	0	0	0	0	0	2
EccDNA00000606	2	0	0	0	0	0
EccDNA00000607	2	0	0	0	0	0
EccDNA00000608	0	0	2	0	0	0
EccDNA00000609	1	0	0	0	0	0
EccDNA00000610	1	0	0	1	0	0
EccDNA00000611	0	0	0	0	3	0
EccDNA00000612	0	6	6	0	0	0
EccDNA00000613	3	0	0	0	0	0
EccDNA00000614	0	0	0	2	0	0
EccDNA00000615	1	0	0	0	0	0
EccDNA00000616	2	0	0	0	0	0
EccDNA00000617	0	8	0	0	0	0
EccDNA00000618	1	0	0	0	0	0
EccDNA00000619	4	0	0	0	0	14
EccDNA00000620	1	0	0	0	0	0
EccDNA00000621	1	0	0	0	0	0
EccDNA00000622	10	0	0	0	0	0
EccDNA00000623	0	0	0	0	38	0
EccDNA00000624	1	0	2	19	15	5
EccDNA00000625	0	2	0	0	0	0
EccDNA00000626	0	0	1	0	0	0
EccDNA00000627	15	0	0	0	0	0
EccDNA00000628	1	0	0	0	0	0
EccDNA00000629	0	0	0	0	0	5
EccDNA00000630	0	0	0	0	0	6
EccDNA00000631	0	0	0	0	1	0
EccDNA00000632	0	1	0	0	0	0
EccDNA00000633	0	0	0	2	2	0
EccDNA00000634	1	0	0	0	0	0
EccDNA00000635	0	0	0	0	0	6
EccDNA00000636	0	0	2	0	0	0
EccDNA00000637	0	0	0	1	0	0
EccDNA00000638	0	1	0	0	0	0
EccDNA00000639	1	12	0	19	36	0
EccDNA00000640	0	0	0	5	0	0
EccDNA00000641	0	0	0	0	0	16
EccDNA00000642	0	1	0	0	2	0
EccDNA00000643	1	0	0	5	0	0
EccDNA00000644	2	0	0	0	1	0
EccDNA00000645	0	0	0	0	0	1
EccDNA00000646	2	4	0	0	0	0
EccDNA00000647	0	0	0	0	1	0
EccDNA00000648	0	0	0	1	0	0
EccDNA00000649	0	0	0	3	2	4
EccDNA00000650	0	0	0	1	5	5
EccDNA00000651	0	0	0	3	0	0
EccDNA00000652	0	1	0	0	0	0
EccDNA00000653	0	0	0	0	2	0
EccDNA00000654	0	0	0	0	1	0
EccDNA00000655	0	5	0	0	3	0
EccDNA00000656	0	0	0	0	2	0
EccDNA00000657	2	0	0	0	2	0
EccDNA00000658	2	0	0	0	0	0
EccDNA00000659	0	0	0	0	0	5
EccDNA00000660	0	0	2	0	0	0
EccDNA00000661	4	0	0	0	0	0
EccDNA00000662	0	0	0	0	6	0
EccDNA00000663	1	0	0	0	0	0
EccDNA00000664	1	0	0	0	0	0
EccDNA00000665	0	0	0	1	0	0
EccDNA00000666	0	0	0	0	1	0
EccDNA00000667	0	0	0	2	0	0
EccDNA00000668	0	0	1	0	0	2
EccDNA00000669	0	0	0	1	1	0
EccDNA00000670	0	0	0	0	1	0
EccDNA00000671	0	0	0	1	0	0
EccDNA00000672	1	0	0	0	0	0
EccDNA00000673	5	8	0	0	0	0
EccDNA00000674	0	0	0	9	0	0
EccDNA00000675	0	0	0	0	3	0
EccDNA00000676	1	0	0	1	0	0
EccDNA00000677	0	0	0	0	0	5
EccDNA00000678	1	0	0	0	0	0
EccDNA00000679	0	0	0	0	1	0
EccDNA00000680	0	0	0	0	1	0
EccDNA00000681	0	0	0	0	1	0
EccDNA00000682	2	0	0	10	0	0
EccDNA00000683	0	0	0	1	0	0
EccDNA00000684	0	0	0	0	6	0
EccDNA00000685	0	0	0	0	2	0
EccDNA00000686	0	0	0	2	0	0
EccDNA00000687	0	0	12	0	0	0
EccDNA00000688	1	0	0	0	0	0
EccDNA00000689	0	0	0	1	0	0
EccDNA00000690	0	0	0	2	0	0
EccDNA00000691	0	0	0	2	0	0
EccDNA00000692	0	0	0	0	2	0
EccDNA00000693	0	0	0	1	0	0
EccDNA00000694	0	1	0	1	1	0
EccDNA00000695	0	6	0	0	0	0
EccDNA00000696	0	1	0	0	1	0
EccDNA00000697	0	1	0	0	0	0
EccDNA00000698	1	0	0	0	0	0
EccDNA00000699	24	0	0	0	0	0
EccDNA00000700	0	0	81	0	0	0
EccDNA00000701	0	0	0	0	2	0
EccDNA00000702	0	0	0	2	0	0
EccDNA00000703	0	0	2	0	0	0
EccDNA00000704	2	0	0	2	0	0
EccDNA00000705	2	0	0	2	7	0
EccDNA00000706	0	0	0	0	2	0
EccDNA00000707	0	0	2	0	0	0
EccDNA00000708	0	0	0	0	0	1
EccDNA00000709	0	0	0	0	0	1
EccDNA00000710	0	0	1	0	0	0
EccDNA00000711	0	0	0	0	2	0
EccDNA00000712	0	0	2	0	0	2
EccDNA00000713	0	0	0	0	0	1
EccDNA00000714	0	0	0	0	0	1
EccDNA00000715	0	0	0	0	0	1
EccDNA00000716	0	0	0	0	0	1
EccDNA00000717	0	0	0	3	0	0
EccDNA00000718	0	0	0	0	0	14
EccDNA00000719	0	0	0	0	0	4
EccDNA00000720	0	0	2	0	0	0
EccDNA00000721	0	0	0	0	0	2
EccDNA00000722	0	0	2	0	0	0
EccDNA00000723	2	0	0	0	0	0
EccDNA00000724	0	0	1	0	0	0
EccDNA00000725	0	0	1	0	0	0
EccDNA00000726	0	0	0	2	0	11
EccDNA00000727	0	0	0	0	2	0
EccDNA00000728	0	0	1	0	0	0
EccDNA00000729	0	0	0	0	0	6
EccDNA00000730	0	0	0	0	5	0
EccDNA00000731	0	0	0	0	1	0
EccDNA00000732	0	0	3	0	0	0
EccDNA00000733	0	0	0	0	1	0
EccDNA00000734	0	0	0	0	2	3
EccDNA00000735	5	0	0	0	0	0
EccDNA00000736	0	0	0	4	4	0
EccDNA00000737	1	0	0	0	0	0
EccDNA00000738	0	0	0	0	20	0
EccDNA00000739	0	0	0	1	0	0
EccDNA00000740	1	0	0	0	0	0
EccDNA00000741	0	0	1	0	0	0
EccDNA00000742	0	1	0	0	0	0
EccDNA00000743	2	0	0	0	0	0
EccDNA00000744	0	0	0	0	1	0
EccDNA00000745	0	0	0	0	1	0
EccDNA00000746	2	0	0	0	0	0
EccDNA00000747	1	0	0	0	0	0
EccDNA00000748	0	0	1	0	0	0
EccDNA00000749	1	0	0	0	0	0
EccDNA00000750	0	0	1	0	0	0
EccDNA00000751	1	0	0	0	0	0
EccDNA00000752	0	0	0	0	0	11
EccDNA00000753	0	0	0	0	0	1
EccDNA00000754	0	0	4	0	0	4
EccDNA00000755	0	0	0	0	2	2
EccDNA00000756	0	0	0	5	2	0
EccDNA00000757	3	0	0	0	0	0
EccDNA00000758	0	0	0	0	1	0
EccDNA00000759	0	0	0	2	0	0
EccDNA00000760	0	0	0	1	0	0
EccDNA00000761	0	0	0	2	1	0
EccDNA00000762	0	0	1	0	0	0
EccDNA00000763	0	0	0	0	9	0
EccDNA00000764	0	1	0	0	0	0
EccDNA00000765	1	0	0	0	0	0
EccDNA00000766	0	3	0	0	4	0
EccDNA00000767	8	0	0	0	0	0
EccDNA00000768	0	0	2	0	0	0
EccDNA00000769	2	0	0	0	0	0
EccDNA00000770	7	0	0	0	0	0
EccDNA00000771	0	35	0	0	0	0
EccDNA00000772	0	0	0	9	0	0
EccDNA00000773	0	0	0	0	3	0
EccDNA00000774	4	0	0	0	0	0
EccDNA00000775	0	8	0	0	0	0
EccDNA00000776	0	0	0	0	7	0
EccDNA00000777	12	9	17	14	3	26
EccDNA00000778	0	4	0	0	0	6
EccDNA00000779	1	0	0	0	0	0
EccDNA00000780	1	0	0	0	0	0
EccDNA00000781	0	0	0	9	0	0
EccDNA00000782	0	9	0	0	0	0
EccDNA00000783	0	0	0	0	0	4
EccDNA00000784	0	0	0	0	0	5
EccDNA00000785	2	0	0	0	0	0
EccDNA00000786	5	0	7	5	0	0
EccDNA00000787	0	0	2	0	0	0
EccDNA00000788	2	0	0	0	0	0
EccDNA00000789	0	0	0	1	0	0
EccDNA00000790	5	0	0	0	0	0
EccDNA00000791	0	0	1	0	0	0
EccDNA00000792	1	0	0	0	0	0
EccDNA00000793	0	3	0	0	0	0
EccDNA00000794	0	0	4	0	0	0
EccDNA00000795	1	0	0	0	0	0
EccDNA00000796	0	3	0	0	0	0
EccDNA00000797	0	0	0	0	0	5
EccDNA00000798	2	0	0	0	0	0
EccDNA00000799	1	0	0	0	0	0
EccDNA00000800	0	0	0	1	0	0
EccDNA00000801	0	0	0	1	0	0
EccDNA00000802	0	0	0	2	0	0
EccDNA00000803	0	4	0	0	0	0
EccDNA00000804	0	0	3	0	0	0
EccDNA00000805	2	0	0	0	0	0
EccDNA00000806	0	0	0	1	0	0
EccDNA00000807	0	0	0	0	1	0
EccDNA00000808	0	0	0	0	0	1
EccDNA00000809	0	0	1	0	0	0
EccDNA00000810	0	0	0	0	0	6
EccDNA00000811	0	0	0	0	0	4
EccDNA00000812	0	0	0	0	0	3
EccDNA00000813	0	0	1	0	0	0
EccDNA00000814	0	0	0	0	0	3
EccDNA00000815	0	0	0	0	0	1
EccDNA00000816	0	0	0	0	0	3
EccDNA00000817	0	0	0	0	2	0
EccDNA00000818	0	0	0	0	3	0
EccDNA00000819	1	0	0	0	0	0
EccDNA00000820	1	0	0	0	0	0
EccDNA00000821	1	0	0	0	0	0
EccDNA00000822	0	0	1	0	0	0
EccDNA00000823	0	0	0	7	0	0
EccDNA00000824	2	0	0	0	0	0
EccDNA00000825	3	0	0	0	0	0
EccDNA00000826	0	0	0	0	2	0
EccDNA00000827	0	0	2	0	0	0
EccDNA00000828	0	0	0	1	0	0
EccDNA00000829	0	0	0	7	0	0
EccDNA00000830	0	0	0	3	0	0
EccDNA00000831	0	10	0	0	0	0
EccDNA00000832	0	14	5	0	0	10
EccDNA00000833	0	2	0	0	2	0
EccDNA00000834	0	0	0	0	0	1
EccDNA00000835	0	0	0	0	0	1
EccDNA00000836	0	3	0	0	0	0
EccDNA00000837	0	0	8	0	10	0
EccDNA00000838	2	0	0	0	0	0
EccDNA00000839	2	0	0	0	0	0
EccDNA00000840	0	0	0	2	0	0
EccDNA00000841	0	0	1	0	0	0
EccDNA00000842	0	0	0	2	0	0
EccDNA00000843	0	0	0	0	0	4
EccDNA00000844	1	0	0	0	0	0
EccDNA00000845	2	0	0	0	0	0
EccDNA00000846	0	2	0	0	0	0
EccDNA00000847	0	1	0	0	0	0
EccDNA00000848	0	0	1	0	0	0
EccDNA00000849	0	0	1	0	0	0
EccDNA00000850	0	0	8	0	0	0
EccDNA00000851	0	0	0	2	0	0
EccDNA00000852	0	7	0	0	0	0
EccDNA00000853	0	0	0	0	15	0
EccDNA00000854	0	0	6	9	0	0
EccDNA00000855	0	0	0	0	1	0
EccDNA00000856	0	1	0	0	0	0
EccDNA00000857	4	0	0	0	0	0
EccDNA00000858	4	0	0	0	0	0
EccDNA00000859	0	0	4	0	0	0
EccDNA00000860	0	0	0	1	0	0
EccDNA00000861	1	0	0	0	0	0
EccDNA00000862	0	0	2	0	0	0
EccDNA00000863	2	0	0	0	0	0
EccDNA00000864	1	0	0	0	0	0
EccDNA00000865	0	0	0	4	0	0
EccDNA00000866	0	0	0	0	1	0
EccDNA00000867	0	0	0	0	1	0
EccDNA00000868	0	0	0	0	0	3
EccDNA00000869	0	1	0	0	0	0
EccDNA00000870	0	0	0	0	0	1
EccDNA00000871	0	0	0	1	0	0
EccDNA00000872	0	0	0	2	0	0
EccDNA00000873	3	10	0	4	0	9
EccDNA00000874	0	0	0	0	0	2
EccDNA00000875	24	17	0	8	0	24
EccDNA00000876	0	0	0	0	4	0
EccDNA00000877	0	0	0	0	6	0
EccDNA00000878	0	0	0	1	0	0
EccDNA00000879	0	0	0	0	0	8
EccDNA00000880	0	0	0	0	0	9
EccDNA00000881	0	0	6	0	0	0
EccDNA00000882	0	0	10	0	0	0
EccDNA00000883	0	0	0	1	0	0
EccDNA00000884	0	0	0	1	0	0
EccDNA00000885	0	0	0	0	3	0
EccDNA00000886	0	0	3	0	0	0
EccDNA00000887	0	7	9	28	24	0
EccDNA00000888	2	0	0	0	0	0
EccDNA00000889	0	0	1	0	0	0
EccDNA00000890	0	0	0	5	0	0
EccDNA00000891	1	0	0	0	0	0
EccDNA00000892	0	0	0	2	0	0
EccDNA00000893	3	0	0	0	0	0
EccDNA00000894	6	0	0	0	0	0
EccDNA00000895	0	2	0	0	0	0
EccDNA00000896	0	0	0	1	0	0
EccDNA00000897	0	0	4	10	0	0
EccDNA00000898	0	2	8	0	12	0
EccDNA00000899	0	4	0	0	0	0
EccDNA00000900	0	0	2	0	5	0
EccDNA00000901	0	0	0	2	0	0
EccDNA00000902	0	0	0	0	1	0
EccDNA00000903	1	0	0	0	0	0
EccDNA00000904	0	0	0	0	2	0
EccDNA00000905	0	0	2	0	0	0
EccDNA00000906	0	0	0	0	7	14
EccDNA00000907	0	8	0	0	0	0
EccDNA00000908	0	0	0	0	1	0
EccDNA00000909	0	0	0	0	1	0
EccDNA00000910	0	0	0	0	5	0
EccDNA00000911	0	1	0	0	0	0
EccDNA00000912	0	2	0	0	0	0
EccDNA00000913	1	0	0	0	0	0
EccDNA00000914	1	0	0	0	0	0
EccDNA00000915	4	0	0	0	0	0
EccDNA00000916	0	0	5	0	0	0
EccDNA00000917	0	6	0	0	0	0
EccDNA00000918	0	0	0	0	0	1
EccDNA00000919	0	0	0	0	1	0
EccDNA00000920	0	0	0	0	2	0
EccDNA00000921	0	0	0	0	1	0
EccDNA00000922	0	0	0	0	0	1
EccDNA00000923	6	0	0	0	0	0
EccDNA00000924	0	0	0	1	0	0
EccDNA00000925	0	12	0	0	0	0
EccDNA00000926	0	0	0	0	0	6
EccDNA00000927	0	8	0	0	11	0
EccDNA00000928	2	0	0	0	0	0
EccDNA00000929	0	0	1	0	0	0
EccDNA00000930	0	0	0	2	0	0
EccDNA00000931	0	0	0	6	0	0
EccDNA00000932	2	0	0	0	0	0
EccDNA00000933	4	0	0	0	0	0
EccDNA00000934	0	4	0	0	0	6
EccDNA00000935	0	2	0	0	0	0
EccDNA00000936	0	0	0	4	0	0
EccDNA00000937	0	0	0	2	0	0
EccDNA00000938	0	0	0	0	3	0
EccDNA00000939	0	0	0	2	0	0
EccDNA00000940	2	0	0	0	0	0
EccDNA00000941	0	4	0	5	0	0
EccDNA00000942	0	2	0	0	0	0
EccDNA00000943	0	0	1	0	0	0
EccDNA00000944	0	0	3	0	0	0
EccDNA00000945	4	0	0	0	0	0
EccDNA00000946	0	0	0	0	0	3
EccDNA00000947	0	0	0	5	4	0
EccDNA00000948	4	17	0	0	12	0
EccDNA00000949	7	0	0	0	0	0
EccDNA00000950	0	0	2	0	0	0
EccDNA00000951	0	0	3	0	0	0
EccDNA00000952	0	0	2	0	0	0
EccDNA00000953	0	0	0	0	1	0
EccDNA00000954	0	0	2	0	0	0
EccDNA00000955	0	0	1	0	0	0
EccDNA00000956	4	0	0	0	0	0
EccDNA00000957	0	0	0	0	4	0
EccDNA00000958	0	3	0	0	0	0
EccDNA00000959	0	0	0	0	0	2
EccDNA00000960	0	0	4	0	0	0
EccDNA00000961	0	18	3	0	0	21
EccDNA00000962	0	0	0	1	0	0
EccDNA00000963	0	0	3	0	0	0
EccDNA00000964	0	0	2	0	0	0
EccDNA00000965	0	0	2	0	0	0
EccDNA00000966	0	0	2	0	0	0
EccDNA00000967	0	2	0	0	0	0
EccDNA00000968	0	2	0	0	0	0
EccDNA00000969	1	0	0	0	0	0
EccDNA00000970	0	2	0	0	0	0
EccDNA00000971	0	0	2	0	0	0
EccDNA00000972	0	0	0	0	0	2
EccDNA00000973	0	1	0	0	0	0
EccDNA00000974	0	1	0	0	0	0
EccDNA00000975	0	2	0	0	0	0
EccDNA00000976	0	1	0	0	0	0
EccDNA00000977	0	1	0	0	0	0
EccDNA00000978	0	0	3	0	6	20
EccDNA00000979	0	0	5	0	0	0
EccDNA00000980	0	0	0	0	0	4
EccDNA00000981	0	0	0	0	0	2
EccDNA00000982	1	0	0	0	0	0
EccDNA00000983	0	0	0	22	30	51
EccDNA00000984	0	0	2	0	0	0
EccDNA00000985	0	1	0	0	0	0
EccDNA00000986	2	0	0	0	0	0
EccDNA00000987	0	0	0	0	4	0
EccDNA00000988	0	0	0	0	0	6
EccDNA00000989	2	0	0	0	0	0
EccDNA00000990	0	1	0	0	0	0
EccDNA00000991	0	0	0	2	4	0
EccDNA00000992	1	0	0	0	0	0
EccDNA00000993	0	0	0	0	0	7
EccDNA00000994	0	3	0	4	11	0
EccDNA00000995	0	0	3	0	0	0
EccDNA00000996	0	0	0	2	0	0
EccDNA00000997	0	0	0	2	0	0
EccDNA00000998	0	0	0	2	0	0
EccDNA00000999	8	0	8	5	34	12
EccDNA00001000	0	0	0	1	0	0
EccDNA00001001	0	0	0	2	0	0
EccDNA00001002	0	0	0	1	0	0
EccDNA00001003	0	1	0	0	0	0
EccDNA00001004	1	0	0	0	0	0
EccDNA00001005	27	0	0	0	0	0
EccDNA00001006	0	21	0	0	0	18
EccDNA00001007	0	0	0	0	0	4
EccDNA00001008	0	0	0	0	0	3
EccDNA00001009	0	0	0	0	0	2
EccDNA00001010	0	0	0	0	1	0
EccDNA00001011	2	0	0	0	4	0
EccDNA00001012	0	0	2	0	0	0
EccDNA00001013	0	0	4	0	0	0
EccDNA00001014	2	0	0	0	0	0
EccDNA00001015	0	0	1	0	0	0
EccDNA00001016	0	0	2	0	0	0
EccDNA00001017	0	0	0	0	0	8
EccDNA00001018	0	4	0	0	0	0
EccDNA00001019	0	0	0	0	0	1
EccDNA00001020	2	0	0	0	0	0
EccDNA00001021	0	3	0	0	0	0
EccDNA00001022	0	0	0	0	0	3
EccDNA00001023	0	0	0	0	0	3
EccDNA00001024	0	0	0	0	0	9
EccDNA00001025	2	0	0	0	0	0
EccDNA00001026	2	0	0	0	0	0
EccDNA00001027	2	0	0	0	0	0
EccDNA00001028	0	0	3	0	0	0
EccDNA00001029	1	0	0	0	0	0
EccDNA00001030	2	0	0	0	0	0
EccDNA00001031	0	0	0	0	0	2
EccDNA00001032	0	4	0	0	5	0
EccDNA00001033	1	0	0	0	0	0
EccDNA00001034	0	0	2	0	0	0
EccDNA00001035	0	0	0	0	0	2
EccDNA00001036	8	0	0	0	0	0
EccDNA00001037	2	0	0	0	0	0
EccDNA00001038	0	0	2	0	0	0
EccDNA00001039	1	0	0	0	0	0
EccDNA00001040	0	0	0	1	0	0
EccDNA00001041	0	0	0	1	0	0
EccDNA00001042	0	0	6	0	0	6
EccDNA00001043	3	0	0	0	0	0
EccDNA00001044	0	1	0	0	0	0
EccDNA00001045	0	0	0	4	0	0
EccDNA00001046	1	0	0	0	0	0
EccDNA00001047	0	0	0	0	0	1
EccDNA00001048	0	0	0	2	0	0
EccDNA00001049	0	0	0	2	0	0
EccDNA00001050	17	0	0	0	0	0
EccDNA00001051	5	0	6	0	19	27
EccDNA00001052	6	0	0	0	0	0
EccDNA00001053	0	1	0	0	0	0
EccDNA00001054	1	0	0	0	0	0
EccDNA00001055	4	0	0	0	0	0
EccDNA00001056	6	0	0	0	14	0
EccDNA00001057	0	0	0	5	5	6
EccDNA00001058	0	0	0	0	0	3
EccDNA00001059	1	0	0	0	0	0
EccDNA00001060	0	0	0	0	1	0
EccDNA00001061	1	0	0	0	0	0
EccDNA00001062	0	4	0	0	0	0
EccDNA00001063	10	0	6	5	9	4
EccDNA00001064	3	0	7	10	7	8
EccDNA00001065	3	0	4	0	15	0
EccDNA00001066	0	0	0	12	0	0
EccDNA00001067	0	0	7	0	0	0
EccDNA00001068	0	1	1	6	0	0
EccDNA00001069	0	1	0	0	0	0
EccDNA00001070	0	1	0	4	0	0
EccDNA00001071	0	0	1	0	0	0
EccDNA00001072	0	0	3	0	0	0
EccDNA00001073	0	0	8	0	16	0
EccDNA00001074	0	3	0	0	0	0
EccDNA00001075	0	2	0	0	0	0
EccDNA00001076	0	2	0	0	0	0
EccDNA00001077	7	0	8	8	19	4
EccDNA00001078	0	2	0	0	0	0
EccDNA00001079	11	13	4	5	0	0
EccDNA00001080	49	0	4	0	0	0
EccDNA00001081	0	6	0	0	0	0
EccDNA00001082	0	2	0	0	0	0
EccDNA00001083	0	2	0	0	0	0
EccDNA00001084	2	0	0	0	0	0
EccDNA00001085	1	0	0	0	0	0
EccDNA00001086	10	4	0	0	0	0
EccDNA00001087	2	0	0	0	0	0
EccDNA00001088	1	0	0	0	0	0
EccDNA00001089	0	2	0	0	0	0
EccDNA00001090	0	0	0	0	6	0
EccDNA00001091	0	0	0	0	0	16
EccDNA00001092	0	7	0	0	0	0
EccDNA00001093	4	0	0	0	0	0
EccDNA00001094	0	6	0	0	0	0
EccDNA00001095	0	0	0	1	0	0
EccDNA00001096	0	0	0	0	5	0
EccDNA00001097	24	10	0	3	3	3
EccDNA00001098	0	0	0	0	0	1
EccDNA00001099	14	9	0	4	39	94
EccDNA00001100	2	0	0	1	3	0
EccDNA00001101	0	0	0	0	0	2
EccDNA00001102	0	0	0	7	0	0
EccDNA00001103	0	27	11	22	20	64
EccDNA00001104	0	0	0	0	0	91
EccDNA00001105	6	0	0	20	0	76
EccDNA00001106	1	0	0	0	0	0
EccDNA00001107	0	0	0	0	0	1
EccDNA00001108	0	0	8	0	0	0
EccDNA00001109	0	0	7	3	0	0
EccDNA00001110	0	0	1	0	0	0
EccDNA00001111	0	0	0	2	0	0
EccDNA00001112	0	0	7	0	0	0
EccDNA00001113	0	0	0	0	0	8
EccDNA00001114	0	0	2	0	0	4
EccDNA00001115	0	0	0	0	7	0
EccDNA00001116	1	0	0	0	0	0
EccDNA00001117	0	0	0	31	0	0
EccDNA00001118	0	0	0	0	5	0
EccDNA00001119	0	20	0	0	0	0
EccDNA00001120	0	0	8	7	0	6
EccDNA00001121	17	0	0	0	0	0
EccDNA00001122	0	0	0	0	4	0
EccDNA00001123	0	0	0	3	0	0
EccDNA00001124	0	0	0	1	0	0
EccDNA00001125	0	0	0	2	0	0
EccDNA00001126	0	0	0	0	2	0
EccDNA00001127	0	0	0	0	2	0
EccDNA00001128	7	0	0	0	0	0
EccDNA00001129	0	0	3	0	0	0
EccDNA00001130	2	0	0	0	0	0
EccDNA00001131	0	3	0	0	0	0
EccDNA00001132	18	0	0	0	0	0
EccDNA00001133	0	0	0	3	0	0
EccDNA00001134	0	2	0	0	0	0
EccDNA00001135	0	0	3	0	0	0
EccDNA00001136	0	2	0	0	0	0
EccDNA00001137	0	0	1	0	0	0
EccDNA00001138	0	0	0	0	1	0
EccDNA00001139	0	0	0	0	1	0
EccDNA00001140	0	0	4	0	0	0
EccDNA00001141	0	0	0	1	0	0
EccDNA00001142	0	10	0	0	0	0
EccDNA00001143	0	0	1	0	0	0
EccDNA00001144	0	0	0	1	0	0
EccDNA00001145	0	19	0	0	0	0
EccDNA00001146	0	2	0	0	0	0
EccDNA00001147	0	0	0	0	0	1
EccDNA00001148	0	0	0	0	0	12
EccDNA00001149	0	0	0	2	0	0
EccDNA00001150	0	0	0	0	0	2
EccDNA00001151	1	0	0	0	0	0
EccDNA00001152	1	0	0	0	0	0
EccDNA00001153	1	0	0	0	0	0
EccDNA00001154	0	0	2	0	0	0
EccDNA00001155	0	0	0	0	0	2
EccDNA00001156	0	1	0	0	0	0
EccDNA00001157	2	0	0	0	0	0
EccDNA00001158	0	0	0	0	0	4
EccDNA00001159	2	0	0	0	0	2
EccDNA00001160	2	0	0	0	0	0
EccDNA00001161	3	0	0	0	0	0
EccDNA00001162	0	0	0	0	0	21
EccDNA00001163	0	0	0	2	0	0
EccDNA00001164	0	3	0	0	0	0
EccDNA00001165	4	0	0	0	24	0
EccDNA00001166	0	1	0	0	0	0
EccDNA00001167	0	0	0	0	0	1
EccDNA00001168	2	0	0	0	0	0
EccDNA00001169	0	0	3	0	0	0
EccDNA00001170	0	0	0	0	1	0
EccDNA00001171	0	2	0	0	0	0
EccDNA00001172	2	0	0	0	0	0
EccDNA00001173	0	4	0	0	0	0
EccDNA00001174	0	2	0	0	0	0
EccDNA00001175	0	0	4	0	0	0
EccDNA00001176	0	0	0	0	2	0
EccDNA00001177	0	2	0	0	0	0
EccDNA00001178	0	0	1	0	0	0
EccDNA00001179	2	0	0	0	0	0
EccDNA00001180	9	0	0	0	0	0
EccDNA00001181	2	0	0	0	0	0
EccDNA00001182	0	0	0	2	0	0
EccDNA00001183	0	1	0	0	0	0
EccDNA00001184	0	0	0	1	0	0
EccDNA00001185	0	0	1	0	0	0
EccDNA00001186	0	0	0	1	0	0
EccDNA00001187	2	0	0	0	0	0
EccDNA00001188	0	1	0	0	0	0
EccDNA00001189	0	0	0	0	2	0
EccDNA00001190	0	0	2	0	0	0
EccDNA00001191	2	0	0	0	0	0
EccDNA00001192	0	0	2	0	0	0
EccDNA00001193	0	0	1	0	0	0
EccDNA00001194	2	0	0	9	0	0
EccDNA00001195	2	0	0	0	0	0
EccDNA00001196	0	0	0	0	0	1
EccDNA00001197	0	0	0	0	0	2
EccDNA00001198	0	0	3	0	0	0
EccDNA00001199	0	0	0	0	2	0
EccDNA00001200	0	0	0	2	0	0
EccDNA00001201	5	0	0	0	8	7
EccDNA00001202	3	4	0	9	0	0
EccDNA00001203	0	0	0	0	0	1
EccDNA00001204	0	0	0	0	0	12
EccDNA00001205	0	2	0	0	0	0
EccDNA00001206	0	0	0	2	0	0
EccDNA00001207	0	0	0	5	0	0
EccDNA00001208	4	0	0	0	0	0
EccDNA00001209	11	0	0	0	0	0
EccDNA00001210	0	0	2	0	0	0
EccDNA00001211	0	0	24	8	16	16
EccDNA00001212	0	0	0	14	23	0
EccDNA00001213	7	0	0	0	0	0
EccDNA00001214	0	0	0	0	0	8
EccDNA00001215	0	0	1	0	0	0
EccDNA00001216	0	0	0	1	0	0
EccDNA00001217	0	0	0	0	0	2
EccDNA00001218	0	0	0	0	0	2
EccDNA00001219	1	0	0	0	0	0
EccDNA00001220	0	0	0	0	0	2
EccDNA00001221	1	0	0	0	0	0
EccDNA00001222	0	0	0	0	2	0
EccDNA00001223	6	0	0	0	0	0
EccDNA00001224	0	12	5	0	0	0
EccDNA00001225	8	0	0	0	0	0
EccDNA00001226	0	0	0	4	0	0
EccDNA00001227	0	0	0	4	0	0
EccDNA00001228	0	0	19	0	0	0
EccDNA00001229	0	0	0	0	0	2
EccDNA00001230	0	10	0	0	9	0
EccDNA00001231	0	0	0	0	17	13
EccDNA00001232	2	0	0	0	0	0
EccDNA00001233	0	0	3	0	0	0
EccDNA00001234	5	0	0	0	0	0
EccDNA00001235	0	1	0	0	0	0
EccDNA00001236	1	0	0	0	0	0
EccDNA00001237	0	0	3	0	0	0
EccDNA00001238	0	0	2	0	0	0
EccDNA00001239	0	0	0	0	8	0
EccDNA00001240	2	0	0	0	0	0
EccDNA00001241	0	0	2	0	0	0
EccDNA00001242	0	2	0	0	0	0
EccDNA00001243	0	0	1	0	0	0
EccDNA00001244	13	4	0	0	0	0
EccDNA00001245	2	9	0	10	0	6
EccDNA00001246	34	0	0	0	0	0
EccDNA00001247	0	12	0	0	0	0
EccDNA00001248	0	0	0	0	1	0
EccDNA00001249	4	0	0	0	0	0
EccDNA00001250	0	2	0	0	0	0
EccDNA00001251	0	0	0	0	0	3
EccDNA00001252	0	2	0	0	0	0
EccDNA00001253	0	0	0	0	1	0
EccDNA00001254	1	0	0	0	1	0
EccDNA00001255	0	0	0	0	2	0
EccDNA00001256	0	0	0	0	0	3
EccDNA00001257	0	0	0	0	0	2
EccDNA00001258	0	0	4	0	0	0
EccDNA00001259	16	7	8	0	14	0
EccDNA00001260	3	0	0	0	0	0
EccDNA00001261	2	0	0	0	0	0
EccDNA00001262	0	3	0	0	0	0
EccDNA00001263	0	5	0	0	4	0
EccDNA00001264	0	0	0	0	2	0
EccDNA00001265	0	0	0	0	0	10
EccDNA00001266	4	0	0	0	0	0
EccDNA00001267	5	0	5	0	0	0
EccDNA00001268	0	0	2	0	0	0
EccDNA00001269	1	0	0	0	0	0
EccDNA00001270	0	1	0	0	0	0
EccDNA00001271	0	0	0	1	0	0
EccDNA00001272	0	2	0	0	0	0
EccDNA00001273	4	0	0	0	0	0
EccDNA00001274	0	3	0	0	0	0
EccDNA00001275	0	0	2	0	0	0
EccDNA00001276	0	0	0	1	0	0
EccDNA00001277	10	0	0	0	0	0
EccDNA00001278	0	4	19	7	18	14
EccDNA00001279	0	0	0	0	0	2
EccDNA00001280	0	0	0	3	0	0
EccDNA00001281	0	0	0	3	0	0
EccDNA00001282	0	0	0	1	0	0
EccDNA00001283	0	0	1	0	0	0
EccDNA00001284	1	0	0	0	0	0
EccDNA00001285	0	0	0	1	0	0
EccDNA00001286	0	21	0	0	0	0
EccDNA00001287	0	0	3	0	0	0
EccDNA00001288	0	0	0	14	0	0
EccDNA00001289	0	0	0	1	0	0
EccDNA00001290	0	0	0	1	0	0
EccDNA00001291	0	0	0	0	0	2
EccDNA00001292	0	0	0	0	0	1
EccDNA00001293	0	0	0	0	6	0
EccDNA00001294	0	0	0	3	0	0
EccDNA00001295	0	0	0	0	0	2
EccDNA00001296	0	0	0	0	0	2
EccDNA00001297	0	15	0	0	0	0
EccDNA00001298	0	2	0	0	0	0
EccDNA00001299	2	0	0	0	10	0
EccDNA00001300	0	0	0	0	5	0
EccDNA00001301	0	0	1	0	0	0
EccDNA00001302	0	5	0	0	0	0
EccDNA00001303	0	0	1	0	0	0
EccDNA00001304	0	0	0	6	0	0
EccDNA00001305	6	2	0	0	8	0
EccDNA00001306	0	4	0	0	0	0
EccDNA00001307	0	0	20	16	21	0
EccDNA00001308	0	0	0	6	0	12
EccDNA00001309	0	0	0	0	0	3
EccDNA00001310	0	0	4	0	0	0
EccDNA00001311	0	10	0	0	0	0
EccDNA00001312	0	8	0	0	0	0
EccDNA00001313	0	0	0	10	0	0
EccDNA00001314	6	0	0	0	8	4
EccDNA00001315	0	0	0	0	2	0
EccDNA00001316	0	0	3	0	0	0
EccDNA00001317	0	0	6	0	0	0
EccDNA00001318	0	0	2	0	0	0
EccDNA00001319	0	0	1	0	0	0
EccDNA00001320	0	0	0	2	0	0
EccDNA00001321	0	1	0	0	0	0
EccDNA00001322	0	1	0	0	0	0
EccDNA00001323	0	1	0	0	0	0
EccDNA00001324	0	0	0	2	0	0
EccDNA00001325	0	6	0	0	0	0
EccDNA00001326	0	2	0	0	0	0
EccDNA00001327	0	0	0	0	0	3
EccDNA00001328	0	0	1	0	0	0
EccDNA00001329	0	0	1	0	0	0
EccDNA00001330	3	0	0	0	0	0
EccDNA00001331	2	0	0	0	0	0
EccDNA00001332	4	0	0	0	3	0
EccDNA00001333	0	9	0	2	0	5
EccDNA00001334	0	0	0	0	1	1
EccDNA00001335	0	2	0	0	0	0
EccDNA00001336	0	3	0	0	0	0
EccDNA00001337	0	2	0	0	0	0
EccDNA00001338	2	0	0	0	0	0
EccDNA00001339	2	0	0	0	0	0
EccDNA00001340	0	0	2	0	0	0
EccDNA00001341	0	0	2	0	0	0
EccDNA00001342	0	3	0	0	0	0
EccDNA00001343	0	0	0	0	0	4
EccDNA00001344	0	0	0	0	0	5
EccDNA00001345	0	0	0	1	0	0
EccDNA00001346	0	0	3	7	0	0
EccDNA00001347	0	0	1	0	0	0
EccDNA00001348	0	0	4	0	0	0
EccDNA00001349	0	2	0	0	0	0
EccDNA00001350	2	12	0	0	0	0
EccDNA00001351	2	0	0	0	0	0
EccDNA00001352	0	0	1	0	0	0
EccDNA00001353	1	0	0	0	0	0
EccDNA00001354	0	0	6	0	0	0
EccDNA00001355	0	2	0	0	0	0
EccDNA00001356	0	2	0	0	0	0
EccDNA00001357	1	0	0	0	0	0
EccDNA00001358	0	0	10	11	0	0
EccDNA00001359	0	0	0	0	0	3
EccDNA00001360	0	0	0	0	0	2
EccDNA00001361	0	0	0	0	0	3
EccDNA00001362	0	2	0	0	0	0
EccDNA00001363	0	0	3	0	0	0
EccDNA00001364	0	0	5	0	0	0
EccDNA00001365	0	0	0	0	0	6
EccDNA00001366	1	0	0	0	0	0
EccDNA00001367	3	0	0	0	0	0
EccDNA00001368	0	0	1	0	0	0
EccDNA00001369	0	4	0	0	0	0
EccDNA00001370	0	1	0	0	0	0
EccDNA00001371	4	0	0	0	0	0
EccDNA00001372	0	0	0	0	0	1
EccDNA00001373	0	0	0	0	0	1
EccDNA00001374	0	0	0	0	0	1
EccDNA00001375	11	0	0	8	0	0
EccDNA00001376	4	0	0	0	0	0
EccDNA00001377	0	0	0	3	0	0
EccDNA00001378	0	0	7	0	0	0
EccDNA00001379	0	0	4	0	0	0
EccDNA00001380	0	0	11	0	0	0
EccDNA00001381	0	11	0	0	0	19
EccDNA00001382	0	0	1	0	0	0
EccDNA00001383	2	0	0	0	0	0
EccDNA00001384	0	0	1	0	0	0
EccDNA00001385	0	0	1	0	0	0
EccDNA00001386	2	0	0	0	0	0
EccDNA00001387	0	10	6	0	0	0
EccDNA00001388	0	0	0	6	0	0
EccDNA00001389	0	0	0	0	0	8
EccDNA00001390	11	47	0	0	0	0
EccDNA00001391	0	4	0	0	0	0
EccDNA00001392	4	0	0	0	0	0
EccDNA00001393	0	0	0	0	0	1
EccDNA00001394	6	5	0	6	0	0
EccDNA00001395	0	0	0	5	0	0
EccDNA00001396	2	0	0	0	0	0
EccDNA00001397	1	0	0	0	0	0
EccDNA00001398	0	4	0	0	0	0
EccDNA00001399	0	0	0	0	2	0
EccDNA00001400	0	0	0	0	2	0
EccDNA00001401	0	0	0	1	0	0
EccDNA00001402	0	0	0	2	0	0
EccDNA00001403	0	0	1	0	11	3
EccDNA00001404	0	3	0	0	0	0
EccDNA00001405	0	0	0	0	14	0
EccDNA00001406	0	0	0	0	2	0
EccDNA00001407	0	8	0	0	0	0
EccDNA00001408	0	0	4	0	0	6
EccDNA00001409	0	14	0	0	0	14
EccDNA00001410	0	0	0	0	0	2
EccDNA00001411	0	0	0	0	8	0
EccDNA00001412	0	0	3	0	0	0
EccDNA00001413	0	8	0	12	0	0
EccDNA00001414	24	6	0	9	0	0
EccDNA00001415	0	0	0	0	0	3
EccDNA00001416	0	0	0	0	0	6
EccDNA00001417	0	0	0	0	0	3
EccDNA00001418	0	0	0	0	7	0
EccDNA00001419	10	0	3	0	0	6
EccDNA00001420	1	0	0	0	0	0
EccDNA00001421	3	0	0	0	0	0
EccDNA00001422	0	0	0	8	0	0
EccDNA00001423	0	3	0	0	0	0
EccDNA00001424	0	0	3	2	0	0
EccDNA00001425	0	12	0	0	0	4
EccDNA00001426	6	10	0	0	0	0
EccDNA00001427	0	0	61	20	28	31
EccDNA00001428	0	0	0	0	9	0
EccDNA00001429	1	0	0	0	0	0
EccDNA00001430	0	0	0	0	16	0
EccDNA00001431	0	0	0	0	22	0
EccDNA00001432	0	1	0	0	0	0
EccDNA00001433	2	0	0	0	0	7
EccDNA00001434	3	0	0	0	1	0
EccDNA00001435	2	0	0	0	0	0
EccDNA00001436	1	0	4	0	0	0
EccDNA00001437	0	0	12	0	0	0
EccDNA00001438	0	0	0	0	0	3
EccDNA00001439	1	0	0	0	0	0
EccDNA00001440	12	0	0	0	0	0
EccDNA00001441	0	0	0	0	2	0
EccDNA00001442	0	12	0	5	0	0
EccDNA00001443	0	1	1	0	2	1
EccDNA00001444	4	16	1	7	12	8
EccDNA00001445	0	0	0	4	0	0
EccDNA00001446	0	0	0	0	1	0
EccDNA00001447	0	0	0	0	0	4
EccDNA00001448	1	0	0	0	0	0
EccDNA00001449	0	0	8	0	0	0
EccDNA00001450	0	0	4	0	0	0
EccDNA00001451	13	0	5	0	0	2
EccDNA00001452	8	0	0	8	0	0
EccDNA00001453	0	12	16	0	0	0
EccDNA00001454	0	0	14	14	0	0
EccDNA00001455	0	0	15	16	10	10
EccDNA00001456	24	0	0	14	0	0
EccDNA00001457	0	9	11	24	9	8
EccDNA00001458	0	4	3	0	8	0
EccDNA00001459	0	0	0	0	6	0
EccDNA00001460	0	8	0	0	0	7
EccDNA00001461	5	0	0	0	0	0
EccDNA00001462	2	0	0	0	0	0
EccDNA00001463	0	1	0	0	0	0
EccDNA00001464	0	0	0	3	0	0
EccDNA00001465	5	0	0	0	0	0
EccDNA00001466	14	0	0	0	0	0
EccDNA00001467	0	0	0	0	0	1
EccDNA00001468	0	0	0	0	0	2
EccDNA00001469	0	2	0	0	0	6
EccDNA00001470	0	0	0	0	0	4
EccDNA00001471	0	0	3	0	0	0
EccDNA00001472	0	0	0	0	0	3
EccDNA00001473	0	0	0	0	0	2
EccDNA00001474	0	0	0	0	0	1
EccDNA00001475	0	0	0	0	2	0
EccDNA00001476	0	0	0	0	2	0
EccDNA00001477	4	0	0	0	0	0
EccDNA00001478	0	2	0	0	0	0
EccDNA00001479	1	0	0	0	0	0
EccDNA00001480	2	0	0	0	0	0
EccDNA00001481	0	0	3	0	0	0
EccDNA00001482	0	0	2	0	0	0
EccDNA00001483	0	0	0	4	0	0
EccDNA00001484	0	0	0	0	0	2
EccDNA00001485	0	0	0	0	5	0
EccDNA00001486	5	0	0	0	0	0
EccDNA00001487	0	5	0	0	0	0
EccDNA00001488	0	5	0	0	0	0
EccDNA00001489	0	2	0	0	0	0
EccDNA00001490	0	0	2	0	0	0
EccDNA00001491	2	0	0	0	0	0
EccDNA00001492	4	0	0	0	0	0
EccDNA00001493	0	0	0	2	0	0
EccDNA00001494	0	0	0	0	0	4
EccDNA00001495	0	0	0	0	0	7
EccDNA00001496	0	0	2	0	0	0
EccDNA00001497	0	0	2	0	0	0
EccDNA00001498	0	0	1	0	0	0
EccDNA00001499	0	0	0	0	57	0
EccDNA00001500	0	2	0	0	0	0
EccDNA00001501	0	0	0	0	1	0
EccDNA00001502	6	14	12	13	26	36
EccDNA00001503	0	6	0	0	0	0
EccDNA00001504	0	0	0	0	0	2
EccDNA00001505	0	0	0	0	37	0
EccDNA00001506	0	0	0	0	0	4
EccDNA00001507	0	0	0	0	0	2
EccDNA00001508	0	0	3	0	0	0
EccDNA00001509	2	0	0	0	0	0
EccDNA00001510	0	0	0	0	3	0
EccDNA00001511	0	0	0	0	3	0
EccDNA00001512	0	0	0	0	0	3
EccDNA00001513	0	0	0	0	0	2
EccDNA00001514	0	0	0	0	0	2
EccDNA00001515	0	0	0	0	3	0
EccDNA00001516	4	0	0	0	0	0
EccDNA00001517	0	1	0	0	0	0
EccDNA00001518	0	4	0	0	0	4
EccDNA00001519	0	0	0	3	0	0
EccDNA00001520	9	0	9	0	11	23
EccDNA00001521	0	0	0	0	0	2
EccDNA00001522	0	0	0	1	0	0
EccDNA00001523	2	0	0	0	0	0
EccDNA00001524	0	0	0	0	0	2
EccDNA00001525	1	0	0	0	0	0
EccDNA00001526	0	0	0	3	0	0
EccDNA00001527	0	0	6	0	0	0
EccDNA00001528	0	0	0	0	0	6
EccDNA00001529	0	0	0	0	3	0
EccDNA00001530	0	0	2	0	0	0
EccDNA00001531	4	35	0	6	0	0
EccDNA00001532	0	10	0	0	7	0
EccDNA00001533	9	0	1	0	9	0
EccDNA00001534	14	0	0	5	0	0
EccDNA00001535	0	0	0	2	0	0
EccDNA00001536	4	15	9	6	3	0
EccDNA00001537	8	0	0	0	0	0
EccDNA00001538	1	0	0	0	0	0
EccDNA00001539	14	0	0	0	0	0
EccDNA00001540	0	0	3	0	0	0
EccDNA00001541	0	0	0	12	0	0
EccDNA00001542	0	0	0	14	0	0
EccDNA00001543	0	12	0	0	6	0
EccDNA00001544	0	0	2	0	0	0
EccDNA00001545	0	0	0	2	0	0
EccDNA00001546	0	0	6	0	0	0
EccDNA00001547	0	0	4	0	0	0
EccDNA00001548	0	0	4	0	0	0
EccDNA00001549	10	0	6	5	5	4
EccDNA00001550	6	0	0	0	0	0
EccDNA00001551	11	0	11	4	16	0
EccDNA00001552	0	1	3	2	0	0
EccDNA00001553	0	0	0	0	4	0
EccDNA00001554	0	0	2	0	0	0
EccDNA00001555	2	0	0	0	0	0
EccDNA00001556	10	0	0	0	14	0
EccDNA00001557	0	0	0	0	0	1
EccDNA00001558	0	0	0	0	0	6
EccDNA00001559	0	0	0	2	0	0
EccDNA00001560	0	2	0	0	0	0
EccDNA00001561	0	0	4	0	0	0
EccDNA00001562	0	0	4	0	0	0
EccDNA00001563	22	0	9	10	0	0
EccDNA00001564	3	0	0	0	0	0
EccDNA00001565	6	22	4	0	0	0
EccDNA00001566	9	3	0	0	0	28
EccDNA00001567	0	0	0	0	0	1
EccDNA00001568	0	0	0	0	3	0
EccDNA00001569	0	0	0	2	0	0
EccDNA00001570	2	0	0	0	0	0
EccDNA00001571	2	0	0	0	0	0
EccDNA00001572	0	4	0	4	0	0
EccDNA00001573	0	0	0	0	3	7
EccDNA00001574	0	0	0	0	3	0
EccDNA00001575	0	0	0	0	3	0
EccDNA00001576	0	6	0	0	0	0
EccDNA00001577	0	0	2	0	0	0
EccDNA00001578	0	0	0	0	0	3
EccDNA00001579	0	0	0	0	0	2
EccDNA00001580	0	10	0	0	0	0
EccDNA00001581	12	0	0	0	0	0
EccDNA00001582	0	2	0	0	0	0
EccDNA00001583	0	2	0	0	0	0
EccDNA00001584	0	12	0	0	0	0
EccDNA00001585	0	3	0	0	0	0
EccDNA00001586	5	3	0	0	0	0
EccDNA00001587	0	0	0	0	0	1
EccDNA00001588	2	0	0	2	0	0
EccDNA00001589	0	0	0	6	0	0
EccDNA00001590	6	0	0	0	0	4
EccDNA00001591	0	0	0	2	0	0
EccDNA00001592	6	6	0	0	9	0
EccDNA00001593	6	0	0	0	0	0
EccDNA00001594	8	11	0	8	16	10
EccDNA00001595	0	9	0	0	0	0
EccDNA00001596	2	0	0	0	0	0
EccDNA00001597	0	0	0	0	0	2
EccDNA00001598	0	1	0	0	0	0
EccDNA00001599	0	0	0	0	0	6
EccDNA00001600	2	0	0	0	0	0
EccDNA00001601	0	0	0	0	0	3
EccDNA00001602	0	0	0	0	2	0
EccDNA00001603	1	0	0	0	0	0
EccDNA00001604	0	2	0	0	0	0
EccDNA00001605	0	2	0	4	0	0
EccDNA00001606	0	0	0	0	0	4
EccDNA00001607	0	0	2	0	0	0
EccDNA00001608	4	0	5	0	0	0
EccDNA00001609	0	0	0	0	2	0
EccDNA00001610	4	0	0	2	0	0
EccDNA00001611	0	0	0	2	0	0
EccDNA00001612	4	0	0	0	0	0
EccDNA00001613	0	0	0	0	0	3
EccDNA00001614	0	0	0	0	0	4
EccDNA00001615	2	0	0	0	0	0
EccDNA00001616	0	0	1	0	0	0
EccDNA00001617	0	0	0	0	1	0
EccDNA00001618	0	0	0	0	0	16
EccDNA00001619	0	0	0	2	0	0
EccDNA00001620	4	0	0	0	0	0
EccDNA00001621	0	0	1	0	0	0
EccDNA00001622	0	5	0	0	0	0
EccDNA00001623	0	0	2	0	0	0
EccDNA00001624	0	0	0	0	15	0
EccDNA00001625	0	0	5	0	0	20
EccDNA00001626	0	0	0	1	0	0
EccDNA00001627	1	0	0	0	0	0
EccDNA00001628	0	3	0	0	0	0
EccDNA00001629	0	2	0	0	0	0
EccDNA00001630	1	0	0	0	0	0
EccDNA00001631	0	0	0	0	0	1
EccDNA00001632	0	0	7	14	0	0
EccDNA00001633	0	20	0	0	0	0
EccDNA00001634	0	0	6	0	0	0
EccDNA00001635	0	0	0	0	0	1
EccDNA00001636	0	0	0	0	0	1
EccDNA00001637	0	0	23	0	0	0
EccDNA00001638	0	0	0	0	0	3
EccDNA00001639	0	0	0	0	2	0
EccDNA00001640	0	0	0	0	4	0
EccDNA00001641	0	10	0	0	0	0
EccDNA00001642	4	0	0	0	0	0
EccDNA00001643	2	0	0	0	0	0
EccDNA00001644	24	0	0	0	0	0
EccDNA00001645	1	0	0	0	0	0
EccDNA00001646	0	0	0	0	0	16
EccDNA00001647	0	0	0	0	6	0
EccDNA00001648	0	0	0	0	1	0
EccDNA00001649	0	0	0	0	1	0
EccDNA00001650	0	0	0	1	0	0
EccDNA00001651	4	0	0	0	0	0
EccDNA00001652	0	1	0	0	0	0
EccDNA00001653	1	0	0	0	0	0
EccDNA00001654	0	0	0	2	0	0
EccDNA00001655	1	0	0	0	0	0
EccDNA00001656	0	0	1	0	0	0
EccDNA00001657	0	0	3	0	0	0
EccDNA00001658	6	0	0	0	0	0
EccDNA00001659	0	2	0	0	0	0
EccDNA00001660	0	1	0	0	0	0
EccDNA00001661	2	0	0	0	0	0
EccDNA00001662	4	0	0	0	0	28
EccDNA00001663	0	3	0	0	0	0
EccDNA00001664	0	0	1	0	0	0
EccDNA00001665	0	3	0	0	0	0
EccDNA00001666	0	2	0	0	0	0
EccDNA00001667	0	6	0	0	0	0
EccDNA00001668	0	0	2	0	0	0
EccDNA00001669	0	4	0	0	0	0
EccDNA00001670	0	0	2	0	0	0
EccDNA00001671	1	0	0	0	0	0
EccDNA00001672	2	0	0	0	0	0
EccDNA00001673	0	2	0	0	0	0
EccDNA00001674	0	0	1	0	0	0
EccDNA00001675	3	0	0	0	0	0
EccDNA00001676	0	1	0	0	0	0
EccDNA00001677	0	1	0	0	0	0
EccDNA00001678	0	0	0	3	0	0
EccDNA00001679	0	1	0	0	0	0
EccDNA00001680	0	0	2	0	0	0
EccDNA00001681	0	1	0	0	0	0
EccDNA00001682	0	0	0	3	0	0
EccDNA00001683	2	0	0	0	0	0
EccDNA00001684	1	0	0	0	0	0
EccDNA00001685	1	0	0	0	0	0
EccDNA00001686	0	1	0	0	0	0
EccDNA00001687	0	1	0	0	0	0
EccDNA00001688	0	0	0	2	0	0
EccDNA00001689	0	0	0	0	0	1
EccDNA00001690	6	0	6	5	3	0
EccDNA00001691	2	0	0	0	0	0
EccDNA00001692	0	0	16	0	0	0
EccDNA00001693	0	0	0	3	12	0
EccDNA00001694	0	0	0	0	2	0
EccDNA00001695	0	0	0	1	0	0
EccDNA00001696	0	2	0	0	0	0
EccDNA00001697	2	0	0	0	0	0
EccDNA00001698	0	3	0	0	0	0
EccDNA00001699	0	2	0	0	0	0
EccDNA00001700	0	0	0	2	0	0
EccDNA00001701	0	1	0	0	0	0
EccDNA00001702	0	0	0	0	6	0
EccDNA00001703	0	1	0	0	0	0
EccDNA00001704	5	0	0	0	0	0
EccDNA00001705	0	0	0	0	0	1
EccDNA00001706	0	0	2	0	0	0
EccDNA00001707	3	0	0	0	0	0
EccDNA00001708	2	0	0	0	0	0
EccDNA00001709	0	0	2	0	0	0
EccDNA00001710	0	3	0	0	0	0
EccDNA00001711	0	0	0	4	0	0
EccDNA00001712	3	0	0	0	0	0
EccDNA00001713	9	0	0	0	0	0
EccDNA00001714	6	0	6	12	0	10
EccDNA00001715	0	0	6	0	0	0
EccDNA00001716	0	0	0	0	19	0
EccDNA00001717	0	0	0	0	0	6
EccDNA00001718	0	1	0	0	0	0
EccDNA00001719	0	1	0	0	0	0
EccDNA00001720	0	16	0	0	0	0
EccDNA00001721	1	0	0	0	0	0
EccDNA00001722	0	1	0	0	0	0
EccDNA00001723	0	0	2	0	0	0
EccDNA00001724	0	1	0	0	0	0
EccDNA00001725	0	1	0	0	0	0
EccDNA00001726	0	0	0	0	5	0
EccDNA00001727	1	0	0	0	0	0
EccDNA00001728	0	3	0	0	0	0
EccDNA00001729	0	0	0	0	0	4
EccDNA00001730	0	0	0	0	2	0
EccDNA00001731	0	0	2	0	0	0
EccDNA00001732	0	0	3	0	0	0
EccDNA00001733	0	0	2	0	0	0
EccDNA00001734	0	0	2	0	0	0
EccDNA00001735	0	0	2	0	0	0
EccDNA00001736	0	0	2	0	0	0
EccDNA00001737	0	0	0	0	0	5
EccDNA00001738	0	0	0	6	0	0
EccDNA00001739	1	0	0	0	0	0
EccDNA00001740	0	0	0	0	0	5
EccDNA00001741	0	0	2	0	0	0
EccDNA00001742	0	6	0	0	0	0
EccDNA00001743	0	0	0	0	4	0
EccDNA00001744	0	0	2	0	0	0
EccDNA00001745	0	0	3	0	0	0
EccDNA00001746	0	0	2	0	0	0
EccDNA00001747	0	0	0	0	0	4
EccDNA00001748	0	0	0	0	0	3
EccDNA00001749	0	0	0	0	0	3
EccDNA00001750	0	0	0	0	0	2
EccDNA00001751	0	0	0	0	0	3
EccDNA00001752	0	0	0	0	0	5
EccDNA00001753	0	0	3	0	0	0
EccDNA00001754	0	0	0	0	17	0
EccDNA00001755	1	0	0	0	0	0
EccDNA00001756	1	0	0	0	0	0
EccDNA00001757	1	0	0	0	0	0
EccDNA00001758	1	0	0	0	0	0
EccDNA00001759	0	0	0	0	4	0
EccDNA00001760	0	0	1	0	0	0
EccDNA00001761	0	0	0	0	0	2
EccDNA00001762	0	0	0	0	0	2
EccDNA00001763	0	0	0	2	0	0
EccDNA00001764	0	0	0	4	0	0
EccDNA00001765	0	0	0	0	0	35
EccDNA00001766	0	0	2	0	0	0
EccDNA00001767	0	0	0	4	0	0
EccDNA00001768	0	1	0	0	0	0
EccDNA00001769	0	0	0	0	0	15
EccDNA00001770	0	0	0	0	0	8
EccDNA00001771	0	0	0	0	0	29
EccDNA00001772	0	0	4	0	0	0
EccDNA00001773	0	0	0	0	0	2
EccDNA00001774	0	0	3	0	0	0
EccDNA00001775	0	0	2	0	0	0
EccDNA00001776	0	0	0	0	0	3
EccDNA00001777	4	0	0	0	0	0
EccDNA00001778	4	0	0	0	0	0
EccDNA00001779	0	2	0	0	0	0
EccDNA00001780	0	4	0	0	0	0
EccDNA00001781	3	0	0	0	0	0
EccDNA00001782	0	0	2	0	0	0
EccDNA00001783	4	0	0	0	0	0
EccDNA00001784	0	0	0	0	0	1
EccDNA00001785	0	0	0	0	0	3
EccDNA00001786	0	0	0	0	8	0
EccDNA00001787	0	0	0	2	0	0
EccDNA00001788	0	0	0	0	6	0
EccDNA00001789	0	0	0	2	0	0
EccDNA00001790	6	0	0	0	0	0
EccDNA00001791	0	0	0	0	0	6
EccDNA00001792	0	0	0	0	0	2
EccDNA00001793	1	0	0	0	0	0
EccDNA00001794	0	0	1	0	0	0
EccDNA00001795	0	4	0	0	0	0
EccDNA00001796	0	0	0	0	0	2
EccDNA00001797	0	0	5	0	0	0
EccDNA00001798	0	0	5	0	0	0
EccDNA00001799	0	0	3	0	0	0
EccDNA00001800	0	0	3	0	0	0
EccDNA00001801	5	5	3	0	3	0
EccDNA00001802	20	0	0	0	0	0
EccDNA00001803	0	0	0	4	6	0
EccDNA00001804	0	0	1	0	0	0
EccDNA00001805	0	0	0	1	0	0
EccDNA00001806	23	46	21	26	18	41
EccDNA00001807	0	0	1	0	0	0
EccDNA00001808	0	30	0	0	0	0
EccDNA00001809	0	0	2	0	0	0
EccDNA00001810	3	0	0	0	6	4
EccDNA00001811	0	0	0	3	0	0
EccDNA00001812	0	0	2	0	0	0
EccDNA00001813	3	0	0	0	0	0
EccDNA00001814	0	0	0	4	0	0
EccDNA00001815	0	0	0	2	0	0
EccDNA00001816	4	0	0	0	0	0
EccDNA00001817	3	0	0	0	0	0
EccDNA00001818	0	0	2	0	0	0
EccDNA00001819	0	0	0	4	0	0
EccDNA00001820	0	0	4	0	0	0
EccDNA00001821	0	0	2	0	0	0
EccDNA00001822	0	2	0	0	0	0
EccDNA00001823	0	6	0	0	0	0
EccDNA00001824	0	0	0	2	0	0
EccDNA00001825	0	17	0	0	0	0
EccDNA00001826	0	0	0	0	0	2
EccDNA00001827	2	0	0	0	0	0
EccDNA00001828	23	17	3	11	21	14
EccDNA00001829	5	0	0	9	6	6
EccDNA00001830	0	0	0	0	0	1
EccDNA00001831	0	0	4	0	0	0
EccDNA00001832	0	0	0	0	0	3
EccDNA00001833	0	0	0	0	0	7
EccDNA00001834	1	0	0	0	0	0
EccDNA00001835	0	0	0	0	0	3
EccDNA00001836	1	0	0	0	0	0
EccDNA00001837	0	2	0	0	0	0
EccDNA00001838	2	0	0	0	0	0
EccDNA00001839	6	0	16	0	0	0
EccDNA00001840	0	0	2	0	0	0
EccDNA00001841	0	6	0	0	0	0
EccDNA00001842	0	0	4	0	0	0
EccDNA00001843	0	0	4	0	0	0
EccDNA00001844	0	1	0	0	0	0
EccDNA00001845	0	1	0	0	0	0
EccDNA00001846	0	1	0	0	0	0
EccDNA00001847	1	0	0	0	0	0
EccDNA00001848	0	1	0	0	0	0
EccDNA00001849	1	0	0	0	0	0
EccDNA00001850	0	0	0	0	42	0
EccDNA00001851	0	0	0	0	0	2
EccDNA00001852	0	0	0	1	0	0
EccDNA00001853	0	0	2	0	0	0
EccDNA00001854	0	0	0	0	0	1
EccDNA00001855	0	0	0	0	0	3
EccDNA00001856	1	0	0	0	0	0
EccDNA00001857	3	0	0	0	0	0
EccDNA00001858	2014	2028	1496	2077	3649	4866
EccDNA00001859	0	0	0	3	0	0
EccDNA00001860	0	0	3	0	0	0
EccDNA00001861	0	0	0	0	0	2
EccDNA00001862	0	0	2	0	0	0
EccDNA00001863	0	0	2	0	0	0
EccDNA00001864	0	0	0	0	0	3
EccDNA00001865	0	0	0	2	0	0
EccDNA00001866	0	0	0	0	5	0
EccDNA00001867	1	0	0	0	0	0
EccDNA00001868	0	0	0	1	0	0
EccDNA00001869	0	0	0	1	0	0
EccDNA00001870	0	0	5	0	0	0
EccDNA00001871	0	0	2	0	0	0
EccDNA00001872	2	0	0	0	0	0
EccDNA00001873	0	0	0	0	8	0
EccDNA00001874	2	0	0	0	0	0
EccDNA00001875	0	0	0	0	0	4
EccDNA00001876	0	0	8	0	0	0
EccDNA00001877	0	0	9	0	0	0
EccDNA00001878	0	0	2	0	0	0
EccDNA00001879	0	0	1	0	0	0
EccDNA00001880	1	0	0	0	0	0
EccDNA00001881	0	2	0	0	0	0
EccDNA00001882	0	0	0	1	0	0
EccDNA00001883	0	1	0	0	0	0
EccDNA00001884	0	0	0	0	21	0
EccDNA00001885	0	0	0	0	0	5
EccDNA00001886	0	1	0	0	0	0
EccDNA00001887	0	0	1	0	0	0
EccDNA00001888	2	0	0	0	0	0
EccDNA00001889	0	0	2	0	0	0
EccDNA00001890	0	0	2	0	0	0
EccDNA00001891	0	0	1	0	0	0
EccDNA00001892	0	0	1	0	0	0
EccDNA00001893	0	0	1	0	0	0
EccDNA00001894	0	2	0	0	0	0
EccDNA00001895	0	3	0	0	0	0
EccDNA00001896	0	0	1	0	0	0
EccDNA00001897	0	0	0	0	0	1
EccDNA00001898	1	0	0	0	0	0
EccDNA00001899	0	0	0	0	0	2
EccDNA00001900	0	0	0	0	0	2
EccDNA00001901	2	0	0	0	0	0
EccDNA00001902	0	0	0	0	3	0
EccDNA00001903	0	0	1	0	0	0
EccDNA00001904	0	0	1	0	0	0
EccDNA00001905	0	0	0	0	0	5
EccDNA00001906	1	0	0	0	0	0
EccDNA00001907	1	0	0	0	0	0
EccDNA00001908	2	0	0	0	0	0
EccDNA00001909	1	0	0	0	0	0
EccDNA00001910	0	0	0	6	0	0
EccDNA00001911	0	2	0	0	0	0
EccDNA00001912	1	3	0	0	0	0
EccDNA00001913	0	0	8	0	0	0
EccDNA00001914	0	1	0	0	0	0
EccDNA00001915	1	0	0	0	0	0
EccDNA00001916	0	0	1	0	0	0
EccDNA00001917	0	0	0	2	0	0
EccDNA00001918	0	0	0	0	0	1
EccDNA00001919	0	0	2	0	0	0
EccDNA00001920	0	0	2	0	0	0
EccDNA00001921	0	0	2	0	0	0
EccDNA00001922	0	0	1	0	0	0
EccDNA00001923	0	0	1	0	0	0
EccDNA00001924	0	0	0	0	0	5
EccDNA00001925	0	0	0	0	0	2
EccDNA00001926	0	0	0	1	0	0
EccDNA00001927	0	0	0	1	0	0
EccDNA00001928	0	21	0	0	0	0
EccDNA00001929	0	0	1	0	0	0
EccDNA00001930	1	0	0	0	0	0
EccDNA00001931	0	0	0	0	1	0
EccDNA00001932	0	1	0	0	0	0
EccDNA00001933	2	0	0	0	0	0
EccDNA00001934	1	0	0	0	0	0
EccDNA00001935	0	0	6	0	0	0
EccDNA00001936	3	0	0	0	0	0
EccDNA00001937	2	0	0	0	0	0
EccDNA00001938	0	0	1	0	0	0
EccDNA00001939	0	0	0	0	0	1
EccDNA00001940	0	0	1	0	0	0
EccDNA00001941	0	0	0	0	2	0
EccDNA00001942	0	0	1	0	0	0
EccDNA00001943	1	0	0	0	0	0
EccDNA00001944	0	0	0	2	0	0
EccDNA00001945	0	0	1	0	0	0
EccDNA00001946	0	0	0	1	0	0
EccDNA00001947	0	0	10	0	0	0
EccDNA00001948	0	0	0	0	0	3
EccDNA00001949	0	0	0	0	0	2
EccDNA00001950	0	0	0	2	0	0
EccDNA00001951	0	0	1	0	0	0
EccDNA00001952	0	0	1	0	0	0
EccDNA00001953	0	0	0	2	0	0
EccDNA00001954	0	0	0	0	1	0
EccDNA00001955	0	2	0	0	0	0
EccDNA00001956	0	0	3	0	0	0
EccDNA00001957	0	8	8	0	0	0
EccDNA00001958	0	0	1	0	0	0
EccDNA00001959	0	0	0	0	1	0
EccDNA00001960	0	0	0	1	0	0
EccDNA00001961	0	0	0	0	0	1
EccDNA00001962	0	1	0	0	0	0
EccDNA00001963	0	1	0	0	0	0
EccDNA00001964	0	0	1	0	0	0
EccDNA00001965	0	0	12	0	0	0
EccDNA00001966	1	0	1	0	0	0
EccDNA00001967	0	0	1	0	0	0
EccDNA00001968	0	0	0	0	0	2
EccDNA00001969	6	0	10	0	0	0
EccDNA00001970	3	0	0	0	0	0
EccDNA00001971	1	0	9	0	0	0
EccDNA00001972	0	0	14	0	0	0
EccDNA00001973	0	0	0	0	7	0
EccDNA00001974	10	0	0	0	0	0
EccDNA00001975	4	0	0	0	0	0
EccDNA00001976	2	0	0	0	0	0
EccDNA00001977	0	0	0	106	0	0
EccDNA00001978	0	0	0	0	0	1
EccDNA00001979	0	0	10	0	0	14
EccDNA00001980	1	0	0	0	0	0
EccDNA00001981	0	1	0	0	0	0
	5312	6246	5967	6814	7273	9635

## Sheet: N1
ID	Nor-1
EccDNA00000001	0
EccDNA00000002	0
EccDNA00000003	0
EccDNA00000004	0
EccDNA00000005	1
EccDNA00000006	0
EccDNA00000007	0
EccDNA00000008	6
EccDNA00000009	0
EccDNA00000010	0
EccDNA00000011	4
EccDNA00000012	4
EccDNA00000013	1
EccDNA00000014	10
EccDNA00000015	0
EccDNA00000016	0
EccDNA00000017	0
EccDNA00000018	10
EccDNA00000019	0
EccDNA00000020	1
EccDNA00000021	0
EccDNA00000022	0
EccDNA00000023	0
EccDNA00000024	0
EccDNA00000025	0
EccDNA00000026	8
EccDNA00000027	6
EccDNA00000028	1
EccDNA00000029	0
EccDNA00000030	11
EccDNA00000031	0
EccDNA00000032	0
EccDNA00000033	0
EccDNA00000034	2
EccDNA00000035	1
EccDNA00000036	0
EccDNA00000037	1
EccDNA00000038	2
EccDNA00000039	1
EccDNA00000040	0
EccDNA00000041	0
EccDNA00000042	0
EccDNA00000043	0
EccDNA00000044	0
EccDNA00000045	0
EccDNA00000046	0
EccDNA00000047	0
EccDNA00000048	2
EccDNA00000049	2
EccDNA00000050	0
EccDNA00000051	0
EccDNA00000052	5
EccDNA00000053	6
EccDNA00000054	0
EccDNA00000055	0
EccDNA00000056	5
EccDNA00000057	2
EccDNA00000058	4
EccDNA00000059	0
EccDNA00000060	0
EccDNA00000061	0
EccDNA00000062	3
EccDNA00000063	2
EccDNA00000064	3
EccDNA00000065	2
EccDNA00000066	0
EccDNA00000067	0
EccDNA00000068	0
EccDNA00000069	0
EccDNA00000070	0
EccDNA00000071	0
EccDNA00000072	0
EccDNA00000073	0
EccDNA00000074	0
EccDNA00000075	0
EccDNA00000076	0
EccDNA00000077	0
EccDNA00000078	1
EccDNA00000079	1
EccDNA00000080	0
EccDNA00000081	1
EccDNA00000082	0
EccDNA00000083	0
EccDNA00000084	2
EccDNA00000085	0
EccDNA00000086	0
EccDNA00000087	1
EccDNA00000088	0
EccDNA00000089	0
EccDNA00000090	0
EccDNA00000091	0
EccDNA00000092	0
EccDNA00000093	3
EccDNA00000094	0
EccDNA00000095	0
EccDNA00000096	0
EccDNA00000097	0
EccDNA00000098	0
EccDNA00000099	0
EccDNA00000100	0
EccDNA00000101	0
EccDNA00000102	0
EccDNA00000103	0
EccDNA00000104	1
EccDNA00000105	1
EccDNA00000106	0
EccDNA00000107	0
EccDNA00000108	0
EccDNA00000109	0
EccDNA00000110	0
EccDNA00000111	1
EccDNA00000112	0
EccDNA00000113	0
EccDNA00000114	0
EccDNA00000115	0
EccDNA00000116	0
EccDNA00000117	0
EccDNA00000118	0
EccDNA00000119	0
EccDNA00000120	0
EccDNA00000121	0
EccDNA00000122	0
EccDNA00000123	0
EccDNA00000124	2
EccDNA00000125	2
EccDNA00000126	0
EccDNA00000127	0
EccDNA00000128	0
EccDNA00000129	1
EccDNA00000130	0
EccDNA00000131	0
EccDNA00000132	2
EccDNA00000133	2
EccDNA00000134	0
EccDNA00000135	1
EccDNA00000136	0
EccDNA00000137	0
EccDNA00000138	0
EccDNA00000139	0
EccDNA00000140	3
EccDNA00000141	3
EccDNA00000142	6
EccDNA00000143	12
EccDNA00000144	0
EccDNA00000145	0
EccDNA00000146	0
EccDNA00000147	0
EccDNA00000148	0
EccDNA00000149	4
EccDNA00000150	0
EccDNA00000151	6
EccDNA00000152	0
EccDNA00000153	0
EccDNA00000154	0
EccDNA00000155	0
EccDNA00000156	0
EccDNA00000157	0
EccDNA00000158	0
EccDNA00000159	0
EccDNA00000160	5
EccDNA00000161	0
EccDNA00000162	0
EccDNA00000163	0
EccDNA00000164	0
EccDNA00000165	0
EccDNA00000166	0
EccDNA00000167	8
EccDNA00000168	0
EccDNA00000169	0
EccDNA00000170	2
EccDNA00000171	0
EccDNA00000172	0
EccDNA00000173	0
EccDNA00000174	0
EccDNA00000175	0
EccDNA00000176	0
EccDNA00000177	0
EccDNA00000178	0
EccDNA00000179	2
EccDNA00000180	0
EccDNA00000181	0
EccDNA00000182	0
EccDNA00000183	0
EccDNA00000184	0
EccDNA00000185	0
EccDNA00000186	0
EccDNA00000187	0
EccDNA00000188	0
EccDNA00000189	0
EccDNA00000190	12
EccDNA00000191	0
EccDNA00000192	0
EccDNA00000193	0
EccDNA00000194	0
EccDNA00000195	2
EccDNA00000196	0
EccDNA00000197	0
EccDNA00000198	0
EccDNA00000199	0
EccDNA00000200	0
EccDNA00000201	0
EccDNA00000202	0
EccDNA00000203	0
EccDNA00000204	0
EccDNA00000205	0
EccDNA00000206	0
EccDNA00000207	1
EccDNA00000208	0
EccDNA00000209	2
EccDNA00000210	0
EccDNA00000211	0
EccDNA00000212	0
EccDNA00000213	1
EccDNA00000214	0
EccDNA00000215	0
EccDNA00000216	0
EccDNA00000217	2
EccDNA00000218	0
EccDNA00000219	1
EccDNA00000220	0
EccDNA00000221	0
EccDNA00000222	6
EccDNA00000223	0
EccDNA00000224	0
EccDNA00000225	0
EccDNA00000226	0
EccDNA00000227	0
EccDNA00000228	0
EccDNA00000229	0
EccDNA00000230	0
EccDNA00000231	2
EccDNA00000232	0
EccDNA00000233	0
EccDNA00000234	0
EccDNA00000235	11
EccDNA00000236	0
EccDNA00000237	1
EccDNA00000238	3
EccDNA00000239	0
EccDNA00000240	2
EccDNA00000241	2
EccDNA00000242	0
EccDNA00000243	0
EccDNA00000244	0
EccDNA00000245	0
EccDNA00000246	0
EccDNA00000247	0
EccDNA00000248	0
EccDNA00000249	0
EccDNA00000250	1
EccDNA00000251	0
EccDNA00000252	0
EccDNA00000253	0
EccDNA00000254	1
EccDNA00000255	0
EccDNA00000256	1
EccDNA00000257	0
EccDNA00000258	0
EccDNA00000259	0
EccDNA00000260	0
EccDNA00000261	0
EccDNA00000262	0
EccDNA00000263	2
EccDNA00000264	1
EccDNA00000265	0
EccDNA00000266	0
EccDNA00000267	0
EccDNA00000268	1
EccDNA00000269	1
EccDNA00000270	2
EccDNA00000271	4
EccDNA00000272	4
EccDNA00000273	0
EccDNA00000274	0
EccDNA00000275	0
EccDNA00000276	0
EccDNA00000277	0
EccDNA00000278	13
EccDNA00000279	0
EccDNA00000280	0
EccDNA00000281	0
EccDNA00000282	0
EccDNA00000283	5
EccDNA00000284	1
EccDNA00000285	0
EccDNA00000286	0
EccDNA00000287	0
EccDNA00000288	0
EccDNA00000289	0
EccDNA00000290	13
EccDNA00000291	0
EccDNA00000292	0
EccDNA00000293	3
EccDNA00000294	0
EccDNA00000295	0
EccDNA00000296	5
EccDNA00000297	0
EccDNA00000298	0
EccDNA00000299	0
EccDNA00000300	0
EccDNA00000301	0
EccDNA00000302	0
EccDNA00000303	0
EccDNA00000304	4
EccDNA00000305	0
EccDNA00000306	8
EccDNA00000307	0
EccDNA00000308	0
EccDNA00000309	0
EccDNA00000310	0
EccDNA00000311	0
EccDNA00000312	0
EccDNA00000313	6
EccDNA00000314	0
EccDNA00000315	2
EccDNA00000316	0
EccDNA00000317	0
EccDNA00000318	0
EccDNA00000319	0
EccDNA00000320	0
EccDNA00000321	1
EccDNA00000322	0
EccDNA00000323	0
EccDNA00000324	0
EccDNA00000325	0
EccDNA00000326	0
EccDNA00000327	0
EccDNA00000328	2
EccDNA00000329	0
EccDNA00000330	4
EccDNA00000331	0
EccDNA00000332	0
EccDNA00000333	0
EccDNA00000334	0
EccDNA00000335	0
EccDNA00000336	0
EccDNA00000337	1
EccDNA00000338	0
EccDNA00000339	0
EccDNA00000340	0
EccDNA00000341	1
EccDNA00000342	1
EccDNA00000343	2
EccDNA00000344	0
EccDNA00000345	2
EccDNA00000346	0
EccDNA00000347	0
EccDNA00000348	10
EccDNA00000349	0
EccDNA00000350	1
EccDNA00000351	5
EccDNA00000352	0
EccDNA00000353	4
EccDNA00000354	0
EccDNA00000355	5
EccDNA00000356	2
EccDNA00000357	0
EccDNA00000358	0
EccDNA00000359	0
EccDNA00000360	0
EccDNA00000361	0
EccDNA00000362	0
EccDNA00000363	0
EccDNA00000364	0
EccDNA00000365	0
EccDNA00000366	1
EccDNA00000367	1
EccDNA00000368	0
EccDNA00000369	0
EccDNA00000370	0
EccDNA00000371	0
EccDNA00000372	0
EccDNA00000373	0
EccDNA00000374	0
EccDNA00000375	0
EccDNA00000376	0
EccDNA00000377	0
EccDNA00000378	0
EccDNA00000379	0
EccDNA00000380	0
EccDNA00000381	0
EccDNA00000382	1
EccDNA00000383	0
EccDNA00000384	0
EccDNA00000385	0
EccDNA00000386	0
EccDNA00000387	3
EccDNA00000388	0
EccDNA00000389	0
EccDNA00000390	4
EccDNA00000391	10
EccDNA00000392	0
EccDNA00000393	6
EccDNA00000394	9
EccDNA00000395	5
EccDNA00000396	0
EccDNA00000397	15
EccDNA00000398	2
EccDNA00000399	0
EccDNA00000400	0
EccDNA00000401	1
EccDNA00000402	0
EccDNA00000403	0
EccDNA00000404	3
EccDNA00000405	0
EccDNA00000406	0
EccDNA00000407	2
EccDNA00000408	2
EccDNA00000409	0
EccDNA00000410	0
EccDNA00000411	0
EccDNA00000412	0
EccDNA00000413	1
EccDNA00000414	0
EccDNA00000415	0
EccDNA00000416	0
EccDNA00000417	0
EccDNA00000418	9
EccDNA00000419	0
EccDNA00000420	2
EccDNA00000421	0
EccDNA00000422	0
EccDNA00000423	0
EccDNA00000424	8
EccDNA00000425	0
EccDNA00000426	0
EccDNA00000427	0
EccDNA00000428	0
EccDNA00000429	2
EccDNA00000430	0
EccDNA00000431	3
EccDNA00000432	0
EccDNA00000433	2
EccDNA00000434	0
EccDNA00000435	0
EccDNA00000436	0
EccDNA00000437	0
EccDNA00000438	0
EccDNA00000439	0
EccDNA00000440	0
EccDNA00000441	0
EccDNA00000442	0
EccDNA00000443	0
EccDNA00000444	0
EccDNA00000445	0
EccDNA00000446	0
EccDNA00000447	0
EccDNA00000448	0
EccDNA00000449	0
EccDNA00000450	0
EccDNA00000451	1
EccDNA00000452	7
EccDNA00000453	0
EccDNA00000454	0
EccDNA00000455	0
EccDNA00000456	0
EccDNA00000457	0
EccDNA00000458	3
EccDNA00000459	0
EccDNA00000460	0
EccDNA00000461	0
EccDNA00000462	0
EccDNA00000463	0
EccDNA00000464	0
EccDNA00000465	0
EccDNA00000466	0
EccDNA00000467	2
EccDNA00000468	2
EccDNA00000469	2
EccDNA00000470	0
EccDNA00000471	0
EccDNA00000472	3
EccDNA00000473	4
EccDNA00000474	15
EccDNA00000475	0
EccDNA00000476	0
EccDNA00000477	0
EccDNA00000478	0
EccDNA00000479	0
EccDNA00000480	1
EccDNA00000481	20
EccDNA00000482	0
EccDNA00000483	0
EccDNA00000484	0
EccDNA00000485	1
EccDNA00000486	0
EccDNA00000487	0
EccDNA00000488	1
EccDNA00000489	0
EccDNA00000490	0
EccDNA00000491	0
EccDNA00000492	0
EccDNA00000493	0
EccDNA00000494	5
EccDNA00000495	0
EccDNA00000496	0
EccDNA00000497	0
EccDNA00000498	0
EccDNA00000499	0
EccDNA00000500	0
EccDNA00000501	0
EccDNA00000502	0
EccDNA00000503	0
EccDNA00000504	0
EccDNA00000505	0
EccDNA00000506	0
EccDNA00000507	0
EccDNA00000508	0
EccDNA00000509	0
EccDNA00000510	0
EccDNA00000511	0
EccDNA00000512	0
EccDNA00000513	0
EccDNA00000514	6
EccDNA00000515	0
EccDNA00000516	3
EccDNA00000517	0
EccDNA00000518	0
EccDNA00000519	0
EccDNA00000520	0
EccDNA00000521	0
EccDNA00000522	0
EccDNA00000523	0
EccDNA00000524	3
EccDNA00000525	5
EccDNA00000526	2
EccDNA00000527	2
EccDNA00000528	7
EccDNA00000529	8
EccDNA00000530	0
EccDNA00000531	0
EccDNA00000532	0
EccDNA00000533	0
EccDNA00000534	0
EccDNA00000535	0
EccDNA00000536	0
EccDNA00000537	2
EccDNA00000538	0
EccDNA00000539	0
EccDNA00000540	0
EccDNA00000541	0
EccDNA00000542	0
EccDNA00000543	0
EccDNA00000544	0
EccDNA00000545	12
EccDNA00000546	1
EccDNA00000547	1
EccDNA00000548	0
EccDNA00000549	0
EccDNA00000550	0
EccDNA00000551	0
EccDNA00000552	0
EccDNA00000553	2
EccDNA00000554	0
EccDNA00000555	0
EccDNA00000556	0
EccDNA00000557	0
EccDNA00000558	0
EccDNA00000559	0
EccDNA00000560	0
EccDNA00000561	0
EccDNA00000562	0
EccDNA00000563	2
EccDNA00000564	0
EccDNA00000565	2
EccDNA00000566	0
EccDNA00000567	15
EccDNA00000568	2
EccDNA00000569	9
EccDNA00000570	0
EccDNA00000571	0
EccDNA00000572	0
EccDNA00000573	69
EccDNA00000574	0
EccDNA00000575	0
EccDNA00000576	0
EccDNA00000577	0
EccDNA00000578	0
EccDNA00000579	1041
EccDNA00000580	0
EccDNA00000581	9
EccDNA00000582	13
EccDNA00000583	0
EccDNA00000584	0
EccDNA00000585	0
EccDNA00000586	2
EccDNA00000587	0
EccDNA00000588	0
EccDNA00000589	0
EccDNA00000590	0
EccDNA00000591	0
EccDNA00000592	0
EccDNA00000593	0
EccDNA00000594	0
EccDNA00000595	3
EccDNA00000596	0
EccDNA00000597	14
EccDNA00000598	0
EccDNA00000599	0
EccDNA00000600	0
EccDNA00000601	0
EccDNA00000602	0
EccDNA00000603	0
EccDNA00000604	0
EccDNA00000605	0
EccDNA00000606	2
EccDNA00000607	2
EccDNA00000608	0
EccDNA00000609	1
EccDNA00000610	1
EccDNA00000611	0
EccDNA00000612	0
EccDNA00000613	3
EccDNA00000614	0
EccDNA00000615	1
EccDNA00000616	2
EccDNA00000617	0
EccDNA00000618	1
EccDNA00000619	4
EccDNA00000620	1
EccDNA00000621	1
EccDNA00000622	10
EccDNA00000623	0
EccDNA00000624	1
EccDNA00000625	0
EccDNA00000626	0
EccDNA00000627	15
EccDNA00000628	1
EccDNA00000629	0
EccDNA00000630	0
EccDNA00000631	0
EccDNA00000632	0
EccDNA00000633	0
EccDNA00000634	1
EccDNA00000635	0
EccDNA00000636	0
EccDNA00000637	0
EccDNA00000638	0
EccDNA00000639	1
EccDNA00000640	0
EccDNA00000641	0
EccDNA00000642	0
EccDNA00000643	1
EccDNA00000644	2
EccDNA00000645	0
EccDNA00000646	2
EccDNA00000647	0
EccDNA00000648	0
EccDNA00000649	0
EccDNA00000650	0
EccDNA00000651	0
EccDNA00000652	0
EccDNA00000653	0
EccDNA00000654	0
EccDNA00000655	0
EccDNA00000656	0
EccDNA00000657	2
EccDNA00000658	2
EccDNA00000659	0
EccDNA00000660	0
EccDNA00000661	4
EccDNA00000662	0
EccDNA00000663	1
EccDNA00000664	1
EccDNA00000665	0
EccDNA00000666	0
EccDNA00000667	0
EccDNA00000668	0
EccDNA00000669	0
EccDNA00000670	0
EccDNA00000671	0
EccDNA00000672	1
EccDNA00000673	5
EccDNA00000674	0
EccDNA00000675	0
EccDNA00000676	1
EccDNA00000677	0
EccDNA00000678	1
EccDNA00000679	0
EccDNA00000680	0
EccDNA00000681	0
EccDNA00000682	2
EccDNA00000683	0
EccDNA00000684	0
EccDNA00000685	0
EccDNA00000686	0
EccDNA00000687	0
EccDNA00000688	1
EccDNA00000689	0
EccDNA00000690	0
EccDNA00000691	0
EccDNA00000692	0
EccDNA00000693	0
EccDNA00000694	0
EccDNA00000695	0
EccDNA00000696	0
EccDNA00000697	0
EccDNA00000698	1
EccDNA00000699	24
EccDNA00000700	0
EccDNA00000701	0
EccDNA00000702	0
EccDNA00000703	0
EccDNA00000704	2
EccDNA00000705	2
EccDNA00000706	0
EccDNA00000707	0
EccDNA00000708	0
EccDNA00000709	0
EccDNA00000710	0
EccDNA00000711	0
EccDNA00000712	0
EccDNA00000713	0
EccDNA00000714	0
EccDNA00000715	0
EccDNA00000716	0
EccDNA00000717	0
EccDNA00000718	0
EccDNA00000719	0
EccDNA00000720	0
EccDNA00000721	0
EccDNA00000722	0
EccDNA00000723	2
EccDNA00000724	0
EccDNA00000725	0
EccDNA00000726	0
EccDNA00000727	0
EccDNA00000728	0
EccDNA00000729	0
EccDNA00000730	0
EccDNA00000731	0
EccDNA00000732	0
EccDNA00000733	0
EccDNA00000734	0
EccDNA00000735	5
EccDNA00000736	0
EccDNA00000737	1
EccDNA00000738	0
EccDNA00000739	0
EccDNA00000740	1
EccDNA00000741	0
EccDNA00000742	0
EccDNA00000743	2
EccDNA00000744	0
EccDNA00000745	0
EccDNA00000746	2
EccDNA00000747	1
EccDNA00000748	0
EccDNA00000749	1
EccDNA00000750	0
EccDNA00000751	1
EccDNA00000752	0
EccDNA00000753	0
EccDNA00000754	0
EccDNA00000755	0
EccDNA00000756	0
EccDNA00000757	3
EccDNA00000758	0
EccDNA00000759	0
EccDNA00000760	0
EccDNA00000761	0
EccDNA00000762	0
EccDNA00000763	0
EccDNA00000764	0
EccDNA00000765	1
EccDNA00000766	0
EccDNA00000767	8
EccDNA00000768	0
EccDNA00000769	2
EccDNA00000770	7
EccDNA00000771	0
EccDNA00000772	0
EccDNA00000773	0
EccDNA00000774	4
EccDNA00000775	0
EccDNA00000776	0
EccDNA00000777	12
EccDNA00000778	0
EccDNA00000779	1
EccDNA00000780	1
EccDNA00000781	0
EccDNA00000782	0
EccDNA00000783	0
EccDNA00000784	0
EccDNA00000785	2
EccDNA00000786	5
EccDNA00000787	0
EccDNA00000788	2
EccDNA00000789	0
EccDNA00000790	5
EccDNA00000791	0
EccDNA00000792	1
EccDNA00000793	0
EccDNA00000794	0
EccDNA00000795	1
EccDNA00000796	0
EccDNA00000797	0
EccDNA00000798	2
EccDNA00000799	1
EccDNA00000800	0
EccDNA00000801	0
EccDNA00000802	0
EccDNA00000803	0
EccDNA00000804	0
EccDNA00000805	2
EccDNA00000806	0
EccDNA00000807	0
EccDNA00000808	0
EccDNA00000809	0
EccDNA00000810	0
EccDNA00000811	0
EccDNA00000812	0
EccDNA00000813	0
EccDNA00000814	0
EccDNA00000815	0
EccDNA00000816	0
EccDNA00000817	0
EccDNA00000818	0
EccDNA00000819	1
EccDNA00000820	1
EccDNA00000821	1
EccDNA00000822	0
EccDNA00000823	0
EccDNA00000824	2
EccDNA00000825	3
EccDNA00000826	0
EccDNA00000827	0
EccDNA00000828	0
EccDNA00000829	0
EccDNA00000830	0
EccDNA00000831	0
EccDNA00000832	0
EccDNA00000833	0
EccDNA00000834	0
EccDNA00000835	0
EccDNA00000836	0
EccDNA00000837	0
EccDNA00000838	2
EccDNA00000839	2
EccDNA00000840	0
EccDNA00000841	0
EccDNA00000842	0
EccDNA00000843	0
EccDNA00000844	1
EccDNA00000845	2
EccDNA00000846	0
EccDNA00000847	0
EccDNA00000848	0
EccDNA00000849	0
EccDNA00000850	0
EccDNA00000851	0
EccDNA00000852	0
EccDNA00000853	0
EccDNA00000854	0
EccDNA00000855	0
EccDNA00000856	0
EccDNA00000857	4
EccDNA00000858	4
EccDNA00000859	0
EccDNA00000860	0
EccDNA00000861	1
EccDNA00000862	0
EccDNA00000863	2
EccDNA00000864	1
EccDNA00000865	0
EccDNA00000866	0
EccDNA00000867	0
EccDNA00000868	0
EccDNA00000869	0
EccDNA00000870	0
EccDNA00000871	0
EccDNA00000872	0
EccDNA00000873	3
EccDNA00000874	0
EccDNA00000875	24
EccDNA00000876	0
EccDNA00000877	0
EccDNA00000878	0
EccDNA00000879	0
EccDNA00000880	0
EccDNA00000881	0
EccDNA00000882	0
EccDNA00000883	0
EccDNA00000884	0
EccDNA00000885	0
EccDNA00000886	0
EccDNA00000887	0
EccDNA00000888	2
EccDNA00000889	0
EccDNA00000890	0
EccDNA00000891	1
EccDNA00000892	0
EccDNA00000893	3
EccDNA00000894	6
EccDNA00000895	0
EccDNA00000896	0
EccDNA00000897	0
EccDNA00000898	0
EccDNA00000899	0
EccDNA00000900	0
EccDNA00000901	0
EccDNA00000902	0
EccDNA00000903	1
EccDNA00000904	0
EccDNA00000905	0
EccDNA00000906	0
EccDNA00000907	0
EccDNA00000908	0
EccDNA00000909	0
EccDNA00000910	0
EccDNA00000911	0
EccDNA00000912	0
EccDNA00000913	1
EccDNA00000914	1
EccDNA00000915	4
EccDNA00000916	0
EccDNA00000917	0
EccDNA00000918	0
EccDNA00000919	0
EccDNA00000920	0
EccDNA00000921	0
EccDNA00000922	0
EccDNA00000923	6
EccDNA00000924	0
EccDNA00000925	0
EccDNA00000926	0
EccDNA00000927	0
EccDNA00000928	2
EccDNA00000929	0
EccDNA00000930	0
EccDNA00000931	0
EccDNA00000932	2
EccDNA00000933	4
EccDNA00000934	0
EccDNA00000935	0
EccDNA00000936	0
EccDNA00000937	0
EccDNA00000938	0
EccDNA00000939	0
EccDNA00000940	2
EccDNA00000941	0
EccDNA00000942	0
EccDNA00000943	0
EccDNA00000944	0
EccDNA00000945	4
EccDNA00000946	0
EccDNA00000947	0
EccDNA00000948	4
EccDNA00000949	7
EccDNA00000950	0
EccDNA00000951	0
EccDNA00000952	0
EccDNA00000953	0
EccDNA00000954	0
EccDNA00000955	0
EccDNA00000956	4
EccDNA00000957	0
EccDNA00000958	0
EccDNA00000959	0
EccDNA00000960	0
EccDNA00000961	0
EccDNA00000962	0
EccDNA00000963	0
EccDNA00000964	0
EccDNA00000965	0
EccDNA00000966	0
EccDNA00000967	0
EccDNA00000968	0
EccDNA00000969	1
EccDNA00000970	0
EccDNA00000971	0
EccDNA00000972	0
EccDNA00000973	0
EccDNA00000974	0
EccDNA00000975	0
EccDNA00000976	0
EccDNA00000977	0
EccDNA00000978	0
EccDNA00000979	0
EccDNA00000980	0
EccDNA00000981	0
EccDNA00000982	1
EccDNA00000983	0
EccDNA00000984	0
EccDNA00000985	0
EccDNA00000986	2
EccDNA00000987	0
EccDNA00000988	0
EccDNA00000989	2
EccDNA00000990	0
EccDNA00000991	0
EccDNA00000992	1
EccDNA00000993	0
EccDNA00000994	0
EccDNA00000995	0
EccDNA00000996	0
EccDNA00000997	0
EccDNA00000998	0
EccDNA00000999	8
EccDNA00001000	0
EccDNA00001001	0
EccDNA00001002	0
EccDNA00001003	0
EccDNA00001004	1
EccDNA00001005	27
EccDNA00001006	0
EccDNA00001007	0
EccDNA00001008	0
EccDNA00001009	0
EccDNA00001010	0
EccDNA00001011	2
EccDNA00001012	0
EccDNA00001013	0
EccDNA00001014	2
EccDNA00001015	0
EccDNA00001016	0
EccDNA00001017	0
EccDNA00001018	0
EccDNA00001019	0
EccDNA00001020	2
EccDNA00001021	0
EccDNA00001022	0
EccDNA00001023	0
EccDNA00001024	0
EccDNA00001025	2
EccDNA00001026	2
EccDNA00001027	2
EccDNA00001028	0
EccDNA00001029	1
EccDNA00001030	2
EccDNA00001031	0
EccDNA00001032	0
EccDNA00001033	1
EccDNA00001034	0
EccDNA00001035	0
EccDNA00001036	8
EccDNA00001037	2
EccDNA00001038	0
EccDNA00001039	1
EccDNA00001040	0
EccDNA00001041	0
EccDNA00001042	0
EccDNA00001043	3
EccDNA00001044	0
EccDNA00001045	0
EccDNA00001046	1
EccDNA00001047	0
EccDNA00001048	0
EccDNA00001049	0
EccDNA00001050	17
EccDNA00001051	5
EccDNA00001052	6
EccDNA00001053	0
EccDNA00001054	1
EccDNA00001055	4
EccDNA00001056	6
EccDNA00001057	0
EccDNA00001058	0
EccDNA00001059	1
EccDNA00001060	0
EccDNA00001061	1
EccDNA00001062	0
EccDNA00001063	10
EccDNA00001064	3
EccDNA00001065	3
EccDNA00001066	0
EccDNA00001067	0
EccDNA00001068	0
EccDNA00001069	0
EccDNA00001070	0
EccDNA00001071	0
EccDNA00001072	0
EccDNA00001073	0
EccDNA00001074	0
EccDNA00001075	0
EccDNA00001076	0
EccDNA00001077	7
EccDNA00001078	0
EccDNA00001079	11
EccDNA00001080	49
EccDNA00001081	0
EccDNA00001082	0
EccDNA00001083	0
EccDNA00001084	2
EccDNA00001085	1
EccDNA00001086	10
EccDNA00001087	2
EccDNA00001088	1
EccDNA00001089	0
EccDNA00001090	0
EccDNA00001091	0
EccDNA00001092	0
EccDNA00001093	4
EccDNA00001094	0
EccDNA00001095	0
EccDNA00001096	0
EccDNA00001097	24
EccDNA00001098	0
EccDNA00001099	14
EccDNA00001100	2
EccDNA00001101	0
EccDNA00001102	0
EccDNA00001103	0
EccDNA00001104	0
EccDNA00001105	6
EccDNA00001106	1
EccDNA00001107	0
EccDNA00001108	0
EccDNA00001109	0
EccDNA00001110	0
EccDNA00001111	0
EccDNA00001112	0
EccDNA00001113	0
EccDNA00001114	0
EccDNA00001115	0
EccDNA00001116	1
EccDNA00001117	0
EccDNA00001118	0
EccDNA00001119	0
EccDNA00001120	0
EccDNA00001121	17
EccDNA00001122	0
EccDNA00001123	0
EccDNA00001124	0
EccDNA00001125	0
EccDNA00001126	0
EccDNA00001127	0
EccDNA00001128	7
EccDNA00001129	0
EccDNA00001130	2
EccDNA00001131	0
EccDNA00001132	18
EccDNA00001133	0
EccDNA00001134	0
EccDNA00001135	0
EccDNA00001136	0
EccDNA00001137	0
EccDNA00001138	0
EccDNA00001139	0
EccDNA00001140	0
EccDNA00001141	0
EccDNA00001142	0
EccDNA00001143	0
EccDNA00001144	0
EccDNA00001145	0
EccDNA00001146	0
EccDNA00001147	0
EccDNA00001148	0
EccDNA00001149	0
EccDNA00001150	0
EccDNA00001151	1
EccDNA00001152	1
EccDNA00001153	1
EccDNA00001154	0
EccDNA00001155	0
EccDNA00001156	0
EccDNA00001157	2
EccDNA00001158	0
EccDNA00001159	2
EccDNA00001160	2
EccDNA00001161	3
EccDNA00001162	0
EccDNA00001163	0
EccDNA00001164	0
EccDNA00001165	4
EccDNA00001166	0
EccDNA00001167	0
EccDNA00001168	2
EccDNA00001169	0
EccDNA00001170	0
EccDNA00001171	0
EccDNA00001172	2
EccDNA00001173	0
EccDNA00001174	0
EccDNA00001175	0
EccDNA00001176	0
EccDNA00001177	0
EccDNA00001178	0
EccDNA00001179	2
EccDNA00001180	9
EccDNA00001181	2
EccDNA00001182	0
EccDNA00001183	0
EccDNA00001184	0
EccDNA00001185	0
EccDNA00001186	0
EccDNA00001187	2
EccDNA00001188	0
EccDNA00001189	0
EccDNA00001190	0
EccDNA00001191	2
EccDNA00001192	0
EccDNA00001193	0
EccDNA00001194	2
EccDNA00001195	2
EccDNA00001196	0
EccDNA00001197	0
EccDNA00001198	0
EccDNA00001199	0
EccDNA00001200	0
EccDNA00001201	5
EccDNA00001202	3
EccDNA00001203	0
EccDNA00001204	0
EccDNA00001205	0
EccDNA00001206	0
EccDNA00001207	0
EccDNA00001208	4
EccDNA00001209	11
EccDNA00001210	0
EccDNA00001211	0
EccDNA00001212	0
EccDNA00001213	7
EccDNA00001214	0
EccDNA00001215	0
EccDNA00001216	0
EccDNA00001217	0
EccDNA00001218	0
EccDNA00001219	1
EccDNA00001220	0
EccDNA00001221	1
EccDNA00001222	0
EccDNA00001223	6
EccDNA00001224	0
EccDNA00001225	8
EccDNA00001226	0
EccDNA00001227	0
EccDNA00001228	0
EccDNA00001229	0
EccDNA00001230	0
EccDNA00001231	0
EccDNA00001232	2
EccDNA00001233	0
EccDNA00001234	5
EccDNA00001235	0
EccDNA00001236	1
EccDNA00001237	0
EccDNA00001238	0
EccDNA00001239	0
EccDNA00001240	2
EccDNA00001241	0
EccDNA00001242	0
EccDNA00001243	0
EccDNA00001244	13
EccDNA00001245	2
EccDNA00001246	34
EccDNA00001247	0
EccDNA00001248	0
EccDNA00001249	4
EccDNA00001250	0
EccDNA00001251	0
EccDNA00001252	0
EccDNA00001253	0
EccDNA00001254	1
EccDNA00001255	0
EccDNA00001256	0
EccDNA00001257	0
EccDNA00001258	0
EccDNA00001259	16
EccDNA00001260	3
EccDNA00001261	2
EccDNA00001262	0
EccDNA00001263	0
EccDNA00001264	0
EccDNA00001265	0
EccDNA00001266	4
EccDNA00001267	5
EccDNA00001268	0
EccDNA00001269	1
EccDNA00001270	0
EccDNA00001271	0
EccDNA00001272	0
EccDNA00001273	4
EccDNA00001274	0
EccDNA00001275	0
EccDNA00001276	0
EccDNA00001277	10
EccDNA00001278	0
EccDNA00001279	0
EccDNA00001280	0
EccDNA00001281	0
EccDNA00001282	0
EccDNA00001283	0
EccDNA00001284	1
EccDNA00001285	0
EccDNA00001286	0
EccDNA00001287	0
EccDNA00001288	0
EccDNA00001289	0
EccDNA00001290	0
EccDNA00001291	0
EccDNA00001292	0
EccDNA00001293	0
EccDNA00001294	0
EccDNA00001295	0
EccDNA00001296	0
EccDNA00001297	0
EccDNA00001298	0
EccDNA00001299	2
EccDNA00001300	0
EccDNA00001301	0
EccDNA00001302	0
EccDNA00001303	0
EccDNA00001304	0
EccDNA00001305	6
EccDNA00001306	0
EccDNA00001307	0
EccDNA00001308	0
EccDNA00001309	0
EccDNA00001310	0
EccDNA00001311	0
EccDNA00001312	0
EccDNA00001313	0
EccDNA00001314	6
EccDNA00001315	0
EccDNA00001316	0
EccDNA00001317	0
EccDNA00001318	0
EccDNA00001319	0
EccDNA00001320	0
EccDNA00001321	0
EccDNA00001322	0
EccDNA00001323	0
EccDNA00001324	0
EccDNA00001325	0
EccDNA00001326	0
EccDNA00001327	0
EccDNA00001328	0
EccDNA00001329	0
EccDNA00001330	3
EccDNA00001331	2
EccDNA00001332	4
EccDNA00001333	0
EccDNA00001334	0
EccDNA00001335	0
EccDNA00001336	0
EccDNA00001337	0
EccDNA00001338	2
EccDNA00001339	2
EccDNA00001340	0
EccDNA00001341	0
EccDNA00001342	0
EccDNA00001343	0
EccDNA00001344	0
EccDNA00001345	0
EccDNA00001346	0
EccDNA00001347	0
EccDNA00001348	0
EccDNA00001349	0
EccDNA00001350	2
EccDNA00001351	2
EccDNA00001352	0
EccDNA00001353	1
EccDNA00001354	0
EccDNA00001355	0
EccDNA00001356	0
EccDNA00001357	1
EccDNA00001358	0
EccDNA00001359	0
EccDNA00001360	0
EccDNA00001361	0
EccDNA00001362	0
EccDNA00001363	0
EccDNA00001364	0
EccDNA00001365	0
EccDNA00001366	1
EccDNA00001367	3
EccDNA00001368	0
EccDNA00001369	0
EccDNA00001370	0
EccDNA00001371	4
EccDNA00001372	0
EccDNA00001373	0
EccDNA00001374	0
EccDNA00001375	11
EccDNA00001376	4
EccDNA00001377	0
EccDNA00001378	0
EccDNA00001379	0
EccDNA00001380	0
EccDNA00001381	0
EccDNA00001382	0
EccDNA00001383	2
EccDNA00001384	0
EccDNA00001385	0
EccDNA00001386	2
EccDNA00001387	0
EccDNA00001388	0
EccDNA00001389	0
EccDNA00001390	11
EccDNA00001391	0
EccDNA00001392	4
EccDNA00001393	0
EccDNA00001394	6
EccDNA00001395	0
EccDNA00001396	2
EccDNA00001397	1
EccDNA00001398	0
EccDNA00001399	0
EccDNA00001400	0
EccDNA00001401	0
EccDNA00001402	0
EccDNA00001403	0
EccDNA00001404	0
EccDNA00001405	0
EccDNA00001406	0
EccDNA00001407	0
EccDNA00001408	0
EccDNA00001409	0
EccDNA00001410	0
EccDNA00001411	0
EccDNA00001412	0
EccDNA00001413	0
EccDNA00001414	24
EccDNA00001415	0
EccDNA00001416	0
EccDNA00001417	0
EccDNA00001418	0
EccDNA00001419	10
EccDNA00001420	1
EccDNA00001421	3
EccDNA00001422	0
EccDNA00001423	0
EccDNA00001424	0
EccDNA00001425	0
EccDNA00001426	6
EccDNA00001427	0
EccDNA00001428	0
EccDNA00001429	1
EccDNA00001430	0
EccDNA00001431	0
EccDNA00001432	0
EccDNA00001433	2
EccDNA00001434	3
EccDNA00001435	2
EccDNA00001436	1
EccDNA00001437	0
EccDNA00001438	0
EccDNA00001439	1
EccDNA00001440	12
EccDNA00001441	0
EccDNA00001442	0
EccDNA00001443	0
EccDNA00001444	4
EccDNA00001445	0
EccDNA00001446	0
EccDNA00001447	0
EccDNA00001448	1
EccDNA00001449	0
EccDNA00001450	0
EccDNA00001451	13
EccDNA00001452	8
EccDNA00001453	0
EccDNA00001454	0
EccDNA00001455	0
EccDNA00001456	24
EccDNA00001457	0
EccDNA00001458	0
EccDNA00001459	0
EccDNA00001460	0
EccDNA00001461	5
EccDNA00001462	2
EccDNA00001463	0
EccDNA00001464	0
EccDNA00001465	5
EccDNA00001466	14
EccDNA00001467	0
EccDNA00001468	0
EccDNA00001469	0
EccDNA00001470	0
EccDNA00001471	0
EccDNA00001472	0
EccDNA00001473	0
EccDNA00001474	0
EccDNA00001475	0
EccDNA00001476	0
EccDNA00001477	4
EccDNA00001478	0
EccDNA00001479	1
EccDNA00001480	2
EccDNA00001481	0
EccDNA00001482	0
EccDNA00001483	0
EccDNA00001484	0
EccDNA00001485	0
EccDNA00001486	5
EccDNA00001487	0
EccDNA00001488	0
EccDNA00001489	0
EccDNA00001490	0
EccDNA00001491	2
EccDNA00001492	4
EccDNA00001493	0
EccDNA00001494	0
EccDNA00001495	0
EccDNA00001496	0
EccDNA00001497	0
EccDNA00001498	0
EccDNA00001499	0
EccDNA00001500	0
EccDNA00001501	0
EccDNA00001502	6
EccDNA00001503	0
EccDNA00001504	0
EccDNA00001505	0
EccDNA00001506	0
EccDNA00001507	0
EccDNA00001508	0
EccDNA00001509	2
EccDNA00001510	0
EccDNA00001511	0
EccDNA00001512	0
EccDNA00001513	0
EccDNA00001514	0
EccDNA00001515	0
EccDNA00001516	4
EccDNA00001517	0
EccDNA00001518	0
EccDNA00001519	0
EccDNA00001520	9
EccDNA00001521	0
EccDNA00001522	0
EccDNA00001523	2
EccDNA00001524	0
EccDNA00001525	1
EccDNA00001526	0
EccDNA00001527	0
EccDNA00001528	0
EccDNA00001529	0
EccDNA00001530	0
EccDNA00001531	4
EccDNA00001532	0
EccDNA00001533	9
EccDNA00001534	14
EccDNA00001535	0
EccDNA00001536	4
EccDNA00001537	8
EccDNA00001538	1
EccDNA00001539	14
EccDNA00001540	0
EccDNA00001541	0
EccDNA00001542	0
EccDNA00001543	0
EccDNA00001544	0
EccDNA00001545	0
EccDNA00001546	0
EccDNA00001547	0
EccDNA00001548	0
EccDNA00001549	10
EccDNA00001550	6
EccDNA00001551	11
EccDNA00001552	0
EccDNA00001553	0
EccDNA00001554	0
EccDNA00001555	2
EccDNA00001556	10
EccDNA00001557	0
EccDNA00001558	0
EccDNA00001559	0
EccDNA00001560	0
EccDNA00001561	0
EccDNA00001562	0
EccDNA00001563	22
EccDNA00001564	3
EccDNA00001565	6
EccDNA00001566	9
EccDNA00001567	0
EccDNA00001568	0
EccDNA00001569	0
EccDNA00001570	2
EccDNA00001571	2
EccDNA00001572	0
EccDNA00001573	0
EccDNA00001574	0
EccDNA00001575	0
EccDNA00001576	0
EccDNA00001577	0
EccDNA00001578	0
EccDNA00001579	0
EccDNA00001580	0
EccDNA00001581	12
EccDNA00001582	0
EccDNA00001583	0
EccDNA00001584	0
EccDNA00001585	0
EccDNA00001586	5
EccDNA00001587	0
EccDNA00001588	2
EccDNA00001589	0
EccDNA00001590	6
EccDNA00001591	0
EccDNA00001592	6
EccDNA00001593	6
EccDNA00001594	8
EccDNA00001595	0
EccDNA00001596	2
EccDNA00001597	0
EccDNA00001598	0
EccDNA00001599	0
EccDNA00001600	2
EccDNA00001601	0
EccDNA00001602	0
EccDNA00001603	1
EccDNA00001604	0
EccDNA00001605	0
EccDNA00001606	0
EccDNA00001607	0
EccDNA00001608	4
EccDNA00001609	0
EccDNA00001610	4
EccDNA00001611	0
EccDNA00001612	4
EccDNA00001613	0
EccDNA00001614	0
EccDNA00001615	2
EccDNA00001616	0
EccDNA00001617	0
EccDNA00001618	0
EccDNA00001619	0
EccDNA00001620	4
EccDNA00001621	0
EccDNA00001622	0
EccDNA00001623	0
EccDNA00001624	0
EccDNA00001625	0
EccDNA00001626	0
EccDNA00001627	1
EccDNA00001628	0
EccDNA00001629	0
EccDNA00001630	1
EccDNA00001631	0
EccDNA00001632	0
EccDNA00001633	0
EccDNA00001634	0
EccDNA00001635	0
EccDNA00001636	0
EccDNA00001637	0
EccDNA00001638	0
EccDNA00001639	0
EccDNA00001640	0
EccDNA00001641	0
EccDNA00001642	4
EccDNA00001643	2
EccDNA00001644	24
EccDNA00001645	1
EccDNA00001646	0
EccDNA00001647	0
EccDNA00001648	0
EccDNA00001649	0
EccDNA00001650	0
EccDNA00001651	4
EccDNA00001652	0
EccDNA00001653	1
EccDNA00001654	0
EccDNA00001655	1
EccDNA00001656	0
EccDNA00001657	0
EccDNA00001658	6
EccDNA00001659	0
EccDNA00001660	0
EccDNA00001661	2
EccDNA00001662	4
EccDNA00001663	0
EccDNA00001664	0
EccDNA00001665	0
EccDNA00001666	0
EccDNA00001667	0
EccDNA00001668	0
EccDNA00001669	0
EccDNA00001670	0
EccDNA00001671	1
EccDNA00001672	2
EccDNA00001673	0
EccDNA00001674	0
EccDNA00001675	3
EccDNA00001676	0
EccDNA00001677	0
EccDNA00001678	0
EccDNA00001679	0
EccDNA00001680	0
EccDNA00001681	0
EccDNA00001682	0
EccDNA00001683	2
EccDNA00001684	1
EccDNA00001685	1
EccDNA00001686	0
EccDNA00001687	0
EccDNA00001688	0
EccDNA00001689	0
EccDNA00001690	6
EccDNA00001691	2
EccDNA00001692	0
EccDNA00001693	0
EccDNA00001694	0
EccDNA00001695	0
EccDNA00001696	0
EccDNA00001697	2
EccDNA00001698	0
EccDNA00001699	0
EccDNA00001700	0
EccDNA00001701	0
EccDNA00001702	0
EccDNA00001703	0
EccDNA00001704	5
EccDNA00001705	0
EccDNA00001706	0
EccDNA00001707	3
EccDNA00001708	2
EccDNA00001709	0
EccDNA00001710	0
EccDNA00001711	0
EccDNA00001712	3
EccDNA00001713	9
EccDNA00001714	6
EccDNA00001715	0
EccDNA00001716	0
EccDNA00001717	0
EccDNA00001718	0
EccDNA00001719	0
EccDNA00001720	0
EccDNA00001721	1
EccDNA00001722	0
EccDNA00001723	0
EccDNA00001724	0
EccDNA00001725	0
EccDNA00001726	0
EccDNA00001727	1
EccDNA00001728	0
EccDNA00001729	0
EccDNA00001730	0
EccDNA00001731	0
EccDNA00001732	0
EccDNA00001733	0
EccDNA00001734	0
EccDNA00001735	0
EccDNA00001736	0
EccDNA00001737	0
EccDNA00001738	0
EccDNA00001739	1
EccDNA00001740	0
EccDNA00001741	0
EccDNA00001742	0
EccDNA00001743	0
EccDNA00001744	0
EccDNA00001745	0
EccDNA00001746	0
EccDNA00001747	0
EccDNA00001748	0
EccDNA00001749	0
EccDNA00001750	0
EccDNA00001751	0
EccDNA00001752	0
EccDNA00001753	0
EccDNA00001754	0
EccDNA00001755	1
EccDNA00001756	1
EccDNA00001757	1
EccDNA00001758	1
EccDNA00001759	0
EccDNA00001760	0
EccDNA00001761	0
EccDNA00001762	0
EccDNA00001763	0
EccDNA00001764	0
EccDNA00001765	0
EccDNA00001766	0
EccDNA00001767	0
EccDNA00001768	0
EccDNA00001769	0
EccDNA00001770	0
EccDNA00001771	0
EccDNA00001772	0
EccDNA00001773	0
EccDNA00001774	0
EccDNA00001775	0
EccDNA00001776	0
EccDNA00001777	4
EccDNA00001778	4
EccDNA00001779	0
EccDNA00001780	0
EccDNA00001781	3
EccDNA00001782	0
EccDNA00001783	4
EccDNA00001784	0
EccDNA00001785	0
EccDNA00001786	0
EccDNA00001787	0
EccDNA00001788	0
EccDNA00001789	0
EccDNA00001790	6
EccDNA00001791	0
EccDNA00001792	0
EccDNA00001793	1
EccDNA00001794	0
EccDNA00001795	0
EccDNA00001796	0
EccDNA00001797	0
EccDNA00001798	0
EccDNA00001799	0
EccDNA00001800	0
EccDNA00001801	5
EccDNA00001802	20
EccDNA00001803	0
EccDNA00001804	0
EccDNA00001805	0
EccDNA00001806	23
EccDNA00001807	0
EccDNA00001808	0
EccDNA00001809	0
EccDNA00001810	3
EccDNA00001811	0
EccDNA00001812	0
EccDNA00001813	3
EccDNA00001814	0
EccDNA00001815	0
EccDNA00001816	4
EccDNA00001817	3
EccDNA00001818	0
EccDNA00001819	0
EccDNA00001820	0
EccDNA00001821	0
EccDNA00001822	0
EccDNA00001823	0
EccDNA00001824	0
EccDNA00001825	0
EccDNA00001826	0
EccDNA00001827	2
EccDNA00001828	23
EccDNA00001829	5
EccDNA00001830	0
EccDNA00001831	0
EccDNA00001832	0
EccDNA00001833	0
EccDNA00001834	1
EccDNA00001835	0
EccDNA00001836	1
EccDNA00001837	0
EccDNA00001838	2
EccDNA00001839	6
EccDNA00001840	0
EccDNA00001841	0
EccDNA00001842	0
EccDNA00001843	0
EccDNA00001844	0
EccDNA00001845	0
EccDNA00001846	0
EccDNA00001847	1
EccDNA00001848	0
EccDNA00001849	1
EccDNA00001850	0
EccDNA00001851	0
EccDNA00001852	0
EccDNA00001853	0
EccDNA00001854	0
EccDNA00001855	0
EccDNA00001856	1
EccDNA00001857	3
EccDNA00001858	2014
EccDNA00001859	0
EccDNA00001860	0
EccDNA00001861	0
EccDNA00001862	0
EccDNA00001863	0
EccDNA00001864	0
EccDNA00001865	0
EccDNA00001866	0
EccDNA00001867	1
EccDNA00001868	0
EccDNA00001869	0
EccDNA00001870	0
EccDNA00001871	0
EccDNA00001872	2
EccDNA00001873	0
EccDNA00001874	2
EccDNA00001875	0
EccDNA00001876	0
EccDNA00001877	0
EccDNA00001878	0
EccDNA00001879	0
EccDNA00001880	1
EccDNA00001881	0
EccDNA00001882	0
EccDNA00001883	0
EccDNA00001884	0
EccDNA00001885	0
EccDNA00001886	0
EccDNA00001887	0
EccDNA00001888	2
EccDNA00001889	0
EccDNA00001890	0
EccDNA00001891	0
EccDNA00001892	0
EccDNA00001893	0
EccDNA00001894	0
EccDNA00001895	0
EccDNA00001896	0
EccDNA00001897	0
EccDNA00001898	1
EccDNA00001899	0
EccDNA00001900	0
EccDNA00001901	2
EccDNA00001902	0
EccDNA00001903	0
EccDNA00001904	0
EccDNA00001905	0
EccDNA00001906	1
EccDNA00001907	1
EccDNA00001908	2
EccDNA00001909	1
EccDNA00001910	0
EccDNA00001911	0
EccDNA00001912	1
EccDNA00001913	0
EccDNA00001914	0
EccDNA00001915	1
EccDNA00001916	0
EccDNA00001917	0
EccDNA00001918	0
EccDNA00001919	0
EccDNA00001920	0
EccDNA00001921	0
EccDNA00001922	0
EccDNA00001923	0
EccDNA00001924	0
EccDNA00001925	0
EccDNA00001926	0
EccDNA00001927	0
EccDNA00001928	0
EccDNA00001929	0
EccDNA00001930	1
EccDNA00001931	0
EccDNA00001932	0
EccDNA00001933	2
EccDNA00001934	1
EccDNA00001935	0
EccDNA00001936	3
EccDNA00001937	2
EccDNA00001938	0
EccDNA00001939	0
EccDNA00001940	0
EccDNA00001941	0
EccDNA00001942	0
EccDNA00001943	1
EccDNA00001944	0
EccDNA00001945	0
EccDNA00001946	0
EccDNA00001947	0
EccDNA00001948	0
EccDNA00001949	0
EccDNA00001950	0
EccDNA00001951	0
EccDNA00001952	0
EccDNA00001953	0
EccDNA00001954	0
EccDNA00001955	0
EccDNA00001956	0
EccDNA00001957	0
EccDNA00001958	0
EccDNA00001959	0
EccDNA00001960	0
EccDNA00001961	0
EccDNA00001962	0
EccDNA00001963	0
EccDNA00001964	0
EccDNA00001965	0
EccDNA00001966	1
EccDNA00001967	0
EccDNA00001968	0
EccDNA00001969	6
EccDNA00001970	3
EccDNA00001971	1
EccDNA00001972	0
EccDNA00001973	0
EccDNA00001974	10
EccDNA00001975	4
EccDNA00001976	2
EccDNA00001977	0
EccDNA00001978	0
EccDNA00001979	0
EccDNA00001980	1
EccDNA00001981	0
	5312

## Sheet: N2
ID		Nor-2
EccDNA00000001		3
EccDNA00000002		0
EccDNA00000003		0
EccDNA00000004		0
EccDNA00000005		0
EccDNA00000006		2
EccDNA00000007		0
EccDNA00000008		0
EccDNA00000009		0
EccDNA00000010		0
EccDNA00000011		0
EccDNA00000012		0
EccDNA00000013		0
EccDNA00000014		0
EccDNA00000015		7
EccDNA00000016		0
EccDNA00000017		0
EccDNA00000018		0
EccDNA00000019		0
EccDNA00000020		0
EccDNA00000021		0
EccDNA00000022		0
EccDNA00000023		1
EccDNA00000024		0
EccDNA00000025		0
EccDNA00000026		21
EccDNA00000027		6
EccDNA00000028		0
EccDNA00000029		0
EccDNA00000030		15
EccDNA00000031		0
EccDNA00000032		0
EccDNA00000033		0
EccDNA00000034		0
EccDNA00000035		0
EccDNA00000036		0
EccDNA00000037		0
EccDNA00000038		0
EccDNA00000039		0
EccDNA00000040		0
EccDNA00000041		0
EccDNA00000042		1
EccDNA00000043		0
EccDNA00000044		0
EccDNA00000045		0
EccDNA00000046		0
EccDNA00000047		0
EccDNA00000048		0
EccDNA00000049		0
EccDNA00000050		0
EccDNA00000051		0
EccDNA00000052		0
EccDNA00000053		0
EccDNA00000054		0
EccDNA00000055		0
EccDNA00000056		0
EccDNA00000057		0
EccDNA00000058		0
EccDNA00000059		0
EccDNA00000060		0
EccDNA00000061		2
EccDNA00000062		0
EccDNA00000063		0
EccDNA00000064		0
EccDNA00000065		0
EccDNA00000066		1
EccDNA00000067		0
EccDNA00000068		14
EccDNA00000069		7
EccDNA00000070		0
EccDNA00000071		2
EccDNA00000072		4
EccDNA00000073		0
EccDNA00000074		0
EccDNA00000075		0
EccDNA00000076		0
EccDNA00000077		0
EccDNA00000078		0
EccDNA00000079		0
EccDNA00000080		0
EccDNA00000081		0
EccDNA00000082		2
EccDNA00000083		2
EccDNA00000084		0
EccDNA00000085		0
EccDNA00000086		0
EccDNA00000087		0
EccDNA00000088		0
EccDNA00000089		0
EccDNA00000090		0
EccDNA00000091		0
EccDNA00000092		4
EccDNA00000093		0
EccDNA00000094		2
EccDNA00000095		1
EccDNA00000096		0
EccDNA00000097		0
EccDNA00000098		0
EccDNA00000099		0
EccDNA00000100		0
EccDNA00000101		4
EccDNA00000102		0
EccDNA00000103		2
EccDNA00000104		0
EccDNA00000105		0
EccDNA00000106		0
EccDNA00000107		2
EccDNA00000108		0
EccDNA00000109		0
EccDNA00000110		0
EccDNA00000111		0
EccDNA00000112		0
EccDNA00000113		0
EccDNA00000114		0
EccDNA00000115		0
EccDNA00000116		0
EccDNA00000117		1
EccDNA00000118		0
EccDNA00000119		0
EccDNA00000120		2
EccDNA00000121		0
EccDNA00000122		0
EccDNA00000123		0
EccDNA00000124		0
EccDNA00000125		0
EccDNA00000126		2
EccDNA00000127		7
EccDNA00000128		2
EccDNA00000129		0
EccDNA00000130		0
EccDNA00000131		0
EccDNA00000132		0
EccDNA00000133		0
EccDNA00000134		0
EccDNA00000135		0
EccDNA00000136		0
EccDNA00000137		0
EccDNA00000138		0
EccDNA00000139		0
EccDNA00000140		0
EccDNA00000141		0
EccDNA00000142		0
EccDNA00000143		8
EccDNA00000144		0
EccDNA00000145		0
EccDNA00000146		4
EccDNA00000147		4
EccDNA00000148		7
EccDNA00000149		0
EccDNA00000150		0
EccDNA00000151		12
EccDNA00000152		0
EccDNA00000153		0
EccDNA00000154		2
EccDNA00000155		0
EccDNA00000156		0
EccDNA00000157		0
EccDNA00000158		2
EccDNA00000159		2
EccDNA00000160		0
EccDNA00000161		0
EccDNA00000162		0
EccDNA00000163		9
EccDNA00000164		3
EccDNA00000165		4
EccDNA00000166		2
EccDNA00000167		0
EccDNA00000168		0
EccDNA00000169		0
EccDNA00000170		0
EccDNA00000171		0
EccDNA00000172		0
EccDNA00000173		7
EccDNA00000174		0
EccDNA00000175		2
EccDNA00000176		0
EccDNA00000177		0
EccDNA00000178		0
EccDNA00000179		0
EccDNA00000180		0
EccDNA00000181		0
EccDNA00000182		3
EccDNA00000183		4
EccDNA00000184		0
EccDNA00000185		0
EccDNA00000186		8
EccDNA00000187		0
EccDNA00000188		0
EccDNA00000189		0
EccDNA00000190		0
EccDNA00000191		0
EccDNA00000192		0
EccDNA00000193		0
EccDNA00000194		0
EccDNA00000195		0
EccDNA00000196		0
EccDNA00000197		0
EccDNA00000198		0
EccDNA00000199		0
EccDNA00000200		0
EccDNA00000201		2
EccDNA00000202		2
EccDNA00000203		0
EccDNA00000204		0
EccDNA00000205		0
EccDNA00000206		0
EccDNA00000207		0
EccDNA00000208		0
EccDNA00000209		0
EccDNA00000210		0
EccDNA00000211		0
EccDNA00000212		0
EccDNA00000213		0
EccDNA00000214		0
EccDNA00000215		0
EccDNA00000216		0
EccDNA00000217		0
EccDNA00000218		3
EccDNA00000219		0
EccDNA00000220		2
EccDNA00000221		0
EccDNA00000222		9
EccDNA00000223		0
EccDNA00000224		0
EccDNA00000225		16
EccDNA00000226		0
EccDNA00000227		9
EccDNA00000228		0
EccDNA00000229		0
EccDNA00000230		4
EccDNA00000231		0
EccDNA00000232		0
EccDNA00000233		2
EccDNA00000234		0
EccDNA00000235		0
EccDNA00000236		0
EccDNA00000237		0
EccDNA00000238		0
EccDNA00000239		0
EccDNA00000240		0
EccDNA00000241		0
EccDNA00000242		0
EccDNA00000243		0
EccDNA00000244		0
EccDNA00000245		4
EccDNA00000246		0
EccDNA00000247		0
EccDNA00000248		0
EccDNA00000249		0
EccDNA00000250		0
EccDNA00000251		10
EccDNA00000252		0
EccDNA00000253		0
EccDNA00000254		0
EccDNA00000255		0
EccDNA00000256		0
EccDNA00000257		4
EccDNA00000258		0
EccDNA00000259		6
EccDNA00000260		0
EccDNA00000261		0
EccDNA00000262		0
EccDNA00000263		0
EccDNA00000264		0
EccDNA00000265		0
EccDNA00000266		0
EccDNA00000267		0
EccDNA00000268		0
EccDNA00000269		0
EccDNA00000270		0
EccDNA00000271		0
EccDNA00000272		0
EccDNA00000273		1
EccDNA00000274		0
EccDNA00000275		0
EccDNA00000276		0
EccDNA00000277		0
EccDNA00000278		0
EccDNA00000279		0
EccDNA00000280		1
EccDNA00000281		0
EccDNA00000282		0
EccDNA00000283		0
EccDNA00000284		0
EccDNA00000285		1
EccDNA00000286		12
EccDNA00000287		0
EccDNA00000288		0
EccDNA00000289		1
EccDNA00000290		52
EccDNA00000291		0
EccDNA00000292		3
EccDNA00000293		0
EccDNA00000294		0
EccDNA00000295		1
EccDNA00000296		5
EccDNA00000297		0
EccDNA00000298		0
EccDNA00000299		0
EccDNA00000300		0
EccDNA00000301		2
EccDNA00000302		0
EccDNA00000303		0
EccDNA00000304		0
EccDNA00000305		0
EccDNA00000306		1
EccDNA00000307		0
EccDNA00000308		5
EccDNA00000309		0
EccDNA00000310		0
EccDNA00000311		0
EccDNA00000312		0
EccDNA00000313		0
EccDNA00000314		0
EccDNA00000315		0
EccDNA00000316		0
EccDNA00000317		0
EccDNA00000318		0
EccDNA00000319		0
EccDNA00000320		0
EccDNA00000321		0
EccDNA00000322		0
EccDNA00000323		1
EccDNA00000324		0
EccDNA00000325		1
EccDNA00000326		0
EccDNA00000327		0
EccDNA00000328		0
EccDNA00000329		28
EccDNA00000330		0
EccDNA00000331		0
EccDNA00000332		2
EccDNA00000333		0
EccDNA00000334		0
EccDNA00000335		0
EccDNA00000336		0
EccDNA00000337		0
EccDNA00000338		0
EccDNA00000339		0
EccDNA00000340		2
EccDNA00000341		0
EccDNA00000342		0
EccDNA00000343		0
EccDNA00000344		0
EccDNA00000345		0
EccDNA00000346		0
EccDNA00000347		0
EccDNA00000348		0
EccDNA00000349		2
EccDNA00000350		0
EccDNA00000351		0
EccDNA00000352		0
EccDNA00000353		0
EccDNA00000354		0
EccDNA00000355		0
EccDNA00000356		0
EccDNA00000357		0
EccDNA00000358		0
EccDNA00000359		0
EccDNA00000360		0
EccDNA00000361		0
EccDNA00000362		2
EccDNA00000363		3
EccDNA00000364		3
EccDNA00000365		3
EccDNA00000366		0
EccDNA00000367		0
EccDNA00000368		0
EccDNA00000369		0
EccDNA00000370		0
EccDNA00000371		2
EccDNA00000372		0
EccDNA00000373		0
EccDNA00000374		0
EccDNA00000375		8
EccDNA00000376		0
EccDNA00000377		5
EccDNA00000378		0
EccDNA00000379		2
EccDNA00000380		0
EccDNA00000381		0
EccDNA00000382		0
EccDNA00000383		0
EccDNA00000384		0
EccDNA00000385		0
EccDNA00000386		0
EccDNA00000387		0
EccDNA00000388		0
EccDNA00000389		7
EccDNA00000390		0
EccDNA00000391		0
EccDNA00000392		0
EccDNA00000393		0
EccDNA00000394		0
EccDNA00000395		0
EccDNA00000396		8
EccDNA00000397		33
EccDNA00000398		0
EccDNA00000399		0
EccDNA00000400		0
EccDNA00000401		0
EccDNA00000402		0
EccDNA00000403		0
EccDNA00000404		0
EccDNA00000405		0
EccDNA00000406		0
EccDNA00000407		0
EccDNA00000408		0
EccDNA00000409		0
EccDNA00000410		0
EccDNA00000411		0
EccDNA00000412		2
EccDNA00000413		0
EccDNA00000414		0
EccDNA00000415		0
EccDNA00000416		0
EccDNA00000417		0
EccDNA00000418		0
EccDNA00000419		0
EccDNA00000420		0
EccDNA00000421		0
EccDNA00000422		2
EccDNA00000423		5
EccDNA00000424		0
EccDNA00000425		2
EccDNA00000426		8
EccDNA00000427		8
EccDNA00000428		3
EccDNA00000429		0
EccDNA00000430		4
EccDNA00000431		0
EccDNA00000432		0
EccDNA00000433		0
EccDNA00000434		0
EccDNA00000435		0
EccDNA00000436		0
EccDNA00000437		2
EccDNA00000438		8
EccDNA00000439		0
EccDNA00000440		0
EccDNA00000441		0
EccDNA00000442		1
EccDNA00000443		0
EccDNA00000444		0
EccDNA00000445		0
EccDNA00000446		0
EccDNA00000447		0
EccDNA00000448		0
EccDNA00000449		2
EccDNA00000450		0
EccDNA00000451		0
EccDNA00000452		0
EccDNA00000453		0
EccDNA00000454		0
EccDNA00000455		0
EccDNA00000456		0
EccDNA00000457		0
EccDNA00000458		0
EccDNA00000459		0
EccDNA00000460		0
EccDNA00000461		0
EccDNA00000462		2
EccDNA00000463		0
EccDNA00000464		0
EccDNA00000465		0
EccDNA00000466		0
EccDNA00000467		0
EccDNA00000468		0
EccDNA00000469		0
EccDNA00000470		0
EccDNA00000471		0
EccDNA00000472		0
EccDNA00000473		4
EccDNA00000474		0
EccDNA00000475		1
EccDNA00000476		0
EccDNA00000477		0
EccDNA00000478		0
EccDNA00000479		0
EccDNA00000480		0
EccDNA00000481		9
EccDNA00000482		0
EccDNA00000483		1
EccDNA00000484		0
EccDNA00000485		0
EccDNA00000486		0
EccDNA00000487		0
EccDNA00000488		0
EccDNA00000489		0
EccDNA00000490		0
EccDNA00000491		0
EccDNA00000492		0
EccDNA00000493		0
EccDNA00000494		8
EccDNA00000495		0
EccDNA00000496		0
EccDNA00000497		1
EccDNA00000498		0
EccDNA00000499		0
EccDNA00000500		0
EccDNA00000501		1
EccDNA00000502		0
EccDNA00000503		0
EccDNA00000504		2
EccDNA00000505		0
EccDNA00000506		0
EccDNA00000507		0
EccDNA00000508		46
EccDNA00000509		0
EccDNA00000510		3
EccDNA00000511		0
EccDNA00000512		0
EccDNA00000513		0
EccDNA00000514		0
EccDNA00000515		0
EccDNA00000516		0
EccDNA00000517		0
EccDNA00000518		0
EccDNA00000519		0
EccDNA00000520		0
EccDNA00000521		0
EccDNA00000522		0
EccDNA00000523		0
EccDNA00000524		0
EccDNA00000525		0
EccDNA00000526		0
EccDNA00000527		0
EccDNA00000528		7
EccDNA00000529		0
EccDNA00000530		0
EccDNA00000531		3
EccDNA00000532		4
EccDNA00000533		6
EccDNA00000534		6
EccDNA00000535		4
EccDNA00000536		0
EccDNA00000537		0
EccDNA00000538		0
EccDNA00000539		0
EccDNA00000540		0
EccDNA00000541		8
EccDNA00000542		3
EccDNA00000543		0
EccDNA00000544		0
EccDNA00000545		0
EccDNA00000546		0
EccDNA00000547		0
EccDNA00000548		0
EccDNA00000549		0
EccDNA00000550		0
EccDNA00000551		0
EccDNA00000552		0
EccDNA00000553		0
EccDNA00000554		0
EccDNA00000555		0
EccDNA00000556		0
EccDNA00000557		0
EccDNA00000558		0
EccDNA00000559		0
EccDNA00000560		0
EccDNA00000561		0
EccDNA00000562		0
EccDNA00000563		0
EccDNA00000564		0
EccDNA00000565		0
EccDNA00000566		0
EccDNA00000567		0
EccDNA00000568		0
EccDNA00000569		0
EccDNA00000570		0
EccDNA00000571		0
EccDNA00000572		0
EccDNA00000573		0
EccDNA00000574		0
EccDNA00000575		0
EccDNA00000576		0
EccDNA00000577		0
EccDNA00000578		352
EccDNA00000579		1713
EccDNA00000580		0
EccDNA00000581		0
EccDNA00000582		0
EccDNA00000583		0
EccDNA00000584		0
EccDNA00000585		0
EccDNA00000586		0
EccDNA00000587		0
EccDNA00000588		0
EccDNA00000589		0
EccDNA00000590		2
EccDNA00000591		0
EccDNA00000592		0
EccDNA00000593		8
EccDNA00000594		25
EccDNA00000595		0
EccDNA00000596		0
EccDNA00000597		0
EccDNA00000598		0
EccDNA00000599		0
EccDNA00000600		0
EccDNA00000601		0
EccDNA00000602		1
EccDNA00000603		0
EccDNA00000604		0
EccDNA00000605		0
EccDNA00000606		0
EccDNA00000607		0
EccDNA00000608		0
EccDNA00000609		0
EccDNA00000610		0
EccDNA00000611		0
EccDNA00000612		6
EccDNA00000613		0
EccDNA00000614		0
EccDNA00000615		0
EccDNA00000616		0
EccDNA00000617		8
EccDNA00000618		0
EccDNA00000619		0
EccDNA00000620		0
EccDNA00000621		0
EccDNA00000622		0
EccDNA00000623		0
EccDNA00000624		0
EccDNA00000625		2
EccDNA00000626		0
EccDNA00000627		0
EccDNA00000628		0
EccDNA00000629		0
EccDNA00000630		0
EccDNA00000631		0
EccDNA00000632		1
EccDNA00000633		0
EccDNA00000634		0
EccDNA00000635		0
EccDNA00000636		0
EccDNA00000637		0
EccDNA00000638		1
EccDNA00000639		12
EccDNA00000640		0
EccDNA00000641		0
EccDNA00000642		1
EccDNA00000643		0
EccDNA00000644		0
EccDNA00000645		0
EccDNA00000646		4
EccDNA00000647		0
EccDNA00000648		0
EccDNA00000649		0
EccDNA00000650		0
EccDNA00000651		0
EccDNA00000652		1
EccDNA00000653		0
EccDNA00000654		0
EccDNA00000655		5
EccDNA00000656		0
EccDNA00000657		0
EccDNA00000658		0
EccDNA00000659		0
EccDNA00000660		0
EccDNA00000661		0
EccDNA00000662		0
EccDNA00000663		0
EccDNA00000664		0
EccDNA00000665		0
EccDNA00000666		0
EccDNA00000667		0
EccDNA00000668		0
EccDNA00000669		0
EccDNA00000670		0
EccDNA00000671		0
EccDNA00000672		0
EccDNA00000673		8
EccDNA00000674		0
EccDNA00000675		0
EccDNA00000676		0
EccDNA00000677		0
EccDNA00000678		0
EccDNA00000679		0
EccDNA00000680		0
EccDNA00000681		0
EccDNA00000682		0
EccDNA00000683		0
EccDNA00000684		0
EccDNA00000685		0
EccDNA00000686		0
EccDNA00000687		0
EccDNA00000688		0
EccDNA00000689		0
EccDNA00000690		0
EccDNA00000691		0
EccDNA00000692		0
EccDNA00000693		0
EccDNA00000694		1
EccDNA00000695		6
EccDNA00000696		1
EccDNA00000697		1
EccDNA00000698		0
EccDNA00000699		0
EccDNA00000700		0
EccDNA00000701		0
EccDNA00000702		0
EccDNA00000703		0
EccDNA00000704		0
EccDNA00000705		0
EccDNA00000706		0
EccDNA00000707		0
EccDNA00000708		0
EccDNA00000709		0
EccDNA00000710		0
EccDNA00000711		0
EccDNA00000712		0
EccDNA00000713		0
EccDNA00000714		0
EccDNA00000715		0
EccDNA00000716		0
EccDNA00000717		0
EccDNA00000718		0
EccDNA00000719		0
EccDNA00000720		0
EccDNA00000721		0
EccDNA00000722		0
EccDNA00000723		0
EccDNA00000724		0
EccDNA00000725		0
EccDNA00000726		0
EccDNA00000727		0
EccDNA00000728		0
EccDNA00000729		0
EccDNA00000730		0
EccDNA00000731		0
EccDNA00000732		0
EccDNA00000733		0
EccDNA00000734		0
EccDNA00000735		0
EccDNA00000736		0
EccDNA00000737		0
EccDNA00000738		0
EccDNA00000739		0
EccDNA00000740		0
EccDNA00000741		0
EccDNA00000742		1
EccDNA00000743		0
EccDNA00000744		0
EccDNA00000745		0
EccDNA00000746		0
EccDNA00000747		0
EccDNA00000748		0
EccDNA00000749		0
EccDNA00000750		0
EccDNA00000751		0
EccDNA00000752		0
EccDNA00000753		0
EccDNA00000754		0
EccDNA00000755		0
EccDNA00000756		0
EccDNA00000757		0
EccDNA00000758		0
EccDNA00000759		0
EccDNA00000760		0
EccDNA00000761		0
EccDNA00000762		0
EccDNA00000763		0
EccDNA00000764		1
EccDNA00000765		0
EccDNA00000766		3
EccDNA00000767		0
EccDNA00000768		0
EccDNA00000769		0
EccDNA00000770		0
EccDNA00000771		35
EccDNA00000772		0
EccDNA00000773		0
EccDNA00000774		0
EccDNA00000775		8
EccDNA00000776		0
EccDNA00000777		9
EccDNA00000778		4
EccDNA00000779		0
EccDNA00000780		0
EccDNA00000781		0
EccDNA00000782		9
EccDNA00000783		0
EccDNA00000784		0
EccDNA00000785		0
EccDNA00000786		0
EccDNA00000787		0
EccDNA00000788		0
EccDNA00000789		0
EccDNA00000790		0
EccDNA00000791		0
EccDNA00000792		0
EccDNA00000793		3
EccDNA00000794		0
EccDNA00000795		0
EccDNA00000796		3
EccDNA00000797		0
EccDNA00000798		0
EccDNA00000799		0
EccDNA00000800		0
EccDNA00000801		0
EccDNA00000802		0
EccDNA00000803		4
EccDNA00000804		0
EccDNA00000805		0
EccDNA00000806		0
EccDNA00000807		0
EccDNA00000808		0
EccDNA00000809		0
EccDNA00000810		0
EccDNA00000811		0
EccDNA00000812		0
EccDNA00000813		0
EccDNA00000814		0
EccDNA00000815		0
EccDNA00000816		0
EccDNA00000817		0
EccDNA00000818		0
EccDNA00000819		0
EccDNA00000820		0
EccDNA00000821		0
EccDNA00000822		0
EccDNA00000823		0
EccDNA00000824		0
EccDNA00000825		0
EccDNA00000826		0
EccDNA00000827		0
EccDNA00000828		0
EccDNA00000829		0
EccDNA00000830		0
EccDNA00000831		10
EccDNA00000832		14
EccDNA00000833		2
EccDNA00000834		0
EccDNA00000835		0
EccDNA00000836		3
EccDNA00000837		0
EccDNA00000838		0
EccDNA00000839		0
EccDNA00000840		0
EccDNA00000841		0
EccDNA00000842		0
EccDNA00000843		0
EccDNA00000844		0
EccDNA00000845		0
EccDNA00000846		2
EccDNA00000847		1
EccDNA00000848		0
EccDNA00000849		0
EccDNA00000850		0
EccDNA00000851		0
EccDNA00000852		7
EccDNA00000853		0
EccDNA00000854		0
EccDNA00000855		0
EccDNA00000856		1
EccDNA00000857		0
EccDNA00000858		0
EccDNA00000859		0
EccDNA00000860		0
EccDNA00000861		0
EccDNA00000862		0
EccDNA00000863		0
EccDNA00000864		0
EccDNA00000865		0
EccDNA00000866		0
EccDNA00000867		0
EccDNA00000868		0
EccDNA00000869		1
EccDNA00000870		0
EccDNA00000871		0
EccDNA00000872		0
EccDNA00000873		10
EccDNA00000874		0
EccDNA00000875		17
EccDNA00000876		0
EccDNA00000877		0
EccDNA00000878		0
EccDNA00000879		0
EccDNA00000880		0
EccDNA00000881		0
EccDNA00000882		0
EccDNA00000883		0
EccDNA00000884		0
EccDNA00000885		0
EccDNA00000886		0
EccDNA00000887		7
EccDNA00000888		0
EccDNA00000889		0
EccDNA00000890		0
EccDNA00000891		0
EccDNA00000892		0
EccDNA00000893		0
EccDNA00000894		0
EccDNA00000895		2
EccDNA00000896		0
EccDNA00000897		0
EccDNA00000898		2
EccDNA00000899		4
EccDNA00000900		0
EccDNA00000901		0
EccDNA00000902		0
EccDNA00000903		0
EccDNA00000904		0
EccDNA00000905		0
EccDNA00000906		0
EccDNA00000907		8
EccDNA00000908		0
EccDNA00000909		0
EccDNA00000910		0
EccDNA00000911		1
EccDNA00000912		2
EccDNA00000913		0
EccDNA00000914		0
EccDNA00000915		0
EccDNA00000916		0
EccDNA00000917		6
EccDNA00000918		0
EccDNA00000919		0
EccDNA00000920		0
EccDNA00000921		0
EccDNA00000922		0
EccDNA00000923		0
EccDNA00000924		0
EccDNA00000925		12
EccDNA00000926		0
EccDNA00000927		8
EccDNA00000928		0
EccDNA00000929		0
EccDNA00000930		0
EccDNA00000931		0
EccDNA00000932		0
EccDNA00000933		0
EccDNA00000934		4
EccDNA00000935		2
EccDNA00000936		0
EccDNA00000937		0
EccDNA00000938		0
EccDNA00000939		0
EccDNA00000940		0
EccDNA00000941		4
EccDNA00000942		2
EccDNA00000943		0
EccDNA00000944		0
EccDNA00000945		0
EccDNA00000946		0
EccDNA00000947		0
EccDNA00000948		17
EccDNA00000949		0
EccDNA00000950		0
EccDNA00000951		0
EccDNA00000952		0
EccDNA00000953		0
EccDNA00000954		0
EccDNA00000955		0
EccDNA00000956		0
EccDNA00000957		0
EccDNA00000958		3
EccDNA00000959		0
EccDNA00000960		0
EccDNA00000961		18
EccDNA00000962		0
EccDNA00000963		0
EccDNA00000964		0
EccDNA00000965		0
EccDNA00000966		0
EccDNA00000967		2
EccDNA00000968		2
EccDNA00000969		0
EccDNA00000970		2
EccDNA00000971		0
EccDNA00000972		0
EccDNA00000973		1
EccDNA00000974		1
EccDNA00000975		2
EccDNA00000976		1
EccDNA00000977		1
EccDNA00000978		0
EccDNA00000979		0
EccDNA00000980		0
EccDNA00000981		0
EccDNA00000982		0
EccDNA00000983		0
EccDNA00000984		0
EccDNA00000985		1
EccDNA00000986		0
EccDNA00000987		0
EccDNA00000988		0
EccDNA00000989		0
EccDNA00000990		1
EccDNA00000991		0
EccDNA00000992		0
EccDNA00000993		0
EccDNA00000994		3
EccDNA00000995		0
EccDNA00000996		0
EccDNA00000997		0
EccDNA00000998		0
EccDNA00000999		0
EccDNA00001000		0
EccDNA00001001		0
EccDNA00001002		0
EccDNA00001003		1
EccDNA00001004		0
EccDNA00001005		0
EccDNA00001006		21
EccDNA00001007		0
EccDNA00001008		0
EccDNA00001009		0
EccDNA00001010		0
EccDNA00001011		0
EccDNA00001012		0
EccDNA00001013		0
EccDNA00001014		0
EccDNA00001015		0
EccDNA00001016		0
EccDNA00001017		0
EccDNA00001018		4
EccDNA00001019		0
EccDNA00001020		0
EccDNA00001021		3
EccDNA00001022		0
EccDNA00001023		0
EccDNA00001024		0
EccDNA00001025		0
EccDNA00001026		0
EccDNA00001027		0
EccDNA00001028		0
EccDNA00001029		0
EccDNA00001030		0
EccDNA00001031		0
EccDNA00001032		4
EccDNA00001033		0
EccDNA00001034		0
EccDNA00001035		0
EccDNA00001036		0
EccDNA00001037		0
EccDNA00001038		0
EccDNA00001039		0
EccDNA00001040		0
EccDNA00001041		0
EccDNA00001042		0
EccDNA00001043		0
EccDNA00001044		1
EccDNA00001045		0
EccDNA00001046		0
EccDNA00001047		0
EccDNA00001048		0
EccDNA00001049		0
EccDNA00001050		0
EccDNA00001051		0
EccDNA00001052		0
EccDNA00001053		1
EccDNA00001054		0
EccDNA00001055		0
EccDNA00001056		0
EccDNA00001057		0
EccDNA00001058		0
EccDNA00001059		0
EccDNA00001060		0
EccDNA00001061		0
EccDNA00001062		4
EccDNA00001063		0
EccDNA00001064		0
EccDNA00001065		0
EccDNA00001066		0
EccDNA00001067		0
EccDNA00001068		1
EccDNA00001069		1
EccDNA00001070		1
EccDNA00001071		0
EccDNA00001072		0
EccDNA00001073		0
EccDNA00001074		3
EccDNA00001075		2
EccDNA00001076		2
EccDNA00001077		0
EccDNA00001078		2
EccDNA00001079		13
EccDNA00001080		0
EccDNA00001081		6
EccDNA00001082		2
EccDNA00001083		2
EccDNA00001084		0
EccDNA00001085		0
EccDNA00001086		4
EccDNA00001087		0
EccDNA00001088		0
EccDNA00001089		2
EccDNA00001090		0
EccDNA00001091		0
EccDNA00001092		7
EccDNA00001093		0
EccDNA00001094		6
EccDNA00001095		0
EccDNA00001096		0
EccDNA00001097		10
EccDNA00001098		0
EccDNA00001099		9
EccDNA00001100		0
EccDNA00001101		0
EccDNA00001102		0
EccDNA00001103		27
EccDNA00001104		0
EccDNA00001105		0
EccDNA00001106		0
EccDNA00001107		0
EccDNA00001108		0
EccDNA00001109		0
EccDNA00001110		0
EccDNA00001111		0
EccDNA00001112		0
EccDNA00001113		0
EccDNA00001114		0
EccDNA00001115		0
EccDNA00001116		0
EccDNA00001117		0
EccDNA00001118		0
EccDNA00001119		20
EccDNA00001120		0
EccDNA00001121		0
EccDNA00001122		0
EccDNA00001123		0
EccDNA00001124		0
EccDNA00001125		0
EccDNA00001126		0
EccDNA00001127		0
EccDNA00001128		0
EccDNA00001129		0
EccDNA00001130		0
EccDNA00001131		3
EccDNA00001132		0
EccDNA00001133		0
EccDNA00001134		2
EccDNA00001135		0
EccDNA00001136		2
EccDNA00001137		0
EccDNA00001138		0
EccDNA00001139		0
EccDNA00001140		0
EccDNA00001141		0
EccDNA00001142		10
EccDNA00001143		0
EccDNA00001144		0
EccDNA00001145		19
EccDNA00001146		2
EccDNA00001147		0
EccDNA00001148		0
EccDNA00001149		0
EccDNA00001150		0
EccDNA00001151		0
EccDNA00001152		0
EccDNA00001153		0
EccDNA00001154		0
EccDNA00001155		0
EccDNA00001156		1
EccDNA00001157		0
EccDNA00001158		0
EccDNA00001159		0
EccDNA00001160		0
EccDNA00001161		0
EccDNA00001162		0
EccDNA00001163		0
EccDNA00001164		3
EccDNA00001165		0
EccDNA00001166		1
EccDNA00001167		0
EccDNA00001168		0
EccDNA00001169		0
EccDNA00001170		0
EccDNA00001171		2
EccDNA00001172		0
EccDNA00001173		4
EccDNA00001174		2
EccDNA00001175		0
EccDNA00001176		0
EccDNA00001177		2
EccDNA00001178		0
EccDNA00001179		0
EccDNA00001180		0
EccDNA00001181		0
EccDNA00001182		0
EccDNA00001183		1
EccDNA00001184		0
EccDNA00001185		0
EccDNA00001186		0
EccDNA00001187		0
EccDNA00001188		1
EccDNA00001189		0
EccDNA00001190		0
EccDNA00001191		0
EccDNA00001192		0
EccDNA00001193		0
EccDNA00001194		0
EccDNA00001195		0
EccDNA00001196		0
EccDNA00001197		0
EccDNA00001198		0
EccDNA00001199		0
EccDNA00001200		0
EccDNA00001201		0
EccDNA00001202		4
EccDNA00001203		0
EccDNA00001204		0
EccDNA00001205		2
EccDNA00001206		0
EccDNA00001207		0
EccDNA00001208		0
EccDNA00001209		0
EccDNA00001210		0
EccDNA00001211		0
EccDNA00001212		0
EccDNA00001213		0
EccDNA00001214		0
EccDNA00001215		0
EccDNA00001216		0
EccDNA00001217		0
EccDNA00001218		0
EccDNA00001219		0
EccDNA00001220		0
EccDNA00001221		0
EccDNA00001222		0
EccDNA00001223		0
EccDNA00001224		12
EccDNA00001225		0
EccDNA00001226		0
EccDNA00001227		0
EccDNA00001228		0
EccDNA00001229		0
EccDNA00001230		10
EccDNA00001231		0
EccDNA00001232		0
EccDNA00001233		0
EccDNA00001234		0
EccDNA00001235		1
EccDNA00001236		0
EccDNA00001237		0
EccDNA00001238		0
EccDNA00001239		0
EccDNA00001240		0
EccDNA00001241		0
EccDNA00001242		2
EccDNA00001243		0
EccDNA00001244		4
EccDNA00001245		9
EccDNA00001246		0
EccDNA00001247		12
EccDNA00001248		0
EccDNA00001249		0
EccDNA00001250		2
EccDNA00001251		0
EccDNA00001252		2
EccDNA00001253		0
EccDNA00001254		0
EccDNA00001255		0
EccDNA00001256		0
EccDNA00001257		0
EccDNA00001258		0
EccDNA00001259		7
EccDNA00001260		0
EccDNA00001261		0
EccDNA00001262		3
EccDNA00001263		5
EccDNA00001264		0
EccDNA00001265		0
EccDNA00001266		0
EccDNA00001267		0
EccDNA00001268		0
EccDNA00001269		0
EccDNA00001270		1
EccDNA00001271		0
EccDNA00001272		2
EccDNA00001273		0
EccDNA00001274		3
EccDNA00001275		0
EccDNA00001276		0
EccDNA00001277		0
EccDNA00001278		4
EccDNA00001279		0
EccDNA00001280		0
EccDNA00001281		0
EccDNA00001282		0
EccDNA00001283		0
EccDNA00001284		0
EccDNA00001285		0
EccDNA00001286		21
EccDNA00001287		0
EccDNA00001288		0
EccDNA00001289		0
EccDNA00001290		0
EccDNA00001291		0
EccDNA00001292		0
EccDNA00001293		0
EccDNA00001294		0
EccDNA00001295		0
EccDNA00001296		0
EccDNA00001297		15
EccDNA00001298		2
EccDNA00001299		0
EccDNA00001300		0
EccDNA00001301		0
EccDNA00001302		5
EccDNA00001303		0
EccDNA00001304		0
EccDNA00001305		2
EccDNA00001306		4
EccDNA00001307		0
EccDNA00001308		0
EccDNA00001309		0
EccDNA00001310		0
EccDNA00001311		10
EccDNA00001312		8
EccDNA00001313		0
EccDNA00001314		0
EccDNA00001315		0
EccDNA00001316		0
EccDNA00001317		0
EccDNA00001318		0
EccDNA00001319		0
EccDNA00001320		0
EccDNA00001321		1
EccDNA00001322		1
EccDNA00001323		1
EccDNA00001324		0
EccDNA00001325		6
EccDNA00001326		2
EccDNA00001327		0
EccDNA00001328		0
EccDNA00001329		0
EccDNA00001330		0
EccDNA00001331		0
EccDNA00001332		0
EccDNA00001333		9
EccDNA00001334		0
EccDNA00001335		2
EccDNA00001336		3
EccDNA00001337		2
EccDNA00001338		0
EccDNA00001339		0
EccDNA00001340		0
EccDNA00001341		0
EccDNA00001342		3
EccDNA00001343		0
EccDNA00001344		0
EccDNA00001345		0
EccDNA00001346		0
EccDNA00001347		0
EccDNA00001348		0
EccDNA00001349		2
EccDNA00001350		12
EccDNA00001351		0
EccDNA00001352		0
EccDNA00001353		0
EccDNA00001354		0
EccDNA00001355		2
EccDNA00001356		2
EccDNA00001357		0
EccDNA00001358		0
EccDNA00001359		0
EccDNA00001360		0
EccDNA00001361		0
EccDNA00001362		2
EccDNA00001363		0
EccDNA00001364		0
EccDNA00001365		0
EccDNA00001366		0
EccDNA00001367		0
EccDNA00001368		0
EccDNA00001369		4
EccDNA00001370		1
EccDNA00001371		0
EccDNA00001372		0
EccDNA00001373		0
EccDNA00001374		0
EccDNA00001375		0
EccDNA00001376		0
EccDNA00001377		0
EccDNA00001378		0
EccDNA00001379		0
EccDNA00001380		0
EccDNA00001381		11
EccDNA00001382		0
EccDNA00001383		0
EccDNA00001384		0
EccDNA00001385		0
EccDNA00001386		0
EccDNA00001387		10
EccDNA00001388		0
EccDNA00001389		0
EccDNA00001390		47
EccDNA00001391		4
EccDNA00001392		0
EccDNA00001393		0
EccDNA00001394		5
EccDNA00001395		0
EccDNA00001396		0
EccDNA00001397		0
EccDNA00001398		4
EccDNA00001399		0
EccDNA00001400		0
EccDNA00001401		0
EccDNA00001402		0
EccDNA00001403		0
EccDNA00001404		3
EccDNA00001405		0
EccDNA00001406		0
EccDNA00001407		8
EccDNA00001408		0
EccDNA00001409		14
EccDNA00001410		0
EccDNA00001411		0
EccDNA00001412		0
EccDNA00001413		8
EccDNA00001414		6
EccDNA00001415		0
EccDNA00001416		0
EccDNA00001417		0
EccDNA00001418		0
EccDNA00001419		0
EccDNA00001420		0
EccDNA00001421		0
EccDNA00001422		0
EccDNA00001423		3
EccDNA00001424		0
EccDNA00001425		12
EccDNA00001426		10
EccDNA00001427		0
EccDNA00001428		0
EccDNA00001429		0
EccDNA00001430		0
EccDNA00001431		0
EccDNA00001432		1
EccDNA00001433		0
EccDNA00001434		0
EccDNA00001435		0
EccDNA00001436		0
EccDNA00001437		0
EccDNA00001438		0
EccDNA00001439		0
EccDNA00001440		0
EccDNA00001441		0
EccDNA00001442		12
EccDNA00001443		1
EccDNA00001444		16
EccDNA00001445		0
EccDNA00001446		0
EccDNA00001447		0
EccDNA00001448		0
EccDNA00001449		0
EccDNA00001450		0
EccDNA00001451		0
EccDNA00001452		0
EccDNA00001453		12
EccDNA00001454		0
EccDNA00001455		0
EccDNA00001456		0
EccDNA00001457		9
EccDNA00001458		4
EccDNA00001459		0
EccDNA00001460		8
EccDNA00001461		0
EccDNA00001462		0
EccDNA00001463		1
EccDNA00001464		0
EccDNA00001465		0
EccDNA00001466		0
EccDNA00001467		0
EccDNA00001468		0
EccDNA00001469		2
EccDNA00001470		0
EccDNA00001471		0
EccDNA00001472		0
EccDNA00001473		0
EccDNA00001474		0
EccDNA00001475		0
EccDNA00001476		0
EccDNA00001477		0
EccDNA00001478		2
EccDNA00001479		0
EccDNA00001480		0
EccDNA00001481		0
EccDNA00001482		0
EccDNA00001483		0
EccDNA00001484		0
EccDNA00001485		0
EccDNA00001486		0
EccDNA00001487		5
EccDNA00001488		5
EccDNA00001489		2
EccDNA00001490		0
EccDNA00001491		0
EccDNA00001492		0
EccDNA00001493		0
EccDNA00001494		0
EccDNA00001495		0
EccDNA00001496		0
EccDNA00001497		0
EccDNA00001498		0
EccDNA00001499		0
EccDNA00001500		2
EccDNA00001501		0
EccDNA00001502		14
EccDNA00001503		6
EccDNA00001504		0
EccDNA00001505		0
EccDNA00001506		0
EccDNA00001507		0
EccDNA00001508		0
EccDNA00001509		0
EccDNA00001510		0
EccDNA00001511		0
EccDNA00001512		0
EccDNA00001513		0
EccDNA00001514		0
EccDNA00001515		0
EccDNA00001516		0
EccDNA00001517		1
EccDNA00001518		4
EccDNA00001519		0
EccDNA00001520		0
EccDNA00001521		0
EccDNA00001522		0
EccDNA00001523		0
EccDNA00001524		0
EccDNA00001525		0
EccDNA00001526		0
EccDNA00001527		0
EccDNA00001528		0
EccDNA00001529		0
EccDNA00001530		0
EccDNA00001531		35
EccDNA00001532		10
EccDNA00001533		0
EccDNA00001534		0
EccDNA00001535		0
EccDNA00001536		15
EccDNA00001537		0
EccDNA00001538		0
EccDNA00001539		0
EccDNA00001540		0
EccDNA00001541		0
EccDNA00001542		0
EccDNA00001543		12
EccDNA00001544		0
EccDNA00001545		0
EccDNA00001546		0
EccDNA00001547		0
EccDNA00001548		0
EccDNA00001549		0
EccDNA00001550		0
EccDNA00001551		0
EccDNA00001552		1
EccDNA00001553		0
EccDNA00001554		0
EccDNA00001555		0
EccDNA00001556		0
EccDNA00001557		0
EccDNA00001558		0
EccDNA00001559		0
EccDNA00001560		2
EccDNA00001561		0
EccDNA00001562		0
EccDNA00001563		0
EccDNA00001564		0
EccDNA00001565		22
EccDNA00001566		3
EccDNA00001567		0
EccDNA00001568		0
EccDNA00001569		0
EccDNA00001570		0
EccDNA00001571		0
EccDNA00001572		4
EccDNA00001573		0
EccDNA00001574		0
EccDNA00001575		0
EccDNA00001576		6
EccDNA00001577		0
EccDNA00001578		0
EccDNA00001579		0
EccDNA00001580		10
EccDNA00001581		0
EccDNA00001582		2
EccDNA00001583		2
EccDNA00001584		12
EccDNA00001585		3
EccDNA00001586		3
EccDNA00001587		0
EccDNA00001588		0
EccDNA00001589		0
EccDNA00001590		0
EccDNA00001591		0
EccDNA00001592		6
EccDNA00001593		0
EccDNA00001594		11
EccDNA00001595		9
EccDNA00001596		0
EccDNA00001597		0
EccDNA00001598		1
EccDNA00001599		0
EccDNA00001600		0
EccDNA00001601		0
EccDNA00001602		0
EccDNA00001603		0
EccDNA00001604		2
EccDNA00001605		2
EccDNA00001606		0
EccDNA00001607		0
EccDNA00001608		0
EccDNA00001609		0
EccDNA00001610		0
EccDNA00001611		0
EccDNA00001612		0
EccDNA00001613		0
EccDNA00001614		0
EccDNA00001615		0
EccDNA00001616		0
EccDNA00001617		0
EccDNA00001618		0
EccDNA00001619		0
EccDNA00001620		0
EccDNA00001621		0
EccDNA00001622		5
EccDNA00001623		0
EccDNA00001624		0
EccDNA00001625		0
EccDNA00001626		0
EccDNA00001627		0
EccDNA00001628		3
EccDNA00001629		2
EccDNA00001630		0
EccDNA00001631		0
EccDNA00001632		0
EccDNA00001633		20
EccDNA00001634		0
EccDNA00001635		0
EccDNA00001636		0
EccDNA00001637		0
EccDNA00001638		0
EccDNA00001639		0
EccDNA00001640		0
EccDNA00001641		10
EccDNA00001642		0
EccDNA00001643		0
EccDNA00001644		0
EccDNA00001645		0
EccDNA00001646		0
EccDNA00001647		0
EccDNA00001648		0
EccDNA00001649		0
EccDNA00001650		0
EccDNA00001651		0
EccDNA00001652		1
EccDNA00001653		0
EccDNA00001654		0
EccDNA00001655		0
EccDNA00001656		0
EccDNA00001657		0
EccDNA00001658		0
EccDNA00001659		2
EccDNA00001660		1
EccDNA00001661		0
EccDNA00001662		0
EccDNA00001663		3
EccDNA00001664		0
EccDNA00001665		3
EccDNA00001666		2
EccDNA00001667		6
EccDNA00001668		0
EccDNA00001669		4
EccDNA00001670		0
EccDNA00001671		0
EccDNA00001672		0
EccDNA00001673		2
EccDNA00001674		0
EccDNA00001675		0
EccDNA00001676		1
EccDNA00001677		1
EccDNA00001678		0
EccDNA00001679		1
EccDNA00001680		0
EccDNA00001681		1
EccDNA00001682		0
EccDNA00001683		0
EccDNA00001684		0
EccDNA00001685		0
EccDNA00001686		1
EccDNA00001687		1
EccDNA00001688		0
EccDNA00001689		0
EccDNA00001690		0
EccDNA00001691		0
EccDNA00001692		0
EccDNA00001693		0
EccDNA00001694		0
EccDNA00001695		0
EccDNA00001696		2
EccDNA00001697		0
EccDNA00001698		3
EccDNA00001699		2
EccDNA00001700		0
EccDNA00001701		1
EccDNA00001702		0
EccDNA00001703		1
EccDNA00001704		0
EccDNA00001705		0
EccDNA00001706		0
EccDNA00001707		0
EccDNA00001708		0
EccDNA00001709		0
EccDNA00001710		3
EccDNA00001711		0
EccDNA00001712		0
EccDNA00001713		0
EccDNA00001714		0
EccDNA00001715		0
EccDNA00001716		0
EccDNA00001717		0
EccDNA00001718		1
EccDNA00001719		1
EccDNA00001720		16
EccDNA00001721		0
EccDNA00001722		1
EccDNA00001723		0
EccDNA00001724		1
EccDNA00001725		1
EccDNA00001726		0
EccDNA00001727		0
EccDNA00001728		3
EccDNA00001729		0
EccDNA00001730		0
EccDNA00001731		0
EccDNA00001732		0
EccDNA00001733		0
EccDNA00001734		0
EccDNA00001735		0
EccDNA00001736		0
EccDNA00001737		0
EccDNA00001738		0
EccDNA00001739		0
EccDNA00001740		0
EccDNA00001741		0
EccDNA00001742		6
EccDNA00001743		0
EccDNA00001744		0
EccDNA00001745		0
EccDNA00001746		0
EccDNA00001747		0
EccDNA00001748		0
EccDNA00001749		0
EccDNA00001750		0
EccDNA00001751		0
EccDNA00001752		0
EccDNA00001753		0
EccDNA00001754		0
EccDNA00001755		0
EccDNA00001756		0
EccDNA00001757		0
EccDNA00001758		0
EccDNA00001759		0
EccDNA00001760		0
EccDNA00001761		0
EccDNA00001762		0
EccDNA00001763		0
EccDNA00001764		0
EccDNA00001765		0
EccDNA00001766		0
EccDNA00001767		0
EccDNA00001768		1
EccDNA00001769		0
EccDNA00001770		0
EccDNA00001771		0
EccDNA00001772		0
EccDNA00001773		0
EccDNA00001774		0
EccDNA00001775		0
EccDNA00001776		0
EccDNA00001777		0
EccDNA00001778		0
EccDNA00001779		2
EccDNA00001780		4
EccDNA00001781		0
EccDNA00001782		0
EccDNA00001783		0
EccDNA00001784		0
EccDNA00001785		0
EccDNA00001786		0
EccDNA00001787		0
EccDNA00001788		0
EccDNA00001789		0
EccDNA00001790		0
EccDNA00001791		0
EccDNA00001792		0
EccDNA00001793		0
EccDNA00001794		0
EccDNA00001795		4
EccDNA00001796		0
EccDNA00001797		0
EccDNA00001798		0
EccDNA00001799		0
EccDNA00001800		0
EccDNA00001801		5
EccDNA00001802		0
EccDNA00001803		0
EccDNA00001804		0
EccDNA00001805		0
EccDNA00001806		46
EccDNA00001807		0
EccDNA00001808		30
EccDNA00001809		0
EccDNA00001810		0
EccDNA00001811		0
EccDNA00001812		0
EccDNA00001813		0
EccDNA00001814		0
EccDNA00001815		0
EccDNA00001816		0
EccDNA00001817		0
EccDNA00001818		0
EccDNA00001819		0
EccDNA00001820		0
EccDNA00001821		0
EccDNA00001822		2
EccDNA00001823		6
EccDNA00001824		0
EccDNA00001825		17
EccDNA00001826		0
EccDNA00001827		0
EccDNA00001828		17
EccDNA00001829		0
EccDNA00001830		0
EccDNA00001831		0
EccDNA00001832		0
EccDNA00001833		0
EccDNA00001834		0
EccDNA00001835		0
EccDNA00001836		0
EccDNA00001837		2
EccDNA00001838		0
EccDNA00001839		0
EccDNA00001840		0
EccDNA00001841		6
EccDNA00001842		0
EccDNA00001843		0
EccDNA00001844		1
EccDNA00001845		1
EccDNA00001846		1
EccDNA00001847		0
EccDNA00001848		1
EccDNA00001849		0
EccDNA00001850		0
EccDNA00001851		0
EccDNA00001852		0
EccDNA00001853		0
EccDNA00001854		0
EccDNA00001855		0
EccDNA00001856		0
EccDNA00001857		0
EccDNA00001858		2028
EccDNA00001859		0
EccDNA00001860		0
EccDNA00001861		0
EccDNA00001862		0
EccDNA00001863		0
EccDNA00001864		0
EccDNA00001865		0
EccDNA00001866		0
EccDNA00001867		0
EccDNA00001868		0
EccDNA00001869		0
EccDNA00001870		0
EccDNA00001871		0
EccDNA00001872		0
EccDNA00001873		0
EccDNA00001874		0
EccDNA00001875		0
EccDNA00001876		0
EccDNA00001877		0
EccDNA00001878		0
EccDNA00001879		0
EccDNA00001880		0
EccDNA00001881		2
EccDNA00001882		0
EccDNA00001883		1
EccDNA00001884		0
EccDNA00001885		0
EccDNA00001886		1
EccDNA00001887		0
EccDNA00001888		0
EccDNA00001889		0
EccDNA00001890		0
EccDNA00001891		0
EccDNA00001892		0
EccDNA00001893		0
EccDNA00001894		2
EccDNA00001895		3
EccDNA00001896		0
EccDNA00001897		0
EccDNA00001898		0
EccDNA00001899		0
EccDNA00001900		0
EccDNA00001901		0
EccDNA00001902		0
EccDNA00001903		0
EccDNA00001904		0
EccDNA00001905		0
EccDNA00001906		0
EccDNA00001907		0
EccDNA00001908		0
EccDNA00001909		0
EccDNA00001910		0
EccDNA00001911		2
EccDNA00001912		3
EccDNA00001913		0
EccDNA00001914		1
EccDNA00001915		0
EccDNA00001916		0
EccDNA00001917		0
EccDNA00001918		0
EccDNA00001919		0
EccDNA00001920		0
EccDNA00001921		0
EccDNA00001922		0
EccDNA00001923		0
EccDNA00001924		0
EccDNA00001925		0
EccDNA00001926		0
EccDNA00001927		0
EccDNA00001928		21
EccDNA00001929		0
EccDNA00001930		0
EccDNA00001931		0
EccDNA00001932		1
EccDNA00001933		0
EccDNA00001934		0
EccDNA00001935		0
EccDNA00001936		0
EccDNA00001937		0
EccDNA00001938		0
EccDNA00001939		0
EccDNA00001940		0
EccDNA00001941		0
EccDNA00001942		0
EccDNA00001943		0
EccDNA00001944		0
EccDNA00001945		0
EccDNA00001946		0
EccDNA00001947		0
EccDNA00001948		0
EccDNA00001949		0
EccDNA00001950		0
EccDNA00001951		0
EccDNA00001952		0
EccDNA00001953		0
EccDNA00001954		0
EccDNA00001955		2
EccDNA00001956		0
EccDNA00001957		8
EccDNA00001958		0
EccDNA00001959		0
EccDNA00001960		0
EccDNA00001961		0
EccDNA00001962		1
EccDNA00001963		1
EccDNA00001964		0
EccDNA00001965		0
EccDNA00001966		0
EccDNA00001967		0
EccDNA00001968		0
EccDNA00001969		0
EccDNA00001970		0
EccDNA00001971		0
EccDNA00001972		0
EccDNA00001973		0
EccDNA00001974		0
EccDNA00001975		0
EccDNA00001976		0
EccDNA00001977		0
EccDNA00001978		0
EccDNA00001979		0
EccDNA00001980		0
EccDNA00001981		1
		6246

## Sheet: N3
ID	Nor-3
EccDNA00000001	0
EccDNA00000002	0
EccDNA00000003	0
EccDNA00000004	0
EccDNA00000005	0
EccDNA00000006	0
EccDNA00000007	5
EccDNA00000008	0
EccDNA00000009	0
EccDNA00000010	0
EccDNA00000011	0
EccDNA00000012	0
EccDNA00000013	0
EccDNA00000014	0
EccDNA00000015	0
EccDNA00000016	3
EccDNA00000017	0
EccDNA00000018	6
EccDNA00000019	4
EccDNA00000020	0
EccDNA00000021	2
EccDNA00000022	1
EccDNA00000023	0
EccDNA00000024	0
EccDNA00000025	0
EccDNA00000026	14
EccDNA00000027	0
EccDNA00000028	0
EccDNA00000029	0
EccDNA00000030	15
EccDNA00000031	0
EccDNA00000032	0
EccDNA00000033	3
EccDNA00000034	0
EccDNA00000035	0
EccDNA00000036	0
EccDNA00000037	0
EccDNA00000038	0
EccDNA00000039	0
EccDNA00000040	3
EccDNA00000041	0
EccDNA00000042	0
EccDNA00000043	0
EccDNA00000044	0
EccDNA00000045	0
EccDNA00000046	0
EccDNA00000047	0
EccDNA00000048	0
EccDNA00000049	0
EccDNA00000050	0
EccDNA00000051	0
EccDNA00000052	5
EccDNA00000053	7
EccDNA00000054	0
EccDNA00000055	0
EccDNA00000056	0
EccDNA00000057	0
EccDNA00000058	0
EccDNA00000059	0
EccDNA00000060	0
EccDNA00000061	0
EccDNA00000062	0
EccDNA00000063	0
EccDNA00000064	0
EccDNA00000065	0
EccDNA00000066	0
EccDNA00000067	0
EccDNA00000068	0
EccDNA00000069	0
EccDNA00000070	0
EccDNA00000071	0
EccDNA00000072	0
EccDNA00000073	0
EccDNA00000074	0
EccDNA00000075	0
EccDNA00000076	1
EccDNA00000077	1
EccDNA00000078	0
EccDNA00000079	0
EccDNA00000080	0
EccDNA00000081	0
EccDNA00000082	0
EccDNA00000083	0
EccDNA00000084	0
EccDNA00000085	0
EccDNA00000086	1
EccDNA00000087	0
EccDNA00000088	2
EccDNA00000089	0
EccDNA00000090	0
EccDNA00000091	0
EccDNA00000092	0
EccDNA00000093	6
EccDNA00000094	0
EccDNA00000095	0
EccDNA00000096	0
EccDNA00000097	0
EccDNA00000098	0
EccDNA00000099	0
EccDNA00000100	0
EccDNA00000101	0
EccDNA00000102	0
EccDNA00000103	0
EccDNA00000104	0
EccDNA00000105	0
EccDNA00000106	0
EccDNA00000107	0
EccDNA00000108	0
EccDNA00000109	0
EccDNA00000110	0
EccDNA00000111	0
EccDNA00000112	2
EccDNA00000113	0
EccDNA00000114	0
EccDNA00000115	0
EccDNA00000116	10
EccDNA00000117	0
EccDNA00000118	0
EccDNA00000119	0
EccDNA00000120	0
EccDNA00000121	1
EccDNA00000122	3
EccDNA00000123	3
EccDNA00000124	0
EccDNA00000125	0
EccDNA00000126	0
EccDNA00000127	3
EccDNA00000128	0
EccDNA00000129	0
EccDNA00000130	0
EccDNA00000131	0
EccDNA00000132	0
EccDNA00000133	0
EccDNA00000134	0
EccDNA00000135	0
EccDNA00000136	0
EccDNA00000137	0
EccDNA00000138	0
EccDNA00000139	0
EccDNA00000140	0
EccDNA00000141	0
EccDNA00000142	0
EccDNA00000143	0
EccDNA00000144	0
EccDNA00000145	0
EccDNA00000146	0
EccDNA00000147	0
EccDNA00000148	0
EccDNA00000149	0
EccDNA00000150	0
EccDNA00000151	0
EccDNA00000152	0
EccDNA00000153	0
EccDNA00000154	0
EccDNA00000155	1
EccDNA00000156	0
EccDNA00000157	0
EccDNA00000158	0
EccDNA00000159	0
EccDNA00000160	4
EccDNA00000161	2
EccDNA00000162	2
EccDNA00000163	0
EccDNA00000164	0
EccDNA00000165	0
EccDNA00000166	0
EccDNA00000167	4
EccDNA00000168	0
EccDNA00000169	0
EccDNA00000170	0
EccDNA00000171	0
EccDNA00000172	0
EccDNA00000173	0
EccDNA00000174	0
EccDNA00000175	0
EccDNA00000176	0
EccDNA00000177	0
EccDNA00000178	0
EccDNA00000179	0
EccDNA00000180	0
EccDNA00000181	0
EccDNA00000182	0
EccDNA00000183	0
EccDNA00000184	0
EccDNA00000185	0
EccDNA00000186	0
EccDNA00000187	0
EccDNA00000188	0
EccDNA00000189	0
EccDNA00000190	0
EccDNA00000191	1
EccDNA00000192	0
EccDNA00000193	0
EccDNA00000194	2
EccDNA00000195	0
EccDNA00000196	0
EccDNA00000197	0
EccDNA00000198	0
EccDNA00000199	0
EccDNA00000200	0
EccDNA00000201	0
EccDNA00000202	0
EccDNA00000203	0
EccDNA00000204	3
EccDNA00000205	2
EccDNA00000206	1
EccDNA00000207	0
EccDNA00000208	2
EccDNA00000209	0
EccDNA00000210	0
EccDNA00000211	1
EccDNA00000212	0
EccDNA00000213	0
EccDNA00000214	0
EccDNA00000215	2
EccDNA00000216	0
EccDNA00000217	0
EccDNA00000218	0
EccDNA00000219	0
EccDNA00000220	0
EccDNA00000221	2
EccDNA00000222	5
EccDNA00000223	5
EccDNA00000224	0
EccDNA00000225	0
EccDNA00000226	0
EccDNA00000227	0
EccDNA00000228	10
EccDNA00000229	1
EccDNA00000230	0
EccDNA00000231	0
EccDNA00000232	0
EccDNA00000233	0
EccDNA00000234	3
EccDNA00000235	8
EccDNA00000236	0
EccDNA00000237	0
EccDNA00000238	0
EccDNA00000239	2
EccDNA00000240	0
EccDNA00000241	0
EccDNA00000242	1
EccDNA00000243	10
EccDNA00000244	0
EccDNA00000245	0
EccDNA00000246	0
EccDNA00000247	1
EccDNA00000248	0
EccDNA00000249	0
EccDNA00000250	0
EccDNA00000251	0
EccDNA00000252	0
EccDNA00000253	0
EccDNA00000254	0
EccDNA00000255	1
EccDNA00000256	0
EccDNA00000257	0
EccDNA00000258	2
EccDNA00000259	0
EccDNA00000260	0
EccDNA00000261	0
EccDNA00000262	1
EccDNA00000263	0
EccDNA00000264	0
EccDNA00000265	0
EccDNA00000266	0
EccDNA00000267	2
EccDNA00000268	0
EccDNA00000269	0
EccDNA00000270	0
EccDNA00000271	0
EccDNA00000272	4
EccDNA00000273	0
EccDNA00000274	1
EccDNA00000275	0
EccDNA00000276	0
EccDNA00000277	28
EccDNA00000278	3
EccDNA00000279	5
EccDNA00000280	0
EccDNA00000281	5
EccDNA00000282	0
EccDNA00000283	0
EccDNA00000284	0
EccDNA00000285	2
EccDNA00000286	0
EccDNA00000287	0
EccDNA00000288	0
EccDNA00000289	0
EccDNA00000290	0
EccDNA00000291	2
EccDNA00000292	0
EccDNA00000293	7
EccDNA00000294	0
EccDNA00000295	0
EccDNA00000296	3
EccDNA00000297	0
EccDNA00000298	0
EccDNA00000299	0
EccDNA00000300	0
EccDNA00000301	0
EccDNA00000302	0
EccDNA00000303	0
EccDNA00000304	0
EccDNA00000305	0
EccDNA00000306	0
EccDNA00000307	0
EccDNA00000308	4
EccDNA00000309	0
EccDNA00000310	0
EccDNA00000311	0
EccDNA00000312	4
EccDNA00000313	0
EccDNA00000314	0
EccDNA00000315	0
EccDNA00000316	0
EccDNA00000317	0
EccDNA00000318	1
EccDNA00000319	0
EccDNA00000320	0
EccDNA00000321	0
EccDNA00000322	0
EccDNA00000323	0
EccDNA00000324	0
EccDNA00000325	0
EccDNA00000326	5
EccDNA00000327	0
EccDNA00000328	0
EccDNA00000329	0
EccDNA00000330	0
EccDNA00000331	1
EccDNA00000332	0
EccDNA00000333	0
EccDNA00000334	0
EccDNA00000335	0
EccDNA00000336	0
EccDNA00000337	0
EccDNA00000338	0
EccDNA00000339	1
EccDNA00000340	0
EccDNA00000341	0
EccDNA00000342	0
EccDNA00000343	0
EccDNA00000344	1
EccDNA00000345	0
EccDNA00000346	2
EccDNA00000347	2
EccDNA00000348	0
EccDNA00000349	0
EccDNA00000350	0
EccDNA00000351	6
EccDNA00000352	10
EccDNA00000353	0
EccDNA00000354	1
EccDNA00000355	0
EccDNA00000356	0
EccDNA00000357	0
EccDNA00000358	0
EccDNA00000359	3
EccDNA00000360	0
EccDNA00000361	0
EccDNA00000362	0
EccDNA00000363	0
EccDNA00000364	0
EccDNA00000365	0
EccDNA00000366	0
EccDNA00000367	0
EccDNA00000368	0
EccDNA00000369	0
EccDNA00000370	1
EccDNA00000371	0
EccDNA00000372	1
EccDNA00000373	1
EccDNA00000374	0
EccDNA00000375	0
EccDNA00000376	1
EccDNA00000377	0
EccDNA00000378	0
EccDNA00000379	0
EccDNA00000380	0
EccDNA00000381	0
EccDNA00000382	0
EccDNA00000383	1
EccDNA00000384	0
EccDNA00000385	0
EccDNA00000386	0
EccDNA00000387	0
EccDNA00000388	0
EccDNA00000389	0
EccDNA00000390	0
EccDNA00000391	0
EccDNA00000392	1
EccDNA00000393	0
EccDNA00000394	0
EccDNA00000395	0
EccDNA00000396	0
EccDNA00000397	12
EccDNA00000398	0
EccDNA00000399	0
EccDNA00000400	0
EccDNA00000401	0
EccDNA00000402	0
EccDNA00000403	0
EccDNA00000404	0
EccDNA00000405	0
EccDNA00000406	0
EccDNA00000407	0
EccDNA00000408	0
EccDNA00000409	0
EccDNA00000410	0
EccDNA00000411	2
EccDNA00000412	0
EccDNA00000413	0
EccDNA00000414	1
EccDNA00000415	2
EccDNA00000416	0
EccDNA00000417	1
EccDNA00000418	8
EccDNA00000419	0
EccDNA00000420	0
EccDNA00000421	4
EccDNA00000422	0
EccDNA00000423	0
EccDNA00000424	0
EccDNA00000425	0
EccDNA00000426	0
EccDNA00000427	0
EccDNA00000428	0
EccDNA00000429	0
EccDNA00000430	0
EccDNA00000431	0
EccDNA00000432	4
EccDNA00000433	0
EccDNA00000434	0
EccDNA00000435	0
EccDNA00000436	0
EccDNA00000437	0
EccDNA00000438	0
EccDNA00000439	2
EccDNA00000440	0
EccDNA00000441	0
EccDNA00000442	0
EccDNA00000443	0
EccDNA00000444	0
EccDNA00000445	0
EccDNA00000446	0
EccDNA00000447	2
EccDNA00000448	0
EccDNA00000449	0
EccDNA00000450	0
EccDNA00000451	0
EccDNA00000452	4
EccDNA00000453	0
EccDNA00000454	1
EccDNA00000455	1
EccDNA00000456	0
EccDNA00000457	0
EccDNA00000458	0
EccDNA00000459	0
EccDNA00000460	1
EccDNA00000461	0
EccDNA00000462	0
EccDNA00000463	0
EccDNA00000464	0
EccDNA00000465	0
EccDNA00000466	0
EccDNA00000467	0
EccDNA00000468	0
EccDNA00000469	0
EccDNA00000470	0
EccDNA00000471	0
EccDNA00000472	0
EccDNA00000473	3
EccDNA00000474	0
EccDNA00000475	0
EccDNA00000476	0
EccDNA00000477	0
EccDNA00000478	2
EccDNA00000479	3
EccDNA00000480	0
EccDNA00000481	9
EccDNA00000482	0
EccDNA00000483	0
EccDNA00000484	0
EccDNA00000485	0
EccDNA00000486	0
EccDNA00000487	0
EccDNA00000488	0
EccDNA00000489	0
EccDNA00000490	0
EccDNA00000491	3
EccDNA00000492	2
EccDNA00000493	0
EccDNA00000494	0
EccDNA00000495	0
EccDNA00000496	1
EccDNA00000497	1
EccDNA00000498	0
EccDNA00000499	0
EccDNA00000500	1
EccDNA00000501	0
EccDNA00000502	0
EccDNA00000503	0
EccDNA00000504	0
EccDNA00000505	0
EccDNA00000506	0
EccDNA00000507	0
EccDNA00000508	15
EccDNA00000509	0
EccDNA00000510	0
EccDNA00000511	0
EccDNA00000512	0
EccDNA00000513	1
EccDNA00000514	0
EccDNA00000515	6
EccDNA00000516	0
EccDNA00000517	21
EccDNA00000518	0
EccDNA00000519	0
EccDNA00000520	0
EccDNA00000521	0
EccDNA00000522	0
EccDNA00000523	1
EccDNA00000524	0
EccDNA00000525	0
EccDNA00000526	0
EccDNA00000527	0
EccDNA00000528	12
EccDNA00000529	0
EccDNA00000530	0
EccDNA00000531	0
EccDNA00000532	0
EccDNA00000533	0
EccDNA00000534	0
EccDNA00000535	0
EccDNA00000536	13
EccDNA00000537	0
EccDNA00000538	0
EccDNA00000539	2
EccDNA00000540	3
EccDNA00000541	0
EccDNA00000542	0
EccDNA00000543	0
EccDNA00000544	2
EccDNA00000545	12
EccDNA00000546	0
EccDNA00000547	0
EccDNA00000548	0
EccDNA00000549	0
EccDNA00000550	0
EccDNA00000551	9
EccDNA00000552	0
EccDNA00000553	0
EccDNA00000554	2
EccDNA00000555	10
EccDNA00000556	9
EccDNA00000557	4
EccDNA00000558	0
EccDNA00000559	2
EccDNA00000560	2
EccDNA00000561	7
EccDNA00000562	0
EccDNA00000563	0
EccDNA00000564	5
EccDNA00000565	0
EccDNA00000566	2
EccDNA00000567	10
EccDNA00000568	0
EccDNA00000569	2
EccDNA00000570	0
EccDNA00000571	0
EccDNA00000572	0
EccDNA00000573	100
EccDNA00000574	0
EccDNA00000575	0
EccDNA00000576	0
EccDNA00000577	56
EccDNA00000578	0
EccDNA00000579	1670
EccDNA00000580	721
EccDNA00000581	8
EccDNA00000582	10
EccDNA00000583	4
EccDNA00000584	4
EccDNA00000585	7
EccDNA00000586	0
EccDNA00000587	1
EccDNA00000588	2
EccDNA00000589	0
EccDNA00000590	0
EccDNA00000591	0
EccDNA00000592	0
EccDNA00000593	0
EccDNA00000594	0
EccDNA00000595	0
EccDNA00000596	1
EccDNA00000597	0
EccDNA00000598	8
EccDNA00000599	4
EccDNA00000600	0
EccDNA00000601	0
EccDNA00000602	0
EccDNA00000603	0
EccDNA00000604	0
EccDNA00000605	0
EccDNA00000606	0
EccDNA00000607	0
EccDNA00000608	2
EccDNA00000609	0
EccDNA00000610	0
EccDNA00000611	0
EccDNA00000612	6
EccDNA00000613	0
EccDNA00000614	0
EccDNA00000615	0
EccDNA00000616	0
EccDNA00000617	0
EccDNA00000618	0
EccDNA00000619	0
EccDNA00000620	0
EccDNA00000621	0
EccDNA00000622	0
EccDNA00000623	0
EccDNA00000624	2
EccDNA00000625	0
EccDNA00000626	1
EccDNA00000627	0
EccDNA00000628	0
EccDNA00000629	0
EccDNA00000630	0
EccDNA00000631	0
EccDNA00000632	0
EccDNA00000633	0
EccDNA00000634	0
EccDNA00000635	0
EccDNA00000636	2
EccDNA00000637	0
EccDNA00000638	0
EccDNA00000639	0
EccDNA00000640	0
EccDNA00000641	0
EccDNA00000642	0
EccDNA00000643	0
EccDNA00000644	0
EccDNA00000645	0
EccDNA00000646	0
EccDNA00000647	0
EccDNA00000648	0
EccDNA00000649	0
EccDNA00000650	0
EccDNA00000651	0
EccDNA00000652	0
EccDNA00000653	0
EccDNA00000654	0
EccDNA00000655	0
EccDNA00000656	0
EccDNA00000657	0
EccDNA00000658	0
EccDNA00000659	0
EccDNA00000660	2
EccDNA00000661	0
EccDNA00000662	0
EccDNA00000663	0
EccDNA00000664	0
EccDNA00000665	0
EccDNA00000666	0
EccDNA00000667	0
EccDNA00000668	1
EccDNA00000669	0
EccDNA00000670	0
EccDNA00000671	0
EccDNA00000672	0
EccDNA00000673	0
EccDNA00000674	0
EccDNA00000675	0
EccDNA00000676	0
EccDNA00000677	0
EccDNA00000678	0
EccDNA00000679	0
EccDNA00000680	0
EccDNA00000681	0
EccDNA00000682	0
EccDNA00000683	0
EccDNA00000684	0
EccDNA00000685	0
EccDNA00000686	0
EccDNA00000687	12
EccDNA00000688	0
EccDNA00000689	0
EccDNA00000690	0
EccDNA00000691	0
EccDNA00000692	0
EccDNA00000693	0
EccDNA00000694	0
EccDNA00000695	0
EccDNA00000696	0
EccDNA00000697	0
EccDNA00000698	0
EccDNA00000699	0
EccDNA00000700	81
EccDNA00000701	0
EccDNA00000702	0
EccDNA00000703	2
EccDNA00000704	0
EccDNA00000705	0
EccDNA00000706	0
EccDNA00000707	2
EccDNA00000708	0
EccDNA00000709	0
EccDNA00000710	1
EccDNA00000711	0
EccDNA00000712	2
EccDNA00000713	0
EccDNA00000714	0
EccDNA00000715	0
EccDNA00000716	0
EccDNA00000717	0
EccDNA00000718	0
EccDNA00000719	0
EccDNA00000720	2
EccDNA00000721	0
EccDNA00000722	2
EccDNA00000723	0
EccDNA00000724	1
EccDNA00000725	1
EccDNA00000726	0
EccDNA00000727	0
EccDNA00000728	1
EccDNA00000729	0
EccDNA00000730	0
EccDNA00000731	0
EccDNA00000732	3
EccDNA00000733	0
EccDNA00000734	0
EccDNA00000735	0
EccDNA00000736	0
EccDNA00000737	0
EccDNA00000738	0
EccDNA00000739	0
EccDNA00000740	0
EccDNA00000741	1
EccDNA00000742	0
EccDNA00000743	0
EccDNA00000744	0
EccDNA00000745	0
EccDNA00000746	0
EccDNA00000747	0
EccDNA00000748	1
EccDNA00000749	0
EccDNA00000750	1
EccDNA00000751	0
EccDNA00000752	0
EccDNA00000753	0
EccDNA00000754	4
EccDNA00000755	0
EccDNA00000756	0
EccDNA00000757	0
EccDNA00000758	0
EccDNA00000759	0
EccDNA00000760	0
EccDNA00000761	0
EccDNA00000762	1
EccDNA00000763	0
EccDNA00000764	0
EccDNA00000765	0
EccDNA00000766	0
EccDNA00000767	0
EccDNA00000768	2
EccDNA00000769	0
EccDNA00000770	0
EccDNA00000771	0
EccDNA00000772	0
EccDNA00000773	0
EccDNA00000774	0
EccDNA00000775	0
EccDNA00000776	0
EccDNA00000777	17
EccDNA00000778	0
EccDNA00000779	0
EccDNA00000780	0
EccDNA00000781	0
EccDNA00000782	0
EccDNA00000783	0
EccDNA00000784	0
EccDNA00000785	0
EccDNA00000786	7
EccDNA00000787	2
EccDNA00000788	0
EccDNA00000789	0
EccDNA00000790	0
EccDNA00000791	1
EccDNA00000792	0
EccDNA00000793	0
EccDNA00000794	4
EccDNA00000795	0
EccDNA00000796	0
EccDNA00000797	0
EccDNA00000798	0
EccDNA00000799	0
EccDNA00000800	0
EccDNA00000801	0
EccDNA00000802	0
EccDNA00000803	0
EccDNA00000804	3
EccDNA00000805	0
EccDNA00000806	0
EccDNA00000807	0
EccDNA00000808	0
EccDNA00000809	1
EccDNA00000810	0
EccDNA00000811	0
EccDNA00000812	0
EccDNA00000813	1
EccDNA00000814	0
EccDNA00000815	0
EccDNA00000816	0
EccDNA00000817	0
EccDNA00000818	0
EccDNA00000819	0
EccDNA00000820	0
EccDNA00000821	0
EccDNA00000822	1
EccDNA00000823	0
EccDNA00000824	0
EccDNA00000825	0
EccDNA00000826	0
EccDNA00000827	2
EccDNA00000828	0
EccDNA00000829	0
EccDNA00000830	0
EccDNA00000831	0
EccDNA00000832	5
EccDNA00000833	0
EccDNA00000834	0
EccDNA00000835	0
EccDNA00000836	0
EccDNA00000837	8
EccDNA00000838	0
EccDNA00000839	0
EccDNA00000840	0
EccDNA00000841	1
EccDNA00000842	0
EccDNA00000843	0
EccDNA00000844	0
EccDNA00000845	0
EccDNA00000846	0
EccDNA00000847	0
EccDNA00000848	1
EccDNA00000849	1
EccDNA00000850	8
EccDNA00000851	0
EccDNA00000852	0
EccDNA00000853	0
EccDNA00000854	6
EccDNA00000855	0
EccDNA00000856	0
EccDNA00000857	0
EccDNA00000858	0
EccDNA00000859	4
EccDNA00000860	0
EccDNA00000861	0
EccDNA00000862	2
EccDNA00000863	0
EccDNA00000864	0
EccDNA00000865	0
EccDNA00000866	0
EccDNA00000867	0
EccDNA00000868	0
EccDNA00000869	0
EccDNA00000870	0
EccDNA00000871	0
EccDNA00000872	0
EccDNA00000873	0
EccDNA00000874	0
EccDNA00000875	0
EccDNA00000876	0
EccDNA00000877	0
EccDNA00000878	0
EccDNA00000879	0
EccDNA00000880	0
EccDNA00000881	6
EccDNA00000882	10
EccDNA00000883	0
EccDNA00000884	0
EccDNA00000885	0
EccDNA00000886	3
EccDNA00000887	9
EccDNA00000888	0
EccDNA00000889	1
EccDNA00000890	0
EccDNA00000891	0
EccDNA00000892	0
EccDNA00000893	0
EccDNA00000894	0
EccDNA00000895	0
EccDNA00000896	0
EccDNA00000897	4
EccDNA00000898	8
EccDNA00000899	0
EccDNA00000900	2
EccDNA00000901	0
EccDNA00000902	0
EccDNA00000903	0
EccDNA00000904	0
EccDNA00000905	2
EccDNA00000906	0
EccDNA00000907	0
EccDNA00000908	0
EccDNA00000909	0
EccDNA00000910	0
EccDNA00000911	0
EccDNA00000912	0
EccDNA00000913	0
EccDNA00000914	0
EccDNA00000915	0
EccDNA00000916	5
EccDNA00000917	0
EccDNA00000918	0
EccDNA00000919	0
EccDNA00000920	0
EccDNA00000921	0
EccDNA00000922	0
EccDNA00000923	0
EccDNA00000924	0
EccDNA00000925	0
EccDNA00000926	0
EccDNA00000927	0
EccDNA00000928	0
EccDNA00000929	1
EccDNA00000930	0
EccDNA00000931	0
EccDNA00000932	0
EccDNA00000933	0
EccDNA00000934	0
EccDNA00000935	0
EccDNA00000936	0
EccDNA00000937	0
EccDNA00000938	0
EccDNA00000939	0
EccDNA00000940	0
EccDNA00000941	0
EccDNA00000942	0
EccDNA00000943	1
EccDNA00000944	3
EccDNA00000945	0
EccDNA00000946	0
EccDNA00000947	0
EccDNA00000948	0
EccDNA00000949	0
EccDNA00000950	2
EccDNA00000951	3
EccDNA00000952	2
EccDNA00000953	0
EccDNA00000954	2
EccDNA00000955	1
EccDNA00000956	0
EccDNA00000957	0
EccDNA00000958	0
EccDNA00000959	0
EccDNA00000960	4
EccDNA00000961	3
EccDNA00000962	0
EccDNA00000963	3
EccDNA00000964	2
EccDNA00000965	2
EccDNA00000966	2
EccDNA00000967	0
EccDNA00000968	0
EccDNA00000969	0
EccDNA00000970	0
EccDNA00000971	2
EccDNA00000972	0
EccDNA00000973	0
EccDNA00000974	0
EccDNA00000975	0
EccDNA00000976	0
EccDNA00000977	0
EccDNA00000978	3
EccDNA00000979	5
EccDNA00000980	0
EccDNA00000981	0
EccDNA00000982	0
EccDNA00000983	0
EccDNA00000984	2
EccDNA00000985	0
EccDNA00000986	0
EccDNA00000987	0
EccDNA00000988	0
EccDNA00000989	0
EccDNA00000990	0
EccDNA00000991	0
EccDNA00000992	0
EccDNA00000993	0
EccDNA00000994	0
EccDNA00000995	3
EccDNA00000996	0
EccDNA00000997	0
EccDNA00000998	0
EccDNA00000999	8
EccDNA00001000	0
EccDNA00001001	0
EccDNA00001002	0
EccDNA00001003	0
EccDNA00001004	0
EccDNA00001005	0
EccDNA00001006	0
EccDNA00001007	0
EccDNA00001008	0
EccDNA00001009	0
EccDNA00001010	0
EccDNA00001011	0
EccDNA00001012	2
EccDNA00001013	4
EccDNA00001014	0
EccDNA00001015	1
EccDNA00001016	2
EccDNA00001017	0
EccDNA00001018	0
EccDNA00001019	0
EccDNA00001020	0
EccDNA00001021	0
EccDNA00001022	0
EccDNA00001023	0
EccDNA00001024	0
EccDNA00001025	0
EccDNA00001026	0
EccDNA00001027	0
EccDNA00001028	3
EccDNA00001029	0
EccDNA00001030	0
EccDNA00001031	0
EccDNA00001032	0
EccDNA00001033	0
EccDNA00001034	2
EccDNA00001035	0
EccDNA00001036	0
EccDNA00001037	0
EccDNA00001038	2
EccDNA00001039	0
EccDNA00001040	0
EccDNA00001041	0
EccDNA00001042	6
EccDNA00001043	0
EccDNA00001044	0
EccDNA00001045	0
EccDNA00001046	0
EccDNA00001047	0
EccDNA00001048	0
EccDNA00001049	0
EccDNA00001050	0
EccDNA00001051	6
EccDNA00001052	0
EccDNA00001053	0
EccDNA00001054	0
EccDNA00001055	0
EccDNA00001056	0
EccDNA00001057	0
EccDNA00001058	0
EccDNA00001059	0
EccDNA00001060	0
EccDNA00001061	0
EccDNA00001062	0
EccDNA00001063	6
EccDNA00001064	7
EccDNA00001065	4
EccDNA00001066	0
EccDNA00001067	7
EccDNA00001068	1
EccDNA00001069	0
EccDNA00001070	0
EccDNA00001071	1
EccDNA00001072	3
EccDNA00001073	8
EccDNA00001074	0
EccDNA00001075	0
EccDNA00001076	0
EccDNA00001077	8
EccDNA00001078	0
EccDNA00001079	4
EccDNA00001080	4
EccDNA00001081	0
EccDNA00001082	0
EccDNA00001083	0
EccDNA00001084	0
EccDNA00001085	0
EccDNA00001086	0
EccDNA00001087	0
EccDNA00001088	0
EccDNA00001089	0
EccDNA00001090	0
EccDNA00001091	0
EccDNA00001092	0
EccDNA00001093	0
EccDNA00001094	0
EccDNA00001095	0
EccDNA00001096	0
EccDNA00001097	0
EccDNA00001098	0
EccDNA00001099	0
EccDNA00001100	0
EccDNA00001101	0
EccDNA00001102	0
EccDNA00001103	11
EccDNA00001104	0
EccDNA00001105	0
EccDNA00001106	0
EccDNA00001107	0
EccDNA00001108	8
EccDNA00001109	7
EccDNA00001110	1
EccDNA00001111	0
EccDNA00001112	7
EccDNA00001113	0
EccDNA00001114	2
EccDNA00001115	0
EccDNA00001116	0
EccDNA00001117	0
EccDNA00001118	0
EccDNA00001119	0
EccDNA00001120	8
EccDNA00001121	0
EccDNA00001122	0
EccDNA00001123	0
EccDNA00001124	0
EccDNA00001125	0
EccDNA00001126	0
EccDNA00001127	0
EccDNA00001128	0
EccDNA00001129	3
EccDNA00001130	0
EccDNA00001131	0
EccDNA00001132	0
EccDNA00001133	0
EccDNA00001134	0
EccDNA00001135	3
EccDNA00001136	0
EccDNA00001137	1
EccDNA00001138	0
EccDNA00001139	0
EccDNA00001140	4
EccDNA00001141	0
EccDNA00001142	0
EccDNA00001143	1
EccDNA00001144	0
EccDNA00001145	0
EccDNA00001146	0
EccDNA00001147	0
EccDNA00001148	0
EccDNA00001149	0
EccDNA00001150	0
EccDNA00001151	0
EccDNA00001152	0
EccDNA00001153	0
EccDNA00001154	2
EccDNA00001155	0
EccDNA00001156	0
EccDNA00001157	0
EccDNA00001158	0
EccDNA00001159	0
EccDNA00001160	0
EccDNA00001161	0
EccDNA00001162	0
EccDNA00001163	0
EccDNA00001164	0
EccDNA00001165	0
EccDNA00001166	0
EccDNA00001167	0
EccDNA00001168	0
EccDNA00001169	3
EccDNA00001170	0
EccDNA00001171	0
EccDNA00001172	0
EccDNA00001173	0
EccDNA00001174	0
EccDNA00001175	4
EccDNA00001176	0
EccDNA00001177	0
EccDNA00001178	1
EccDNA00001179	0
EccDNA00001180	0
EccDNA00001181	0
EccDNA00001182	0
EccDNA00001183	0
EccDNA00001184	0
EccDNA00001185	1
EccDNA00001186	0
EccDNA00001187	0
EccDNA00001188	0
EccDNA00001189	0
EccDNA00001190	2
EccDNA00001191	0
EccDNA00001192	2
EccDNA00001193	1
EccDNA00001194	0
EccDNA00001195	0
EccDNA00001196	0
EccDNA00001197	0
EccDNA00001198	3
EccDNA00001199	0
EccDNA00001200	0
EccDNA00001201	0
EccDNA00001202	0
EccDNA00001203	0
EccDNA00001204	0
EccDNA00001205	0
EccDNA00001206	0
EccDNA00001207	0
EccDNA00001208	0
EccDNA00001209	0
EccDNA00001210	2
EccDNA00001211	24
EccDNA00001212	0
EccDNA00001213	0
EccDNA00001214	0
EccDNA00001215	1
EccDNA00001216	0
EccDNA00001217	0
EccDNA00001218	0
EccDNA00001219	0
EccDNA00001220	0
EccDNA00001221	0
EccDNA00001222	0
EccDNA00001223	0
EccDNA00001224	5
EccDNA00001225	0
EccDNA00001226	0
EccDNA00001227	0
EccDNA00001228	19
EccDNA00001229	0
EccDNA00001230	0
EccDNA00001231	0
EccDNA00001232	0
EccDNA00001233	3
EccDNA00001234	0
EccDNA00001235	0
EccDNA00001236	0
EccDNA00001237	3
EccDNA00001238	2
EccDNA00001239	0
EccDNA00001240	0
EccDNA00001241	2
EccDNA00001242	0
EccDNA00001243	1
EccDNA00001244	0
EccDNA00001245	0
EccDNA00001246	0
EccDNA00001247	0
EccDNA00001248	0
EccDNA00001249	0
EccDNA00001250	0
EccDNA00001251	0
EccDNA00001252	0
EccDNA00001253	0
EccDNA00001254	0
EccDNA00001255	0
EccDNA00001256	0
EccDNA00001257	0
EccDNA00001258	4
EccDNA00001259	8
EccDNA00001260	0
EccDNA00001261	0
EccDNA00001262	0
EccDNA00001263	0
EccDNA00001264	0
EccDNA00001265	0
EccDNA00001266	0
EccDNA00001267	5
EccDNA00001268	2
EccDNA00001269	0
EccDNA00001270	0
EccDNA00001271	0
EccDNA00001272	0
EccDNA00001273	0
EccDNA00001274	0
EccDNA00001275	2
EccDNA00001276	0
EccDNA00001277	0
EccDNA00001278	19
EccDNA00001279	0
EccDNA00001280	0
EccDNA00001281	0
EccDNA00001282	0
EccDNA00001283	1
EccDNA00001284	0
EccDNA00001285	0
EccDNA00001286	0
EccDNA00001287	3
EccDNA00001288	0
EccDNA00001289	0
EccDNA00001290	0
EccDNA00001291	0
EccDNA00001292	0
EccDNA00001293	0
EccDNA00001294	0
EccDNA00001295	0
EccDNA00001296	0
EccDNA00001297	0
EccDNA00001298	0
EccDNA00001299	0
EccDNA00001300	0
EccDNA00001301	1
EccDNA00001302	0
EccDNA00001303	1
EccDNA00001304	0
EccDNA00001305	0
EccDNA00001306	0
EccDNA00001307	20
EccDNA00001308	0
EccDNA00001309	0
EccDNA00001310	4
EccDNA00001311	0
EccDNA00001312	0
EccDNA00001313	0
EccDNA00001314	0
EccDNA00001315	0
EccDNA00001316	3
EccDNA00001317	6
EccDNA00001318	2
EccDNA00001319	1
EccDNA00001320	0
EccDNA00001321	0
EccDNA00001322	0
EccDNA00001323	0
EccDNA00001324	0
EccDNA00001325	0
EccDNA00001326	0
EccDNA00001327	0
EccDNA00001328	1
EccDNA00001329	1
EccDNA00001330	0
EccDNA00001331	0
EccDNA00001332	0
EccDNA00001333	0
EccDNA00001334	0
EccDNA00001335	0
EccDNA00001336	0
EccDNA00001337	0
EccDNA00001338	0
EccDNA00001339	0
EccDNA00001340	2
EccDNA00001341	2
EccDNA00001342	0
EccDNA00001343	0
EccDNA00001344	0
EccDNA00001345	0
EccDNA00001346	3
EccDNA00001347	1
EccDNA00001348	4
EccDNA00001349	0
EccDNA00001350	0
EccDNA00001351	0
EccDNA00001352	1
EccDNA00001353	0
EccDNA00001354	6
EccDNA00001355	0
EccDNA00001356	0
EccDNA00001357	0
EccDNA00001358	10
EccDNA00001359	0
EccDNA00001360	0
EccDNA00001361	0
EccDNA00001362	0
EccDNA00001363	3
EccDNA00001364	5
EccDNA00001365	0
EccDNA00001366	0
EccDNA00001367	0
EccDNA00001368	1
EccDNA00001369	0
EccDNA00001370	0
EccDNA00001371	0
EccDNA00001372	0
EccDNA00001373	0
EccDNA00001374	0
EccDNA00001375	0
EccDNA00001376	0
EccDNA00001377	0
EccDNA00001378	7
EccDNA00001379	4
EccDNA00001380	11
EccDNA00001381	0
EccDNA00001382	1
EccDNA00001383	0
EccDNA00001384	1
EccDNA00001385	1
EccDNA00001386	0
EccDNA00001387	6
EccDNA00001388	0
EccDNA00001389	0
EccDNA00001390	0
EccDNA00001391	0
EccDNA00001392	0
EccDNA00001393	0
EccDNA00001394	0
EccDNA00001395	0
EccDNA00001396	0
EccDNA00001397	0
EccDNA00001398	0
EccDNA00001399	0
EccDNA00001400	0
EccDNA00001401	0
EccDNA00001402	0
EccDNA00001403	1
EccDNA00001404	0
EccDNA00001405	0
EccDNA00001406	0
EccDNA00001407	0
EccDNA00001408	4
EccDNA00001409	0
EccDNA00001410	0
EccDNA00001411	0
EccDNA00001412	3
EccDNA00001413	0
EccDNA00001414	0
EccDNA00001415	0
EccDNA00001416	0
EccDNA00001417	0
EccDNA00001418	0
EccDNA00001419	3
EccDNA00001420	0
EccDNA00001421	0
EccDNA00001422	0
EccDNA00001423	0
EccDNA00001424	3
EccDNA00001425	0
EccDNA00001426	0
EccDNA00001427	61
EccDNA00001428	0
EccDNA00001429	0
EccDNA00001430	0
EccDNA00001431	0
EccDNA00001432	0
EccDNA00001433	0
EccDNA00001434	0
EccDNA00001435	0
EccDNA00001436	4
EccDNA00001437	12
EccDNA00001438	0
EccDNA00001439	0
EccDNA00001440	0
EccDNA00001441	0
EccDNA00001442	0
EccDNA00001443	1
EccDNA00001444	1
EccDNA00001445	0
EccDNA00001446	0
EccDNA00001447	0
EccDNA00001448	0
EccDNA00001449	8
EccDNA00001450	4
EccDNA00001451	5
EccDNA00001452	0
EccDNA00001453	16
EccDNA00001454	14
EccDNA00001455	15
EccDNA00001456	0
EccDNA00001457	11
EccDNA00001458	3
EccDNA00001459	0
EccDNA00001460	0
EccDNA00001461	0
EccDNA00001462	0
EccDNA00001463	0
EccDNA00001464	0
EccDNA00001465	0
EccDNA00001466	0
EccDNA00001467	0
EccDNA00001468	0
EccDNA00001469	0
EccDNA00001470	0
EccDNA00001471	3
EccDNA00001472	0
EccDNA00001473	0
EccDNA00001474	0
EccDNA00001475	0
EccDNA00001476	0
EccDNA00001477	0
EccDNA00001478	0
EccDNA00001479	0
EccDNA00001480	0
EccDNA00001481	3
EccDNA00001482	2
EccDNA00001483	0
EccDNA00001484	0
EccDNA00001485	0
EccDNA00001486	0
EccDNA00001487	0
EccDNA00001488	0
EccDNA00001489	0
EccDNA00001490	2
EccDNA00001491	0
EccDNA00001492	0
EccDNA00001493	0
EccDNA00001494	0
EccDNA00001495	0
EccDNA00001496	2
EccDNA00001497	2
EccDNA00001498	1
EccDNA00001499	0
EccDNA00001500	0
EccDNA00001501	0
EccDNA00001502	12
EccDNA00001503	0
EccDNA00001504	0
EccDNA00001505	0
EccDNA00001506	0
EccDNA00001507	0
EccDNA00001508	3
EccDNA00001509	0
EccDNA00001510	0
EccDNA00001511	0
EccDNA00001512	0
EccDNA00001513	0
EccDNA00001514	0
EccDNA00001515	0
EccDNA00001516	0
EccDNA00001517	0
EccDNA00001518	0
EccDNA00001519	0
EccDNA00001520	9
EccDNA00001521	0
EccDNA00001522	0
EccDNA00001523	0
EccDNA00001524	0
EccDNA00001525	0
EccDNA00001526	0
EccDNA00001527	6
EccDNA00001528	0
EccDNA00001529	0
EccDNA00001530	2
EccDNA00001531	0
EccDNA00001532	0
EccDNA00001533	1
EccDNA00001534	0
EccDNA00001535	0
EccDNA00001536	9
EccDNA00001537	0
EccDNA00001538	0
EccDNA00001539	0
EccDNA00001540	3
EccDNA00001541	0
EccDNA00001542	0
EccDNA00001543	0
EccDNA00001544	2
EccDNA00001545	0
EccDNA00001546	6
EccDNA00001547	4
EccDNA00001548	4
EccDNA00001549	6
EccDNA00001550	0
EccDNA00001551	11
EccDNA00001552	3
EccDNA00001553	0
EccDNA00001554	2
EccDNA00001555	0
EccDNA00001556	0
EccDNA00001557	0
EccDNA00001558	0
EccDNA00001559	0
EccDNA00001560	0
EccDNA00001561	4
EccDNA00001562	4
EccDNA00001563	9
EccDNA00001564	0
EccDNA00001565	4
EccDNA00001566	0
EccDNA00001567	0
EccDNA00001568	0
EccDNA00001569	0
EccDNA00001570	0
EccDNA00001571	0
EccDNA00001572	0
EccDNA00001573	0
EccDNA00001574	0
EccDNA00001575	0
EccDNA00001576	0
EccDNA00001577	2
EccDNA00001578	0
EccDNA00001579	0
EccDNA00001580	0
EccDNA00001581	0
EccDNA00001582	0
EccDNA00001583	0
EccDNA00001584	0
EccDNA00001585	0
EccDNA00001586	0
EccDNA00001587	0
EccDNA00001588	0
EccDNA00001589	0
EccDNA00001590	0
EccDNA00001591	0
EccDNA00001592	0
EccDNA00001593	0
EccDNA00001594	0
EccDNA00001595	0
EccDNA00001596	0
EccDNA00001597	0
EccDNA00001598	0
EccDNA00001599	0
EccDNA00001600	0
EccDNA00001601	0
EccDNA00001602	0
EccDNA00001603	0
EccDNA00001604	0
EccDNA00001605	0
EccDNA00001606	0
EccDNA00001607	2
EccDNA00001608	5
EccDNA00001609	0
EccDNA00001610	0
EccDNA00001611	0
EccDNA00001612	0
EccDNA00001613	0
EccDNA00001614	0
EccDNA00001615	0
EccDNA00001616	1
EccDNA00001617	0
EccDNA00001618	0
EccDNA00001619	0
EccDNA00001620	0
EccDNA00001621	1
EccDNA00001622	0
EccDNA00001623	2
EccDNA00001624	0
EccDNA00001625	5
EccDNA00001626	0
EccDNA00001627	0
EccDNA00001628	0
EccDNA00001629	0
EccDNA00001630	0
EccDNA00001631	0
EccDNA00001632	7
EccDNA00001633	0
EccDNA00001634	6
EccDNA00001635	0
EccDNA00001636	0
EccDNA00001637	23
EccDNA00001638	0
EccDNA00001639	0
EccDNA00001640	0
EccDNA00001641	0
EccDNA00001642	0
EccDNA00001643	0
EccDNA00001644	0
EccDNA00001645	0
EccDNA00001646	0
EccDNA00001647	0
EccDNA00001648	0
EccDNA00001649	0
EccDNA00001650	0
EccDNA00001651	0
EccDNA00001652	0
EccDNA00001653	0
EccDNA00001654	0
EccDNA00001655	0
EccDNA00001656	1
EccDNA00001657	3
EccDNA00001658	0
EccDNA00001659	0
EccDNA00001660	0
EccDNA00001661	0
EccDNA00001662	0
EccDNA00001663	0
EccDNA00001664	1
EccDNA00001665	0
EccDNA00001666	0
EccDNA00001667	0
EccDNA00001668	2
EccDNA00001669	0
EccDNA00001670	2
EccDNA00001671	0
EccDNA00001672	0
EccDNA00001673	0
EccDNA00001674	1
EccDNA00001675	0
EccDNA00001676	0
EccDNA00001677	0
EccDNA00001678	0
EccDNA00001679	0
EccDNA00001680	2
EccDNA00001681	0
EccDNA00001682	0
EccDNA00001683	0
EccDNA00001684	0
EccDNA00001685	0
EccDNA00001686	0
EccDNA00001687	0
EccDNA00001688	0
EccDNA00001689	0
EccDNA00001690	6
EccDNA00001691	0
EccDNA00001692	16
EccDNA00001693	0
EccDNA00001694	0
EccDNA00001695	0
EccDNA00001696	0
EccDNA00001697	0
EccDNA00001698	0
EccDNA00001699	0
EccDNA00001700	0
EccDNA00001701	0
EccDNA00001702	0
EccDNA00001703	0
EccDNA00001704	0
EccDNA00001705	0
EccDNA00001706	2
EccDNA00001707	0
EccDNA00001708	0
EccDNA00001709	2
EccDNA00001710	0
EccDNA00001711	0
EccDNA00001712	0
EccDNA00001713	0
EccDNA00001714	6
EccDNA00001715	6
EccDNA00001716	0
EccDNA00001717	0
EccDNA00001718	0
EccDNA00001719	0
EccDNA00001720	0
EccDNA00001721	0
EccDNA00001722	0
EccDNA00001723	2
EccDNA00001724	0
EccDNA00001725	0
EccDNA00001726	0
EccDNA00001727	0
EccDNA00001728	0
EccDNA00001729	0
EccDNA00001730	0
EccDNA00001731	2
EccDNA00001732	3
EccDNA00001733	2
EccDNA00001734	2
EccDNA00001735	2
EccDNA00001736	2
EccDNA00001737	0
EccDNA00001738	0
EccDNA00001739	0
EccDNA00001740	0
EccDNA00001741	2
EccDNA00001742	0
EccDNA00001743	0
EccDNA00001744	2
EccDNA00001745	3
EccDNA00001746	2
EccDNA00001747	0
EccDNA00001748	0
EccDNA00001749	0
EccDNA00001750	0
EccDNA00001751	0
EccDNA00001752	0
EccDNA00001753	3
EccDNA00001754	0
EccDNA00001755	0
EccDNA00001756	0
EccDNA00001757	0
EccDNA00001758	0
EccDNA00001759	0
EccDNA00001760	1
EccDNA00001761	0
EccDNA00001762	0
EccDNA00001763	0
EccDNA00001764	0
EccDNA00001765	0
EccDNA00001766	2
EccDNA00001767	0
EccDNA00001768	0
EccDNA00001769	0
EccDNA00001770	0
EccDNA00001771	0
EccDNA00001772	4
EccDNA00001773	0
EccDNA00001774	3
EccDNA00001775	2
EccDNA00001776	0
EccDNA00001777	0
EccDNA00001778	0
EccDNA00001779	0
EccDNA00001780	0
EccDNA00001781	0
EccDNA00001782	2
EccDNA00001783	0
EccDNA00001784	0
EccDNA00001785	0
EccDNA00001786	0
EccDNA00001787	0
EccDNA00001788	0
EccDNA00001789	0
EccDNA00001790	0
EccDNA00001791	0
EccDNA00001792	0
EccDNA00001793	0
EccDNA00001794	1
EccDNA00001795	0
EccDNA00001796	0
EccDNA00001797	5
EccDNA00001798	5
EccDNA00001799	3
EccDNA00001800	3
EccDNA00001801	3
EccDNA00001802	0
EccDNA00001803	0
EccDNA00001804	1
EccDNA00001805	0
EccDNA00001806	21
EccDNA00001807	1
EccDNA00001808	0
EccDNA00001809	2
EccDNA00001810	0
EccDNA00001811	0
EccDNA00001812	2
EccDNA00001813	0
EccDNA00001814	0
EccDNA00001815	0
EccDNA00001816	0
EccDNA00001817	0
EccDNA00001818	2
EccDNA00001819	0
EccDNA00001820	4
EccDNA00001821	2
EccDNA00001822	0
EccDNA00001823	0
EccDNA00001824	0
EccDNA00001825	0
EccDNA00001826	0
EccDNA00001827	0
EccDNA00001828	3
EccDNA00001829	0
EccDNA00001830	0
EccDNA00001831	4
EccDNA00001832	0
EccDNA00001833	0
EccDNA00001834	0
EccDNA00001835	0
EccDNA00001836	0
EccDNA00001837	0
EccDNA00001838	0
EccDNA00001839	16
EccDNA00001840	2
EccDNA00001841	0
EccDNA00001842	4
EccDNA00001843	4
EccDNA00001844	0
EccDNA00001845	0
EccDNA00001846	0
EccDNA00001847	0
EccDNA00001848	0
EccDNA00001849	0
EccDNA00001850	0
EccDNA00001851	0
EccDNA00001852	0
EccDNA00001853	2
EccDNA00001854	0
EccDNA00001855	0
EccDNA00001856	0
EccDNA00001857	0
EccDNA00001858	1496
EccDNA00001859	0
EccDNA00001860	3
EccDNA00001861	0
EccDNA00001862	2
EccDNA00001863	2
EccDNA00001864	0
EccDNA00001865	0
EccDNA00001866	0
EccDNA00001867	0
EccDNA00001868	0
EccDNA00001869	0
EccDNA00001870	5
EccDNA00001871	2
EccDNA00001872	0
EccDNA00001873	0
EccDNA00001874	0
EccDNA00001875	0
EccDNA00001876	8
EccDNA00001877	9
EccDNA00001878	2
EccDNA00001879	1
EccDNA00001880	0
EccDNA00001881	0
EccDNA00001882	0
EccDNA00001883	0
EccDNA00001884	0
EccDNA00001885	0
EccDNA00001886	0
EccDNA00001887	1
EccDNA00001888	0
EccDNA00001889	2
EccDNA00001890	2
EccDNA00001891	1
EccDNA00001892	1
EccDNA00001893	1
EccDNA00001894	0
EccDNA00001895	0
EccDNA00001896	1
EccDNA00001897	0
EccDNA00001898	0
EccDNA00001899	0
EccDNA00001900	0
EccDNA00001901	0
EccDNA00001902	0
EccDNA00001903	1
EccDNA00001904	1
EccDNA00001905	0
EccDNA00001906	0
EccDNA00001907	0
EccDNA00001908	0
EccDNA00001909	0
EccDNA00001910	0
EccDNA00001911	0
EccDNA00001912	0
EccDNA00001913	8
EccDNA00001914	0
EccDNA00001915	0
EccDNA00001916	1
EccDNA00001917	0
EccDNA00001918	0
EccDNA00001919	2
EccDNA00001920	2
EccDNA00001921	2
EccDNA00001922	1
EccDNA00001923	1
EccDNA00001924	0
EccDNA00001925	0
EccDNA00001926	0
EccDNA00001927	0
EccDNA00001928	0
EccDNA00001929	1
EccDNA00001930	0
EccDNA00001931	0
EccDNA00001932	0
EccDNA00001933	0
EccDNA00001934	0
EccDNA00001935	6
EccDNA00001936	0
EccDNA00001937	0
EccDNA00001938	1
EccDNA00001939	0
EccDNA00001940	1
EccDNA00001941	0
EccDNA00001942	1
EccDNA00001943	0
EccDNA00001944	0
EccDNA00001945	1
EccDNA00001946	0
EccDNA00001947	10
EccDNA00001948	0
EccDNA00001949	0
EccDNA00001950	0
EccDNA00001951	1
EccDNA00001952	1
EccDNA00001953	0
EccDNA00001954	0
EccDNA00001955	0
EccDNA00001956	3
EccDNA00001957	8
EccDNA00001958	1
EccDNA00001959	0
EccDNA00001960	0
EccDNA00001961	0
EccDNA00001962	0
EccDNA00001963	0
EccDNA00001964	1
EccDNA00001965	12
EccDNA00001966	1
EccDNA00001967	1
EccDNA00001968	0
EccDNA00001969	10
EccDNA00001970	0
EccDNA00001971	9
EccDNA00001972	14
EccDNA00001973	0
EccDNA00001974	0
EccDNA00001975	0
EccDNA00001976	0
EccDNA00001977	0
EccDNA00001978	0
EccDNA00001979	10
EccDNA00001980	0
EccDNA00001981	0
	5967

## Sheet: F1
ID	Fgr-1
EccDNA00000001	0
EccDNA00000002	0
EccDNA00000003	0
EccDNA00000004	0
EccDNA00000005	0
EccDNA00000006	0
EccDNA00000007	0
EccDNA00000008	0
EccDNA00000009	4
EccDNA00000010	0
EccDNA00000011	0
EccDNA00000012	0
EccDNA00000013	0
EccDNA00000014	0
EccDNA00000015	0
EccDNA00000016	0
EccDNA00000017	5
EccDNA00000018	0
EccDNA00000019	0
EccDNA00000020	0
EccDNA00000021	0
EccDNA00000022	0
EccDNA00000023	0
EccDNA00000024	1
EccDNA00000025	4
EccDNA00000026	6
EccDNA00000027	6
EccDNA00000028	0
EccDNA00000029	0
EccDNA00000030	8
EccDNA00000031	2
EccDNA00000032	0
EccDNA00000033	0
EccDNA00000034	0
EccDNA00000035	0
EccDNA00000036	0
EccDNA00000037	0
EccDNA00000038	0
EccDNA00000039	0
EccDNA00000040	0
EccDNA00000041	0
EccDNA00000042	0
EccDNA00000043	0
EccDNA00000044	1
EccDNA00000045	0
EccDNA00000046	0
EccDNA00000047	2
EccDNA00000048	0
EccDNA00000049	0
EccDNA00000050	1
EccDNA00000051	0
EccDNA00000052	0
EccDNA00000053	7
EccDNA00000054	0
EccDNA00000055	0
EccDNA00000056	0
EccDNA00000057	0
EccDNA00000058	0
EccDNA00000059	0
EccDNA00000060	0
EccDNA00000061	0
EccDNA00000062	0
EccDNA00000063	0
EccDNA00000064	0
EccDNA00000065	0
EccDNA00000066	0
EccDNA00000067	1
EccDNA00000068	0
EccDNA00000069	0
EccDNA00000070	2
EccDNA00000071	0
EccDNA00000072	0
EccDNA00000073	0
EccDNA00000074	0
EccDNA00000075	0
EccDNA00000076	0
EccDNA00000077	0
EccDNA00000078	0
EccDNA00000079	0
EccDNA00000080	0
EccDNA00000081	0
EccDNA00000082	0
EccDNA00000083	0
EccDNA00000084	0
EccDNA00000085	0
EccDNA00000086	0
EccDNA00000087	0
EccDNA00000088	0
EccDNA00000089	0
EccDNA00000090	0
EccDNA00000091	1
EccDNA00000092	0
EccDNA00000093	0
EccDNA00000094	0
EccDNA00000095	0
EccDNA00000096	0
EccDNA00000097	0
EccDNA00000098	1
EccDNA00000099	0
EccDNA00000100	0
EccDNA00000101	0
EccDNA00000102	0
EccDNA00000103	0
EccDNA00000104	0
EccDNA00000105	0
EccDNA00000106	0
EccDNA00000107	0
EccDNA00000108	0
EccDNA00000109	0
EccDNA00000110	0
EccDNA00000111	0
EccDNA00000112	0
EccDNA00000113	0
EccDNA00000114	1
EccDNA00000115	1
EccDNA00000116	0
EccDNA00000117	0
EccDNA00000118	0
EccDNA00000119	0
EccDNA00000120	0
EccDNA00000121	0
EccDNA00000122	8
EccDNA00000123	0
EccDNA00000124	0
EccDNA00000125	0
EccDNA00000126	0
EccDNA00000127	0
EccDNA00000128	0
EccDNA00000129	0
EccDNA00000130	5
EccDNA00000131	0
EccDNA00000132	0
EccDNA00000133	0
EccDNA00000134	0
EccDNA00000135	0
EccDNA00000136	0
EccDNA00000137	0
EccDNA00000138	2
EccDNA00000139	0
EccDNA00000140	0
EccDNA00000141	0
EccDNA00000142	0
EccDNA00000143	3
EccDNA00000144	0
EccDNA00000145	0
EccDNA00000146	0
EccDNA00000147	0
EccDNA00000148	0
EccDNA00000149	0
EccDNA00000150	4
EccDNA00000151	0
EccDNA00000152	0
EccDNA00000153	0
EccDNA00000154	0
EccDNA00000155	0
EccDNA00000156	0
EccDNA00000157	0
EccDNA00000158	0
EccDNA00000159	0
EccDNA00000160	0
EccDNA00000161	0
EccDNA00000162	0
EccDNA00000163	0
EccDNA00000164	0
EccDNA00000165	0
EccDNA00000166	0
EccDNA00000167	10
EccDNA00000168	5
EccDNA00000169	7
EccDNA00000170	0
EccDNA00000171	2
EccDNA00000172	2
EccDNA00000173	0
EccDNA00000174	1
EccDNA00000175	0
EccDNA00000176	0
EccDNA00000177	0
EccDNA00000178	0
EccDNA00000179	0
EccDNA00000180	8
EccDNA00000181	5
EccDNA00000182	0
EccDNA00000183	0
EccDNA00000184	0
EccDNA00000185	3
EccDNA00000186	0
EccDNA00000187	0
EccDNA00000188	0
EccDNA00000189	0
EccDNA00000190	0
EccDNA00000191	0
EccDNA00000192	4
EccDNA00000193	0
EccDNA00000194	0
EccDNA00000195	0
EccDNA00000196	0
EccDNA00000197	0
EccDNA00000198	0
EccDNA00000199	1
EccDNA00000200	0
EccDNA00000201	0
EccDNA00000202	0
EccDNA00000203	0
EccDNA00000204	0
EccDNA00000205	0
EccDNA00000206	0
EccDNA00000207	0
EccDNA00000208	0
EccDNA00000209	0
EccDNA00000210	1
EccDNA00000211	0
EccDNA00000212	2
EccDNA00000213	0
EccDNA00000214	0
EccDNA00000215	0
EccDNA00000216	0
EccDNA00000217	0
EccDNA00000218	0
EccDNA00000219	0
EccDNA00000220	0
EccDNA00000221	0
EccDNA00000222	0
EccDNA00000223	0
EccDNA00000224	0
EccDNA00000225	0
EccDNA00000226	1
EccDNA00000227	0
EccDNA00000228	0
EccDNA00000229	0
EccDNA00000230	0
EccDNA00000231	0
EccDNA00000232	2
EccDNA00000233	0
EccDNA00000234	0
EccDNA00000235	22
EccDNA00000236	0
EccDNA00000237	0
EccDNA00000238	0
EccDNA00000239	0
EccDNA00000240	0
EccDNA00000241	0
EccDNA00000242	0
EccDNA00000243	0
EccDNA00000244	6
EccDNA00000245	0
EccDNA00000246	1
EccDNA00000247	0
EccDNA00000248	0
EccDNA00000249	1
EccDNA00000250	0
EccDNA00000251	0
EccDNA00000252	0
EccDNA00000253	0
EccDNA00000254	0
EccDNA00000255	0
EccDNA00000256	0
EccDNA00000257	0
EccDNA00000258	0
EccDNA00000259	0
EccDNA00000260	0
EccDNA00000261	6
EccDNA00000262	0
EccDNA00000263	0
EccDNA00000264	0
EccDNA00000265	0
EccDNA00000266	6
EccDNA00000267	0
EccDNA00000268	0
EccDNA00000269	0
EccDNA00000270	0
EccDNA00000271	0
EccDNA00000272	0
EccDNA00000273	0
EccDNA00000274	0
EccDNA00000275	0
EccDNA00000276	0
EccDNA00000277	0
EccDNA00000278	3
EccDNA00000279	0
EccDNA00000280	0
EccDNA00000281	0
EccDNA00000282	0
EccDNA00000283	0
EccDNA00000284	0
EccDNA00000285	0
EccDNA00000286	0
EccDNA00000287	0
EccDNA00000288	0
EccDNA00000289	0
EccDNA00000290	0
EccDNA00000291	0
EccDNA00000292	0
EccDNA00000293	0
EccDNA00000294	0
EccDNA00000295	0
EccDNA00000296	3
EccDNA00000297	0
EccDNA00000298	0
EccDNA00000299	0
EccDNA00000300	0
EccDNA00000301	0
EccDNA00000302	0
EccDNA00000303	0
EccDNA00000304	0
EccDNA00000305	2
EccDNA00000306	0
EccDNA00000307	0
EccDNA00000308	4
EccDNA00000309	0
EccDNA00000310	0
EccDNA00000311	8
EccDNA00000312	0
EccDNA00000313	0
EccDNA00000314	4
EccDNA00000315	0
EccDNA00000316	0
EccDNA00000317	0
EccDNA00000318	0
EccDNA00000319	3
EccDNA00000320	1
EccDNA00000321	0
EccDNA00000322	6
EccDNA00000323	0
EccDNA00000324	2
EccDNA00000325	0
EccDNA00000326	0
EccDNA00000327	0
EccDNA00000328	0
EccDNA00000329	0
EccDNA00000330	0
EccDNA00000331	0
EccDNA00000332	0
EccDNA00000333	1
EccDNA00000334	0
EccDNA00000335	0
EccDNA00000336	0
EccDNA00000337	0
EccDNA00000338	11
EccDNA00000339	0
EccDNA00000340	0
EccDNA00000341	0
EccDNA00000342	0
EccDNA00000343	0
EccDNA00000344	0
EccDNA00000345	0
EccDNA00000346	0
EccDNA00000347	0
EccDNA00000348	0
EccDNA00000349	0
EccDNA00000350	0
EccDNA00000351	8
EccDNA00000352	0
EccDNA00000353	0
EccDNA00000354	0
EccDNA00000355	0
EccDNA00000356	0
EccDNA00000357	1
EccDNA00000358	2
EccDNA00000359	0
EccDNA00000360	0
EccDNA00000361	0
EccDNA00000362	0
EccDNA00000363	0
EccDNA00000364	0
EccDNA00000365	0
EccDNA00000366	0
EccDNA00000367	0
EccDNA00000368	0
EccDNA00000369	0
EccDNA00000370	0
EccDNA00000371	0
EccDNA00000372	0
EccDNA00000373	0
EccDNA00000374	0
EccDNA00000375	0
EccDNA00000376	0
EccDNA00000377	0
EccDNA00000378	0
EccDNA00000379	0
EccDNA00000380	0
EccDNA00000381	0
EccDNA00000382	0
EccDNA00000383	0
EccDNA00000384	0
EccDNA00000385	0
EccDNA00000386	1
EccDNA00000387	0
EccDNA00000388	0
EccDNA00000389	0
EccDNA00000390	0
EccDNA00000391	0
EccDNA00000392	0
EccDNA00000393	0
EccDNA00000394	0
EccDNA00000395	0
EccDNA00000396	0
EccDNA00000397	18
EccDNA00000398	0
EccDNA00000399	0
EccDNA00000400	0
EccDNA00000401	0
EccDNA00000402	2
EccDNA00000403	0
EccDNA00000404	0
EccDNA00000405	0
EccDNA00000406	0
EccDNA00000407	0
EccDNA00000408	0
EccDNA00000409	0
EccDNA00000410	0
EccDNA00000411	0
EccDNA00000412	0
EccDNA00000413	0
EccDNA00000414	0
EccDNA00000415	0
EccDNA00000416	0
EccDNA00000417	0
EccDNA00000418	0
EccDNA00000419	2
EccDNA00000420	0
EccDNA00000421	0
EccDNA00000422	0
EccDNA00000423	0
EccDNA00000424	0
EccDNA00000425	0
EccDNA00000426	0
EccDNA00000427	0
EccDNA00000428	0
EccDNA00000429	0
EccDNA00000430	0
EccDNA00000431	5
EccDNA00000432	12
EccDNA00000433	0
EccDNA00000434	0
EccDNA00000435	1
EccDNA00000436	0
EccDNA00000437	0
EccDNA00000438	0
EccDNA00000439	0
EccDNA00000440	0
EccDNA00000441	4
EccDNA00000442	0
EccDNA00000443	1
EccDNA00000444	4
EccDNA00000445	0
EccDNA00000446	0
EccDNA00000447	0
EccDNA00000448	1
EccDNA00000449	0
EccDNA00000450	2
EccDNA00000451	0
EccDNA00000452	0
EccDNA00000453	5
EccDNA00000454	0
EccDNA00000455	0
EccDNA00000456	0
EccDNA00000457	0
EccDNA00000458	8
EccDNA00000459	0
EccDNA00000460	0
EccDNA00000461	2
EccDNA00000462	0
EccDNA00000463	2
EccDNA00000464	0
EccDNA00000465	0
EccDNA00000466	2
EccDNA00000467	0
EccDNA00000468	0
EccDNA00000469	0
EccDNA00000470	1
EccDNA00000471	0
EccDNA00000472	0
EccDNA00000473	6
EccDNA00000474	0
EccDNA00000475	0
EccDNA00000476	0
EccDNA00000477	0
EccDNA00000478	0
EccDNA00000479	0
EccDNA00000480	0
EccDNA00000481	0
EccDNA00000482	0
EccDNA00000483	0
EccDNA00000484	0
EccDNA00000485	0
EccDNA00000486	0
EccDNA00000487	0
EccDNA00000488	0
EccDNA00000489	0
EccDNA00000490	0
EccDNA00000491	0
EccDNA00000492	0
EccDNA00000493	0
EccDNA00000494	0
EccDNA00000495	0
EccDNA00000496	0
EccDNA00000497	0
EccDNA00000498	0
EccDNA00000499	0
EccDNA00000500	0
EccDNA00000501	0
EccDNA00000502	1
EccDNA00000503	0
EccDNA00000504	0
EccDNA00000505	0
EccDNA00000506	0
EccDNA00000507	0
EccDNA00000508	20
EccDNA00000509	2
EccDNA00000510	0
EccDNA00000511	1
EccDNA00000512	0
EccDNA00000513	0
EccDNA00000514	0
EccDNA00000515	0
EccDNA00000516	0
EccDNA00000517	0
EccDNA00000518	0
EccDNA00000519	0
EccDNA00000520	0
EccDNA00000521	0
EccDNA00000522	0
EccDNA00000523	0
EccDNA00000524	0
EccDNA00000525	0
EccDNA00000526	0
EccDNA00000527	0
EccDNA00000528	22
EccDNA00000529	0
EccDNA00000530	0
EccDNA00000531	0
EccDNA00000532	0
EccDNA00000533	0
EccDNA00000534	0
EccDNA00000535	0
EccDNA00000536	0
EccDNA00000537	0
EccDNA00000538	0
EccDNA00000539	0
EccDNA00000540	0
EccDNA00000541	0
EccDNA00000542	0
EccDNA00000543	0
EccDNA00000544	0
EccDNA00000545	0
EccDNA00000546	0
EccDNA00000547	0
EccDNA00000548	2
EccDNA00000549	0
EccDNA00000550	0
EccDNA00000551	0
EccDNA00000552	0
EccDNA00000553	0
EccDNA00000554	0
EccDNA00000555	0
EccDNA00000556	0
EccDNA00000557	0
EccDNA00000558	0
EccDNA00000559	0
EccDNA00000560	0
EccDNA00000561	6
EccDNA00000562	0
EccDNA00000563	0
EccDNA00000564	0
EccDNA00000565	0
EccDNA00000566	0
EccDNA00000567	15
EccDNA00000568	0
EccDNA00000569	0
EccDNA00000570	0
EccDNA00000571	3
EccDNA00000572	147
EccDNA00000573	0
EccDNA00000574	0
EccDNA00000575	0
EccDNA00000576	0
EccDNA00000577	0
EccDNA00000578	0
EccDNA00000579	2913
EccDNA00000580	0
EccDNA00000581	14
EccDNA00000582	0
EccDNA00000583	0
EccDNA00000584	0
EccDNA00000585	0
EccDNA00000586	0
EccDNA00000587	0
EccDNA00000588	0
EccDNA00000589	3
EccDNA00000590	0
EccDNA00000591	0
EccDNA00000592	4
EccDNA00000593	0
EccDNA00000594	0
EccDNA00000595	0
EccDNA00000596	0
EccDNA00000597	0
EccDNA00000598	0
EccDNA00000599	0
EccDNA00000600	2
EccDNA00000601	0
EccDNA00000602	0
EccDNA00000603	0
EccDNA00000604	0
EccDNA00000605	0
EccDNA00000606	0
EccDNA00000607	0
EccDNA00000608	0
EccDNA00000609	0
EccDNA00000610	1
EccDNA00000611	0
EccDNA00000612	0
EccDNA00000613	0
EccDNA00000614	2
EccDNA00000615	0
EccDNA00000616	0
EccDNA00000617	0
EccDNA00000618	0
EccDNA00000619	0
EccDNA00000620	0
EccDNA00000621	0
EccDNA00000622	0
EccDNA00000623	0
EccDNA00000624	19
EccDNA00000625	0
EccDNA00000626	0
EccDNA00000627	0
EccDNA00000628	0
EccDNA00000629	0
EccDNA00000630	0
EccDNA00000631	0
EccDNA00000632	0
EccDNA00000633	2
EccDNA00000634	0
EccDNA00000635	0
EccDNA00000636	0
EccDNA00000637	1
EccDNA00000638	0
EccDNA00000639	19
EccDNA00000640	5
EccDNA00000641	0
EccDNA00000642	0
EccDNA00000643	5
EccDNA00000644	0
EccDNA00000645	0
EccDNA00000646	0
EccDNA00000647	0
EccDNA00000648	1
EccDNA00000649	3
EccDNA00000650	1
EccDNA00000651	3
EccDNA00000652	0
EccDNA00000653	0
EccDNA00000654	0
EccDNA00000655	0
EccDNA00000656	0
EccDNA00000657	0
EccDNA00000658	0
EccDNA00000659	0
EccDNA00000660	0
EccDNA00000661	0
EccDNA00000662	0
EccDNA00000663	0
EccDNA00000664	0
EccDNA00000665	1
EccDNA00000666	0
EccDNA00000667	2
EccDNA00000668	0
EccDNA00000669	1
EccDNA00000670	0
EccDNA00000671	1
EccDNA00000672	0
EccDNA00000673	0
EccDNA00000674	9
EccDNA00000675	0
EccDNA00000676	1
EccDNA00000677	0
EccDNA00000678	0
EccDNA00000679	0
EccDNA00000680	0
EccDNA00000681	0
EccDNA00000682	10
EccDNA00000683	1
EccDNA00000684	0
EccDNA00000685	0
EccDNA00000686	2
EccDNA00000687	0
EccDNA00000688	0
EccDNA00000689	1
EccDNA00000690	2
EccDNA00000691	2
EccDNA00000692	0
EccDNA00000693	1
EccDNA00000694	1
EccDNA00000695	0
EccDNA00000696	0
EccDNA00000697	0
EccDNA00000698	0
EccDNA00000699	0
EccDNA00000700	0
EccDNA00000701	0
EccDNA00000702	2
EccDNA00000703	0
EccDNA00000704	2
EccDNA00000705	2
EccDNA00000706	0
EccDNA00000707	0
EccDNA00000708	0
EccDNA00000709	0
EccDNA00000710	0
EccDNA00000711	0
EccDNA00000712	0
EccDNA00000713	0
EccDNA00000714	0
EccDNA00000715	0
EccDNA00000716	0
EccDNA00000717	3
EccDNA00000718	0
EccDNA00000719	0
EccDNA00000720	0
EccDNA00000721	0
EccDNA00000722	0
EccDNA00000723	0
EccDNA00000724	0
EccDNA00000725	0
EccDNA00000726	2
EccDNA00000727	0
EccDNA00000728	0
EccDNA00000729	0
EccDNA00000730	0
EccDNA00000731	0
EccDNA00000732	0
EccDNA00000733	0
EccDNA00000734	0
EccDNA00000735	0
EccDNA00000736	4
EccDNA00000737	0
EccDNA00000738	0
EccDNA00000739	1
EccDNA00000740	0
EccDNA00000741	0
EccDNA00000742	0
EccDNA00000743	0
EccDNA00000744	0
EccDNA00000745	0
EccDNA00000746	0
EccDNA00000747	0
EccDNA00000748	0
EccDNA00000749	0
EccDNA00000750	0
EccDNA00000751	0
EccDNA00000752	0
EccDNA00000753	0
EccDNA00000754	0
EccDNA00000755	0
EccDNA00000756	5
EccDNA00000757	0
EccDNA00000758	0
EccDNA00000759	2
EccDNA00000760	1
EccDNA00000761	2
EccDNA00000762	0
EccDNA00000763	0
EccDNA00000764	0
EccDNA00000765	0
EccDNA00000766	0
EccDNA00000767	0
EccDNA00000768	0
EccDNA00000769	0
EccDNA00000770	0
EccDNA00000771	0
EccDNA00000772	9
EccDNA00000773	0
EccDNA00000774	0
EccDNA00000775	0
EccDNA00000776	0
EccDNA00000777	14
EccDNA00000778	0
EccDNA00000779	0
EccDNA00000780	0
EccDNA00000781	9
EccDNA00000782	0
EccDNA00000783	0
EccDNA00000784	0
EccDNA00000785	0
EccDNA00000786	5
EccDNA00000787	0
EccDNA00000788	0
EccDNA00000789	1
EccDNA00000790	0
EccDNA00000791	0
EccDNA00000792	0
EccDNA00000793	0
EccDNA00000794	0
EccDNA00000795	0
EccDNA00000796	0
EccDNA00000797	0
EccDNA00000798	0
EccDNA00000799	0
EccDNA00000800	1
EccDNA00000801	1
EccDNA00000802	2
EccDNA00000803	0
EccDNA00000804	0
EccDNA00000805	0
EccDNA00000806	1
EccDNA00000807	0
EccDNA00000808	0
EccDNA00000809	0
EccDNA00000810	0
EccDNA00000811	0
EccDNA00000812	0
EccDNA00000813	0
EccDNA00000814	0
EccDNA00000815	0
EccDNA00000816	0
EccDNA00000817	0
EccDNA00000818	0
EccDNA00000819	0
EccDNA00000820	0
EccDNA00000821	0
EccDNA00000822	0
EccDNA00000823	7
EccDNA00000824	0
EccDNA00000825	0
EccDNA00000826	0
EccDNA00000827	0
EccDNA00000828	1
EccDNA00000829	7
EccDNA00000830	3
EccDNA00000831	0
EccDNA00000832	0
EccDNA00000833	0
EccDNA00000834	0
EccDNA00000835	0
EccDNA00000836	0
EccDNA00000837	0
EccDNA00000838	0
EccDNA00000839	0
EccDNA00000840	2
EccDNA00000841	0
EccDNA00000842	2
EccDNA00000843	0
EccDNA00000844	0
EccDNA00000845	0
EccDNA00000846	0
EccDNA00000847	0
EccDNA00000848	0
EccDNA00000849	0
EccDNA00000850	0
EccDNA00000851	2
EccDNA00000852	0
EccDNA00000853	0
EccDNA00000854	9
EccDNA00000855	0
EccDNA00000856	0
EccDNA00000857	0
EccDNA00000858	0
EccDNA00000859	0
EccDNA00000860	1
EccDNA00000861	0
EccDNA00000862	0
EccDNA00000863	0
EccDNA00000864	0
EccDNA00000865	4
EccDNA00000866	0
EccDNA00000867	0
EccDNA00000868	0
EccDNA00000869	0
EccDNA00000870	0
EccDNA00000871	1
EccDNA00000872	2
EccDNA00000873	4
EccDNA00000874	0
EccDNA00000875	8
EccDNA00000876	0
EccDNA00000877	0
EccDNA00000878	1
EccDNA00000879	0
EccDNA00000880	0
EccDNA00000881	0
EccDNA00000882	0
EccDNA00000883	1
EccDNA00000884	1
EccDNA00000885	0
EccDNA00000886	0
EccDNA00000887	28
EccDNA00000888	0
EccDNA00000889	0
EccDNA00000890	5
EccDNA00000891	0
EccDNA00000892	2
EccDNA00000893	0
EccDNA00000894	0
EccDNA00000895	0
EccDNA00000896	1
EccDNA00000897	10
EccDNA00000898	0
EccDNA00000899	0
EccDNA00000900	0
EccDNA00000901	2
EccDNA00000902	0
EccDNA00000903	0
EccDNA00000904	0
EccDNA00000905	0
EccDNA00000906	0
EccDNA00000907	0
EccDNA00000908	0
EccDNA00000909	0
EccDNA00000910	0
EccDNA00000911	0
EccDNA00000912	0
EccDNA00000913	0
EccDNA00000914	0
EccDNA00000915	0
EccDNA00000916	0
EccDNA00000917	0
EccDNA00000918	0
EccDNA00000919	0
EccDNA00000920	0
EccDNA00000921	0
EccDNA00000922	0
EccDNA00000923	0
EccDNA00000924	1
EccDNA00000925	0
EccDNA00000926	0
EccDNA00000927	0
EccDNA00000928	0
EccDNA00000929	0
EccDNA00000930	2
EccDNA00000931	6
EccDNA00000932	0
EccDNA00000933	0
EccDNA00000934	0
EccDNA00000935	0
EccDNA00000936	4
EccDNA00000937	2
EccDNA00000938	0
EccDNA00000939	2
EccDNA00000940	0
EccDNA00000941	5
EccDNA00000942	0
EccDNA00000943	0
EccDNA00000944	0
EccDNA00000945	0
EccDNA00000946	0
EccDNA00000947	5
EccDNA00000948	0
EccDNA00000949	0
EccDNA00000950	0
EccDNA00000951	0
EccDNA00000952	0
EccDNA00000953	0
EccDNA00000954	0
EccDNA00000955	0
EccDNA00000956	0
EccDNA00000957	0
EccDNA00000958	0
EccDNA00000959	0
EccDNA00000960	0
EccDNA00000961	0
EccDNA00000962	1
EccDNA00000963	0
EccDNA00000964	0
EccDNA00000965	0
EccDNA00000966	0
EccDNA00000967	0
EccDNA00000968	0
EccDNA00000969	0
EccDNA00000970	0
EccDNA00000971	0
EccDNA00000972	0
EccDNA00000973	0
EccDNA00000974	0
EccDNA00000975	0
EccDNA00000976	0
EccDNA00000977	0
EccDNA00000978	0
EccDNA00000979	0
EccDNA00000980	0
EccDNA00000981	0
EccDNA00000982	0
EccDNA00000983	22
EccDNA00000984	0
EccDNA00000985	0
EccDNA00000986	0
EccDNA00000987	0
EccDNA00000988	0
EccDNA00000989	0
EccDNA00000990	0
EccDNA00000991	2
EccDNA00000992	0
EccDNA00000993	0
EccDNA00000994	4
EccDNA00000995	0
EccDNA00000996	2
EccDNA00000997	2
EccDNA00000998	2
EccDNA00000999	5
EccDNA00001000	1
EccDNA00001001	2
EccDNA00001002	1
EccDNA00001003	0
EccDNA00001004	0
EccDNA00001005	0
EccDNA00001006	0
EccDNA00001007	0
EccDNA00001008	0
EccDNA00001009	0
EccDNA00001010	0
EccDNA00001011	0
EccDNA00001012	0
EccDNA00001013	0
EccDNA00001014	0
EccDNA00001015	0
EccDNA00001016	0
EccDNA00001017	0
EccDNA00001018	0
EccDNA00001019	0
EccDNA00001020	0
EccDNA00001021	0
EccDNA00001022	0
EccDNA00001023	0
EccDNA00001024	0
EccDNA00001025	0
EccDNA00001026	0
EccDNA00001027	0
EccDNA00001028	0
EccDNA00001029	0
EccDNA00001030	0
EccDNA00001031	0
EccDNA00001032	0
EccDNA00001033	0
EccDNA00001034	0
EccDNA00001035	0
EccDNA00001036	0
EccDNA00001037	0
EccDNA00001038	0
EccDNA00001039	0
EccDNA00001040	1
EccDNA00001041	1
EccDNA00001042	0
EccDNA00001043	0
EccDNA00001044	0
EccDNA00001045	4
EccDNA00001046	0
EccDNA00001047	0
EccDNA00001048	2
EccDNA00001049	2
EccDNA00001050	0
EccDNA00001051	0
EccDNA00001052	0
EccDNA00001053	0
EccDNA00001054	0
EccDNA00001055	0
EccDNA00001056	0
EccDNA00001057	5
EccDNA00001058	0
EccDNA00001059	0
EccDNA00001060	0
EccDNA00001061	0
EccDNA00001062	0
EccDNA00001063	5
EccDNA00001064	10
EccDNA00001065	0
EccDNA00001066	12
EccDNA00001067	0
EccDNA00001068	6
EccDNA00001069	0
EccDNA00001070	4
EccDNA00001071	0
EccDNA00001072	0
EccDNA00001073	0
EccDNA00001074	0
EccDNA00001075	0
EccDNA00001076	0
EccDNA00001077	8
EccDNA00001078	0
EccDNA00001079	5
EccDNA00001080	0
EccDNA00001081	0
EccDNA00001082	0
EccDNA00001083	0
EccDNA00001084	0
EccDNA00001085	0
EccDNA00001086	0
EccDNA00001087	0
EccDNA00001088	0
EccDNA00001089	0
EccDNA00001090	0
EccDNA00001091	0
EccDNA00001092	0
EccDNA00001093	0
EccDNA00001094	0
EccDNA00001095	1
EccDNA00001096	0
EccDNA00001097	3
EccDNA00001098	0
EccDNA00001099	4
EccDNA00001100	1
EccDNA00001101	0
EccDNA00001102	7
EccDNA00001103	22
EccDNA00001104	0
EccDNA00001105	20
EccDNA00001106	0
EccDNA00001107	0
EccDNA00001108	0
EccDNA00001109	3
EccDNA00001110	0
EccDNA00001111	2
EccDNA00001112	0
EccDNA00001113	0
EccDNA00001114	0
EccDNA00001115	0
EccDNA00001116	0
EccDNA00001117	31
EccDNA00001118	0
EccDNA00001119	0
EccDNA00001120	7
EccDNA00001121	0
EccDNA00001122	0
EccDNA00001123	3
EccDNA00001124	1
EccDNA00001125	2
EccDNA00001126	0
EccDNA00001127	0
EccDNA00001128	0
EccDNA00001129	0
EccDNA00001130	0
EccDNA00001131	0
EccDNA00001132	0
EccDNA00001133	3
EccDNA00001134	0
EccDNA00001135	0
EccDNA00001136	0
EccDNA00001137	0
EccDNA00001138	0
EccDNA00001139	0
EccDNA00001140	0
EccDNA00001141	1
EccDNA00001142	0
EccDNA00001143	0
EccDNA00001144	1
EccDNA00001145	0
EccDNA00001146	0
EccDNA00001147	0
EccDNA00001148	0
EccDNA00001149	2
EccDNA00001150	0
EccDNA00001151	0
EccDNA00001152	0
EccDNA00001153	0
EccDNA00001154	0
EccDNA00001155	0
EccDNA00001156	0
EccDNA00001157	0
EccDNA00001158	0
EccDNA00001159	0
EccDNA00001160	0
EccDNA00001161	0
EccDNA00001162	0
EccDNA00001163	2
EccDNA00001164	0
EccDNA00001165	0
EccDNA00001166	0
EccDNA00001167	0
EccDNA00001168	0
EccDNA00001169	0
EccDNA00001170	0
EccDNA00001171	0
EccDNA00001172	0
EccDNA00001173	0
EccDNA00001174	0
EccDNA00001175	0
EccDNA00001176	0
EccDNA00001177	0
EccDNA00001178	0
EccDNA00001179	0
EccDNA00001180	0
EccDNA00001181	0
EccDNA00001182	2
EccDNA00001183	0
EccDNA00001184	1
EccDNA00001185	0
EccDNA00001186	1
EccDNA00001187	0
EccDNA00001188	0
EccDNA00001189	0
EccDNA00001190	0
EccDNA00001191	0
EccDNA00001192	0
EccDNA00001193	0
EccDNA00001194	9
EccDNA00001195	0
EccDNA00001196	0
EccDNA00001197	0
EccDNA00001198	0
EccDNA00001199	0
EccDNA00001200	2
EccDNA00001201	0
EccDNA00001202	9
EccDNA00001203	0
EccDNA00001204	0
EccDNA00001205	0
EccDNA00001206	2
EccDNA00001207	5
EccDNA00001208	0
EccDNA00001209	0
EccDNA00001210	0
EccDNA00001211	8
EccDNA00001212	14
EccDNA00001213	0
EccDNA00001214	0
EccDNA00001215	0
EccDNA00001216	1
EccDNA00001217	0
EccDNA00001218	0
EccDNA00001219	0
EccDNA00001220	0
EccDNA00001221	0
EccDNA00001222	0
EccDNA00001223	0
EccDNA00001224	0
EccDNA00001225	0
EccDNA00001226	4
EccDNA00001227	4
EccDNA00001228	0
EccDNA00001229	0
EccDNA00001230	0
EccDNA00001231	0
EccDNA00001232	0
EccDNA00001233	0
EccDNA00001234	0
EccDNA00001235	0
EccDNA00001236	0
EccDNA00001237	0
EccDNA00001238	0
EccDNA00001239	0
EccDNA00001240	0
EccDNA00001241	0
EccDNA00001242	0
EccDNA00001243	0
EccDNA00001244	0
EccDNA00001245	10
EccDNA00001246	0
EccDNA00001247	0
EccDNA00001248	0
EccDNA00001249	0
EccDNA00001250	0
EccDNA00001251	0
EccDNA00001252	0
EccDNA00001253	0
EccDNA00001254	0
EccDNA00001255	0
EccDNA00001256	0
EccDNA00001257	0
EccDNA00001258	0
EccDNA00001259	0
EccDNA00001260	0
EccDNA00001261	0
EccDNA00001262	0
EccDNA00001263	0
EccDNA00001264	0
EccDNA00001265	0
EccDNA00001266	0
EccDNA00001267	0
EccDNA00001268	0
EccDNA00001269	0
EccDNA00001270	0
EccDNA00001271	1
EccDNA00001272	0
EccDNA00001273	0
EccDNA00001274	0
EccDNA00001275	0
EccDNA00001276	1
EccDNA00001277	0
EccDNA00001278	7
EccDNA00001279	0
EccDNA00001280	3
EccDNA00001281	3
EccDNA00001282	1
EccDNA00001283	0
EccDNA00001284	0
EccDNA00001285	1
EccDNA00001286	0
EccDNA00001287	0
EccDNA00001288	14
EccDNA00001289	1
EccDNA00001290	1
EccDNA00001291	0
EccDNA00001292	0
EccDNA00001293	0
EccDNA00001294	3
EccDNA00001295	0
EccDNA00001296	0
EccDNA00001297	0
EccDNA00001298	0
EccDNA00001299	0
EccDNA00001300	0
EccDNA00001301	0
EccDNA00001302	0
EccDNA00001303	0
EccDNA00001304	6
EccDNA00001305	0
EccDNA00001306	0
EccDNA00001307	16
EccDNA00001308	6
EccDNA00001309	0
EccDNA00001310	0
EccDNA00001311	0
EccDNA00001312	0
EccDNA00001313	10
EccDNA00001314	0
EccDNA00001315	0
EccDNA00001316	0
EccDNA00001317	0
EccDNA00001318	0
EccDNA00001319	0
EccDNA00001320	2
EccDNA00001321	0
EccDNA00001322	0
EccDNA00001323	0
EccDNA00001324	2
EccDNA00001325	0
EccDNA00001326	0
EccDNA00001327	0
EccDNA00001328	0
EccDNA00001329	0
EccDNA00001330	0
EccDNA00001331	0
EccDNA00001332	0
EccDNA00001333	2
EccDNA00001334	0
EccDNA00001335	0
EccDNA00001336	0
EccDNA00001337	0
EccDNA00001338	0
EccDNA00001339	0
EccDNA00001340	0
EccDNA00001341	0
EccDNA00001342	0
EccDNA00001343	0
EccDNA00001344	0
EccDNA00001345	1
EccDNA00001346	7
EccDNA00001347	0
EccDNA00001348	0
EccDNA00001349	0
EccDNA00001350	0
EccDNA00001351	0
EccDNA00001352	0
EccDNA00001353	0
EccDNA00001354	0
EccDNA00001355	0
EccDNA00001356	0
EccDNA00001357	0
EccDNA00001358	11
EccDNA00001359	0
EccDNA00001360	0
EccDNA00001361	0
EccDNA00001362	0
EccDNA00001363	0
EccDNA00001364	0
EccDNA00001365	0
EccDNA00001366	0
EccDNA00001367	0
EccDNA00001368	0
EccDNA00001369	0
EccDNA00001370	0
EccDNA00001371	0
EccDNA00001372	0
EccDNA00001373	0
EccDNA00001374	0
EccDNA00001375	8
EccDNA00001376	0
EccDNA00001377	3
EccDNA00001378	0
EccDNA00001379	0
EccDNA00001380	0
EccDNA00001381	0
EccDNA00001382	0
EccDNA00001383	0
EccDNA00001384	0
EccDNA00001385	0
EccDNA00001386	0
EccDNA00001387	0
EccDNA00001388	6
EccDNA00001389	0
EccDNA00001390	0
EccDNA00001391	0
EccDNA00001392	0
EccDNA00001393	0
EccDNA00001394	6
EccDNA00001395	5
EccDNA00001396	0
EccDNA00001397	0
EccDNA00001398	0
EccDNA00001399	0
EccDNA00001400	0
EccDNA00001401	1
EccDNA00001402	2
EccDNA00001403	0
EccDNA00001404	0
EccDNA00001405	0
EccDNA00001406	0
EccDNA00001407	0
EccDNA00001408	0
EccDNA00001409	0
EccDNA00001410	0
EccDNA00001411	0
EccDNA00001412	0
EccDNA00001413	12
EccDNA00001414	9
EccDNA00001415	0
EccDNA00001416	0
EccDNA00001417	0
EccDNA00001418	0
EccDNA00001419	0
EccDNA00001420	0
EccDNA00001421	0
EccDNA00001422	8
EccDNA00001423	0
EccDNA00001424	2
EccDNA00001425	0
EccDNA00001426	0
EccDNA00001427	20
EccDNA00001428	0
EccDNA00001429	0
EccDNA00001430	0
EccDNA00001431	0
EccDNA00001432	0
EccDNA00001433	0
EccDNA00001434	0
EccDNA00001435	0
EccDNA00001436	0
EccDNA00001437	0
EccDNA00001438	0
EccDNA00001439	0
EccDNA00001440	0
EccDNA00001441	0
EccDNA00001442	5
EccDNA00001443	0
EccDNA00001444	7
EccDNA00001445	4
EccDNA00001446	0
EccDNA00001447	0
EccDNA00001448	0
EccDNA00001449	0
EccDNA00001450	0
EccDNA00001451	0
EccDNA00001452	8
EccDNA00001453	0
EccDNA00001454	14
EccDNA00001455	16
EccDNA00001456	14
EccDNA00001457	24
EccDNA00001458	0
EccDNA00001459	0
EccDNA00001460	0
EccDNA00001461	0
EccDNA00001462	0
EccDNA00001463	0
EccDNA00001464	3
EccDNA00001465	0
EccDNA00001466	0
EccDNA00001467	0
EccDNA00001468	0
EccDNA00001469	0
EccDNA00001470	0
EccDNA00001471	0
EccDNA00001472	0
EccDNA00001473	0
EccDNA00001474	0
EccDNA00001475	0
EccDNA00001476	0
EccDNA00001477	0
EccDNA00001478	0
EccDNA00001479	0
EccDNA00001480	0
EccDNA00001481	0
EccDNA00001482	0
EccDNA00001483	4
EccDNA00001484	0
EccDNA00001485	0
EccDNA00001486	0
EccDNA00001487	0
EccDNA00001488	0
EccDNA00001489	0
EccDNA00001490	0
EccDNA00001491	0
EccDNA00001492	0
EccDNA00001493	2
EccDNA00001494	0
EccDNA00001495	0
EccDNA00001496	0
EccDNA00001497	0
EccDNA00001498	0
EccDNA00001499	0
EccDNA00001500	0
EccDNA00001501	0
EccDNA00001502	13
EccDNA00001503	0
EccDNA00001504	0
EccDNA00001505	0
EccDNA00001506	0
EccDNA00001507	0
EccDNA00001508	0
EccDNA00001509	0
EccDNA00001510	0
EccDNA00001511	0
EccDNA00001512	0
EccDNA00001513	0
EccDNA00001514	0
EccDNA00001515	0
EccDNA00001516	0
EccDNA00001517	0
EccDNA00001518	0
EccDNA00001519	3
EccDNA00001520	0
EccDNA00001521	0
EccDNA00001522	1
EccDNA00001523	0
EccDNA00001524	0
EccDNA00001525	0
EccDNA00001526	3
EccDNA00001527	0
EccDNA00001528	0
EccDNA00001529	0
EccDNA00001530	0
EccDNA00001531	6
EccDNA00001532	0
EccDNA00001533	0
EccDNA00001534	5
EccDNA00001535	2
EccDNA00001536	6
EccDNA00001537	0
EccDNA00001538	0
EccDNA00001539	0
EccDNA00001540	0
EccDNA00001541	12
EccDNA00001542	14
EccDNA00001543	0
EccDNA00001544	0
EccDNA00001545	2
EccDNA00001546	0
EccDNA00001547	0
EccDNA00001548	0
EccDNA00001549	5
EccDNA00001550	0
EccDNA00001551	4
EccDNA00001552	2
EccDNA00001553	0
EccDNA00001554	0
EccDNA00001555	0
EccDNA00001556	0
EccDNA00001557	0
EccDNA00001558	0
EccDNA00001559	2
EccDNA00001560	0
EccDNA00001561	0
EccDNA00001562	0
EccDNA00001563	10
EccDNA00001564	0
EccDNA00001565	0
EccDNA00001566	0
EccDNA00001567	0
EccDNA00001568	0
EccDNA00001569	2
EccDNA00001570	0
EccDNA00001571	0
EccDNA00001572	4
EccDNA00001573	0
EccDNA00001574	0
EccDNA00001575	0
EccDNA00001576	0
EccDNA00001577	0
EccDNA00001578	0
EccDNA00001579	0
EccDNA00001580	0
EccDNA00001581	0
EccDNA00001582	0
EccDNA00001583	0
EccDNA00001584	0
EccDNA00001585	0
EccDNA00001586	0
EccDNA00001587	0
EccDNA00001588	2
EccDNA00001589	6
EccDNA00001590	0
EccDNA00001591	2
EccDNA00001592	0
EccDNA00001593	0
EccDNA00001594	8
EccDNA00001595	0
EccDNA00001596	0
EccDNA00001597	0
EccDNA00001598	0
EccDNA00001599	0
EccDNA00001600	0
EccDNA00001601	0
EccDNA00001602	0
EccDNA00001603	0
EccDNA00001604	0
EccDNA00001605	4
EccDNA00001606	0
EccDNA00001607	0
EccDNA00001608	0
EccDNA00001609	0
EccDNA00001610	2
EccDNA00001611	2
EccDNA00001612	0
EccDNA00001613	0
EccDNA00001614	0
EccDNA00001615	0
EccDNA00001616	0
EccDNA00001617	0
EccDNA00001618	0
EccDNA00001619	2
EccDNA00001620	0
EccDNA00001621	0
EccDNA00001622	0
EccDNA00001623	0
EccDNA00001624	0
EccDNA00001625	0
EccDNA00001626	1
EccDNA00001627	0
EccDNA00001628	0
EccDNA00001629	0
EccDNA00001630	0
EccDNA00001631	0
EccDNA00001632	14
EccDNA00001633	0
EccDNA00001634	0
EccDNA00001635	0
EccDNA00001636	0
EccDNA00001637	0
EccDNA00001638	0
EccDNA00001639	0
EccDNA00001640	0
EccDNA00001641	0
EccDNA00001642	0
EccDNA00001643	0
EccDNA00001644	0
EccDNA00001645	0
EccDNA00001646	0
EccDNA00001647	0
EccDNA00001648	0
EccDNA00001649	0
EccDNA00001650	1
EccDNA00001651	0
EccDNA00001652	0
EccDNA00001653	0
EccDNA00001654	2
EccDNA00001655	0
EccDNA00001656	0
EccDNA00001657	0
EccDNA00001658	0
EccDNA00001659	0
EccDNA00001660	0
EccDNA00001661	0
EccDNA00001662	0
EccDNA00001663	0
EccDNA00001664	0
EccDNA00001665	0
EccDNA00001666	0
EccDNA00001667	0
EccDNA00001668	0
EccDNA00001669	0
EccDNA00001670	0
EccDNA00001671	0
EccDNA00001672	0
EccDNA00001673	0
EccDNA00001674	0
EccDNA00001675	0
EccDNA00001676	0
EccDNA00001677	0
EccDNA00001678	3
EccDNA00001679	0
EccDNA00001680	0
EccDNA00001681	0
EccDNA00001682	3
EccDNA00001683	0
EccDNA00001684	0
EccDNA00001685	0
EccDNA00001686	0
EccDNA00001687	0
EccDNA00001688	2
EccDNA00001689	0
EccDNA00001690	5
EccDNA00001691	0
EccDNA00001692	0
EccDNA00001693	3
EccDNA00001694	0
EccDNA00001695	1
EccDNA00001696	0
EccDNA00001697	0
EccDNA00001698	0
EccDNA00001699	0
EccDNA00001700	2
EccDNA00001701	0
EccDNA00001702	0
EccDNA00001703	0
EccDNA00001704	0
EccDNA00001705	0
EccDNA00001706	0
EccDNA00001707	0
EccDNA00001708	0
EccDNA00001709	0
EccDNA00001710	0
EccDNA00001711	4
EccDNA00001712	0
EccDNA00001713	0
EccDNA00001714	12
EccDNA00001715	0
EccDNA00001716	0
EccDNA00001717	0
EccDNA00001718	0
EccDNA00001719	0
EccDNA00001720	0
EccDNA00001721	0
EccDNA00001722	0
EccDNA00001723	0
EccDNA00001724	0
EccDNA00001725	0
EccDNA00001726	0
EccDNA00001727	0
EccDNA00001728	0
EccDNA00001729	0
EccDNA00001730	0
EccDNA00001731	0
EccDNA00001732	0
EccDNA00001733	0
EccDNA00001734	0
EccDNA00001735	0
EccDNA00001736	0
EccDNA00001737	0
EccDNA00001738	6
EccDNA00001739	0
EccDNA00001740	0
EccDNA00001741	0
EccDNA00001742	0
EccDNA00001743	0
EccDNA00001744	0
EccDNA00001745	0
EccDNA00001746	0
EccDNA00001747	0
EccDNA00001748	0
EccDNA00001749	0
EccDNA00001750	0
EccDNA00001751	0
EccDNA00001752	0
EccDNA00001753	0
EccDNA00001754	0
EccDNA00001755	0
EccDNA00001756	0
EccDNA00001757	0
EccDNA00001758	0
EccDNA00001759	0
EccDNA00001760	0
EccDNA00001761	0
EccDNA00001762	0
EccDNA00001763	2
EccDNA00001764	4
EccDNA00001765	0
EccDNA00001766	0
EccDNA00001767	4
EccDNA00001768	0
EccDNA00001769	0
EccDNA00001770	0
EccDNA00001771	0
EccDNA00001772	0
EccDNA00001773	0
EccDNA00001774	0
EccDNA00001775	0
EccDNA00001776	0
EccDNA00001777	0
EccDNA00001778	0
EccDNA00001779	0
EccDNA00001780	0
EccDNA00001781	0
EccDNA00001782	0
EccDNA00001783	0
EccDNA00001784	0
EccDNA00001785	0
EccDNA00001786	0
EccDNA00001787	2
EccDNA00001788	0
EccDNA00001789	2
EccDNA00001790	0
EccDNA00001791	0
EccDNA00001792	0
EccDNA00001793	0
EccDNA00001794	0
EccDNA00001795	0
EccDNA00001796	0
EccDNA00001797	0
EccDNA00001798	0
EccDNA00001799	0
EccDNA00001800	0
EccDNA00001801	0
EccDNA00001802	0
EccDNA00001803	4
EccDNA00001804	0
EccDNA00001805	1
EccDNA00001806	26
EccDNA00001807	0
EccDNA00001808	0
EccDNA00001809	0
EccDNA00001810	0
EccDNA00001811	3
EccDNA00001812	0
EccDNA00001813	0
EccDNA00001814	4
EccDNA00001815	2
EccDNA00001816	0
EccDNA00001817	0
EccDNA00001818	0
EccDNA00001819	4
EccDNA00001820	0
EccDNA00001821	0
EccDNA00001822	0
EccDNA00001823	0
EccDNA00001824	2
EccDNA00001825	0
EccDNA00001826	0
EccDNA00001827	0
EccDNA00001828	11
EccDNA00001829	9
EccDNA00001830	0
EccDNA00001831	0
EccDNA00001832	0
EccDNA00001833	0
EccDNA00001834	0
EccDNA00001835	0
EccDNA00001836	0
EccDNA00001837	0
EccDNA00001838	0
EccDNA00001839	0
EccDNA00001840	0
EccDNA00001841	0
EccDNA00001842	0
EccDNA00001843	0
EccDNA00001844	0
EccDNA00001845	0
EccDNA00001846	0
EccDNA00001847	0
EccDNA00001848	0
EccDNA00001849	0
EccDNA00001850	0
EccDNA00001851	0
EccDNA00001852	1
EccDNA00001853	0
EccDNA00001854	0
EccDNA00001855	0
EccDNA00001856	0
EccDNA00001857	0
EccDNA00001858	2077
EccDNA00001859	3
EccDNA00001860	0
EccDNA00001861	0
EccDNA00001862	0
EccDNA00001863	0
EccDNA00001864	0
EccDNA00001865	2
EccDNA00001866	0
EccDNA00001867	0
EccDNA00001868	1
EccDNA00001869	1
EccDNA00001870	0
EccDNA00001871	0
EccDNA00001872	0
EccDNA00001873	0
EccDNA00001874	0
EccDNA00001875	0
EccDNA00001876	0
EccDNA00001877	0
EccDNA00001878	0
EccDNA00001879	0
EccDNA00001880	0
EccDNA00001881	0
EccDNA00001882	1
EccDNA00001883	0
EccDNA00001884	0
EccDNA00001885	0
EccDNA00001886	0
EccDNA00001887	0
EccDNA00001888	0
EccDNA00001889	0
EccDNA00001890	0
EccDNA00001891	0
EccDNA00001892	0
EccDNA00001893	0
EccDNA00001894	0
EccDNA00001895	0
EccDNA00001896	0
EccDNA00001897	0
EccDNA00001898	0
EccDNA00001899	0
EccDNA00001900	0
EccDNA00001901	0
EccDNA00001902	0
EccDNA00001903	0
EccDNA00001904	0
EccDNA00001905	0
EccDNA00001906	0
EccDNA00001907	0
EccDNA00001908	0
EccDNA00001909	0
EccDNA00001910	6
EccDNA00001911	0
EccDNA00001912	0
EccDNA00001913	0
EccDNA00001914	0
EccDNA00001915	0
EccDNA00001916	0
EccDNA00001917	2
EccDNA00001918	0
EccDNA00001919	0
EccDNA00001920	0
EccDNA00001921	0
EccDNA00001922	0
EccDNA00001923	0
EccDNA00001924	0
EccDNA00001925	0
EccDNA00001926	1
EccDNA00001927	1
EccDNA00001928	0
EccDNA00001929	0
EccDNA00001930	0
EccDNA00001931	0
EccDNA00001932	0
EccDNA00001933	0
EccDNA00001934	0
EccDNA00001935	0
EccDNA00001936	0
EccDNA00001937	0
EccDNA00001938	0
EccDNA00001939	0
EccDNA00001940	0
EccDNA00001941	0
EccDNA00001942	0
EccDNA00001943	0
EccDNA00001944	2
EccDNA00001945	0
EccDNA00001946	1
EccDNA00001947	0
EccDNA00001948	0
EccDNA00001949	0
EccDNA00001950	2
EccDNA00001951	0
EccDNA00001952	0
EccDNA00001953	2
EccDNA00001954	0
EccDNA00001955	0
EccDNA00001956	0
EccDNA00001957	0
EccDNA00001958	0
EccDNA00001959	0
EccDNA00001960	1
EccDNA00001961	0
EccDNA00001962	0
EccDNA00001963	0
EccDNA00001964	0
EccDNA00001965	0
EccDNA00001966	0
EccDNA00001967	0
EccDNA00001968	0
EccDNA00001969	0
EccDNA00001970	0
EccDNA00001971	0
EccDNA00001972	0
EccDNA00001973	0
EccDNA00001974	0
EccDNA00001975	0
EccDNA00001976	0
EccDNA00001977	106
EccDNA00001978	0
EccDNA00001979	0
EccDNA00001980	0
EccDNA00001981	0
	6814

## Sheet: F2
ID	Fgr-2
EccDNA00000001	0
EccDNA00000002	0
EccDNA00000003	1
EccDNA00000004	3
EccDNA00000005	0
EccDNA00000006	0
EccDNA00000007	0
EccDNA00000008	0
EccDNA00000009	0
EccDNA00000010	2
EccDNA00000011	0
EccDNA00000012	0
EccDNA00000013	0
EccDNA00000014	0
EccDNA00000015	0
EccDNA00000016	0
EccDNA00000017	0
EccDNA00000018	7
EccDNA00000019	0
EccDNA00000020	0
EccDNA00000021	0
EccDNA00000022	0
EccDNA00000023	0
EccDNA00000024	0
EccDNA00000025	0
EccDNA00000026	29
EccDNA00000027	11
EccDNA00000028	0
EccDNA00000029	1
EccDNA00000030	20
EccDNA00000031	0
EccDNA00000032	4
EccDNA00000033	0
EccDNA00000034	0
EccDNA00000035	0
EccDNA00000036	0
EccDNA00000037	0
EccDNA00000038	0
EccDNA00000039	0
EccDNA00000040	0
EccDNA00000041	0
EccDNA00000042	0
EccDNA00000043	1
EccDNA00000044	0
EccDNA00000045	2
EccDNA00000046	0
EccDNA00000047	0
EccDNA00000048	0
EccDNA00000049	0
EccDNA00000050	0
EccDNA00000051	12
EccDNA00000052	0
EccDNA00000053	0
EccDNA00000054	0
EccDNA00000055	0
EccDNA00000056	0
EccDNA00000057	0
EccDNA00000058	0
EccDNA00000059	1
EccDNA00000060	0
EccDNA00000061	0
EccDNA00000062	0
EccDNA00000063	0
EccDNA00000064	0
EccDNA00000065	0
EccDNA00000066	0
EccDNA00000067	0
EccDNA00000068	0
EccDNA00000069	0
EccDNA00000070	0
EccDNA00000071	14
EccDNA00000072	0
EccDNA00000073	0
EccDNA00000074	3
EccDNA00000075	0
EccDNA00000076	0
EccDNA00000077	0
EccDNA00000078	0
EccDNA00000079	0
EccDNA00000080	0
EccDNA00000081	0
EccDNA00000082	0
EccDNA00000083	0
EccDNA00000084	0
EccDNA00000085	0
EccDNA00000086	0
EccDNA00000087	0
EccDNA00000088	0
EccDNA00000089	2
EccDNA00000090	0
EccDNA00000091	0
EccDNA00000092	0
EccDNA00000093	0
EccDNA00000094	0
EccDNA00000095	0
EccDNA00000096	2
EccDNA00000097	0
EccDNA00000098	0
EccDNA00000099	4
EccDNA00000100	4
EccDNA00000101	0
EccDNA00000102	0
EccDNA00000103	0
EccDNA00000104	0
EccDNA00000105	0
EccDNA00000106	0
EccDNA00000107	0
EccDNA00000108	1
EccDNA00000109	1
EccDNA00000110	0
EccDNA00000111	0
EccDNA00000112	0
EccDNA00000113	0
EccDNA00000114	0
EccDNA00000115	0
EccDNA00000116	0
EccDNA00000117	0
EccDNA00000118	5
EccDNA00000119	0
EccDNA00000120	0
EccDNA00000121	0
EccDNA00000122	0
EccDNA00000123	0
EccDNA00000124	0
EccDNA00000125	0
EccDNA00000126	0
EccDNA00000127	0
EccDNA00000128	0
EccDNA00000129	0
EccDNA00000130	0
EccDNA00000131	0
EccDNA00000132	0
EccDNA00000133	0
EccDNA00000134	2
EccDNA00000135	0
EccDNA00000136	41
EccDNA00000137	0
EccDNA00000138	0
EccDNA00000139	0
EccDNA00000140	0
EccDNA00000141	0
EccDNA00000142	0
EccDNA00000143	0
EccDNA00000144	5
EccDNA00000145	0
EccDNA00000146	0
EccDNA00000147	0
EccDNA00000148	0
EccDNA00000149	0
EccDNA00000150	0
EccDNA00000151	0
EccDNA00000152	0
EccDNA00000153	0
EccDNA00000154	0
EccDNA00000155	0
EccDNA00000156	3
EccDNA00000157	3
EccDNA00000158	0
EccDNA00000159	0
EccDNA00000160	0
EccDNA00000161	0
EccDNA00000162	0
EccDNA00000163	0
EccDNA00000164	0
EccDNA00000165	0
EccDNA00000166	0
EccDNA00000167	0
EccDNA00000168	0
EccDNA00000169	0
EccDNA00000170	0
EccDNA00000171	0
EccDNA00000172	0
EccDNA00000173	0
EccDNA00000174	0
EccDNA00000175	0
EccDNA00000176	6
EccDNA00000177	0
EccDNA00000178	6
EccDNA00000179	0
EccDNA00000180	0
EccDNA00000181	0
EccDNA00000182	0
EccDNA00000183	5
EccDNA00000184	0
EccDNA00000185	0
EccDNA00000186	0
EccDNA00000187	0
EccDNA00000188	0
EccDNA00000189	0
EccDNA00000190	0
EccDNA00000191	0
EccDNA00000192	0
EccDNA00000193	0
EccDNA00000194	0
EccDNA00000195	0
EccDNA00000196	0
EccDNA00000197	0
EccDNA00000198	0
EccDNA00000199	0
EccDNA00000200	0
EccDNA00000201	0
EccDNA00000202	0
EccDNA00000203	0
EccDNA00000204	0
EccDNA00000205	0
EccDNA00000206	0
EccDNA00000207	0
EccDNA00000208	0
EccDNA00000209	0
EccDNA00000210	0
EccDNA00000211	0
EccDNA00000212	0
EccDNA00000213	0
EccDNA00000214	6
EccDNA00000215	0
EccDNA00000216	0
EccDNA00000217	0
EccDNA00000218	0
EccDNA00000219	0
EccDNA00000220	0
EccDNA00000221	0
EccDNA00000222	0
EccDNA00000223	0
EccDNA00000224	4
EccDNA00000225	0
EccDNA00000226	0
EccDNA00000227	0
EccDNA00000228	0
EccDNA00000229	0
EccDNA00000230	4
EccDNA00000231	0
EccDNA00000232	0
EccDNA00000233	0
EccDNA00000234	0
EccDNA00000235	0
EccDNA00000236	21
EccDNA00000237	0
EccDNA00000238	0
EccDNA00000239	0
EccDNA00000240	0
EccDNA00000241	0
EccDNA00000242	0
EccDNA00000243	0
EccDNA00000244	0
EccDNA00000245	0
EccDNA00000246	0
EccDNA00000247	0
EccDNA00000248	0
EccDNA00000249	0
EccDNA00000250	0
EccDNA00000251	0
EccDNA00000252	0
EccDNA00000253	0
EccDNA00000254	0
EccDNA00000255	0
EccDNA00000256	0
EccDNA00000257	0
EccDNA00000258	0
EccDNA00000259	0
EccDNA00000260	0
EccDNA00000261	0
EccDNA00000262	0
EccDNA00000263	0
EccDNA00000264	0
EccDNA00000265	0
EccDNA00000266	0
EccDNA00000267	0
EccDNA00000268	0
EccDNA00000269	0
EccDNA00000270	0
EccDNA00000271	0
EccDNA00000272	0
EccDNA00000273	0
EccDNA00000274	0
EccDNA00000275	0
EccDNA00000276	0
EccDNA00000277	0
EccDNA00000278	5
EccDNA00000279	0
EccDNA00000280	0
EccDNA00000281	0
EccDNA00000282	0
EccDNA00000283	0
EccDNA00000284	0
EccDNA00000285	0
EccDNA00000286	0
EccDNA00000287	6
EccDNA00000288	0
EccDNA00000289	0
EccDNA00000290	9
EccDNA00000291	0
EccDNA00000292	0
EccDNA00000293	0
EccDNA00000294	3
EccDNA00000295	0
EccDNA00000296	12
EccDNA00000297	0
EccDNA00000298	0
EccDNA00000299	0
EccDNA00000300	0
EccDNA00000301	0
EccDNA00000302	0
EccDNA00000303	0
EccDNA00000304	0
EccDNA00000305	0
EccDNA00000306	0
EccDNA00000307	1
EccDNA00000308	6
EccDNA00000309	2
EccDNA00000310	0
EccDNA00000311	0
EccDNA00000312	0
EccDNA00000313	0
EccDNA00000314	0
EccDNA00000315	0
EccDNA00000316	3
EccDNA00000317	4
EccDNA00000318	0
EccDNA00000319	0
EccDNA00000320	0
EccDNA00000321	0
EccDNA00000322	0
EccDNA00000323	0
EccDNA00000324	0
EccDNA00000325	0
EccDNA00000326	0
EccDNA00000327	0
EccDNA00000328	0
EccDNA00000329	0
EccDNA00000330	0
EccDNA00000331	0
EccDNA00000332	0
EccDNA00000333	0
EccDNA00000334	2
EccDNA00000335	0
EccDNA00000336	0
EccDNA00000337	0
EccDNA00000338	0
EccDNA00000339	0
EccDNA00000340	0
EccDNA00000341	0
EccDNA00000342	0
EccDNA00000343	0
EccDNA00000344	0
EccDNA00000345	0
EccDNA00000346	0
EccDNA00000347	0
EccDNA00000348	0
EccDNA00000349	0
EccDNA00000350	0
EccDNA00000351	10
EccDNA00000352	0
EccDNA00000353	0
EccDNA00000354	0
EccDNA00000355	0
EccDNA00000356	0
EccDNA00000357	0
EccDNA00000358	0
EccDNA00000359	0
EccDNA00000360	0
EccDNA00000361	0
EccDNA00000362	0
EccDNA00000363	0
EccDNA00000364	0
EccDNA00000365	0
EccDNA00000366	0
EccDNA00000367	0
EccDNA00000368	0
EccDNA00000369	1
EccDNA00000370	0
EccDNA00000371	0
EccDNA00000372	0
EccDNA00000373	0
EccDNA00000374	0
EccDNA00000375	0
EccDNA00000376	0
EccDNA00000377	0
EccDNA00000378	0
EccDNA00000379	0
EccDNA00000380	0
EccDNA00000381	0
EccDNA00000382	0
EccDNA00000383	0
EccDNA00000384	0
EccDNA00000385	0
EccDNA00000386	0
EccDNA00000387	0
EccDNA00000388	0
EccDNA00000389	0
EccDNA00000390	0
EccDNA00000391	0
EccDNA00000392	0
EccDNA00000393	0
EccDNA00000394	0
EccDNA00000395	0
EccDNA00000396	0
EccDNA00000397	0
EccDNA00000398	0
EccDNA00000399	0
EccDNA00000400	0
EccDNA00000401	0
EccDNA00000402	0
EccDNA00000403	2
EccDNA00000404	0
EccDNA00000405	0
EccDNA00000406	0
EccDNA00000407	0
EccDNA00000408	0
EccDNA00000409	6
EccDNA00000410	0
EccDNA00000411	0
EccDNA00000412	0
EccDNA00000413	0
EccDNA00000414	0
EccDNA00000415	0
EccDNA00000416	5
EccDNA00000417	0
EccDNA00000418	0
EccDNA00000419	0
EccDNA00000420	0
EccDNA00000421	9
EccDNA00000422	0
EccDNA00000423	0
EccDNA00000424	0
EccDNA00000425	0
EccDNA00000426	0
EccDNA00000427	0
EccDNA00000428	0
EccDNA00000429	0
EccDNA00000430	0
EccDNA00000431	0
EccDNA00000432	0
EccDNA00000433	0
EccDNA00000434	0
EccDNA00000435	0
EccDNA00000436	0
EccDNA00000437	0
EccDNA00000438	0
EccDNA00000439	0
EccDNA00000440	3
EccDNA00000441	0
EccDNA00000442	0
EccDNA00000443	0
EccDNA00000444	0
EccDNA00000445	0
EccDNA00000446	0
EccDNA00000447	0
EccDNA00000448	0
EccDNA00000449	0
EccDNA00000450	0
EccDNA00000451	0
EccDNA00000452	0
EccDNA00000453	0
EccDNA00000454	0
EccDNA00000455	0
EccDNA00000456	3
EccDNA00000457	2
EccDNA00000458	0
EccDNA00000459	1
EccDNA00000460	0
EccDNA00000461	0
EccDNA00000462	0
EccDNA00000463	0
EccDNA00000464	0
EccDNA00000465	9
EccDNA00000466	0
EccDNA00000467	0
EccDNA00000468	0
EccDNA00000469	0
EccDNA00000470	0
EccDNA00000471	0
EccDNA00000472	0
EccDNA00000473	3
EccDNA00000474	0
EccDNA00000475	0
EccDNA00000476	0
EccDNA00000477	0
EccDNA00000478	0
EccDNA00000479	0
EccDNA00000480	0
EccDNA00000481	19
EccDNA00000482	0
EccDNA00000483	0
EccDNA00000484	0
EccDNA00000485	0
EccDNA00000486	1
EccDNA00000487	2
EccDNA00000488	0
EccDNA00000489	0
EccDNA00000490	0
EccDNA00000491	0
EccDNA00000492	0
EccDNA00000493	0
EccDNA00000494	0
EccDNA00000495	0
EccDNA00000496	0
EccDNA00000497	0
EccDNA00000498	0
EccDNA00000499	0
EccDNA00000500	0
EccDNA00000501	0
EccDNA00000502	0
EccDNA00000503	1
EccDNA00000504	0
EccDNA00000505	0
EccDNA00000506	7
EccDNA00000507	0
EccDNA00000508	17
EccDNA00000509	0
EccDNA00000510	0
EccDNA00000511	0
EccDNA00000512	0
EccDNA00000513	0
EccDNA00000514	0
EccDNA00000515	0
EccDNA00000516	0
EccDNA00000517	0
EccDNA00000518	0
EccDNA00000519	0
EccDNA00000520	0
EccDNA00000521	2
EccDNA00000522	0
EccDNA00000523	0
EccDNA00000524	0
EccDNA00000525	0
EccDNA00000526	0
EccDNA00000527	0
EccDNA00000528	12
EccDNA00000529	0
EccDNA00000530	0
EccDNA00000531	0
EccDNA00000532	0
EccDNA00000533	0
EccDNA00000534	0
EccDNA00000535	0
EccDNA00000536	0
EccDNA00000537	0
EccDNA00000538	0
EccDNA00000539	0
EccDNA00000540	6
EccDNA00000541	0
EccDNA00000542	0
EccDNA00000543	26
EccDNA00000544	0
EccDNA00000545	0
EccDNA00000546	0
EccDNA00000547	0
EccDNA00000548	0
EccDNA00000549	0
EccDNA00000550	0
EccDNA00000551	0
EccDNA00000552	8
EccDNA00000553	0
EccDNA00000554	0
EccDNA00000555	0
EccDNA00000556	0
EccDNA00000557	0
EccDNA00000558	0
EccDNA00000559	0
EccDNA00000560	0
EccDNA00000561	0
EccDNA00000562	9
EccDNA00000563	0
EccDNA00000564	0
EccDNA00000565	0
EccDNA00000566	0
EccDNA00000567	13
EccDNA00000568	0
EccDNA00000569	0
EccDNA00000570	1
EccDNA00000571	0
EccDNA00000572	136
EccDNA00000573	134
EccDNA00000574	4
EccDNA00000575	4
EccDNA00000576	6
EccDNA00000577	0
EccDNA00000578	0
EccDNA00000579	1234
EccDNA00000580	0
EccDNA00000581	0
EccDNA00000582	0
EccDNA00000583	0
EccDNA00000584	0
EccDNA00000585	0
EccDNA00000586	0
EccDNA00000587	0
EccDNA00000588	0
EccDNA00000589	0
EccDNA00000590	0
EccDNA00000591	0
EccDNA00000592	0
EccDNA00000593	0
EccDNA00000594	0
EccDNA00000595	0
EccDNA00000596	0
EccDNA00000597	39
EccDNA00000598	0
EccDNA00000599	0
EccDNA00000600	0
EccDNA00000601	0
EccDNA00000602	0
EccDNA00000603	2
EccDNA00000604	3
EccDNA00000605	0
EccDNA00000606	0
EccDNA00000607	0
EccDNA00000608	0
EccDNA00000609	0
EccDNA00000610	0
EccDNA00000611	3
EccDNA00000612	0
EccDNA00000613	0
EccDNA00000614	0
EccDNA00000615	0
EccDNA00000616	0
EccDNA00000617	0
EccDNA00000618	0
EccDNA00000619	0
EccDNA00000620	0
EccDNA00000621	0
EccDNA00000622	0
EccDNA00000623	38
EccDNA00000624	15
EccDNA00000625	0
EccDNA00000626	0
EccDNA00000627	0
EccDNA00000628	0
EccDNA00000629	0
EccDNA00000630	0
EccDNA00000631	1
EccDNA00000632	0
EccDNA00000633	2
EccDNA00000634	0
EccDNA00000635	0
EccDNA00000636	0
EccDNA00000637	0
EccDNA00000638	0
EccDNA00000639	36
EccDNA00000640	0
EccDNA00000641	0
EccDNA00000642	2
EccDNA00000643	0
EccDNA00000644	1
EccDNA00000645	0
EccDNA00000646	0
EccDNA00000647	1
EccDNA00000648	0
EccDNA00000649	2
EccDNA00000650	5
EccDNA00000651	0
EccDNA00000652	0
EccDNA00000653	2
EccDNA00000654	1
EccDNA00000655	3
EccDNA00000656	2
EccDNA00000657	2
EccDNA00000658	0
EccDNA00000659	0
EccDNA00000660	0
EccDNA00000661	0
EccDNA00000662	6
EccDNA00000663	0
EccDNA00000664	0
EccDNA00000665	0
EccDNA00000666	1
EccDNA00000667	0
EccDNA00000668	0
EccDNA00000669	1
EccDNA00000670	1
EccDNA00000671	0
EccDNA00000672	0
EccDNA00000673	0
EccDNA00000674	0
EccDNA00000675	3
EccDNA00000676	0
EccDNA00000677	0
EccDNA00000678	0
EccDNA00000679	1
EccDNA00000680	1
EccDNA00000681	1
EccDNA00000682	0
EccDNA00000683	0
EccDNA00000684	6
EccDNA00000685	2
EccDNA00000686	0
EccDNA00000687	0
EccDNA00000688	0
EccDNA00000689	0
EccDNA00000690	0
EccDNA00000691	0
EccDNA00000692	2
EccDNA00000693	0
EccDNA00000694	1
EccDNA00000695	0
EccDNA00000696	1
EccDNA00000697	0
EccDNA00000698	0
EccDNA00000699	0
EccDNA00000700	0
EccDNA00000701	2
EccDNA00000702	0
EccDNA00000703	0
EccDNA00000704	0
EccDNA00000705	7
EccDNA00000706	2
EccDNA00000707	0
EccDNA00000708	0
EccDNA00000709	0
EccDNA00000710	0
EccDNA00000711	2
EccDNA00000712	0
EccDNA00000713	0
EccDNA00000714	0
EccDNA00000715	0
EccDNA00000716	0
EccDNA00000717	0
EccDNA00000718	0
EccDNA00000719	0
EccDNA00000720	0
EccDNA00000721	0
EccDNA00000722	0
EccDNA00000723	0
EccDNA00000724	0
EccDNA00000725	0
EccDNA00000726	0
EccDNA00000727	2
EccDNA00000728	0
EccDNA00000729	0
EccDNA00000730	5
EccDNA00000731	1
EccDNA00000732	0
EccDNA00000733	1
EccDNA00000734	2
EccDNA00000735	0
EccDNA00000736	4
EccDNA00000737	0
EccDNA00000738	20
EccDNA00000739	0
EccDNA00000740	0
EccDNA00000741	0
EccDNA00000742	0
EccDNA00000743	0
EccDNA00000744	1
EccDNA00000745	1
EccDNA00000746	0
EccDNA00000747	0
EccDNA00000748	0
EccDNA00000749	0
EccDNA00000750	0
EccDNA00000751	0
EccDNA00000752	0
EccDNA00000753	0
EccDNA00000754	0
EccDNA00000755	2
EccDNA00000756	2
EccDNA00000757	0
EccDNA00000758	1
EccDNA00000759	0
EccDNA00000760	0
EccDNA00000761	1
EccDNA00000762	0
EccDNA00000763	9
EccDNA00000764	0
EccDNA00000765	0
EccDNA00000766	4
EccDNA00000767	0
EccDNA00000768	0
EccDNA00000769	0
EccDNA00000770	0
EccDNA00000771	0
EccDNA00000772	0
EccDNA00000773	3
EccDNA00000774	0
EccDNA00000775	0
EccDNA00000776	7
EccDNA00000777	3
EccDNA00000778	0
EccDNA00000779	0
EccDNA00000780	0
EccDNA00000781	0
EccDNA00000782	0
EccDNA00000783	0
EccDNA00000784	0
EccDNA00000785	0
EccDNA00000786	0
EccDNA00000787	0
EccDNA00000788	0
EccDNA00000789	0
EccDNA00000790	0
EccDNA00000791	0
EccDNA00000792	0
EccDNA00000793	0
EccDNA00000794	0
EccDNA00000795	0
EccDNA00000796	0
EccDNA00000797	0
EccDNA00000798	0
EccDNA00000799	0
EccDNA00000800	0
EccDNA00000801	0
EccDNA00000802	0
EccDNA00000803	0
EccDNA00000804	0
EccDNA00000805	0
EccDNA00000806	0
EccDNA00000807	1
EccDNA00000808	0
EccDNA00000809	0
EccDNA00000810	0
EccDNA00000811	0
EccDNA00000812	0
EccDNA00000813	0
EccDNA00000814	0
EccDNA00000815	0
EccDNA00000816	0
EccDNA00000817	2
EccDNA00000818	3
EccDNA00000819	0
EccDNA00000820	0
EccDNA00000821	0
EccDNA00000822	0
EccDNA00000823	0
EccDNA00000824	0
EccDNA00000825	0
EccDNA00000826	2
EccDNA00000827	0
EccDNA00000828	0
EccDNA00000829	0
EccDNA00000830	0
EccDNA00000831	0
EccDNA00000832	0
EccDNA00000833	2
EccDNA00000834	0
EccDNA00000835	0
EccDNA00000836	0
EccDNA00000837	10
EccDNA00000838	0
EccDNA00000839	0
EccDNA00000840	0
EccDNA00000841	0
EccDNA00000842	0
EccDNA00000843	0
EccDNA00000844	0
EccDNA00000845	0
EccDNA00000846	0
EccDNA00000847	0
EccDNA00000848	0
EccDNA00000849	0
EccDNA00000850	0
EccDNA00000851	0
EccDNA00000852	0
EccDNA00000853	15
EccDNA00000854	0
EccDNA00000855	1
EccDNA00000856	0
EccDNA00000857	0
EccDNA00000858	0
EccDNA00000859	0
EccDNA00000860	0
EccDNA00000861	0
EccDNA00000862	0
EccDNA00000863	0
EccDNA00000864	0
EccDNA00000865	0
EccDNA00000866	1
EccDNA00000867	1
EccDNA00000868	0
EccDNA00000869	0
EccDNA00000870	0
EccDNA00000871	0
EccDNA00000872	0
EccDNA00000873	0
EccDNA00000874	0
EccDNA00000875	0
EccDNA00000876	4
EccDNA00000877	6
EccDNA00000878	0
EccDNA00000879	0
EccDNA00000880	0
EccDNA00000881	0
EccDNA00000882	0
EccDNA00000883	0
EccDNA00000884	0
EccDNA00000885	3
EccDNA00000886	0
EccDNA00000887	24
EccDNA00000888	0
EccDNA00000889	0
EccDNA00000890	0
EccDNA00000891	0
EccDNA00000892	0
EccDNA00000893	0
EccDNA00000894	0
EccDNA00000895	0
EccDNA00000896	0
EccDNA00000897	0
EccDNA00000898	12
EccDNA00000899	0
EccDNA00000900	5
EccDNA00000901	0
EccDNA00000902	1
EccDNA00000903	0
EccDNA00000904	2
EccDNA00000905	0
EccDNA00000906	7
EccDNA00000907	0
EccDNA00000908	1
EccDNA00000909	1
EccDNA00000910	5
EccDNA00000911	0
EccDNA00000912	0
EccDNA00000913	0
EccDNA00000914	0
EccDNA00000915	0
EccDNA00000916	0
EccDNA00000917	0
EccDNA00000918	0
EccDNA00000919	1
EccDNA00000920	2
EccDNA00000921	1
EccDNA00000922	0
EccDNA00000923	0
EccDNA00000924	0
EccDNA00000925	0
EccDNA00000926	0
EccDNA00000927	11
EccDNA00000928	0
EccDNA00000929	0
EccDNA00000930	0
EccDNA00000931	0
EccDNA00000932	0
EccDNA00000933	0
EccDNA00000934	0
EccDNA00000935	0
EccDNA00000936	0
EccDNA00000937	0
EccDNA00000938	3
EccDNA00000939	0
EccDNA00000940	0
EccDNA00000941	0
EccDNA00000942	0
EccDNA00000943	0
EccDNA00000944	0
EccDNA00000945	0
EccDNA00000946	0
EccDNA00000947	4
EccDNA00000948	12
EccDNA00000949	0
EccDNA00000950	0
EccDNA00000951	0
EccDNA00000952	0
EccDNA00000953	1
EccDNA00000954	0
EccDNA00000955	0
EccDNA00000956	0
EccDNA00000957	4
EccDNA00000958	0
EccDNA00000959	0
EccDNA00000960	0
EccDNA00000961	0
EccDNA00000962	0
EccDNA00000963	0
EccDNA00000964	0
EccDNA00000965	0
EccDNA00000966	0
EccDNA00000967	0
EccDNA00000968	0
EccDNA00000969	0
EccDNA00000970	0
EccDNA00000971	0
EccDNA00000972	0
EccDNA00000973	0
EccDNA00000974	0
EccDNA00000975	0
EccDNA00000976	0
EccDNA00000977	0
EccDNA00000978	6
EccDNA00000979	0
EccDNA00000980	0
EccDNA00000981	0
EccDNA00000982	0
EccDNA00000983	30
EccDNA00000984	0
EccDNA00000985	0
EccDNA00000986	0
EccDNA00000987	4
EccDNA00000988	0
EccDNA00000989	0
EccDNA00000990	0
EccDNA00000991	4
EccDNA00000992	0
EccDNA00000993	0
EccDNA00000994	11
EccDNA00000995	0
EccDNA00000996	0
EccDNA00000997	0
EccDNA00000998	0
EccDNA00000999	34
EccDNA00001000	0
EccDNA00001001	0
EccDNA00001002	0
EccDNA00001003	0
EccDNA00001004	0
EccDNA00001005	0
EccDNA00001006	0
EccDNA00001007	0
EccDNA00001008	0
EccDNA00001009	0
EccDNA00001010	1
EccDNA00001011	4
EccDNA00001012	0
EccDNA00001013	0
EccDNA00001014	0
EccDNA00001015	0
EccDNA00001016	0
EccDNA00001017	0
EccDNA00001018	0
EccDNA00001019	0
EccDNA00001020	0
EccDNA00001021	0
EccDNA00001022	0
EccDNA00001023	0
EccDNA00001024	0
EccDNA00001025	0
EccDNA00001026	0
EccDNA00001027	0
EccDNA00001028	0
EccDNA00001029	0
EccDNA00001030	0
EccDNA00001031	0
EccDNA00001032	5
EccDNA00001033	0
EccDNA00001034	0
EccDNA00001035	0
EccDNA00001036	0
EccDNA00001037	0
EccDNA00001038	0
EccDNA00001039	0
EccDNA00001040	0
EccDNA00001041	0
EccDNA00001042	0
EccDNA00001043	0
EccDNA00001044	0
EccDNA00001045	0
EccDNA00001046	0
EccDNA00001047	0
EccDNA00001048	0
EccDNA00001049	0
EccDNA00001050	0
EccDNA00001051	19
EccDNA00001052	0
EccDNA00001053	0
EccDNA00001054	0
EccDNA00001055	0
EccDNA00001056	14
EccDNA00001057	5
EccDNA00001058	0
EccDNA00001059	0
EccDNA00001060	1
EccDNA00001061	0
EccDNA00001062	0
EccDNA00001063	9
EccDNA00001064	7
EccDNA00001065	15
EccDNA00001066	0
EccDNA00001067	0
EccDNA00001068	0
EccDNA00001069	0
EccDNA00001070	0
EccDNA00001071	0
EccDNA00001072	0
EccDNA00001073	16
EccDNA00001074	0
EccDNA00001075	0
EccDNA00001076	0
EccDNA00001077	19
EccDNA00001078	0
EccDNA00001079	0
EccDNA00001080	0
EccDNA00001081	0
EccDNA00001082	0
EccDNA00001083	0
EccDNA00001084	0
EccDNA00001085	0
EccDNA00001086	0
EccDNA00001087	0
EccDNA00001088	0
EccDNA00001089	0
EccDNA00001090	6
EccDNA00001091	0
EccDNA00001092	0
EccDNA00001093	0
EccDNA00001094	0
EccDNA00001095	0
EccDNA00001096	5
EccDNA00001097	3
EccDNA00001098	0
EccDNA00001099	39
EccDNA00001100	3
EccDNA00001101	0
EccDNA00001102	0
EccDNA00001103	20
EccDNA00001104	0
EccDNA00001105	0
EccDNA00001106	0
EccDNA00001107	0
EccDNA00001108	0
EccDNA00001109	0
EccDNA00001110	0
EccDNA00001111	0
EccDNA00001112	0
EccDNA00001113	0
EccDNA00001114	0
EccDNA00001115	7
EccDNA00001116	0
EccDNA00001117	0
EccDNA00001118	5
EccDNA00001119	0
EccDNA00001120	0
EccDNA00001121	0
EccDNA00001122	4
EccDNA00001123	0
EccDNA00001124	0
EccDNA00001125	0
EccDNA00001126	2
EccDNA00001127	2
EccDNA00001128	0
EccDNA00001129	0
EccDNA00001130	0
EccDNA00001131	0
EccDNA00001132	0
EccDNA00001133	0
EccDNA00001134	0
EccDNA00001135	0
EccDNA00001136	0
EccDNA00001137	0
EccDNA00001138	1
EccDNA00001139	1
EccDNA00001140	0
EccDNA00001141	0
EccDNA00001142	0
EccDNA00001143	0
EccDNA00001144	0
EccDNA00001145	0
EccDNA00001146	0
EccDNA00001147	0
EccDNA00001148	0
EccDNA00001149	0
EccDNA00001150	0
EccDNA00001151	0
EccDNA00001152	0
EccDNA00001153	0
EccDNA00001154	0
EccDNA00001155	0
EccDNA00001156	0
EccDNA00001157	0
EccDNA00001158	0
EccDNA00001159	0
EccDNA00001160	0
EccDNA00001161	0
EccDNA00001162	0
EccDNA00001163	0
EccDNA00001164	0
EccDNA00001165	24
EccDNA00001166	0
EccDNA00001167	0
EccDNA00001168	0
EccDNA00001169	0
EccDNA00001170	1
EccDNA00001171	0
EccDNA00001172	0
EccDNA00001173	0
EccDNA00001174	0
EccDNA00001175	0
EccDNA00001176	2
EccDNA00001177	0
EccDNA00001178	0
EccDNA00001179	0
EccDNA00001180	0
EccDNA00001181	0
EccDNA00001182	0
EccDNA00001183	0
EccDNA00001184	0
EccDNA00001185	0
EccDNA00001186	0
EccDNA00001187	0
EccDNA00001188	0
EccDNA00001189	2
EccDNA00001190	0
EccDNA00001191	0
EccDNA00001192	0
EccDNA00001193	0
EccDNA00001194	0
EccDNA00001195	0
EccDNA00001196	0
EccDNA00001197	0
EccDNA00001198	0
EccDNA00001199	2
EccDNA00001200	0
EccDNA00001201	8
EccDNA00001202	0
EccDNA00001203	0
EccDNA00001204	0
EccDNA00001205	0
EccDNA00001206	0
EccDNA00001207	0
EccDNA00001208	0
EccDNA00001209	0
EccDNA00001210	0
EccDNA00001211	16
EccDNA00001212	23
EccDNA00001213	0
EccDNA00001214	0
EccDNA00001215	0
EccDNA00001216	0
EccDNA00001217	0
EccDNA00001218	0
EccDNA00001219	0
EccDNA00001220	0
EccDNA00001221	0
EccDNA00001222	2
EccDNA00001223	0
EccDNA00001224	0
EccDNA00001225	0
EccDNA00001226	0
EccDNA00001227	0
EccDNA00001228	0
EccDNA00001229	0
EccDNA00001230	9
EccDNA00001231	17
EccDNA00001232	0
EccDNA00001233	0
EccDNA00001234	0
EccDNA00001235	0
EccDNA00001236	0
EccDNA00001237	0
EccDNA00001238	0
EccDNA00001239	8
EccDNA00001240	0
EccDNA00001241	0
EccDNA00001242	0
EccDNA00001243	0
EccDNA00001244	0
EccDNA00001245	0
EccDNA00001246	0
EccDNA00001247	0
EccDNA00001248	1
EccDNA00001249	0
EccDNA00001250	0
EccDNA00001251	0
EccDNA00001252	0
EccDNA00001253	1
EccDNA00001254	1
EccDNA00001255	2
EccDNA00001256	0
EccDNA00001257	0
EccDNA00001258	0
EccDNA00001259	14
EccDNA00001260	0
EccDNA00001261	0
EccDNA00001262	0
EccDNA00001263	4
EccDNA00001264	2
EccDNA00001265	0
EccDNA00001266	0
EccDNA00001267	0
EccDNA00001268	0
EccDNA00001269	0
EccDNA00001270	0
EccDNA00001271	0
EccDNA00001272	0
EccDNA00001273	0
EccDNA00001274	0
EccDNA00001275	0
EccDNA00001276	0
EccDNA00001277	0
EccDNA00001278	18
EccDNA00001279	0
EccDNA00001280	0
EccDNA00001281	0
EccDNA00001282	0
EccDNA00001283	0
EccDNA00001284	0
EccDNA00001285	0
EccDNA00001286	0
EccDNA00001287	0
EccDNA00001288	0
EccDNA00001289	0
EccDNA00001290	0
EccDNA00001291	0
EccDNA00001292	0
EccDNA00001293	6
EccDNA00001294	0
EccDNA00001295	0
EccDNA00001296	0
EccDNA00001297	0
EccDNA00001298	0
EccDNA00001299	10
EccDNA00001300	5
EccDNA00001301	0
EccDNA00001302	0
EccDNA00001303	0
EccDNA00001304	0
EccDNA00001305	8
EccDNA00001306	0
EccDNA00001307	21
EccDNA00001308	0
EccDNA00001309	0
EccDNA00001310	0
EccDNA00001311	0
EccDNA00001312	0
EccDNA00001313	0
EccDNA00001314	8
EccDNA00001315	2
EccDNA00001316	0
EccDNA00001317	0
EccDNA00001318	0
EccDNA00001319	0
EccDNA00001320	0
EccDNA00001321	0
EccDNA00001322	0
EccDNA00001323	0
EccDNA00001324	0
EccDNA00001325	0
EccDNA00001326	0
EccDNA00001327	0
EccDNA00001328	0
EccDNA00001329	0
EccDNA00001330	0
EccDNA00001331	0
EccDNA00001332	3
EccDNA00001333	0
EccDNA00001334	1
EccDNA00001335	0
EccDNA00001336	0
EccDNA00001337	0
EccDNA00001338	0
EccDNA00001339	0
EccDNA00001340	0
EccDNA00001341	0
EccDNA00001342	0
EccDNA00001343	0
EccDNA00001344	0
EccDNA00001345	0
EccDNA00001346	0
EccDNA00001347	0
EccDNA00001348	0
EccDNA00001349	0
EccDNA00001350	0
EccDNA00001351	0
EccDNA00001352	0
EccDNA00001353	0
EccDNA00001354	0
EccDNA00001355	0
EccDNA00001356	0
EccDNA00001357	0
EccDNA00001358	0
EccDNA00001359	0
EccDNA00001360	0
EccDNA00001361	0
EccDNA00001362	0
EccDNA00001363	0
EccDNA00001364	0
EccDNA00001365	0
EccDNA00001366	0
EccDNA00001367	0
EccDNA00001368	0
EccDNA00001369	0
EccDNA00001370	0
EccDNA00001371	0
EccDNA00001372	0
EccDNA00001373	0
EccDNA00001374	0
EccDNA00001375	0
EccDNA00001376	0
EccDNA00001377	0
EccDNA00001378	0
EccDNA00001379	0
EccDNA00001380	0
EccDNA00001381	0
EccDNA00001382	0
EccDNA00001383	0
EccDNA00001384	0
EccDNA00001385	0
EccDNA00001386	0
EccDNA00001387	0
EccDNA00001388	0
EccDNA00001389	0
EccDNA00001390	0
EccDNA00001391	0
EccDNA00001392	0
EccDNA00001393	0
EccDNA00001394	0
EccDNA00001395	0
EccDNA00001396	0
EccDNA00001397	0
EccDNA00001398	0
EccDNA00001399	2
EccDNA00001400	2
EccDNA00001401	0
EccDNA00001402	0
EccDNA00001403	11
EccDNA00001404	0
EccDNA00001405	14
EccDNA00001406	2
EccDNA00001407	0
EccDNA00001408	0
EccDNA00001409	0
EccDNA00001410	0
EccDNA00001411	8
EccDNA00001412	0
EccDNA00001413	0
EccDNA00001414	0
EccDNA00001415	0
EccDNA00001416	0
EccDNA00001417	0
EccDNA00001418	7
EccDNA00001419	0
EccDNA00001420	0
EccDNA00001421	0
EccDNA00001422	0
EccDNA00001423	0
EccDNA00001424	0
EccDNA00001425	0
EccDNA00001426	0
EccDNA00001427	28
EccDNA00001428	9
EccDNA00001429	0
EccDNA00001430	16
EccDNA00001431	22
EccDNA00001432	0
EccDNA00001433	0
EccDNA00001434	1
EccDNA00001435	0
EccDNA00001436	0
EccDNA00001437	0
EccDNA00001438	0
EccDNA00001439	0
EccDNA00001440	0
EccDNA00001441	2
EccDNA00001442	0
EccDNA00001443	2
EccDNA00001444	12
EccDNA00001445	0
EccDNA00001446	1
EccDNA00001447	0
EccDNA00001448	0
EccDNA00001449	0
EccDNA00001450	0
EccDNA00001451	0
EccDNA00001452	0
EccDNA00001453	0
EccDNA00001454	0
EccDNA00001455	10
EccDNA00001456	0
EccDNA00001457	9
EccDNA00001458	8
EccDNA00001459	6
EccDNA00001460	0
EccDNA00001461	0
EccDNA00001462	0
EccDNA00001463	0
EccDNA00001464	0
EccDNA00001465	0
EccDNA00001466	0
EccDNA00001467	0
EccDNA00001468	0
EccDNA00001469	0
EccDNA00001470	0
EccDNA00001471	0
EccDNA00001472	0
EccDNA00001473	0
EccDNA00001474	0
EccDNA00001475	2
EccDNA00001476	2
EccDNA00001477	0
EccDNA00001478	0
EccDNA00001479	0
EccDNA00001480	0
EccDNA00001481	0
EccDNA00001482	0
EccDNA00001483	0
EccDNA00001484	0
EccDNA00001485	5
EccDNA00001486	0
EccDNA00001487	0
EccDNA00001488	0
EccDNA00001489	0
EccDNA00001490	0
EccDNA00001491	0
EccDNA00001492	0
EccDNA00001493	0
EccDNA00001494	0
EccDNA00001495	0
EccDNA00001496	0
EccDNA00001497	0
EccDNA00001498	0
EccDNA00001499	57
EccDNA00001500	0
EccDNA00001501	1
EccDNA00001502	26
EccDNA00001503	0
EccDNA00001504	0
EccDNA00001505	37
EccDNA00001506	0
EccDNA00001507	0
EccDNA00001508	0
EccDNA00001509	0
EccDNA00001510	3
EccDNA00001511	3
EccDNA00001512	0
EccDNA00001513	0
EccDNA00001514	0
EccDNA00001515	3
EccDNA00001516	0
EccDNA00001517	0
EccDNA00001518	0
EccDNA00001519	0
EccDNA00001520	11
EccDNA00001521	0
EccDNA00001522	0
EccDNA00001523	0
EccDNA00001524	0
EccDNA00001525	0
EccDNA00001526	0
EccDNA00001527	0
EccDNA00001528	0
EccDNA00001529	3
EccDNA00001530	0
EccDNA00001531	0
EccDNA00001532	7
EccDNA00001533	9
EccDNA00001534	0
EccDNA00001535	0
EccDNA00001536	3
EccDNA00001537	0
EccDNA00001538	0
EccDNA00001539	0
EccDNA00001540	0
EccDNA00001541	0
EccDNA00001542	0
EccDNA00001543	6
EccDNA00001544	0
EccDNA00001545	0
EccDNA00001546	0
EccDNA00001547	0
EccDNA00001548	0
EccDNA00001549	5
EccDNA00001550	0
EccDNA00001551	16
EccDNA00001552	0
EccDNA00001553	4
EccDNA00001554	0
EccDNA00001555	0
EccDNA00001556	14
EccDNA00001557	0
EccDNA00001558	0
EccDNA00001559	0
EccDNA00001560	0
EccDNA00001561	0
EccDNA00001562	0
EccDNA00001563	0
EccDNA00001564	0
EccDNA00001565	0
EccDNA00001566	0
EccDNA00001567	0
EccDNA00001568	3
EccDNA00001569	0
EccDNA00001570	0
EccDNA00001571	0
EccDNA00001572	0
EccDNA00001573	3
EccDNA00001574	3
EccDNA00001575	3
EccDNA00001576	0
EccDNA00001577	0
EccDNA00001578	0
EccDNA00001579	0
EccDNA00001580	0
EccDNA00001581	0
EccDNA00001582	0
EccDNA00001583	0
EccDNA00001584	0
EccDNA00001585	0
EccDNA00001586	0
EccDNA00001587	0
EccDNA00001588	0
EccDNA00001589	0
EccDNA00001590	0
EccDNA00001591	0
EccDNA00001592	9
EccDNA00001593	0
EccDNA00001594	16
EccDNA00001595	0
EccDNA00001596	0
EccDNA00001597	0
EccDNA00001598	0
EccDNA00001599	0
EccDNA00001600	0
EccDNA00001601	0
EccDNA00001602	2
EccDNA00001603	0
EccDNA00001604	0
EccDNA00001605	0
EccDNA00001606	0
EccDNA00001607	0
EccDNA00001608	0
EccDNA00001609	2
EccDNA00001610	0
EccDNA00001611	0
EccDNA00001612	0
EccDNA00001613	0
EccDNA00001614	0
EccDNA00001615	0
EccDNA00001616	0
EccDNA00001617	1
EccDNA00001618	0
EccDNA00001619	0
EccDNA00001620	0
EccDNA00001621	0
EccDNA00001622	0
EccDNA00001623	0
EccDNA00001624	15
EccDNA00001625	0
EccDNA00001626	0
EccDNA00001627	0
EccDNA00001628	0
EccDNA00001629	0
EccDNA00001630	0
EccDNA00001631	0
EccDNA00001632	0
EccDNA00001633	0
EccDNA00001634	0
EccDNA00001635	0
EccDNA00001636	0
EccDNA00001637	0
EccDNA00001638	0
EccDNA00001639	2
EccDNA00001640	4
EccDNA00001641	0
EccDNA00001642	0
EccDNA00001643	0
EccDNA00001644	0
EccDNA00001645	0
EccDNA00001646	0
EccDNA00001647	6
EccDNA00001648	1
EccDNA00001649	1
EccDNA00001650	0
EccDNA00001651	0
EccDNA00001652	0
EccDNA00001653	0
EccDNA00001654	0
EccDNA00001655	0
EccDNA00001656	0
EccDNA00001657	0
EccDNA00001658	0
EccDNA00001659	0
EccDNA00001660	0
EccDNA00001661	0
EccDNA00001662	0
EccDNA00001663	0
EccDNA00001664	0
EccDNA00001665	0
EccDNA00001666	0
EccDNA00001667	0
EccDNA00001668	0
EccDNA00001669	0
EccDNA00001670	0
EccDNA00001671	0
EccDNA00001672	0
EccDNA00001673	0
EccDNA00001674	0
EccDNA00001675	0
EccDNA00001676	0
EccDNA00001677	0
EccDNA00001678	0
EccDNA00001679	0
EccDNA00001680	0
EccDNA00001681	0
EccDNA00001682	0
EccDNA00001683	0
EccDNA00001684	0
EccDNA00001685	0
EccDNA00001686	0
EccDNA00001687	0
EccDNA00001688	0
EccDNA00001689	0
EccDNA00001690	3
EccDNA00001691	0
EccDNA00001692	0
EccDNA00001693	12
EccDNA00001694	2
EccDNA00001695	0
EccDNA00001696	0
EccDNA00001697	0
EccDNA00001698	0
EccDNA00001699	0
EccDNA00001700	0
EccDNA00001701	0
EccDNA00001702	6
EccDNA00001703	0
EccDNA00001704	0
EccDNA00001705	0
EccDNA00001706	0
EccDNA00001707	0
EccDNA00001708	0
EccDNA00001709	0
EccDNA00001710	0
EccDNA00001711	0
EccDNA00001712	0
EccDNA00001713	0
EccDNA00001714	0
EccDNA00001715	0
EccDNA00001716	19
EccDNA00001717	0
EccDNA00001718	0
EccDNA00001719	0
EccDNA00001720	0
EccDNA00001721	0
EccDNA00001722	0
EccDNA00001723	0
EccDNA00001724	0
EccDNA00001725	0
EccDNA00001726	5
EccDNA00001727	0
EccDNA00001728	0
EccDNA00001729	0
EccDNA00001730	2
EccDNA00001731	0
EccDNA00001732	0
EccDNA00001733	0
EccDNA00001734	0
EccDNA00001735	0
EccDNA00001736	0
EccDNA00001737	0
EccDNA00001738	0
EccDNA00001739	0
EccDNA00001740	0
EccDNA00001741	0
EccDNA00001742	0
EccDNA00001743	4
EccDNA00001744	0
EccDNA00001745	0
EccDNA00001746	0
EccDNA00001747	0
EccDNA00001748	0
EccDNA00001749	0
EccDNA00001750	0
EccDNA00001751	0
EccDNA00001752	0
EccDNA00001753	0
EccDNA00001754	17
EccDNA00001755	0
EccDNA00001756	0
EccDNA00001757	0
EccDNA00001758	0
EccDNA00001759	4
EccDNA00001760	0
EccDNA00001761	0
EccDNA00001762	0
EccDNA00001763	0
EccDNA00001764	0
EccDNA00001765	0
EccDNA00001766	0
EccDNA00001767	0
EccDNA00001768	0
EccDNA00001769	0
EccDNA00001770	0
EccDNA00001771	0
EccDNA00001772	0
EccDNA00001773	0
EccDNA00001774	0
EccDNA00001775	0
EccDNA00001776	0
EccDNA00001777	0
EccDNA00001778	0
EccDNA00001779	0
EccDNA00001780	0
EccDNA00001781	0
EccDNA00001782	0
EccDNA00001783	0
EccDNA00001784	0
EccDNA00001785	0
EccDNA00001786	8
EccDNA00001787	0
EccDNA00001788	6
EccDNA00001789	0
EccDNA00001790	0
EccDNA00001791	0
EccDNA00001792	0
EccDNA00001793	0
EccDNA00001794	0
EccDNA00001795	0
EccDNA00001796	0
EccDNA00001797	0
EccDNA00001798	0
EccDNA00001799	0
EccDNA00001800	0
EccDNA00001801	3
EccDNA00001802	0
EccDNA00001803	6
EccDNA00001804	0
EccDNA00001805	0
EccDNA00001806	18
EccDNA00001807	0
EccDNA00001808	0
EccDNA00001809	0
EccDNA00001810	6
EccDNA00001811	0
EccDNA00001812	0
EccDNA00001813	0
EccDNA00001814	0
EccDNA00001815	0
EccDNA00001816	0
EccDNA00001817	0
EccDNA00001818	0
EccDNA00001819	0
EccDNA00001820	0
EccDNA00001821	0
EccDNA00001822	0
EccDNA00001823	0
EccDNA00001824	0
EccDNA00001825	0
EccDNA00001826	0
EccDNA00001827	0
EccDNA00001828	21
EccDNA00001829	6
EccDNA00001830	0
EccDNA00001831	0
EccDNA00001832	0
EccDNA00001833	0
EccDNA00001834	0
EccDNA00001835	0
EccDNA00001836	0
EccDNA00001837	0
EccDNA00001838	0
EccDNA00001839	0
EccDNA00001840	0
EccDNA00001841	0
EccDNA00001842	0
EccDNA00001843	0
EccDNA00001844	0
EccDNA00001845	0
EccDNA00001846	0
EccDNA00001847	0
EccDNA00001848	0
EccDNA00001849	0
EccDNA00001850	42
EccDNA00001851	0
EccDNA00001852	0
EccDNA00001853	0
EccDNA00001854	0
EccDNA00001855	0
EccDNA00001856	0
EccDNA00001857	0
EccDNA00001858	3649
EccDNA00001859	0
EccDNA00001860	0
EccDNA00001861	0
EccDNA00001862	0
EccDNA00001863	0
EccDNA00001864	0
EccDNA00001865	0
EccDNA00001866	5
EccDNA00001867	0
EccDNA00001868	0
EccDNA00001869	0
EccDNA00001870	0
EccDNA00001871	0
EccDNA00001872	0
EccDNA00001873	8
EccDNA00001874	0
EccDNA00001875	0
EccDNA00001876	0
EccDNA00001877	0
EccDNA00001878	0
EccDNA00001879	0
EccDNA00001880	0
EccDNA00001881	0
EccDNA00001882	0
EccDNA00001883	0
EccDNA00001884	21
EccDNA00001885	0
EccDNA00001886	0
EccDNA00001887	0
EccDNA00001888	0
EccDNA00001889	0
EccDNA00001890	0
EccDNA00001891	0
EccDNA00001892	0
EccDNA00001893	0
EccDNA00001894	0
EccDNA00001895	0
EccDNA00001896	0
EccDNA00001897	0
EccDNA00001898	0
EccDNA00001899	0
EccDNA00001900	0
EccDNA00001901	0
EccDNA00001902	3
EccDNA00001903	0
EccDNA00001904	0
EccDNA00001905	0
EccDNA00001906	0
EccDNA00001907	0
EccDNA00001908	0
EccDNA00001909	0
EccDNA00001910	0
EccDNA00001911	0
EccDNA00001912	0
EccDNA00001913	0
EccDNA00001914	0
EccDNA00001915	0
EccDNA00001916	0
EccDNA00001917	0
EccDNA00001918	0
EccDNA00001919	0
EccDNA00001920	0
EccDNA00001921	0
EccDNA00001922	0
EccDNA00001923	0
EccDNA00001924	0
EccDNA00001925	0
EccDNA00001926	0
EccDNA00001927	0
EccDNA00001928	0
EccDNA00001929	0
EccDNA00001930	0
EccDNA00001931	1
EccDNA00001932	0
EccDNA00001933	0
EccDNA00001934	0
EccDNA00001935	0
EccDNA00001936	0
EccDNA00001937	0
EccDNA00001938	0
EccDNA00001939	0
EccDNA00001940	0
EccDNA00001941	2
EccDNA00001942	0
EccDNA00001943	0
EccDNA00001944	0
EccDNA00001945	0
EccDNA00001946	0
EccDNA00001947	0
EccDNA00001948	0
EccDNA00001949	0
EccDNA00001950	0
EccDNA00001951	0
EccDNA00001952	0
EccDNA00001953	0
EccDNA00001954	1
EccDNA00001955	0
EccDNA00001956	0
EccDNA00001957	0
EccDNA00001958	0
EccDNA00001959	1
EccDNA00001960	0
EccDNA00001961	0
EccDNA00001962	0
EccDNA00001963	0
EccDNA00001964	0
EccDNA00001965	0
EccDNA00001966	0
EccDNA00001967	0
EccDNA00001968	0
EccDNA00001969	0
EccDNA00001970	0
EccDNA00001971	0
EccDNA00001972	0
EccDNA00001973	7
EccDNA00001974	0
EccDNA00001975	0
EccDNA00001976	0
EccDNA00001977	0
EccDNA00001978	0
EccDNA00001979	0
EccDNA00001980	0
EccDNA00001981	0
	7273

## Sheet: F3
ID	Fgr-3
EccDNA00000001	0
EccDNA00000002	1
EccDNA00000003	0
EccDNA00000004	0
EccDNA00000005	0
EccDNA00000006	0
EccDNA00000007	0
EccDNA00000008	0
EccDNA00000009	0
EccDNA00000010	0
EccDNA00000011	0
EccDNA00000012	0
EccDNA00000013	0
EccDNA00000014	0
EccDNA00000015	0
EccDNA00000016	0
EccDNA00000017	0
EccDNA00000018	3
EccDNA00000019	0
EccDNA00000020	0
EccDNA00000021	0
EccDNA00000022	0
EccDNA00000023	0
EccDNA00000024	0
EccDNA00000025	0
EccDNA00000026	14
EccDNA00000027	0
EccDNA00000028	0
EccDNA00000029	0
EccDNA00000030	9
EccDNA00000031	0
EccDNA00000032	0
EccDNA00000033	0
EccDNA00000034	0
EccDNA00000035	0
EccDNA00000036	16
EccDNA00000037	0
EccDNA00000038	0
EccDNA00000039	0
EccDNA00000040	0
EccDNA00000041	3
EccDNA00000042	0
EccDNA00000043	0
EccDNA00000044	0
EccDNA00000045	0
EccDNA00000046	4
EccDNA00000047	0
EccDNA00000048	0
EccDNA00000049	0
EccDNA00000050	0
EccDNA00000051	0
EccDNA00000052	0
EccDNA00000053	0
EccDNA00000054	5
EccDNA00000055	10
EccDNA00000056	0
EccDNA00000057	0
EccDNA00000058	0
EccDNA00000059	0
EccDNA00000060	8
EccDNA00000061	0
EccDNA00000062	0
EccDNA00000063	0
EccDNA00000064	0
EccDNA00000065	0
EccDNA00000066	0
EccDNA00000067	0
EccDNA00000068	0
EccDNA00000069	0
EccDNA00000070	0
EccDNA00000071	4
EccDNA00000072	0
EccDNA00000073	4
EccDNA00000074	0
EccDNA00000075	2
EccDNA00000076	0
EccDNA00000077	0
EccDNA00000078	0
EccDNA00000079	0
EccDNA00000080	6
EccDNA00000081	0
EccDNA00000082	0
EccDNA00000083	0
EccDNA00000084	0
EccDNA00000085	2
EccDNA00000086	0
EccDNA00000087	0
EccDNA00000088	0
EccDNA00000089	0
EccDNA00000090	1
EccDNA00000091	0
EccDNA00000092	0
EccDNA00000093	0
EccDNA00000094	0
EccDNA00000095	0
EccDNA00000096	0
EccDNA00000097	2
EccDNA00000098	0
EccDNA00000099	0
EccDNA00000100	0
EccDNA00000101	0
EccDNA00000102	4
EccDNA00000103	4
EccDNA00000104	0
EccDNA00000105	0
EccDNA00000106	10
EccDNA00000107	0
EccDNA00000108	0
EccDNA00000109	0
EccDNA00000110	4
EccDNA00000111	0
EccDNA00000112	0
EccDNA00000113	2
EccDNA00000114	0
EccDNA00000115	0
EccDNA00000116	0
EccDNA00000117	0
EccDNA00000118	6
EccDNA00000119	3
EccDNA00000120	0
EccDNA00000121	0
EccDNA00000122	0
EccDNA00000123	0
EccDNA00000124	0
EccDNA00000125	0
EccDNA00000126	0
EccDNA00000127	0
EccDNA00000128	0
EccDNA00000129	0
EccDNA00000130	0
EccDNA00000131	25
EccDNA00000132	0
EccDNA00000133	0
EccDNA00000134	0
EccDNA00000135	0
EccDNA00000136	0
EccDNA00000137	12
EccDNA00000138	0
EccDNA00000139	4
EccDNA00000140	0
EccDNA00000141	0
EccDNA00000142	0
EccDNA00000143	12
EccDNA00000144	0
EccDNA00000145	1
EccDNA00000146	0
EccDNA00000147	0
EccDNA00000148	0
EccDNA00000149	0
EccDNA00000150	0
EccDNA00000151	0
EccDNA00000152	1
EccDNA00000153	1
EccDNA00000154	0
EccDNA00000155	0
EccDNA00000156	0
EccDNA00000157	0
EccDNA00000158	0
EccDNA00000159	0
EccDNA00000160	0
EccDNA00000161	0
EccDNA00000162	0
EccDNA00000163	0
EccDNA00000164	0
EccDNA00000165	0
EccDNA00000166	0
EccDNA00000167	46
EccDNA00000168	0
EccDNA00000169	0
EccDNA00000170	0
EccDNA00000171	0
EccDNA00000172	0
EccDNA00000173	0
EccDNA00000174	0
EccDNA00000175	0
EccDNA00000176	0
EccDNA00000177	4
EccDNA00000178	0
EccDNA00000179	0
EccDNA00000180	0
EccDNA00000181	0
EccDNA00000182	0
EccDNA00000183	6
EccDNA00000184	1
EccDNA00000185	0
EccDNA00000186	0
EccDNA00000187	5
EccDNA00000188	6
EccDNA00000189	41
EccDNA00000190	0
EccDNA00000191	0
EccDNA00000192	0
EccDNA00000193	1
EccDNA00000194	0
EccDNA00000195	0
EccDNA00000196	3
EccDNA00000197	1
EccDNA00000198	2
EccDNA00000199	0
EccDNA00000200	2
EccDNA00000201	0
EccDNA00000202	0
EccDNA00000203	3
EccDNA00000204	0
EccDNA00000205	0
EccDNA00000206	0
EccDNA00000207	0
EccDNA00000208	0
EccDNA00000209	0
EccDNA00000210	0
EccDNA00000211	0
EccDNA00000212	0
EccDNA00000213	0
EccDNA00000214	0
EccDNA00000215	0
EccDNA00000216	14
EccDNA00000217	0
EccDNA00000218	4
EccDNA00000219	0
EccDNA00000220	0
EccDNA00000221	0
EccDNA00000222	0
EccDNA00000223	0
EccDNA00000224	0
EccDNA00000225	0
EccDNA00000226	0
EccDNA00000227	0
EccDNA00000228	0
EccDNA00000229	0
EccDNA00000230	0
EccDNA00000231	0
EccDNA00000232	0
EccDNA00000233	0
EccDNA00000234	0
EccDNA00000235	13
EccDNA00000236	0
EccDNA00000237	0
EccDNA00000238	0
EccDNA00000239	0
EccDNA00000240	0
EccDNA00000241	0
EccDNA00000242	0
EccDNA00000243	0
EccDNA00000244	0
EccDNA00000245	0
EccDNA00000246	0
EccDNA00000247	0
EccDNA00000248	2
EccDNA00000249	0
EccDNA00000250	0
EccDNA00000251	6
EccDNA00000252	2
EccDNA00000253	2
EccDNA00000254	0
EccDNA00000255	0
EccDNA00000256	0
EccDNA00000257	0
EccDNA00000258	0
EccDNA00000259	0
EccDNA00000260	6
EccDNA00000261	0
EccDNA00000262	0
EccDNA00000263	0
EccDNA00000264	0
EccDNA00000265	4
EccDNA00000266	0
EccDNA00000267	0
EccDNA00000268	0
EccDNA00000269	0
EccDNA00000270	0
EccDNA00000271	0
EccDNA00000272	0
EccDNA00000273	0
EccDNA00000274	0
EccDNA00000275	1
EccDNA00000276	2
EccDNA00000277	0
EccDNA00000278	3
EccDNA00000279	0
EccDNA00000280	0
EccDNA00000281	0
EccDNA00000282	14
EccDNA00000283	0
EccDNA00000284	0
EccDNA00000285	0
EccDNA00000286	0
EccDNA00000287	0
EccDNA00000288	3
EccDNA00000289	0
EccDNA00000290	0
EccDNA00000291	0
EccDNA00000292	0
EccDNA00000293	9
EccDNA00000294	0
EccDNA00000295	0
EccDNA00000296	5
EccDNA00000297	3
EccDNA00000298	2
EccDNA00000299	2
EccDNA00000300	2
EccDNA00000301	0
EccDNA00000302	2
EccDNA00000303	3
EccDNA00000304	0
EccDNA00000305	0
EccDNA00000306	0
EccDNA00000307	0
EccDNA00000308	5
EccDNA00000309	0
EccDNA00000310	2
EccDNA00000311	0
EccDNA00000312	0
EccDNA00000313	3
EccDNA00000314	0
EccDNA00000315	0
EccDNA00000316	0
EccDNA00000317	0
EccDNA00000318	0
EccDNA00000319	0
EccDNA00000320	0
EccDNA00000321	0
EccDNA00000322	0
EccDNA00000323	0
EccDNA00000324	0
EccDNA00000325	0
EccDNA00000326	0
EccDNA00000327	2
EccDNA00000328	0
EccDNA00000329	0
EccDNA00000330	0
EccDNA00000331	0
EccDNA00000332	0
EccDNA00000333	0
EccDNA00000334	0
EccDNA00000335	1
EccDNA00000336	4
EccDNA00000337	0
EccDNA00000338	9
EccDNA00000339	0
EccDNA00000340	0
EccDNA00000341	0
EccDNA00000342	0
EccDNA00000343	0
EccDNA00000344	0
EccDNA00000345	0
EccDNA00000346	0
EccDNA00000347	0
EccDNA00000348	0
EccDNA00000349	0
EccDNA00000350	0
EccDNA00000351	0
EccDNA00000352	0
EccDNA00000353	0
EccDNA00000354	0
EccDNA00000355	3
EccDNA00000356	0
EccDNA00000357	0
EccDNA00000358	0
EccDNA00000359	0
EccDNA00000360	4
EccDNA00000361	1
EccDNA00000362	0
EccDNA00000363	0
EccDNA00000364	0
EccDNA00000365	0
EccDNA00000366	0
EccDNA00000367	0
EccDNA00000368	2
EccDNA00000369	0
EccDNA00000370	0
EccDNA00000371	0
EccDNA00000372	0
EccDNA00000373	0
EccDNA00000374	2
EccDNA00000375	0
EccDNA00000376	0
EccDNA00000377	4
EccDNA00000378	2
EccDNA00000379	0
EccDNA00000380	3
EccDNA00000381	3
EccDNA00000382	0
EccDNA00000383	0
EccDNA00000384	4
EccDNA00000385	10
EccDNA00000386	0
EccDNA00000387	0
EccDNA00000388	2
EccDNA00000389	20
EccDNA00000390	0
EccDNA00000391	0
EccDNA00000392	0
EccDNA00000393	0
EccDNA00000394	0
EccDNA00000395	0
EccDNA00000396	0
EccDNA00000397	27
EccDNA00000398	0
EccDNA00000399	2
EccDNA00000400	2
EccDNA00000401	0
EccDNA00000402	0
EccDNA00000403	0
EccDNA00000404	0
EccDNA00000405	16
EccDNA00000406	1
EccDNA00000407	0
EccDNA00000408	0
EccDNA00000409	0
EccDNA00000410	3
EccDNA00000411	0
EccDNA00000412	0
EccDNA00000413	0
EccDNA00000414	0
EccDNA00000415	0
EccDNA00000416	0
EccDNA00000417	0
EccDNA00000418	0
EccDNA00000419	0
EccDNA00000420	0
EccDNA00000421	10
EccDNA00000422	0
EccDNA00000423	0
EccDNA00000424	0
EccDNA00000425	0
EccDNA00000426	0
EccDNA00000427	0
EccDNA00000428	0
EccDNA00000429	0
EccDNA00000430	0
EccDNA00000431	5
EccDNA00000432	4
EccDNA00000433	0
EccDNA00000434	3
EccDNA00000435	0
EccDNA00000436	2
EccDNA00000437	0
EccDNA00000438	0
EccDNA00000439	0
EccDNA00000440	0
EccDNA00000441	0
EccDNA00000442	0
EccDNA00000443	0
EccDNA00000444	0
EccDNA00000445	1
EccDNA00000446	2
EccDNA00000447	0
EccDNA00000448	0
EccDNA00000449	0
EccDNA00000450	0
EccDNA00000451	0
EccDNA00000452	3
EccDNA00000453	0
EccDNA00000454	0
EccDNA00000455	0
EccDNA00000456	0
EccDNA00000457	0
EccDNA00000458	10
EccDNA00000459	0
EccDNA00000460	0
EccDNA00000461	0
EccDNA00000462	0
EccDNA00000463	0
EccDNA00000464	4
EccDNA00000465	0
EccDNA00000466	0
EccDNA00000467	0
EccDNA00000468	0
EccDNA00000469	0
EccDNA00000470	0
EccDNA00000471	8
EccDNA00000472	0
EccDNA00000473	4
EccDNA00000474	0
EccDNA00000475	0
EccDNA00000476	1
EccDNA00000477	4
EccDNA00000478	0
EccDNA00000479	0
EccDNA00000480	0
EccDNA00000481	11
EccDNA00000482	1
EccDNA00000483	0
EccDNA00000484	1
EccDNA00000485	0
EccDNA00000486	0
EccDNA00000487	0
EccDNA00000488	0
EccDNA00000489	4
EccDNA00000490	3
EccDNA00000491	0
EccDNA00000492	0
EccDNA00000493	2
EccDNA00000494	0
EccDNA00000495	12
EccDNA00000496	0
EccDNA00000497	0
EccDNA00000498	2
EccDNA00000499	2
EccDNA00000500	0
EccDNA00000501	0
EccDNA00000502	0
EccDNA00000503	0
EccDNA00000504	0
EccDNA00000505	8
EccDNA00000506	6
EccDNA00000507	9
EccDNA00000508	84
EccDNA00000509	0
EccDNA00000510	0
EccDNA00000511	0
EccDNA00000512	84
EccDNA00000513	0
EccDNA00000514	0
EccDNA00000515	12
EccDNA00000516	0
EccDNA00000517	0
EccDNA00000518	3
EccDNA00000519	3
EccDNA00000520	4
EccDNA00000521	0
EccDNA00000522	4
EccDNA00000523	0
EccDNA00000524	0
EccDNA00000525	0
EccDNA00000526	0
EccDNA00000527	0
EccDNA00000528	3
EccDNA00000529	0
EccDNA00000530	14
EccDNA00000531	0
EccDNA00000532	0
EccDNA00000533	0
EccDNA00000534	0
EccDNA00000535	0
EccDNA00000536	0
EccDNA00000537	0
EccDNA00000538	2
EccDNA00000539	0
EccDNA00000540	8
EccDNA00000541	0
EccDNA00000542	0
EccDNA00000543	0
EccDNA00000544	0
EccDNA00000545	0
EccDNA00000546	0
EccDNA00000547	0
EccDNA00000548	0
EccDNA00000549	2
EccDNA00000550	4
EccDNA00000551	0
EccDNA00000552	0
EccDNA00000553	0
EccDNA00000554	4
EccDNA00000555	0
EccDNA00000556	0
EccDNA00000557	0
EccDNA00000558	3
EccDNA00000559	0
EccDNA00000560	0
EccDNA00000561	0
EccDNA00000562	0
EccDNA00000563	0
EccDNA00000564	0
EccDNA00000565	0
EccDNA00000566	0
EccDNA00000567	0
EccDNA00000568	0
EccDNA00000569	36
EccDNA00000570	0
EccDNA00000571	0
EccDNA00000572	0
EccDNA00000573	0
EccDNA00000574	0
EccDNA00000575	0
EccDNA00000576	0
EccDNA00000577	0
EccDNA00000578	0
EccDNA00000579	1891
EccDNA00000580	0
EccDNA00000581	0
EccDNA00000582	0
EccDNA00000583	0
EccDNA00000584	0
EccDNA00000585	0
EccDNA00000586	0
EccDNA00000587	0
EccDNA00000588	0
EccDNA00000589	13
EccDNA00000590	0
EccDNA00000591	2
EccDNA00000592	9
EccDNA00000593	0
EccDNA00000594	20
EccDNA00000595	0
EccDNA00000596	0
EccDNA00000597	0
EccDNA00000598	0
EccDNA00000599	0
EccDNA00000600	0
EccDNA00000601	8
EccDNA00000602	0
EccDNA00000603	0
EccDNA00000604	0
EccDNA00000605	2
EccDNA00000606	0
EccDNA00000607	0
EccDNA00000608	0
EccDNA00000609	0
EccDNA00000610	0
EccDNA00000611	0
EccDNA00000612	0
EccDNA00000613	0
EccDNA00000614	0
EccDNA00000615	0
EccDNA00000616	0
EccDNA00000617	0
EccDNA00000618	0
EccDNA00000619	14
EccDNA00000620	0
EccDNA00000621	0
EccDNA00000622	0
EccDNA00000623	0
EccDNA00000624	5
EccDNA00000625	0
EccDNA00000626	0
EccDNA00000627	0
EccDNA00000628	0
EccDNA00000629	5
EccDNA00000630	6
EccDNA00000631	0
EccDNA00000632	0
EccDNA00000633	0
EccDNA00000634	0
EccDNA00000635	6
EccDNA00000636	0
EccDNA00000637	0
EccDNA00000638	0
EccDNA00000639	0
EccDNA00000640	0
EccDNA00000641	16
EccDNA00000642	0
EccDNA00000643	0
EccDNA00000644	0
EccDNA00000645	1
EccDNA00000646	0
EccDNA00000647	0
EccDNA00000648	0
EccDNA00000649	4
EccDNA00000650	5
EccDNA00000651	0
EccDNA00000652	0
EccDNA00000653	0
EccDNA00000654	0
EccDNA00000655	0
EccDNA00000656	0
EccDNA00000657	0
EccDNA00000658	0
EccDNA00000659	5
EccDNA00000660	0
EccDNA00000661	0
EccDNA00000662	0
EccDNA00000663	0
EccDNA00000664	0
EccDNA00000665	0
EccDNA00000666	0
EccDNA00000667	0
EccDNA00000668	2
EccDNA00000669	0
EccDNA00000670	0
EccDNA00000671	0
EccDNA00000672	0
EccDNA00000673	0
EccDNA00000674	0
EccDNA00000675	0
EccDNA00000676	0
EccDNA00000677	5
EccDNA00000678	0
EccDNA00000679	0
EccDNA00000680	0
EccDNA00000681	0
EccDNA00000682	0
EccDNA00000683	0
EccDNA00000684	0
EccDNA00000685	0
EccDNA00000686	0
EccDNA00000687	0
EccDNA00000688	0
EccDNA00000689	0
EccDNA00000690	0
EccDNA00000691	0
EccDNA00000692	0
EccDNA00000693	0
EccDNA00000694	0
EccDNA00000695	0
EccDNA00000696	0
EccDNA00000697	0
EccDNA00000698	0
EccDNA00000699	0
EccDNA00000700	0
EccDNA00000701	0
EccDNA00000702	0
EccDNA00000703	0
EccDNA00000704	0
EccDNA00000705	0
EccDNA00000706	0
EccDNA00000707	0
EccDNA00000708	1
EccDNA00000709	1
EccDNA00000710	0
EccDNA00000711	0
EccDNA00000712	2
EccDNA00000713	1
EccDNA00000714	1
EccDNA00000715	1
EccDNA00000716	1
EccDNA00000717	0
EccDNA00000718	14
EccDNA00000719	4
EccDNA00000720	0
EccDNA00000721	2
EccDNA00000722	0
EccDNA00000723	0
EccDNA00000724	0
EccDNA00000725	0
EccDNA00000726	11
EccDNA00000727	0
EccDNA00000728	0
EccDNA00000729	6
EccDNA00000730	0
EccDNA00000731	0
EccDNA00000732	0
EccDNA00000733	0
EccDNA00000734	3
EccDNA00000735	0
EccDNA00000736	0
EccDNA00000737	0
EccDNA00000738	0
EccDNA00000739	0
EccDNA00000740	0
EccDNA00000741	0
EccDNA00000742	0
EccDNA00000743	0
EccDNA00000744	0
EccDNA00000745	0
EccDNA00000746	0
EccDNA00000747	0
EccDNA00000748	0
EccDNA00000749	0
EccDNA00000750	0
EccDNA00000751	0
EccDNA00000752	11
EccDNA00000753	1
EccDNA00000754	4
EccDNA00000755	2
EccDNA00000756	0
EccDNA00000757	0
EccDNA00000758	0
EccDNA00000759	0
EccDNA00000760	0
EccDNA00000761	0
EccDNA00000762	0
EccDNA00000763	0
EccDNA00000764	0
EccDNA00000765	0
EccDNA00000766	0
EccDNA00000767	0
EccDNA00000768	0
EccDNA00000769	0
EccDNA00000770	0
EccDNA00000771	0
EccDNA00000772	0
EccDNA00000773	0
EccDNA00000774	0
EccDNA00000775	0
EccDNA00000776	0
EccDNA00000777	26
EccDNA00000778	6
EccDNA00000779	0
EccDNA00000780	0
EccDNA00000781	0
EccDNA00000782	0
EccDNA00000783	4
EccDNA00000784	5
EccDNA00000785	0
EccDNA00000786	0
EccDNA00000787	0
EccDNA00000788	0
EccDNA00000789	0
EccDNA00000790	0
EccDNA00000791	0
EccDNA00000792	0
EccDNA00000793	0
EccDNA00000794	0
EccDNA00000795	0
EccDNA00000796	0
EccDNA00000797	5
EccDNA00000798	0
EccDNA00000799	0
EccDNA00000800	0
EccDNA00000801	0
EccDNA00000802	0
EccDNA00000803	0
EccDNA00000804	0
EccDNA00000805	0
EccDNA00000806	0
EccDNA00000807	0
EccDNA00000808	1
EccDNA00000809	0
EccDNA00000810	6
EccDNA00000811	4
EccDNA00000812	3
EccDNA00000813	0
EccDNA00000814	3
EccDNA00000815	1
EccDNA00000816	3
EccDNA00000817	0
EccDNA00000818	0
EccDNA00000819	0
EccDNA00000820	0
EccDNA00000821	0
EccDNA00000822	0
EccDNA00000823	0
EccDNA00000824	0
EccDNA00000825	0
EccDNA00000826	0
EccDNA00000827	0
EccDNA00000828	0
EccDNA00000829	0
EccDNA00000830	0
EccDNA00000831	0
EccDNA00000832	10
EccDNA00000833	0
EccDNA00000834	1
EccDNA00000835	1
EccDNA00000836	0
EccDNA00000837	0
EccDNA00000838	0
EccDNA00000839	0
EccDNA00000840	0
EccDNA00000841	0
EccDNA00000842	0
EccDNA00000843	4
EccDNA00000844	0
EccDNA00000845	0
EccDNA00000846	0
EccDNA00000847	0
EccDNA00000848	0
EccDNA00000849	0
EccDNA00000850	0
EccDNA00000851	0
EccDNA00000852	0
EccDNA00000853	0
EccDNA00000854	0
EccDNA00000855	0
EccDNA00000856	0
EccDNA00000857	0
EccDNA00000858	0
EccDNA00000859	0
EccDNA00000860	0
EccDNA00000861	0
EccDNA00000862	0
EccDNA00000863	0
EccDNA00000864	0
EccDNA00000865	0
EccDNA00000866	0
EccDNA00000867	0
EccDNA00000868	3
EccDNA00000869	0
EccDNA00000870	1
EccDNA00000871	0
EccDNA00000872	0
EccDNA00000873	9
EccDNA00000874	2
EccDNA00000875	24
EccDNA00000876	0
EccDNA00000877	0
EccDNA00000878	0
EccDNA00000879	8
EccDNA00000880	9
EccDNA00000881	0
EccDNA00000882	0
EccDNA00000883	0
EccDNA00000884	0
EccDNA00000885	0
EccDNA00000886	0
EccDNA00000887	0
EccDNA00000888	0
EccDNA00000889	0
EccDNA00000890	0
EccDNA00000891	0
EccDNA00000892	0
EccDNA00000893	0
EccDNA00000894	0
EccDNA00000895	0
EccDNA00000896	0
EccDNA00000897	0
EccDNA00000898	0
EccDNA00000899	0
EccDNA00000900	0
EccDNA00000901	0
EccDNA00000902	0
EccDNA00000903	0
EccDNA00000904	0
EccDNA00000905	0
EccDNA00000906	14
EccDNA00000907	0
EccDNA00000908	0
EccDNA00000909	0
EccDNA00000910	0
EccDNA00000911	0
EccDNA00000912	0
EccDNA00000913	0
EccDNA00000914	0
EccDNA00000915	0
EccDNA00000916	0
EccDNA00000917	0
EccDNA00000918	1
EccDNA00000919	0
EccDNA00000920	0
EccDNA00000921	0
EccDNA00000922	1
EccDNA00000923	0
EccDNA00000924	0
EccDNA00000925	0
EccDNA00000926	6
EccDNA00000927	0
EccDNA00000928	0
EccDNA00000929	0
EccDNA00000930	0
EccDNA00000931	0
EccDNA00000932	0
EccDNA00000933	0
EccDNA00000934	6
EccDNA00000935	0
EccDNA00000936	0
EccDNA00000937	0
EccDNA00000938	0
EccDNA00000939	0
EccDNA00000940	0
EccDNA00000941	0
EccDNA00000942	0
EccDNA00000943	0
EccDNA00000944	0
EccDNA00000945	0
EccDNA00000946	3
EccDNA00000947	0
EccDNA00000948	0
EccDNA00000949	0
EccDNA00000950	0
EccDNA00000951	0
EccDNA00000952	0
EccDNA00000953	0
EccDNA00000954	0
EccDNA00000955	0
EccDNA00000956	0
EccDNA00000957	0
EccDNA00000958	0
EccDNA00000959	2
EccDNA00000960	0
EccDNA00000961	21
EccDNA00000962	0
EccDNA00000963	0
EccDNA00000964	0
EccDNA00000965	0
EccDNA00000966	0
EccDNA00000967	0
EccDNA00000968	0
EccDNA00000969	0
EccDNA00000970	0
EccDNA00000971	0
EccDNA00000972	2
EccDNA00000973	0
EccDNA00000974	0
EccDNA00000975	0
EccDNA00000976	0
EccDNA00000977	0
EccDNA00000978	20
EccDNA00000979	0
EccDNA00000980	4
EccDNA00000981	2
EccDNA00000982	0
EccDNA00000983	51
EccDNA00000984	0
EccDNA00000985	0
EccDNA00000986	0
EccDNA00000987	0
EccDNA00000988	6
EccDNA00000989	0
EccDNA00000990	0
EccDNA00000991	0
EccDNA00000992	0
EccDNA00000993	7
EccDNA00000994	0
EccDNA00000995	0
EccDNA00000996	0
EccDNA00000997	0
EccDNA00000998	0
EccDNA00000999	12
EccDNA00001000	0
EccDNA00001001	0
EccDNA00001002	0
EccDNA00001003	0
EccDNA00001004	0
EccDNA00001005	0
EccDNA00001006	18
EccDNA00001007	4
EccDNA00001008	3
EccDNA00001009	2
EccDNA00001010	0
EccDNA00001011	0
EccDNA00001012	0
EccDNA00001013	0
EccDNA00001014	0
EccDNA00001015	0
EccDNA00001016	0
EccDNA00001017	8
EccDNA00001018	0
EccDNA00001019	1
EccDNA00001020	0
EccDNA00001021	0
EccDNA00001022	3
EccDNA00001023	3
EccDNA00001024	9
EccDNA00001025	0
EccDNA00001026	0
EccDNA00001027	0
EccDNA00001028	0
EccDNA00001029	0
EccDNA00001030	0
EccDNA00001031	2
EccDNA00001032	0
EccDNA00001033	0
EccDNA00001034	0
EccDNA00001035	2
EccDNA00001036	0
EccDNA00001037	0
EccDNA00001038	0
EccDNA00001039	0
EccDNA00001040	0
EccDNA00001041	0
EccDNA00001042	6
EccDNA00001043	0
EccDNA00001044	0
EccDNA00001045	0
EccDNA00001046	0
EccDNA00001047	1
EccDNA00001048	0
EccDNA00001049	0
EccDNA00001050	0
EccDNA00001051	27
EccDNA00001052	0
EccDNA00001053	0
EccDNA00001054	0
EccDNA00001055	0
EccDNA00001056	0
EccDNA00001057	6
EccDNA00001058	3
EccDNA00001059	0
EccDNA00001060	0
EccDNA00001061	0
EccDNA00001062	0
EccDNA00001063	4
EccDNA00001064	8
EccDNA00001065	0
EccDNA00001066	0
EccDNA00001067	0
EccDNA00001068	0
EccDNA00001069	0
EccDNA00001070	0
EccDNA00001071	0
EccDNA00001072	0
EccDNA00001073	0
EccDNA00001074	0
EccDNA00001075	0
EccDNA00001076	0
EccDNA00001077	4
EccDNA00001078	0
EccDNA00001079	0
EccDNA00001080	0
EccDNA00001081	0
EccDNA00001082	0
EccDNA00001083	0
EccDNA00001084	0
EccDNA00001085	0
EccDNA00001086	0
EccDNA00001087	0
EccDNA00001088	0
EccDNA00001089	0
EccDNA00001090	0
EccDNA00001091	16
EccDNA00001092	0
EccDNA00001093	0
EccDNA00001094	0
EccDNA00001095	0
EccDNA00001096	0
EccDNA00001097	3
EccDNA00001098	1
EccDNA00001099	94
EccDNA00001100	0
EccDNA00001101	2
EccDNA00001102	0
EccDNA00001103	64
EccDNA00001104	91
EccDNA00001105	76
EccDNA00001106	0
EccDNA00001107	1
EccDNA00001108	0
EccDNA00001109	0
EccDNA00001110	0
EccDNA00001111	0
EccDNA00001112	0
EccDNA00001113	8
EccDNA00001114	4
EccDNA00001115	0
EccDNA00001116	0
EccDNA00001117	0
EccDNA00001118	0
EccDNA00001119	0
EccDNA00001120	6
EccDNA00001121	0
EccDNA00001122	0
EccDNA00001123	0
EccDNA00001124	0
EccDNA00001125	0
EccDNA00001126	0
EccDNA00001127	0
EccDNA00001128	0
EccDNA00001129	0
EccDNA00001130	0
EccDNA00001131	0
EccDNA00001132	0
EccDNA00001133	0
EccDNA00001134	0
EccDNA00001135	0
EccDNA00001136	0
EccDNA00001137	0
EccDNA00001138	0
EccDNA00001139	0
EccDNA00001140	0
EccDNA00001141	0
EccDNA00001142	0
EccDNA00001143	0
EccDNA00001144	0
EccDNA00001145	0
EccDNA00001146	0
EccDNA00001147	1
EccDNA00001148	12
EccDNA00001149	0
EccDNA00001150	2
EccDNA00001151	0
EccDNA00001152	0
EccDNA00001153	0
EccDNA00001154	0
EccDNA00001155	2
EccDNA00001156	0
EccDNA00001157	0
EccDNA00001158	4
EccDNA00001159	2
EccDNA00001160	0
EccDNA00001161	0
EccDNA00001162	21
EccDNA00001163	0
EccDNA00001164	0
EccDNA00001165	0
EccDNA00001166	0
EccDNA00001167	1
EccDNA00001168	0
EccDNA00001169	0
EccDNA00001170	0
EccDNA00001171	0
EccDNA00001172	0
EccDNA00001173	0
EccDNA00001174	0
EccDNA00001175	0
EccDNA00001176	0
EccDNA00001177	0
EccDNA00001178	0
EccDNA00001179	0
EccDNA00001180	0
EccDNA00001181	0
EccDNA00001182	0
EccDNA00001183	0
EccDNA00001184	0
EccDNA00001185	0
EccDNA00001186	0
EccDNA00001187	0
EccDNA00001188	0
EccDNA00001189	0
EccDNA00001190	0
EccDNA00001191	0
EccDNA00001192	0
EccDNA00001193	0
EccDNA00001194	0
EccDNA00001195	0
EccDNA00001196	1
EccDNA00001197	2
EccDNA00001198	0
EccDNA00001199	0
EccDNA00001200	0
EccDNA00001201	7
EccDNA00001202	0
EccDNA00001203	1
EccDNA00001204	12
EccDNA00001205	0
EccDNA00001206	0
EccDNA00001207	0
EccDNA00001208	0
EccDNA00001209	0
EccDNA00001210	0
EccDNA00001211	16
EccDNA00001212	0
EccDNA00001213	0
EccDNA00001214	8
EccDNA00001215	0
EccDNA00001216	0
EccDNA00001217	2
EccDNA00001218	2
EccDNA00001219	0
EccDNA00001220	2
EccDNA00001221	0
EccDNA00001222	0
EccDNA00001223	0
EccDNA00001224	0
EccDNA00001225	0
EccDNA00001226	0
EccDNA00001227	0
EccDNA00001228	0
EccDNA00001229	2
EccDNA00001230	0
EccDNA00001231	13
EccDNA00001232	0
EccDNA00001233	0
EccDNA00001234	0
EccDNA00001235	0
EccDNA00001236	0
EccDNA00001237	0
EccDNA00001238	0
EccDNA00001239	0
EccDNA00001240	0
EccDNA00001241	0
EccDNA00001242	0
EccDNA00001243	0
EccDNA00001244	0
EccDNA00001245	6
EccDNA00001246	0
EccDNA00001247	0
EccDNA00001248	0
EccDNA00001249	0
EccDNA00001250	0
EccDNA00001251	3
EccDNA00001252	0
EccDNA00001253	0
EccDNA00001254	0
EccDNA00001255	0
EccDNA00001256	3
EccDNA00001257	2
EccDNA00001258	0
EccDNA00001259	0
EccDNA00001260	0
EccDNA00001261	0
EccDNA00001262	0
EccDNA00001263	0
EccDNA00001264	0
EccDNA00001265	10
EccDNA00001266	0
EccDNA00001267	0
EccDNA00001268	0
EccDNA00001269	0
EccDNA00001270	0
EccDNA00001271	0
EccDNA00001272	0
EccDNA00001273	0
EccDNA00001274	0
EccDNA00001275	0
EccDNA00001276	0
EccDNA00001277	0
EccDNA00001278	14
EccDNA00001279	2
EccDNA00001280	0
EccDNA00001281	0
EccDNA00001282	0
EccDNA00001283	0
EccDNA00001284	0
EccDNA00001285	0
EccDNA00001286	0
EccDNA00001287	0
EccDNA00001288	0
EccDNA00001289	0
EccDNA00001290	0
EccDNA00001291	2
EccDNA00001292	1
EccDNA00001293	0
EccDNA00001294	0
EccDNA00001295	2
EccDNA00001296	2
EccDNA00001297	0
EccDNA00001298	0
EccDNA00001299	0
EccDNA00001300	0
EccDNA00001301	0
EccDNA00001302	0
EccDNA00001303	0
EccDNA00001304	0
EccDNA00001305	0
EccDNA00001306	0
EccDNA00001307	0
EccDNA00001308	12
EccDNA00001309	3
EccDNA00001310	0
EccDNA00001311	0
EccDNA00001312	0
EccDNA00001313	0
EccDNA00001314	4
EccDNA00001315	0
EccDNA00001316	0
EccDNA00001317	0
EccDNA00001318	0
EccDNA00001319	0
EccDNA00001320	0
EccDNA00001321	0
EccDNA00001322	0
EccDNA00001323	0
EccDNA00001324	0
EccDNA00001325	0
EccDNA00001326	0
EccDNA00001327	3
EccDNA00001328	0
EccDNA00001329	0
EccDNA00001330	0
EccDNA00001331	0
EccDNA00001332	0
EccDNA00001333	5
EccDNA00001334	1
EccDNA00001335	0
EccDNA00001336	0
EccDNA00001337	0
EccDNA00001338	0
EccDNA00001339	0
EccDNA00001340	0
EccDNA00001341	0
EccDNA00001342	0
EccDNA00001343	4
EccDNA00001344	5
EccDNA00001345	0
EccDNA00001346	0
EccDNA00001347	0
EccDNA00001348	0
EccDNA00001349	0
EccDNA00001350	0
EccDNA00001351	0
EccDNA00001352	0
EccDNA00001353	0
EccDNA00001354	0
EccDNA00001355	0
EccDNA00001356	0
EccDNA00001357	0
EccDNA00001358	0
EccDNA00001359	3
EccDNA00001360	2
EccDNA00001361	3
EccDNA00001362	0
EccDNA00001363	0
EccDNA00001364	0
EccDNA00001365	6
EccDNA00001366	0
EccDNA00001367	0
EccDNA00001368	0
EccDNA00001369	0
EccDNA00001370	0
EccDNA00001371	0
EccDNA00001372	1
EccDNA00001373	1
EccDNA00001374	1
EccDNA00001375	0
EccDNA00001376	0
EccDNA00001377	0
EccDNA00001378	0
EccDNA00001379	0
EccDNA00001380	0
EccDNA00001381	19
EccDNA00001382	0
EccDNA00001383	0
EccDNA00001384	0
EccDNA00001385	0
EccDNA00001386	0
EccDNA00001387	0
EccDNA00001388	0
EccDNA00001389	8
EccDNA00001390	0
EccDNA00001391	0
EccDNA00001392	0
EccDNA00001393	1
EccDNA00001394	0
EccDNA00001395	0
EccDNA00001396	0
EccDNA00001397	0
EccDNA00001398	0
EccDNA00001399	0
EccDNA00001400	0
EccDNA00001401	0
EccDNA00001402	0
EccDNA00001403	3
EccDNA00001404	0
EccDNA00001405	0
EccDNA00001406	0
EccDNA00001407	0
EccDNA00001408	6
EccDNA00001409	14
EccDNA00001410	2
EccDNA00001411	0
EccDNA00001412	0
EccDNA00001413	0
EccDNA00001414	0
EccDNA00001415	3
EccDNA00001416	6
EccDNA00001417	3
EccDNA00001418	0
EccDNA00001419	6
EccDNA00001420	0
EccDNA00001421	0
EccDNA00001422	0
EccDNA00001423	0
EccDNA00001424	0
EccDNA00001425	4
EccDNA00001426	0
EccDNA00001427	31
EccDNA00001428	0
EccDNA00001429	0
EccDNA00001430	0
EccDNA00001431	0
EccDNA00001432	0
EccDNA00001433	7
EccDNA00001434	0
EccDNA00001435	0
EccDNA00001436	0
EccDNA00001437	0
EccDNA00001438	3
EccDNA00001439	0
EccDNA00001440	0
EccDNA00001441	0
EccDNA00001442	0
EccDNA00001443	1
EccDNA00001444	8
EccDNA00001445	0
EccDNA00001446	0
EccDNA00001447	4
EccDNA00001448	0
EccDNA00001449	0
EccDNA00001450	0
EccDNA00001451	2
EccDNA00001452	0
EccDNA00001453	0
EccDNA00001454	0
EccDNA00001455	10
EccDNA00001456	0
EccDNA00001457	8
EccDNA00001458	0
EccDNA00001459	0
EccDNA00001460	7
EccDNA00001461	0
EccDNA00001462	0
EccDNA00001463	0
EccDNA00001464	0
EccDNA00001465	0
EccDNA00001466	0
EccDNA00001467	1
EccDNA00001468	2
EccDNA00001469	6
EccDNA00001470	4
EccDNA00001471	0
EccDNA00001472	3
EccDNA00001473	2
EccDNA00001474	1
EccDNA00001475	0
EccDNA00001476	0
EccDNA00001477	0
EccDNA00001478	0
EccDNA00001479	0
EccDNA00001480	0
EccDNA00001481	0
EccDNA00001482	0
EccDNA00001483	0
EccDNA00001484	2
EccDNA00001485	0
EccDNA00001486	0
EccDNA00001487	0
EccDNA00001488	0
EccDNA00001489	0
EccDNA00001490	0
EccDNA00001491	0
EccDNA00001492	0
EccDNA00001493	0
EccDNA00001494	4
EccDNA00001495	7
EccDNA00001496	0
EccDNA00001497	0
EccDNA00001498	0
EccDNA00001499	0
EccDNA00001500	0
EccDNA00001501	0
EccDNA00001502	36
EccDNA00001503	0
EccDNA00001504	2
EccDNA00001505	0
EccDNA00001506	4
EccDNA00001507	2
EccDNA00001508	0
EccDNA00001509	0
EccDNA00001510	0
EccDNA00001511	0
EccDNA00001512	3
EccDNA00001513	2
EccDNA00001514	2
EccDNA00001515	0
EccDNA00001516	0
EccDNA00001517	0
EccDNA00001518	4
EccDNA00001519	0
EccDNA00001520	23
EccDNA00001521	2
EccDNA00001522	0
EccDNA00001523	0
EccDNA00001524	2
EccDNA00001525	0
EccDNA00001526	0
EccDNA00001527	0
EccDNA00001528	6
EccDNA00001529	0
EccDNA00001530	0
EccDNA00001531	0
EccDNA00001532	0
EccDNA00001533	0
EccDNA00001534	0
EccDNA00001535	0
EccDNA00001536	0
EccDNA00001537	0
EccDNA00001538	0
EccDNA00001539	0
EccDNA00001540	0
EccDNA00001541	0
EccDNA00001542	0
EccDNA00001543	0
EccDNA00001544	0
EccDNA00001545	0
EccDNA00001546	0
EccDNA00001547	0
EccDNA00001548	0
EccDNA00001549	4
EccDNA00001550	0
EccDNA00001551	0
EccDNA00001552	0
EccDNA00001553	0
EccDNA00001554	0
EccDNA00001555	0
EccDNA00001556	0
EccDNA00001557	1
EccDNA00001558	6
EccDNA00001559	0
EccDNA00001560	0
EccDNA00001561	0
EccDNA00001562	0
EccDNA00001563	0
EccDNA00001564	0
EccDNA00001565	0
EccDNA00001566	28
EccDNA00001567	1
EccDNA00001568	0
EccDNA00001569	0
EccDNA00001570	0
EccDNA00001571	0
EccDNA00001572	0
EccDNA00001573	7
EccDNA00001574	0
EccDNA00001575	0
EccDNA00001576	0
EccDNA00001577	0
EccDNA00001578	3
EccDNA00001579	2
EccDNA00001580	0
EccDNA00001581	0
EccDNA00001582	0
EccDNA00001583	0
EccDNA00001584	0
EccDNA00001585	0
EccDNA00001586	0
EccDNA00001587	1
EccDNA00001588	0
EccDNA00001589	0
EccDNA00001590	4
EccDNA00001591	0
EccDNA00001592	0
EccDNA00001593	0
EccDNA00001594	10
EccDNA00001595	0
EccDNA00001596	0
EccDNA00001597	2
EccDNA00001598	0
EccDNA00001599	6
EccDNA00001600	0
EccDNA00001601	3
EccDNA00001602	0
EccDNA00001603	0
EccDNA00001604	0
EccDNA00001605	0
EccDNA00001606	4
EccDNA00001607	0
EccDNA00001608	0
EccDNA00001609	0
EccDNA00001610	0
EccDNA00001611	0
EccDNA00001612	0
EccDNA00001613	3
EccDNA00001614	4
EccDNA00001615	0
EccDNA00001616	0
EccDNA00001617	0
EccDNA00001618	16
EccDNA00001619	0
EccDNA00001620	0
EccDNA00001621	0
EccDNA00001622	0
EccDNA00001623	0
EccDNA00001624	0
EccDNA00001625	20
EccDNA00001626	0
EccDNA00001627	0
EccDNA00001628	0
EccDNA00001629	0
EccDNA00001630	0
EccDNA00001631	1
EccDNA00001632	0
EccDNA00001633	0
EccDNA00001634	0
EccDNA00001635	1
EccDNA00001636	1
EccDNA00001637	0
EccDNA00001638	3
EccDNA00001639	0
EccDNA00001640	0
EccDNA00001641	0
EccDNA00001642	0
EccDNA00001643	0
EccDNA00001644	0
EccDNA00001645	0
EccDNA00001646	16
EccDNA00001647	0
EccDNA00001648	0
EccDNA00001649	0
EccDNA00001650	0
EccDNA00001651	0
EccDNA00001652	0
EccDNA00001653	0
EccDNA00001654	0
EccDNA00001655	0
EccDNA00001656	0
EccDNA00001657	0
EccDNA00001658	0
EccDNA00001659	0
EccDNA00001660	0
EccDNA00001661	0
EccDNA00001662	28
EccDNA00001663	0
EccDNA00001664	0
EccDNA00001665	0
EccDNA00001666	0
EccDNA00001667	0
EccDNA00001668	0
EccDNA00001669	0
EccDNA00001670	0
EccDNA00001671	0
EccDNA00001672	0
EccDNA00001673	0
EccDNA00001674	0
EccDNA00001675	0
EccDNA00001676	0
EccDNA00001677	0
EccDNA00001678	0
EccDNA00001679	0
EccDNA00001680	0
EccDNA00001681	0
EccDNA00001682	0
EccDNA00001683	0
EccDNA00001684	0
EccDNA00001685	0
EccDNA00001686	0
EccDNA00001687	0
EccDNA00001688	0
EccDNA00001689	1
EccDNA00001690	0
EccDNA00001691	0
EccDNA00001692	0
EccDNA00001693	0
EccDNA00001694	0
EccDNA00001695	0
EccDNA00001696	0
EccDNA00001697	0
EccDNA00001698	0
EccDNA00001699	0
EccDNA00001700	0
EccDNA00001701	0
EccDNA00001702	0
EccDNA00001703	0
EccDNA00001704	0
EccDNA00001705	1
EccDNA00001706	0
EccDNA00001707	0
EccDNA00001708	0
EccDNA00001709	0
EccDNA00001710	0
EccDNA00001711	0
EccDNA00001712	0
EccDNA00001713	0
EccDNA00001714	10
EccDNA00001715	0
EccDNA00001716	0
EccDNA00001717	6
EccDNA00001718	0
EccDNA00001719	0
EccDNA00001720	0
EccDNA00001721	0
EccDNA00001722	0
EccDNA00001723	0
EccDNA00001724	0
EccDNA00001725	0
EccDNA00001726	0
EccDNA00001727	0
EccDNA00001728	0
EccDNA00001729	4
EccDNA00001730	0
EccDNA00001731	0
EccDNA00001732	0
EccDNA00001733	0
EccDNA00001734	0
EccDNA00001735	0
EccDNA00001736	0
EccDNA00001737	5
EccDNA00001738	0
EccDNA00001739	0
EccDNA00001740	5
EccDNA00001741	0
EccDNA00001742	0
EccDNA00001743	0
EccDNA00001744	0
EccDNA00001745	0
EccDNA00001746	0
EccDNA00001747	4
EccDNA00001748	3
EccDNA00001749	3
EccDNA00001750	2
EccDNA00001751	3
EccDNA00001752	5
EccDNA00001753	0
EccDNA00001754	0
EccDNA00001755	0
EccDNA00001756	0
EccDNA00001757	0
EccDNA00001758	0
EccDNA00001759	0
EccDNA00001760	0
EccDNA00001761	2
EccDNA00001762	2
EccDNA00001763	0
EccDNA00001764	0
EccDNA00001765	35
EccDNA00001766	0
EccDNA00001767	0
EccDNA00001768	0
EccDNA00001769	15
EccDNA00001770	8
EccDNA00001771	29
EccDNA00001772	0
EccDNA00001773	2
EccDNA00001774	0
EccDNA00001775	0
EccDNA00001776	3
EccDNA00001777	0
EccDNA00001778	0
EccDNA00001779	0
EccDNA00001780	0
EccDNA00001781	0
EccDNA00001782	0
EccDNA00001783	0
EccDNA00001784	1
EccDNA00001785	3
EccDNA00001786	0
EccDNA00001787	0
EccDNA00001788	0
EccDNA00001789	0
EccDNA00001790	0
EccDNA00001791	6
EccDNA00001792	2
EccDNA00001793	0
EccDNA00001794	0
EccDNA00001795	0
EccDNA00001796	2
EccDNA00001797	0
EccDNA00001798	0
EccDNA00001799	0
EccDNA00001800	0
EccDNA00001801	0
EccDNA00001802	0
EccDNA00001803	0
EccDNA00001804	0
EccDNA00001805	0
EccDNA00001806	41
EccDNA00001807	0
EccDNA00001808	0
EccDNA00001809	0
EccDNA00001810	4
EccDNA00001811	0
EccDNA00001812	0
EccDNA00001813	0
EccDNA00001814	0
EccDNA00001815	0
EccDNA00001816	0
EccDNA00001817	0
EccDNA00001818	0
EccDNA00001819	0
EccDNA00001820	0
EccDNA00001821	0
EccDNA00001822	0
EccDNA00001823	0
EccDNA00001824	0
EccDNA00001825	0
EccDNA00001826	2
EccDNA00001827	0
EccDNA00001828	14
EccDNA00001829	6
EccDNA00001830	1
EccDNA00001831	0
EccDNA00001832	3
EccDNA00001833	7
EccDNA00001834	0
EccDNA00001835	3
EccDNA00001836	0
EccDNA00001837	0
EccDNA00001838	0
EccDNA00001839	0
EccDNA00001840	0
EccDNA00001841	0
EccDNA00001842	0
EccDNA00001843	0
EccDNA00001844	0
EccDNA00001845	0
EccDNA00001846	0
EccDNA00001847	0
EccDNA00001848	0
EccDNA00001849	0
EccDNA00001850	0
EccDNA00001851	2
EccDNA00001852	0
EccDNA00001853	0
EccDNA00001854	1
EccDNA00001855	3
EccDNA00001856	0
EccDNA00001857	0
EccDNA00001858	4866
EccDNA00001859	0
EccDNA00001860	0
EccDNA00001861	2
EccDNA00001862	0
EccDNA00001863	0
EccDNA00001864	3
EccDNA00001865	0
EccDNA00001866	0
EccDNA00001867	0
EccDNA00001868	0
EccDNA00001869	0
EccDNA00001870	0
EccDNA00001871	0
EccDNA00001872	0
EccDNA00001873	0
EccDNA00001874	0
EccDNA00001875	4
EccDNA00001876	0
EccDNA00001877	0
EccDNA00001878	0
EccDNA00001879	0
EccDNA00001880	0
EccDNA00001881	0
EccDNA00001882	0
EccDNA00001883	0
EccDNA00001884	0
EccDNA00001885	5
EccDNA00001886	0
EccDNA00001887	0
EccDNA00001888	0
EccDNA00001889	0
EccDNA00001890	0
EccDNA00001891	0
EccDNA00001892	0
EccDNA00001893	0
EccDNA00001894	0
EccDNA00001895	0
EccDNA00001896	0
EccDNA00001897	1
EccDNA00001898	0
EccDNA00001899	2
EccDNA00001900	2
EccDNA00001901	0
EccDNA00001902	0
EccDNA00001903	0
EccDNA00001904	0
EccDNA00001905	5
EccDNA00001906	0
EccDNA00001907	0
EccDNA00001908	0
EccDNA00001909	0
EccDNA00001910	0
EccDNA00001911	0
EccDNA00001912	0
EccDNA00001913	0
EccDNA00001914	0
EccDNA00001915	0
EccDNA00001916	0
EccDNA00001917	0
EccDNA00001918	1
EccDNA00001919	0
EccDNA00001920	0
EccDNA00001921	0
EccDNA00001922	0
EccDNA00001923	0
EccDNA00001924	5
EccDNA00001925	2
EccDNA00001926	0
EccDNA00001927	0
EccDNA00001928	0
EccDNA00001929	0
EccDNA00001930	0
EccDNA00001931	0
EccDNA00001932	0
EccDNA00001933	0
EccDNA00001934	0
EccDNA00001935	0
EccDNA00001936	0
EccDNA00001937	0
EccDNA00001938	0
EccDNA00001939	1
EccDNA00001940	0
EccDNA00001941	0
EccDNA00001942	0
EccDNA00001943	0
EccDNA00001944	0
EccDNA00001945	0
EccDNA00001946	0
EccDNA00001947	0
EccDNA00001948	3
EccDNA00001949	2
EccDNA00001950	0
EccDNA00001951	0
EccDNA00001952	0
EccDNA00001953	0
EccDNA00001954	0
EccDNA00001955	0
EccDNA00001956	0
EccDNA00001957	0
EccDNA00001958	0
EccDNA00001959	0
EccDNA00001960	0
EccDNA00001961	1
EccDNA00001962	0
EccDNA00001963	0
EccDNA00001964	0
EccDNA00001965	0
EccDNA00001966	0
EccDNA00001967	0
EccDNA00001968	2
EccDNA00001969	0
EccDNA00001970	0
EccDNA00001971	0
EccDNA00001972	0
EccDNA00001973	0
EccDNA00001974	0
EccDNA00001975	0
EccDNA00001976	0
EccDNA00001977	0
EccDNA00001978	1
EccDNA00001979	14
EccDNA00001980	0
EccDNA00001981	0
	9635
