# Supplementary material for: Identification and Characterization of Extrachromosomal Circular DNA in Human Placentas With Fetal Growth Restriction
Source: Front Immunol. 2021 Dec 21;12:780779. doi: 10.3389/fimmu.2021.780779 (PMC8724250; doi:10.3389/fimmu.2021.780779)
Supplement: Supplementary file 2 [file DataSheet_1.zip › Supplementary data2b- ecDNA counts.xls]

ID	Nor-1	Nor-2	Nor-3	Fgr-1	Fgr-2	Fgr-3
EcDNA00000001	2	12	2	0	16	11
EcDNA00000002	0	0	0	0	0	5
EcDNA00000003	0	0	0	1	0	0
EcDNA00000004	0	0	1	0	0	0
EcDNA00000005	4	4	5	15	10	14
EcDNA00000006	0	2	0	0	0	0
EcDNA00000007	0	0	2	0	0	0
EcDNA00000008	0	0	0	0	0	4
EcDNA00000009	0	0	0	0	1	0
EcDNA00000010	0	14	0	18	46	31
EcDNA00000011	2	0	0	0	0	0
EcDNA00000012	0	0	0	0	0	2
EcDNA00000013	0	4	6	0	13	4
EcDNA00000014	0	0	0	0	1	0
EcDNA00000015	0	0	0	0	3	0
EcDNA00000016	1	0	0	0	0	0
EcDNA00000017	0	0	1	0	0	0
EcDNA00000018	0	0	0	0	1	0
EcDNA00000019	0	0	0	4	0	10
EcDNA00000020	0	0	0	0	0	24
EcDNA00000021	0	0	0	0	0	1
EcDNA00000022	0	8	0	0	0	0
EcDNA00000023	0	2	0	0	0	0
EcDNA00000024	0	4	0	0	0	10
EcDNA00000025	14	22	39	18	86	36
EcDNA00000026	0	0	0	4	0	0
EcDNA00000027	11	17	14	37	54	45
EcDNA00000028	0	0	0	0	0	5
EcDNA00000029	28	3	48	46	0	14
EcDNA00000030	0	4	0	0	0	0
EcDNA00000031	0	3	0	0	0	0
EcDNA00000032	15	12	0	42	14	0
EcDNA00000033	0	0	0	0	37	8
EcDNA00000034	1	0	0	0	0	0
EcDNA00000035	0	0	0	0	0	2
EcDNA00000036	0	0	0	4	0	0
EcDNA00000037	4	8	60	5	49	20
EcDNA00000038	10	72	60	5	49	20
EcDNA00000039	0	0	0	0	13	0
EcDNA00000040	0	0	0	0	0	15
EcDNA00000041	0	0	0	0	9	0
EcDNA00000042	0	0	0	0	9	0
EcDNA00000043	0	0	0	0	9	0
EcDNA00000044	0	0	0	0	9	0
EcDNA00000045	0	0	0	0	9	0
EcDNA00000046	0	0	0	0	9	0
EcDNA00000047	1	2	0	0	0	0
EcDNA00000048	4	0	0	0	30	0
EcDNA00000049	0	6	6	0	2	0
EcDNA00000050	0	0	0	15	84	0
EcDNA00000051	0	0	0	0	4	0
EcDNA00000052	0	0	0	0	6	0
EcDNA00000053	1	0	0	0	6	0
EcDNA00000054	0	0	0	4	0	0
EcDNA00000055	8	0	0	0	0	0
EcDNA00000056	8	0	0	0	0	0
EcDNA00000057	0	0	0	0	6	0
EcDNA00000058	0	1	0	0	0	0
EcDNA00000059	0	0	0	6	2	0
EcDNA00000060	0	0	0	0	2	0
EcDNA00000061	28	15	36	20	21	8
EcDNA00000062	0	1	0	0	0	0
EcDNA00000063	0	2	0	0	0	0
EcDNA00000064	0	0	0	1	0	0
EcDNA00000065	0	0	0	0	0	4
EcDNA00000066	0	0	0	0	5	0
EcDNA00000067	0	0	0	6	0	0
EcDNA00000068	0	0	1	0	0	0
EcDNA00000069	0	1	0	0	0	0
EcDNA00000070	0	58	0	0	0	0
EcDNA00000071	0	0	0	0	4	0
EcDNA00000072	0	0	0	0	0	18
EcDNA00000073	0	0	0	0	0	57
EcDNA00000074	0	0	0	0	0	18
EcDNA00000075	0	0	4	0	0	0
EcDNA00000076	0	0	0	2	0	0
EcDNA00000077	0	0	8	0	0	0
EcDNA00000078	0	0	8	0	0	0
EcDNA00000079	0	0	8	0	0	0
EcDNA00000080	0	0	8	0	0	0
EcDNA00000081	0	0	0	0	0	20
EcDNA00000082	0	0	5	0	0	0
EcDNA00000083	0	0	0	2	0	0
EcDNA00000084	0	0	0	0	0	18
EcDNA00000085	0	0	8	0	0	38
EcDNA00000086	0	0	0	0	0	18
EcDNA00000087	0	0	0	0	9	0
EcDNA00000088	0	0	0	0	0	18
EcDNA00000089	0	0	9	0	0	0
EcDNA00000090	0	0	0	0	8	0
EcDNA00000091	0	0	0	0	0	18
EcDNA00000092	0	0	0	0	1	0
EcDNA00000093	0	2	0	0	0	0
EcDNA00000094	0	1	0	0	0	0
EcDNA00000095	0	0	4	0	0	2
EcDNA00000096	0	0	0	0	0	3
EcDNA00000097	0	0	0	0	1	0
EcDNA00000098	0	0	0	0	0	6
EcDNA00000099	2	0	0	0	0	0
EcDNA00000100	3	0	0	0	0	0
EcDNA00000101	0	0	0	0	0	1
EcDNA00000102	10	0	4	8	0	5
EcDNA00000103	0	0	0	6	16	0
EcDNA00000104	0	1	0	0	0	0
EcDNA00000105	0	10	4	10	15	10
EcDNA00000106	0	4	0	1	0	0
EcDNA00000107	0	0	0	1	0	0
EcDNA00000108	0	5	3	6	5	7
EcDNA00000109	0	10	3	0	8	0
EcDNA00000110	0	0	0	1	0	0
EcDNA00000111	0	3	0	0	4	0
EcDNA00000112	8	0	0	7	6	6
EcDNA00000113	0	0	0	0	3	0
EcDNA00000114	0	3	0	0	0	0
EcDNA00000115	30	0	4	0	32	0
EcDNA00000116	1	0	0	0	0	0
EcDNA00000117	0	1	0	0	0	21
EcDNA00000118	0	3	0	0	0	0
EcDNA00000119	0	0	1	0	0	0
EcDNA00000120	0	2	0	0	0	0
EcDNA00000121	0	0	0	0	0	50
EcDNA00000122	0	0	0	0	7	0
EcDNA00000123	10	30	0	0	0	0
EcDNA00000124	10	5	0	0	0	0
EcDNA00000125	0	15	0	112	0	7
EcDNA00000126	0	21	0	2	0	0
EcDNA00000127	0	0	0	14	0	0
EcDNA00000128	0	0	16	14	31	16
EcDNA00000129	24	0	0	0	0	0
EcDNA00000130	13	0	0	0	0	0
EcDNA00000131	0	0	0	0	0	2
EcDNA00000132	5	0	0	0	0	0
EcDNA00000133	0	0	0	0	0	10
EcDNA00000134	4	0	0	0	0	0
EcDNA00000135	0	0	0	0	0	2
EcDNA00000136	12	4	5	0	11	22
EcDNA00000137	0	0	0	0	12	0
EcDNA00000138	0	0	1	0	4	0
EcDNA00000139	0	0	0	0	5	0
EcDNA00000140	0	0	0	0	0	4
EcDNA00000141	2	0	0	0	0	0
EcDNA00000142	0	0	0	0	5	0
EcDNA00000143	2	0	4	0	14	12
EcDNA00000144	1	0	0	0	0	0
EcDNA00000145	0	0	2	4	0	0
EcDNA00000146	0	0	0	0	6	1
EcDNA00000147	1	0	0	0	0	0
EcDNA00000148	2	0	0	0	0	0
EcDNA00000149	0	0	0	0	1	0
EcDNA00000150	0	0	0	2	0	0
EcDNA00000151	0	0	0	0	3	0
EcDNA00000152	0	0	2	0	0	0
EcDNA00000153	0	0	0	0	40	0
EcDNA00000154	8	4	4	0	0	6
EcDNA00000155	0	2	0	0	0	0
EcDNA00000156	0	0	2	0	4	0
EcDNA00000157	0	0	2	27	0	0
EcDNA00000158	8	16	10	14	9	18
EcDNA00000159	0	0	0	0	3	0
EcDNA00000160	0	0	3	8	0	7
EcDNA00000161	0	0	0	0	0	4
EcDNA00000162	0	0	0	0	2	0
EcDNA00000163	9	11	13	17	0	0
EcDNA00000164	0	2	0	0	0	4
EcDNA00000165	0	0	1	0	0	0
EcDNA00000166	0	0	0	3	0	20
EcDNA00000167	0	0	6	0	0	0
EcDNA00000168	0	0	4	0	8	0
EcDNA00000169	0	0	0	3	0	0
EcDNA00000170	10	4	2	0	0	0
EcDNA00000171	0	4	0	0	0	0
EcDNA00000172	0	0	0	0	0	2
EcDNA00000173	0	0	0	1	0	0
EcDNA00000174	1	0	0	0	0	0
EcDNA00000175	0	0	4	5	6	4
EcDNA00000176	0	10	0	10	0	0
EcDNA00000177	43	0	0	25	9	0
EcDNA00000178	6	0	0	12	0	0
EcDNA00000179	0	0	3	0	0	0
EcDNA00000180	0	4	0	3	8	0
EcDNA00000181	2	0	0	0	0	0
EcDNA00000182	12	0	0	0	0	0
EcDNA00000183	11	11	9	11	23	14
EcDNA00000184	2	0	0	3	3	11
EcDNA00000185	0	4	0	0	0	0
EcDNA00000186	4	11	8	8	19	18
EcDNA00000187	0	4	0	0	0	0
EcDNA00000188	0	0	0	1	0	0
EcDNA00000189	0	0	1	2	0	2
EcDNA00000190	0	0	0	0	3	8
EcDNA00000191	0	0	0	0	0	2
EcDNA00000192	0	0	0	0	0	4
EcDNA00000193	0	0	0	0	0	3
EcDNA00000194	0	0	2	0	0	0
EcDNA00000195	0	0	7	0	0	0
EcDNA00000196	0	0	6	0	0	0
EcDNA00000197	0	0	2	0	0	0
EcDNA00000198	20	32	0	10	12	7
EcDNA00000199	0	0	2	0	0	0
EcDNA00000200	0	1	0	0	6	0
EcDNA00000201	1	0	0	0	0	0
EcDNA00000202	0	0	0	1	0	0
EcDNA00000203	0	0	0	0	0	4
EcDNA00000204	0	0	0	2	0	0
EcDNA00000205	0	1	0	0	0	0
EcDNA00000206	0	0	32	0	0	0
EcDNA00000207	0	0	1	0	0	0
	419	518	516	609	981	841
