# Supplementary material for: Identification and Characterization of Extrachromosomal Circular DNA in Human Placentas With Fetal Growth Restriction
Source: Front Immunol. 2021 Dec 21;12:780779. doi: 10.3389/fimmu.2021.780779 (PMC8724250; doi:10.3389/fimmu.2021.780779)
Supplement: Supplementary file 2 [file DataSheet_1.zip › Supplementary data3a- eccDNAs in each sample .xlsx]

## Sheet: N1
ID	Nor-1
EccDNA00000005	1
EccDNA00000008	6
EccDNA00000011	4
EccDNA00000012	4
EccDNA00000013	1
EccDNA00000014	10
EccDNA00000018	10
EccDNA00000020	1
EccDNA00000026	8
EccDNA00000027	6
EccDNA00000028	1
EccDNA00000030	11
EccDNA00000034	2
EccDNA00000035	1
EccDNA00000037	1
EccDNA00000038	2
EccDNA00000039	1
EccDNA00000048	2
EccDNA00000049	2
EccDNA00000052	5
EccDNA00000053	6
EccDNA00000056	5
EccDNA00000057	2
EccDNA00000058	4
EccDNA00000062	3
EccDNA00000063	2
EccDNA00000064	3
EccDNA00000065	2
EccDNA00000078	1
EccDNA00000079	1
EccDNA00000081	1
EccDNA00000084	2
EccDNA00000087	1
EccDNA00000093	3
EccDNA00000104	1
EccDNA00000105	1
EccDNA00000111	1
EccDNA00000124	2
EccDNA00000125	2
EccDNA00000129	1
EccDNA00000132	2
EccDNA00000133	2
EccDNA00000135	1
EccDNA00000140	3
EccDNA00000141	3
EccDNA00000142	6
EccDNA00000143	12
EccDNA00000149	4
EccDNA00000151	6
EccDNA00000160	5
EccDNA00000167	8
EccDNA00000170	2
EccDNA00000179	2
EccDNA00000190	12
EccDNA00000195	2
EccDNA00000207	1
EccDNA00000209	2
EccDNA00000213	1
EccDNA00000217	2
EccDNA00000219	1
EccDNA00000222	6
EccDNA00000231	2
EccDNA00000235	11
EccDNA00000237	1
EccDNA00000238	3
EccDNA00000240	2
EccDNA00000241	2
EccDNA00000250	1
EccDNA00000254	1
EccDNA00000256	1
EccDNA00000263	2
EccDNA00000264	1
EccDNA00000268	1
EccDNA00000269	1
EccDNA00000270	2
EccDNA00000271	4
EccDNA00000272	4
EccDNA00000278	13
EccDNA00000283	5
EccDNA00000284	1
EccDNA00000290	13
EccDNA00000293	3
EccDNA00000296	5
EccDNA00000304	4
EccDNA00000306	8
EccDNA00000313	6
EccDNA00000315	2
EccDNA00000321	1
EccDNA00000328	2
EccDNA00000330	4
EccDNA00000337	1
EccDNA00000341	1
EccDNA00000342	1
EccDNA00000343	2
EccDNA00000345	2
EccDNA00000348	10
EccDNA00000350	1
EccDNA00000351	5
EccDNA00000353	4
EccDNA00000355	5
EccDNA00000356	2
EccDNA00000366	1
EccDNA00000367	1
EccDNA00000382	1
EccDNA00000387	3
EccDNA00000390	4
EccDNA00000391	10
EccDNA00000393	6
EccDNA00000394	9
EccDNA00000395	5
EccDNA00000397	15
EccDNA00000398	2
EccDNA00000401	1
EccDNA00000404	3
EccDNA00000407	2
EccDNA00000408	2
EccDNA00000413	1
EccDNA00000418	9
EccDNA00000420	2
EccDNA00000424	8
EccDNA00000429	2
EccDNA00000431	3
EccDNA00000433	2
EccDNA00000451	1
EccDNA00000452	7
EccDNA00000458	3
EccDNA00000467	2
EccDNA00000468	2
EccDNA00000469	2
EccDNA00000472	3
EccDNA00000473	4
EccDNA00000474	15
EccDNA00000480	1
EccDNA00000481	20
EccDNA00000485	1
EccDNA00000488	1
EccDNA00000494	5
EccDNA00000514	6
EccDNA00000516	3
EccDNA00000524	3
EccDNA00000525	5
EccDNA00000526	2
EccDNA00000527	2
EccDNA00000528	7
EccDNA00000529	8
EccDNA00000537	2
EccDNA00000545	12
EccDNA00000546	1
EccDNA00000547	1
EccDNA00000553	2
EccDNA00000563	2
EccDNA00000565	2
EccDNA00000567	15
EccDNA00000568	2
EccDNA00000569	9
EccDNA00000573	69
EccDNA00000579	1041
EccDNA00000581	9
EccDNA00000582	13
EccDNA00000586	2
EccDNA00000595	3
EccDNA00000597	14
EccDNA00000606	2
EccDNA00000607	2
EccDNA00000609	1
EccDNA00000610	1
EccDNA00000613	3
EccDNA00000615	1
EccDNA00000616	2
EccDNA00000618	1
EccDNA00000619	4
EccDNA00000620	1
EccDNA00000621	1
EccDNA00000622	10
EccDNA00000624	1
EccDNA00000627	15
EccDNA00000628	1
EccDNA00000634	1
EccDNA00000639	1
EccDNA00000643	1
EccDNA00000644	2
EccDNA00000646	2
EccDNA00000657	2
EccDNA00000658	2
EccDNA00000661	4
EccDNA00000663	1
EccDNA00000664	1
EccDNA00000672	1
EccDNA00000673	5
EccDNA00000676	1
EccDNA00000678	1
EccDNA00000682	2
EccDNA00000688	1
EccDNA00000698	1
EccDNA00000699	24
EccDNA00000704	2
EccDNA00000705	2
EccDNA00000723	2
EccDNA00000735	5
EccDNA00000737	1
EccDNA00000740	1
EccDNA00000743	2
EccDNA00000746	2
EccDNA00000747	1
EccDNA00000749	1
EccDNA00000751	1
EccDNA00000757	3
EccDNA00000765	1
EccDNA00000767	8
EccDNA00000769	2
EccDNA00000770	7
EccDNA00000774	4
EccDNA00000777	12
EccDNA00000779	1
EccDNA00000780	1
EccDNA00000785	2
EccDNA00000786	5
EccDNA00000788	2
EccDNA00000790	5
EccDNA00000792	1
EccDNA00000795	1
EccDNA00000798	2
EccDNA00000799	1
EccDNA00000805	2
EccDNA00000819	1
EccDNA00000820	1
EccDNA00000821	1
EccDNA00000824	2
EccDNA00000825	3
EccDNA00000838	2
EccDNA00000839	2
EccDNA00000844	1
EccDNA00000845	2
EccDNA00000857	4
EccDNA00000858	4
EccDNA00000861	1
EccDNA00000863	2
EccDNA00000864	1
EccDNA00000873	3
EccDNA00000875	24
EccDNA00000888	2
EccDNA00000891	1
EccDNA00000893	3
EccDNA00000894	6
EccDNA00000903	1
EccDNA00000913	1
EccDNA00000914	1
EccDNA00000915	4
EccDNA00000923	6
EccDNA00000928	2
EccDNA00000932	2
EccDNA00000933	4
EccDNA00000940	2
EccDNA00000945	4
EccDNA00000948	4
EccDNA00000949	7
EccDNA00000956	4
EccDNA00000969	1
EccDNA00000982	1
EccDNA00000986	2
EccDNA00000989	2
EccDNA00000992	1
EccDNA00000999	8
EccDNA00001004	1
EccDNA00001005	27
EccDNA00001011	2
EccDNA00001014	2
EccDNA00001020	2
EccDNA00001025	2
EccDNA00001026	2
EccDNA00001027	2
EccDNA00001029	1
EccDNA00001030	2
EccDNA00001033	1
EccDNA00001036	8
EccDNA00001037	2
EccDNA00001039	1
EccDNA00001043	3
EccDNA00001046	1
EccDNA00001050	17
EccDNA00001051	5
EccDNA00001052	6
EccDNA00001054	1
EccDNA00001055	4
EccDNA00001056	6
EccDNA00001059	1
EccDNA00001061	1
EccDNA00001063	10
EccDNA00001064	3
EccDNA00001065	3
EccDNA00001077	7
EccDNA00001079	11
EccDNA00001080	49
EccDNA00001084	2
EccDNA00001085	1
EccDNA00001086	10
EccDNA00001087	2
EccDNA00001088	1
EccDNA00001093	4
EccDNA00001097	24
EccDNA00001099	14
EccDNA00001100	2
EccDNA00001105	6
EccDNA00001106	1
EccDNA00001116	1
EccDNA00001121	17
EccDNA00001128	7
EccDNA00001130	2
EccDNA00001132	18
EccDNA00001151	1
EccDNA00001152	1
EccDNA00001153	1
EccDNA00001157	2
EccDNA00001159	2
EccDNA00001160	2
EccDNA00001161	3
EccDNA00001165	4
EccDNA00001168	2
EccDNA00001172	2
EccDNA00001179	2
EccDNA00001180	9
EccDNA00001181	2
EccDNA00001187	2
EccDNA00001191	2
EccDNA00001194	2
EccDNA00001195	2
EccDNA00001201	5
EccDNA00001202	3
EccDNA00001208	4
EccDNA00001209	11
EccDNA00001213	7
EccDNA00001219	1
EccDNA00001221	1
EccDNA00001223	6
EccDNA00001225	8
EccDNA00001232	2
EccDNA00001234	5
EccDNA00001236	1
EccDNA00001240	2
EccDNA00001244	13
EccDNA00001245	2
EccDNA00001246	34
EccDNA00001249	4
EccDNA00001254	1
EccDNA00001259	16
EccDNA00001260	3
EccDNA00001261	2
EccDNA00001266	4
EccDNA00001267	5
EccDNA00001269	1
EccDNA00001273	4
EccDNA00001277	10
EccDNA00001284	1
EccDNA00001299	2
EccDNA00001305	6
EccDNA00001314	6
EccDNA00001330	3
EccDNA00001331	2
EccDNA00001332	4
EccDNA00001338	2
EccDNA00001339	2
EccDNA00001350	2
EccDNA00001351	2
EccDNA00001353	1
EccDNA00001357	1
EccDNA00001366	1
EccDNA00001367	3
EccDNA00001371	4
EccDNA00001375	11
EccDNA00001376	4
EccDNA00001383	2
EccDNA00001386	2
EccDNA00001390	11
EccDNA00001392	4
EccDNA00001394	6
EccDNA00001396	2
EccDNA00001397	1
EccDNA00001414	24
EccDNA00001419	10
EccDNA00001420	1
EccDNA00001421	3
EccDNA00001426	6
EccDNA00001429	1
EccDNA00001433	2
EccDNA00001434	3
EccDNA00001435	2
EccDNA00001436	1
EccDNA00001439	1
EccDNA00001440	12
EccDNA00001444	4
EccDNA00001448	1
EccDNA00001451	13
EccDNA00001452	8
EccDNA00001456	24
EccDNA00001461	5
EccDNA00001462	2
EccDNA00001465	5
EccDNA00001466	14
EccDNA00001477	4
EccDNA00001479	1
EccDNA00001480	2
EccDNA00001486	5
EccDNA00001491	2
EccDNA00001492	4
EccDNA00001502	6
EccDNA00001509	2
EccDNA00001516	4
EccDNA00001520	9
EccDNA00001523	2
EccDNA00001525	1
EccDNA00001531	4
EccDNA00001533	9
EccDNA00001534	14
EccDNA00001536	4
EccDNA00001537	8
EccDNA00001538	1
EccDNA00001539	14
EccDNA00001549	10
EccDNA00001550	6
EccDNA00001551	11
EccDNA00001555	2
EccDNA00001556	10
EccDNA00001563	22
EccDNA00001564	3
EccDNA00001565	6
EccDNA00001566	9
EccDNA00001570	2
EccDNA00001571	2
EccDNA00001581	12
EccDNA00001586	5
EccDNA00001588	2
EccDNA00001590	6
EccDNA00001592	6
EccDNA00001593	6
EccDNA00001594	8
EccDNA00001596	2
EccDNA00001600	2
EccDNA00001603	1
EccDNA00001608	4
EccDNA00001610	4
EccDNA00001612	4
EccDNA00001615	2
EccDNA00001620	4
EccDNA00001627	1
EccDNA00001630	1
EccDNA00001642	4
EccDNA00001643	2
EccDNA00001644	24
EccDNA00001645	1
EccDNA00001651	4
EccDNA00001653	1
EccDNA00001655	1
EccDNA00001658	6
EccDNA00001661	2
EccDNA00001662	4
EccDNA00001671	1
EccDNA00001672	2
EccDNA00001675	3
EccDNA00001683	2
EccDNA00001684	1
EccDNA00001685	1
EccDNA00001690	6
EccDNA00001691	2
EccDNA00001697	2
EccDNA00001704	5
EccDNA00001707	3
EccDNA00001708	2
EccDNA00001712	3
EccDNA00001713	9
EccDNA00001714	6
EccDNA00001721	1
EccDNA00001727	1
EccDNA00001739	1
EccDNA00001755	1
EccDNA00001756	1
EccDNA00001757	1
EccDNA00001758	1
EccDNA00001777	4
EccDNA00001778	4
EccDNA00001781	3
EccDNA00001783	4
EccDNA00001790	6
EccDNA00001793	1
EccDNA00001801	5
EccDNA00001802	20
EccDNA00001806	23
EccDNA00001810	3
EccDNA00001813	3
EccDNA00001816	4
EccDNA00001817	3
EccDNA00001827	2
EccDNA00001828	23
EccDNA00001829	5
EccDNA00001834	1
EccDNA00001836	1
EccDNA00001838	2
EccDNA00001839	6
EccDNA00001847	1
EccDNA00001849	1
EccDNA00001856	1
EccDNA00001857	3
EccDNA00001858	2014
EccDNA00001867	1
EccDNA00001872	2
EccDNA00001874	2
EccDNA00001880	1
EccDNA00001888	2
EccDNA00001898	1
EccDNA00001901	2
EccDNA00001906	1
EccDNA00001907	1
EccDNA00001908	2
EccDNA00001909	1
EccDNA00001912	1
EccDNA00001915	1
EccDNA00001930	1
EccDNA00001933	2
EccDNA00001934	1
EccDNA00001936	3
EccDNA00001937	2
EccDNA00001943	1
EccDNA00001966	1
EccDNA00001969	6
EccDNA00001970	3
EccDNA00001971	1
EccDNA00001974	10
EccDNA00001975	4
EccDNA00001976	2
EccDNA00001980	1
529

## Sheet: N2
ID	Nor-2
EccDNA00000001	3
EccDNA00000006	2
EccDNA00000015	7
EccDNA00000023	1
EccDNA00000026	21
EccDNA00000027	6
EccDNA00000030	15
EccDNA00000042	1
EccDNA00000061	2
EccDNA00000066	1
EccDNA00000068	14
EccDNA00000069	7
EccDNA00000071	2
EccDNA00000072	4
EccDNA00000082	2
EccDNA00000083	2
EccDNA00000092	4
EccDNA00000094	2
EccDNA00000095	1
EccDNA00000101	4
EccDNA00000103	2
EccDNA00000107	2
EccDNA00000117	1
EccDNA00000120	2
EccDNA00000126	2
EccDNA00000127	7
EccDNA00000128	2
EccDNA00000143	8
EccDNA00000146	4
EccDNA00000147	4
EccDNA00000148	7
EccDNA00000151	12
EccDNA00000154	2
EccDNA00000158	2
EccDNA00000159	2
EccDNA00000163	9
EccDNA00000164	3
EccDNA00000165	4
EccDNA00000166	2
EccDNA00000173	7
EccDNA00000175	2
EccDNA00000182	3
EccDNA00000183	4
EccDNA00000186	8
EccDNA00000201	2
EccDNA00000202	2
EccDNA00000218	3
EccDNA00000220	2
EccDNA00000222	9
EccDNA00000225	16
EccDNA00000227	9
EccDNA00000230	4
EccDNA00000233	2
EccDNA00000245	4
EccDNA00000251	10
EccDNA00000257	4
EccDNA00000259	6
EccDNA00000273	1
EccDNA00000280	1
EccDNA00000285	1
EccDNA00000286	12
EccDNA00000289	1
EccDNA00000290	52
EccDNA00000292	3
EccDNA00000295	1
EccDNA00000296	5
EccDNA00000301	2
EccDNA00000306	1
EccDNA00000308	5
EccDNA00000323	1
EccDNA00000325	1
EccDNA00000329	28
EccDNA00000332	2
EccDNA00000340	2
EccDNA00000349	2
EccDNA00000362	2
EccDNA00000363	3
EccDNA00000364	3
EccDNA00000365	3
EccDNA00000371	2
EccDNA00000375	8
EccDNA00000377	5
EccDNA00000379	2
EccDNA00000389	7
EccDNA00000396	8
EccDNA00000397	33
EccDNA00000412	2
EccDNA00000422	2
EccDNA00000423	5
EccDNA00000425	2
EccDNA00000426	8
EccDNA00000427	8
EccDNA00000428	3
EccDNA00000430	4
EccDNA00000437	2
EccDNA00000438	8
EccDNA00000442	1
EccDNA00000449	2
EccDNA00000462	2
EccDNA00000473	4
EccDNA00000475	1
EccDNA00000481	9
EccDNA00000483	1
EccDNA00000494	8
EccDNA00000497	1
EccDNA00000501	1
EccDNA00000504	2
EccDNA00000508	46
EccDNA00000510	3
EccDNA00000528	7
EccDNA00000531	3
EccDNA00000532	4
EccDNA00000533	6
EccDNA00000534	6
EccDNA00000535	4
EccDNA00000541	8
EccDNA00000542	3
EccDNA00000578	352
EccDNA00000579	1713
EccDNA00000590	2
EccDNA00000593	8
EccDNA00000594	25
EccDNA00000602	1
EccDNA00000612	6
EccDNA00000617	8
EccDNA00000625	2
EccDNA00000632	1
EccDNA00000638	1
EccDNA00000639	12
EccDNA00000642	1
EccDNA00000646	4
EccDNA00000652	1
EccDNA00000655	5
EccDNA00000673	8
EccDNA00000694	1
EccDNA00000695	6
EccDNA00000696	1
EccDNA00000697	1
EccDNA00000742	1
EccDNA00000764	1
EccDNA00000766	3
EccDNA00000771	35
EccDNA00000775	8
EccDNA00000777	9
EccDNA00000778	4
EccDNA00000782	9
EccDNA00000793	3
EccDNA00000796	3
EccDNA00000803	4
EccDNA00000831	10
EccDNA00000832	14
EccDNA00000833	2
EccDNA00000836	3
EccDNA00000846	2
EccDNA00000847	1
EccDNA00000852	7
EccDNA00000856	1
EccDNA00000869	1
EccDNA00000873	10
EccDNA00000875	17
EccDNA00000887	7
EccDNA00000895	2
EccDNA00000898	2
EccDNA00000899	4
EccDNA00000907	8
EccDNA00000911	1
EccDNA00000912	2
EccDNA00000917	6
EccDNA00000925	12
EccDNA00000927	8
EccDNA00000934	4
EccDNA00000935	2
EccDNA00000941	4
EccDNA00000942	2
EccDNA00000948	17
EccDNA00000958	3
EccDNA00000961	18
EccDNA00000967	2
EccDNA00000968	2
EccDNA00000970	2
EccDNA00000973	1
EccDNA00000974	1
EccDNA00000975	2
EccDNA00000976	1
EccDNA00000977	1
EccDNA00000985	1
EccDNA00000990	1
EccDNA00000994	3
EccDNA00001003	1
EccDNA00001006	21
EccDNA00001018	4
EccDNA00001021	3
EccDNA00001032	4
EccDNA00001044	1
EccDNA00001053	1
EccDNA00001062	4
EccDNA00001068	1
EccDNA00001069	1
EccDNA00001070	1
EccDNA00001074	3
EccDNA00001075	2
EccDNA00001076	2
EccDNA00001078	2
EccDNA00001079	13
EccDNA00001081	6
EccDNA00001082	2
EccDNA00001083	2
EccDNA00001086	4
EccDNA00001089	2
EccDNA00001092	7
EccDNA00001094	6
EccDNA00001097	10
EccDNA00001099	9
EccDNA00001103	27
EccDNA00001119	20
EccDNA00001131	3
EccDNA00001134	2
EccDNA00001136	2
EccDNA00001142	10
EccDNA00001145	19
EccDNA00001146	2
EccDNA00001156	1
EccDNA00001164	3
EccDNA00001166	1
EccDNA00001171	2
EccDNA00001173	4
EccDNA00001174	2
EccDNA00001177	2
EccDNA00001183	1
EccDNA00001188	1
EccDNA00001202	4
EccDNA00001205	2
EccDNA00001224	12
EccDNA00001230	10
EccDNA00001235	1
EccDNA00001242	2
EccDNA00001244	4
EccDNA00001245	9
EccDNA00001247	12
EccDNA00001250	2
EccDNA00001252	2
EccDNA00001259	7
EccDNA00001262	3
EccDNA00001263	5
EccDNA00001270	1
EccDNA00001272	2
EccDNA00001274	3
EccDNA00001278	4
EccDNA00001286	21
EccDNA00001297	15
EccDNA00001298	2
EccDNA00001302	5
EccDNA00001305	2
EccDNA00001306	4
EccDNA00001311	10
EccDNA00001312	8
EccDNA00001321	1
EccDNA00001322	1
EccDNA00001323	1
EccDNA00001325	6
EccDNA00001326	2
EccDNA00001333	9
EccDNA00001335	2
EccDNA00001336	3
EccDNA00001337	2
EccDNA00001342	3
EccDNA00001349	2
EccDNA00001350	12
EccDNA00001355	2
EccDNA00001356	2
EccDNA00001362	2
EccDNA00001369	4
EccDNA00001370	1
EccDNA00001381	11
EccDNA00001387	10
EccDNA00001390	47
EccDNA00001391	4
EccDNA00001394	5
EccDNA00001398	4
EccDNA00001404	3
EccDNA00001407	8
EccDNA00001409	14
EccDNA00001413	8
EccDNA00001414	6
EccDNA00001423	3
EccDNA00001425	12
EccDNA00001426	10
EccDNA00001432	1
EccDNA00001442	12
EccDNA00001443	1
EccDNA00001444	16
EccDNA00001453	12
EccDNA00001457	9
EccDNA00001458	4
EccDNA00001460	8
EccDNA00001463	1
EccDNA00001469	2
EccDNA00001478	2
EccDNA00001487	5
EccDNA00001488	5
EccDNA00001489	2
EccDNA00001500	2
EccDNA00001502	14
EccDNA00001503	6
EccDNA00001517	1
EccDNA00001518	4
EccDNA00001531	35
EccDNA00001532	10
EccDNA00001536	15
EccDNA00001543	12
EccDNA00001552	1
EccDNA00001560	2
EccDNA00001565	22
EccDNA00001566	3
EccDNA00001572	4
EccDNA00001576	6
EccDNA00001580	10
EccDNA00001582	2
EccDNA00001583	2
EccDNA00001584	12
EccDNA00001585	3
EccDNA00001586	3
EccDNA00001592	6
EccDNA00001594	11
EccDNA00001595	9
EccDNA00001598	1
EccDNA00001604	2
EccDNA00001605	2
EccDNA00001622	5
EccDNA00001628	3
EccDNA00001629	2
EccDNA00001633	20
EccDNA00001641	10
EccDNA00001652	1
EccDNA00001659	2
EccDNA00001660	1
EccDNA00001663	3
EccDNA00001665	3
EccDNA00001666	2
EccDNA00001667	6
EccDNA00001669	4
EccDNA00001673	2
EccDNA00001676	1
EccDNA00001677	1
EccDNA00001679	1
EccDNA00001681	1
EccDNA00001686	1
EccDNA00001687	1
EccDNA00001696	2
EccDNA00001698	3
EccDNA00001699	2
EccDNA00001701	1
EccDNA00001703	1
EccDNA00001710	3
EccDNA00001718	1
EccDNA00001719	1
EccDNA00001720	16
EccDNA00001722	1
EccDNA00001724	1
EccDNA00001725	1
EccDNA00001728	3
EccDNA00001742	6
EccDNA00001768	1
EccDNA00001779	2
EccDNA00001780	4
EccDNA00001795	4
EccDNA00001801	5
EccDNA00001806	46
EccDNA00001808	30
EccDNA00001822	2
EccDNA00001823	6
EccDNA00001825	17
EccDNA00001828	17
EccDNA00001837	2
EccDNA00001841	6
EccDNA00001844	1
EccDNA00001845	1
EccDNA00001846	1
EccDNA00001848	1
EccDNA00001858	2028
EccDNA00001881	2
EccDNA00001883	1
EccDNA00001886	1
EccDNA00001894	2
EccDNA00001895	3
EccDNA00001911	2
EccDNA00001912	3
EccDNA00001914	1
EccDNA00001928	21
EccDNA00001932	1
EccDNA00001955	2
EccDNA00001957	8
EccDNA00001962	1
EccDNA00001963	1
EccDNA00001981	1
395

## Sheet: N3
ID	Nor-3
EccDNA00000007	5
EccDNA00000016	3
EccDNA00000018	6
EccDNA00000019	4
EccDNA00000021	2
EccDNA00000022	1
EccDNA00000026	14
EccDNA00000030	15
EccDNA00000033	3
EccDNA00000040	3
EccDNA00000052	5
EccDNA00000053	7
EccDNA00000076	1
EccDNA00000077	1
EccDNA00000086	1
EccDNA00000088	2
EccDNA00000093	6
EccDNA00000112	2
EccDNA00000116	10
EccDNA00000121	1
EccDNA00000122	3
EccDNA00000123	3
EccDNA00000127	3
EccDNA00000155	1
EccDNA00000160	4
EccDNA00000161	2
EccDNA00000162	2
EccDNA00000167	4
EccDNA00000191	1
EccDNA00000194	2
EccDNA00000204	3
EccDNA00000205	2
EccDNA00000206	1
EccDNA00000208	2
EccDNA00000211	1
EccDNA00000215	2
EccDNA00000221	2
EccDNA00000222	5
EccDNA00000223	5
EccDNA00000228	10
EccDNA00000229	1
EccDNA00000234	3
EccDNA00000235	8
EccDNA00000239	2
EccDNA00000242	1
EccDNA00000243	10
EccDNA00000247	1
EccDNA00000255	1
EccDNA00000258	2
EccDNA00000262	1
EccDNA00000267	2
EccDNA00000272	4
EccDNA00000274	1
EccDNA00000277	28
EccDNA00000278	3
EccDNA00000279	5
EccDNA00000281	5
EccDNA00000285	2
EccDNA00000291	2
EccDNA00000293	7
EccDNA00000296	3
EccDNA00000308	4
EccDNA00000312	4
EccDNA00000318	1
EccDNA00000326	5
EccDNA00000331	1
EccDNA00000339	1
EccDNA00000344	1
EccDNA00000346	2
EccDNA00000347	2
EccDNA00000351	6
EccDNA00000352	10
EccDNA00000354	1
EccDNA00000359	3
EccDNA00000370	1
EccDNA00000372	1
EccDNA00000373	1
EccDNA00000376	1
EccDNA00000383	1
EccDNA00000392	1
EccDNA00000397	12
EccDNA00000411	2
EccDNA00000414	1
EccDNA00000415	2
EccDNA00000417	1
EccDNA00000418	8
EccDNA00000421	4
EccDNA00000432	4
EccDNA00000439	2
EccDNA00000447	2
EccDNA00000452	4
EccDNA00000454	1
EccDNA00000455	1
EccDNA00000460	1
EccDNA00000473	3
EccDNA00000478	2
EccDNA00000479	3
EccDNA00000481	9
EccDNA00000491	3
EccDNA00000492	2
EccDNA00000496	1
EccDNA00000497	1
EccDNA00000500	1
EccDNA00000508	15
EccDNA00000513	1
EccDNA00000515	6
EccDNA00000517	21
EccDNA00000523	1
EccDNA00000528	12
EccDNA00000536	13
EccDNA00000539	2
EccDNA00000540	3
EccDNA00000544	2
EccDNA00000545	12
EccDNA00000551	9
EccDNA00000554	2
EccDNA00000555	10
EccDNA00000556	9
EccDNA00000557	4
EccDNA00000559	2
EccDNA00000560	2
EccDNA00000561	7
EccDNA00000564	5
EccDNA00000566	2
EccDNA00000567	10
EccDNA00000569	2
EccDNA00000573	100
EccDNA00000577	56
EccDNA00000579	1670
EccDNA00000580	721
EccDNA00000581	8
EccDNA00000582	10
EccDNA00000583	4
EccDNA00000584	4
EccDNA00000585	7
EccDNA00000587	1
EccDNA00000588	2
EccDNA00000596	1
EccDNA00000598	8
EccDNA00000599	4
EccDNA00000608	2
EccDNA00000612	6
EccDNA00000624	2
EccDNA00000626	1
EccDNA00000636	2
EccDNA00000660	2
EccDNA00000668	1
EccDNA00000687	12
EccDNA00000700	81
EccDNA00000703	2
EccDNA00000707	2
EccDNA00000710	1
EccDNA00000712	2
EccDNA00000720	2
EccDNA00000722	2
EccDNA00000724	1
EccDNA00000725	1
EccDNA00000728	1
EccDNA00000732	3
EccDNA00000741	1
EccDNA00000748	1
EccDNA00000750	1
EccDNA00000754	4
EccDNA00000762	1
EccDNA00000768	2
EccDNA00000777	17
EccDNA00000786	7
EccDNA00000787	2
EccDNA00000791	1
EccDNA00000794	4
EccDNA00000804	3
EccDNA00000809	1
EccDNA00000813	1
EccDNA00000822	1
EccDNA00000827	2
EccDNA00000832	5
EccDNA00000837	8
EccDNA00000841	1
EccDNA00000848	1
EccDNA00000849	1
EccDNA00000850	8
EccDNA00000854	6
EccDNA00000859	4
EccDNA00000862	2
EccDNA00000881	6
EccDNA00000882	10
EccDNA00000886	3
EccDNA00000887	9
EccDNA00000889	1
EccDNA00000897	4
EccDNA00000898	8
EccDNA00000900	2
EccDNA00000905	2
EccDNA00000916	5
EccDNA00000929	1
EccDNA00000943	1
EccDNA00000944	3
EccDNA00000950	2
EccDNA00000951	3
EccDNA00000952	2
EccDNA00000954	2
EccDNA00000955	1
EccDNA00000960	4
EccDNA00000961	3
EccDNA00000963	3
EccDNA00000964	2
EccDNA00000965	2
EccDNA00000966	2
EccDNA00000971	2
EccDNA00000978	3
EccDNA00000979	5
EccDNA00000984	2
EccDNA00000995	3
EccDNA00000999	8
EccDNA00001012	2
EccDNA00001013	4
EccDNA00001015	1
EccDNA00001016	2
EccDNA00001028	3
EccDNA00001034	2
EccDNA00001038	2
EccDNA00001042	6
EccDNA00001051	6
EccDNA00001063	6
EccDNA00001064	7
EccDNA00001065	4
EccDNA00001067	7
EccDNA00001068	1
EccDNA00001071	1
EccDNA00001072	3
EccDNA00001073	8
EccDNA00001077	8
EccDNA00001079	4
EccDNA00001080	4
EccDNA00001103	11
EccDNA00001108	8
EccDNA00001109	7
EccDNA00001110	1
EccDNA00001112	7
EccDNA00001114	2
EccDNA00001120	8
EccDNA00001129	3
EccDNA00001135	3
EccDNA00001137	1
EccDNA00001140	4
EccDNA00001143	1
EccDNA00001154	2
EccDNA00001169	3
EccDNA00001175	4
EccDNA00001178	1
EccDNA00001185	1
EccDNA00001190	2
EccDNA00001192	2
EccDNA00001193	1
EccDNA00001198	3
EccDNA00001210	2
EccDNA00001211	24
EccDNA00001215	1
EccDNA00001224	5
EccDNA00001228	19
EccDNA00001233	3
EccDNA00001237	3
EccDNA00001238	2
EccDNA00001241	2
EccDNA00001243	1
EccDNA00001258	4
EccDNA00001259	8
EccDNA00001267	5
EccDNA00001268	2
EccDNA00001275	2
EccDNA00001278	19
EccDNA00001283	1
EccDNA00001287	3
EccDNA00001301	1
EccDNA00001303	1
EccDNA00001307	20
EccDNA00001310	4
EccDNA00001316	3
EccDNA00001317	6
EccDNA00001318	2
EccDNA00001319	1
EccDNA00001328	1
EccDNA00001329	1
EccDNA00001340	2
EccDNA00001341	2
EccDNA00001346	3
EccDNA00001347	1
EccDNA00001348	4
EccDNA00001352	1
EccDNA00001354	6
EccDNA00001358	10
EccDNA00001363	3
EccDNA00001364	5
EccDNA00001368	1
EccDNA00001378	7
EccDNA00001379	4
EccDNA00001380	11
EccDNA00001382	1
EccDNA00001384	1
EccDNA00001385	1
EccDNA00001387	6
EccDNA00001403	1
EccDNA00001408	4
EccDNA00001412	3
EccDNA00001419	3
EccDNA00001424	3
EccDNA00001427	61
EccDNA00001436	4
EccDNA00001437	12
EccDNA00001443	1
EccDNA00001444	1
EccDNA00001449	8
EccDNA00001450	4
EccDNA00001451	5
EccDNA00001453	16
EccDNA00001454	14
EccDNA00001455	15
EccDNA00001457	11
EccDNA00001458	3
EccDNA00001471	3
EccDNA00001481	3
EccDNA00001482	2
EccDNA00001490	2
EccDNA00001496	2
EccDNA00001497	2
EccDNA00001498	1
EccDNA00001502	12
EccDNA00001508	3
EccDNA00001520	9
EccDNA00001527	6
EccDNA00001530	2
EccDNA00001533	1
EccDNA00001536	9
EccDNA00001540	3
EccDNA00001544	2
EccDNA00001546	6
EccDNA00001547	4
EccDNA00001548	4
EccDNA00001549	6
EccDNA00001551	11
EccDNA00001552	3
EccDNA00001554	2
EccDNA00001561	4
EccDNA00001562	4
EccDNA00001563	9
EccDNA00001565	4
EccDNA00001577	2
EccDNA00001607	2
EccDNA00001608	5
EccDNA00001616	1
EccDNA00001621	1
EccDNA00001623	2
EccDNA00001625	5
EccDNA00001632	7
EccDNA00001634	6
EccDNA00001637	23
EccDNA00001656	1
EccDNA00001657	3
EccDNA00001664	1
EccDNA00001668	2
EccDNA00001670	2
EccDNA00001674	1
EccDNA00001680	2
EccDNA00001690	6
EccDNA00001692	16
EccDNA00001706	2
EccDNA00001709	2
EccDNA00001714	6
EccDNA00001715	6
EccDNA00001723	2
EccDNA00001731	2
EccDNA00001732	3
EccDNA00001733	2
EccDNA00001734	2
EccDNA00001735	2
EccDNA00001736	2
EccDNA00001741	2
EccDNA00001744	2
EccDNA00001745	3
EccDNA00001746	2
EccDNA00001753	3
EccDNA00001760	1
EccDNA00001766	2
EccDNA00001772	4
EccDNA00001774	3
EccDNA00001775	2
EccDNA00001782	2
EccDNA00001794	1
EccDNA00001797	5
EccDNA00001798	5
EccDNA00001799	3
EccDNA00001800	3
EccDNA00001801	3
EccDNA00001804	1
EccDNA00001806	21
EccDNA00001807	1
EccDNA00001809	2
EccDNA00001812	2
EccDNA00001818	2
EccDNA00001820	4
EccDNA00001821	2
EccDNA00001828	3
EccDNA00001831	4
EccDNA00001839	16
EccDNA00001840	2
EccDNA00001842	4
EccDNA00001843	4
EccDNA00001853	2
EccDNA00001858	1496
EccDNA00001860	3
EccDNA00001862	2
EccDNA00001863	2
EccDNA00001870	5
EccDNA00001871	2
EccDNA00001876	8
EccDNA00001877	9
EccDNA00001878	2
EccDNA00001879	1
EccDNA00001887	1
EccDNA00001889	2
EccDNA00001890	2
EccDNA00001891	1
EccDNA00001892	1
EccDNA00001893	1
EccDNA00001896	1
EccDNA00001903	1
EccDNA00001904	1
EccDNA00001913	8
EccDNA00001916	1
EccDNA00001919	2
EccDNA00001920	2
EccDNA00001921	2
EccDNA00001922	1
EccDNA00001923	1
EccDNA00001929	1
EccDNA00001935	6
EccDNA00001938	1
EccDNA00001940	1
EccDNA00001942	1
EccDNA00001945	1
EccDNA00001947	10
EccDNA00001951	1
EccDNA00001952	1
EccDNA00001956	3
EccDNA00001957	8
EccDNA00001958	1
EccDNA00001964	1
EccDNA00001965	12
EccDNA00001966	1
EccDNA00001967	1
EccDNA00001969	10
EccDNA00001971	9
EccDNA00001972	14
EccDNA00001979	10
454

## Sheet: F1
ID	Fgr-1
EccDNA00000009	4
EccDNA00000017	5
EccDNA00000024	1
EccDNA00000025	4
EccDNA00000026	6
EccDNA00000027	6
EccDNA00000030	8
EccDNA00000031	2
EccDNA00000044	1
EccDNA00000047	2
EccDNA00000050	1
EccDNA00000053	7
EccDNA00000067	1
EccDNA00000070	2
EccDNA00000091	1
EccDNA00000098	1
EccDNA00000114	1
EccDNA00000115	1
EccDNA00000122	8
EccDNA00000130	5
EccDNA00000138	2
EccDNA00000143	3
EccDNA00000150	4
EccDNA00000167	10
EccDNA00000168	5
EccDNA00000169	7
EccDNA00000171	2
EccDNA00000172	2
EccDNA00000174	1
EccDNA00000180	8
EccDNA00000181	5
EccDNA00000185	3
EccDNA00000192	4
EccDNA00000199	1
EccDNA00000210	1
EccDNA00000212	2
EccDNA00000226	1
EccDNA00000232	2
EccDNA00000235	22
EccDNA00000244	6
EccDNA00000246	1
EccDNA00000249	1
EccDNA00000261	6
EccDNA00000266	6
EccDNA00000278	3
EccDNA00000296	3
EccDNA00000305	2
EccDNA00000308	4
EccDNA00000311	8
EccDNA00000314	4
EccDNA00000319	3
EccDNA00000320	1
EccDNA00000322	6
EccDNA00000324	2
EccDNA00000333	1
EccDNA00000338	11
EccDNA00000351	8
EccDNA00000357	1
EccDNA00000358	2
EccDNA00000386	1
EccDNA00000397	18
EccDNA00000402	2
EccDNA00000419	2
EccDNA00000431	5
EccDNA00000432	12
EccDNA00000435	1
EccDNA00000441	4
EccDNA00000443	1
EccDNA00000444	4
EccDNA00000448	1
EccDNA00000450	2
EccDNA00000453	5
EccDNA00000458	8
EccDNA00000461	2
EccDNA00000463	2
EccDNA00000466	2
EccDNA00000470	1
EccDNA00000473	6
EccDNA00000502	1
EccDNA00000508	20
EccDNA00000509	2
EccDNA00000511	1
EccDNA00000528	22
EccDNA00000548	2
EccDNA00000561	6
EccDNA00000567	15
EccDNA00000571	3
EccDNA00000572	147
EccDNA00000579	2913
EccDNA00000581	14
EccDNA00000589	3
EccDNA00000592	4
EccDNA00000600	2
EccDNA00000610	1
EccDNA00000614	2
EccDNA00000624	19
EccDNA00000633	2
EccDNA00000637	1
EccDNA00000639	19
EccDNA00000640	5
EccDNA00000643	5
EccDNA00000648	1
EccDNA00000649	3
EccDNA00000650	1
EccDNA00000651	3
EccDNA00000665	1
EccDNA00000667	2
EccDNA00000669	1
EccDNA00000671	1
EccDNA00000674	9
EccDNA00000676	1
EccDNA00000682	10
EccDNA00000683	1
EccDNA00000686	2
EccDNA00000689	1
EccDNA00000690	2
EccDNA00000691	2
EccDNA00000693	1
EccDNA00000694	1
EccDNA00000702	2
EccDNA00000704	2
EccDNA00000705	2
EccDNA00000717	3
EccDNA00000726	2
EccDNA00000736	4
EccDNA00000739	1
EccDNA00000756	5
EccDNA00000759	2
EccDNA00000760	1
EccDNA00000761	2
EccDNA00000772	9
EccDNA00000777	14
EccDNA00000781	9
EccDNA00000786	5
EccDNA00000789	1
EccDNA00000800	1
EccDNA00000801	1
EccDNA00000802	2
EccDNA00000806	1
EccDNA00000823	7
EccDNA00000828	1
EccDNA00000829	7
EccDNA00000830	3
EccDNA00000840	2
EccDNA00000842	2
EccDNA00000851	2
EccDNA00000854	9
EccDNA00000860	1
EccDNA00000865	4
EccDNA00000871	1
EccDNA00000872	2
EccDNA00000873	4
EccDNA00000875	8
EccDNA00000878	1
EccDNA00000883	1
EccDNA00000884	1
EccDNA00000887	28
EccDNA00000890	5
EccDNA00000892	2
EccDNA00000896	1
EccDNA00000897	10
EccDNA00000901	2
EccDNA00000924	1
EccDNA00000930	2
EccDNA00000931	6
EccDNA00000936	4
EccDNA00000937	2
EccDNA00000939	2
EccDNA00000941	5
EccDNA00000947	5
EccDNA00000962	1
EccDNA00000983	22
EccDNA00000991	2
EccDNA00000994	4
EccDNA00000996	2
EccDNA00000997	2
EccDNA00000998	2
EccDNA00000999	5
EccDNA00001000	1
EccDNA00001001	2
EccDNA00001002	1
EccDNA00001040	1
EccDNA00001041	1
EccDNA00001045	4
EccDNA00001048	2
EccDNA00001049	2
EccDNA00001057	5
EccDNA00001063	5
EccDNA00001064	10
EccDNA00001066	12
EccDNA00001068	6
EccDNA00001070	4
EccDNA00001077	8
EccDNA00001079	5
EccDNA00001095	1
EccDNA00001097	3
EccDNA00001099	4
EccDNA00001100	1
EccDNA00001102	7
EccDNA00001103	22
EccDNA00001105	20
EccDNA00001109	3
EccDNA00001111	2
EccDNA00001117	31
EccDNA00001120	7
EccDNA00001123	3
EccDNA00001124	1
EccDNA00001125	2
EccDNA00001133	3
EccDNA00001141	1
EccDNA00001144	1
EccDNA00001149	2
EccDNA00001163	2
EccDNA00001182	2
EccDNA00001184	1
EccDNA00001186	1
EccDNA00001194	9
EccDNA00001200	2
EccDNA00001202	9
EccDNA00001206	2
EccDNA00001207	5
EccDNA00001211	8
EccDNA00001212	14
EccDNA00001216	1
EccDNA00001226	4
EccDNA00001227	4
EccDNA00001245	10
EccDNA00001271	1
EccDNA00001276	1
EccDNA00001278	7
EccDNA00001280	3
EccDNA00001281	3
EccDNA00001282	1
EccDNA00001285	1
EccDNA00001288	14
EccDNA00001289	1
EccDNA00001290	1
EccDNA00001294	3
EccDNA00001304	6
EccDNA00001307	16
EccDNA00001308	6
EccDNA00001313	10
EccDNA00001320	2
EccDNA00001324	2
EccDNA00001333	2
EccDNA00001345	1
EccDNA00001346	7
EccDNA00001358	11
EccDNA00001375	8
EccDNA00001377	3
EccDNA00001388	6
EccDNA00001394	6
EccDNA00001395	5
EccDNA00001401	1
EccDNA00001402	2
EccDNA00001413	12
EccDNA00001414	9
EccDNA00001422	8
EccDNA00001424	2
EccDNA00001427	20
EccDNA00001442	5
EccDNA00001444	7
EccDNA00001445	4
EccDNA00001452	8
EccDNA00001454	14
EccDNA00001455	16
EccDNA00001456	14
EccDNA00001457	24
EccDNA00001464	3
EccDNA00001483	4
EccDNA00001493	2
EccDNA00001502	13
EccDNA00001519	3
EccDNA00001522	1
EccDNA00001526	3
EccDNA00001531	6
EccDNA00001534	5
EccDNA00001535	2
EccDNA00001536	6
EccDNA00001541	12
EccDNA00001542	14
EccDNA00001545	2
EccDNA00001549	5
EccDNA00001551	4
EccDNA00001552	2
EccDNA00001559	2
EccDNA00001563	10
EccDNA00001569	2
EccDNA00001572	4
EccDNA00001588	2
EccDNA00001589	6
EccDNA00001591	2
EccDNA00001594	8
EccDNA00001605	4
EccDNA00001610	2
EccDNA00001611	2
EccDNA00001619	2
EccDNA00001626	1
EccDNA00001632	14
EccDNA00001650	1
EccDNA00001654	2
EccDNA00001678	3
EccDNA00001682	3
EccDNA00001688	2
EccDNA00001690	5
EccDNA00001693	3
EccDNA00001695	1
EccDNA00001700	2
EccDNA00001711	4
EccDNA00001714	12
EccDNA00001738	6
EccDNA00001763	2
EccDNA00001764	4
EccDNA00001767	4
EccDNA00001787	2
EccDNA00001789	2
EccDNA00001803	4
EccDNA00001805	1
EccDNA00001806	26
EccDNA00001811	3
EccDNA00001814	4
EccDNA00001815	2
EccDNA00001819	4
EccDNA00001824	2
EccDNA00001828	11
EccDNA00001829	9
EccDNA00001852	1
EccDNA00001858	2077
EccDNA00001859	3
EccDNA00001865	2
EccDNA00001868	1
EccDNA00001869	1
EccDNA00001882	1
EccDNA00001910	6
EccDNA00001917	2
EccDNA00001926	1
EccDNA00001927	1
EccDNA00001944	2
EccDNA00001946	1
EccDNA00001950	2
EccDNA00001953	2
EccDNA00001960	1
EccDNA00001977	106
343

## Sheet: F2
ID	Fgr-2
EccDNA00000003	1
EccDNA00000004	3
EccDNA00000010	2
EccDNA00000018	7
EccDNA00000026	29
EccDNA00000027	11
EccDNA00000029	1
EccDNA00000030	20
EccDNA00000032	4
EccDNA00000043	1
EccDNA00000045	2
EccDNA00000051	12
EccDNA00000059	1
EccDNA00000071	14
EccDNA00000074	3
EccDNA00000089	2
EccDNA00000096	2
EccDNA00000099	4
EccDNA00000100	4
EccDNA00000108	1
EccDNA00000109	1
EccDNA00000118	5
EccDNA00000134	2
EccDNA00000136	41
EccDNA00000144	5
EccDNA00000156	3
EccDNA00000157	3
EccDNA00000176	6
EccDNA00000178	6
EccDNA00000183	5
EccDNA00000214	6
EccDNA00000224	4
EccDNA00000230	4
EccDNA00000236	21
EccDNA00000278	5
EccDNA00000287	6
EccDNA00000290	9
EccDNA00000294	3
EccDNA00000296	12
EccDNA00000307	1
EccDNA00000308	6
EccDNA00000309	2
EccDNA00000316	3
EccDNA00000317	4
EccDNA00000334	2
EccDNA00000351	10
EccDNA00000369	1
EccDNA00000403	2
EccDNA00000409	6
EccDNA00000416	5
EccDNA00000421	9
EccDNA00000440	3
EccDNA00000456	3
EccDNA00000457	2
EccDNA00000459	1
EccDNA00000465	9
EccDNA00000473	3
EccDNA00000481	19
EccDNA00000486	1
EccDNA00000487	2
EccDNA00000503	1
EccDNA00000506	7
EccDNA00000508	17
EccDNA00000521	2
EccDNA00000528	12
EccDNA00000540	6
EccDNA00000543	26
EccDNA00000552	8
EccDNA00000562	9
EccDNA00000567	13
EccDNA00000570	1
EccDNA00000572	136
EccDNA00000573	134
EccDNA00000574	4
EccDNA00000575	4
EccDNA00000576	6
EccDNA00000579	1234
EccDNA00000597	39
EccDNA00000603	2
EccDNA00000604	3
EccDNA00000611	3
EccDNA00000623	38
EccDNA00000624	15
EccDNA00000631	1
EccDNA00000633	2
EccDNA00000639	36
EccDNA00000642	2
EccDNA00000644	1
EccDNA00000647	1
EccDNA00000649	2
EccDNA00000650	5
EccDNA00000653	2
EccDNA00000654	1
EccDNA00000655	3
EccDNA00000656	2
EccDNA00000657	2
EccDNA00000662	6
EccDNA00000666	1
EccDNA00000669	1
EccDNA00000670	1
EccDNA00000675	3
EccDNA00000679	1
EccDNA00000680	1
EccDNA00000681	1
EccDNA00000684	6
EccDNA00000685	2
EccDNA00000692	2
EccDNA00000694	1
EccDNA00000696	1
EccDNA00000701	2
EccDNA00000705	7
EccDNA00000706	2
EccDNA00000711	2
EccDNA00000727	2
EccDNA00000730	5
EccDNA00000731	1
EccDNA00000733	1
EccDNA00000734	2
EccDNA00000736	4
EccDNA00000738	20
EccDNA00000744	1
EccDNA00000745	1
EccDNA00000755	2
EccDNA00000756	2
EccDNA00000758	1
EccDNA00000761	1
EccDNA00000763	9
EccDNA00000766	4
EccDNA00000773	3
EccDNA00000776	7
EccDNA00000777	3
EccDNA00000807	1
EccDNA00000817	2
EccDNA00000818	3
EccDNA00000826	2
EccDNA00000833	2
EccDNA00000837	10
EccDNA00000853	15
EccDNA00000855	1
EccDNA00000866	1
EccDNA00000867	1
EccDNA00000876	4
EccDNA00000877	6
EccDNA00000885	3
EccDNA00000887	24
EccDNA00000898	12
EccDNA00000900	5
EccDNA00000902	1
EccDNA00000904	2
EccDNA00000906	7
EccDNA00000908	1
EccDNA00000909	1
EccDNA00000910	5
EccDNA00000919	1
EccDNA00000920	2
EccDNA00000921	1
EccDNA00000927	11
EccDNA00000938	3
EccDNA00000947	4
EccDNA00000948	12
EccDNA00000953	1
EccDNA00000957	4
EccDNA00000978	6
EccDNA00000983	30
EccDNA00000987	4
EccDNA00000991	4
EccDNA00000994	11
EccDNA00000999	34
EccDNA00001010	1
EccDNA00001011	4
EccDNA00001032	5
EccDNA00001051	19
EccDNA00001056	14
EccDNA00001057	5
EccDNA00001060	1
EccDNA00001063	9
EccDNA00001064	7
EccDNA00001065	15
EccDNA00001073	16
EccDNA00001077	19
EccDNA00001090	6
EccDNA00001096	5
EccDNA00001097	3
EccDNA00001099	39
EccDNA00001100	3
EccDNA00001103	20
EccDNA00001115	7
EccDNA00001118	5
EccDNA00001122	4
EccDNA00001126	2
EccDNA00001127	2
EccDNA00001138	1
EccDNA00001139	1
EccDNA00001165	24
EccDNA00001170	1
EccDNA00001176	2
EccDNA00001189	2
EccDNA00001199	2
EccDNA00001201	8
EccDNA00001211	16
EccDNA00001212	23
EccDNA00001222	2
EccDNA00001230	9
EccDNA00001231	17
EccDNA00001239	8
EccDNA00001248	1
EccDNA00001253	1
EccDNA00001254	1
EccDNA00001255	2
EccDNA00001259	14
EccDNA00001263	4
EccDNA00001264	2
EccDNA00001278	18
EccDNA00001293	6
EccDNA00001299	10
EccDNA00001300	5
EccDNA00001305	8
EccDNA00001307	21
EccDNA00001314	8
EccDNA00001315	2
EccDNA00001332	3
EccDNA00001334	1
EccDNA00001399	2
EccDNA00001400	2
EccDNA00001403	11
EccDNA00001405	14
EccDNA00001406	2
EccDNA00001411	8
EccDNA00001418	7
EccDNA00001427	28
EccDNA00001428	9
EccDNA00001430	16
EccDNA00001431	22
EccDNA00001434	1
EccDNA00001441	2
EccDNA00001443	2
EccDNA00001444	12
EccDNA00001446	1
EccDNA00001455	10
EccDNA00001457	9
EccDNA00001458	8
EccDNA00001459	6
EccDNA00001475	2
EccDNA00001476	2
EccDNA00001485	5
EccDNA00001499	57
EccDNA00001501	1
EccDNA00001502	26
EccDNA00001505	37
EccDNA00001510	3
EccDNA00001511	3
EccDNA00001515	3
EccDNA00001520	11
EccDNA00001529	3
EccDNA00001532	7
EccDNA00001533	9
EccDNA00001536	3
EccDNA00001543	6
EccDNA00001549	5
EccDNA00001551	16
EccDNA00001553	4
EccDNA00001556	14
EccDNA00001568	3
EccDNA00001573	3
EccDNA00001574	3
EccDNA00001575	3
EccDNA00001592	9
EccDNA00001594	16
EccDNA00001602	2
EccDNA00001609	2
EccDNA00001617	1
EccDNA00001624	15
EccDNA00001639	2
EccDNA00001640	4
EccDNA00001647	6
EccDNA00001648	1
EccDNA00001649	1
EccDNA00001690	3
EccDNA00001693	12
EccDNA00001694	2
EccDNA00001702	6
EccDNA00001716	19
EccDNA00001726	5
EccDNA00001730	2
EccDNA00001743	4
EccDNA00001754	17
EccDNA00001759	4
EccDNA00001786	8
EccDNA00001788	6
EccDNA00001801	3
EccDNA00001803	6
EccDNA00001806	18
EccDNA00001810	6
EccDNA00001828	21
EccDNA00001829	6
EccDNA00001850	42
EccDNA00001858	3649
EccDNA00001866	5
EccDNA00001873	8
EccDNA00001884	21
EccDNA00001902	3
EccDNA00001931	1
EccDNA00001941	2
EccDNA00001954	1
EccDNA00001959	1
EccDNA00001973	7
306

## Sheet: F3
ID	Fgr-3
EccDNA00000002	1
EccDNA00000018	3
EccDNA00000026	14
EccDNA00000030	9
EccDNA00000036	16
EccDNA00000041	3
EccDNA00000046	4
EccDNA00000054	5
EccDNA00000055	10
EccDNA00000060	8
EccDNA00000071	4
EccDNA00000073	4
EccDNA00000075	2
EccDNA00000080	6
EccDNA00000085	2
EccDNA00000090	1
EccDNA00000097	2
EccDNA00000102	4
EccDNA00000103	4
EccDNA00000106	10
EccDNA00000110	4
EccDNA00000113	2
EccDNA00000118	6
EccDNA00000119	3
EccDNA00000131	25
EccDNA00000137	12
EccDNA00000139	4
EccDNA00000143	12
EccDNA00000145	1
EccDNA00000152	1
EccDNA00000153	1
EccDNA00000167	46
EccDNA00000177	4
EccDNA00000183	6
EccDNA00000184	1
EccDNA00000187	5
EccDNA00000188	6
EccDNA00000189	41
EccDNA00000193	1
EccDNA00000196	3
EccDNA00000197	1
EccDNA00000198	2
EccDNA00000200	2
EccDNA00000203	3
EccDNA00000216	14
EccDNA00000218	4
EccDNA00000235	13
EccDNA00000248	2
EccDNA00000251	6
EccDNA00000252	2
EccDNA00000253	2
EccDNA00000260	6
EccDNA00000265	4
EccDNA00000275	1
EccDNA00000276	2
EccDNA00000278	3
EccDNA00000282	14
EccDNA00000288	3
EccDNA00000293	9
EccDNA00000296	5
EccDNA00000297	3
EccDNA00000298	2
EccDNA00000299	2
EccDNA00000300	2
EccDNA00000302	2
EccDNA00000303	3
EccDNA00000308	5
EccDNA00000310	2
EccDNA00000313	3
EccDNA00000327	2
EccDNA00000335	1
EccDNA00000336	4
EccDNA00000338	9
EccDNA00000355	3
EccDNA00000360	4
EccDNA00000361	1
EccDNA00000368	2
EccDNA00000374	2
EccDNA00000377	4
EccDNA00000378	2
EccDNA00000380	3
EccDNA00000381	3
EccDNA00000384	4
EccDNA00000385	10
EccDNA00000388	2
EccDNA00000389	20
EccDNA00000397	27
EccDNA00000399	2
EccDNA00000400	2
EccDNA00000405	16
EccDNA00000406	1
EccDNA00000410	3
EccDNA00000421	10
EccDNA00000431	5
EccDNA00000432	4
EccDNA00000434	3
EccDNA00000436	2
EccDNA00000445	1
EccDNA00000446	2
EccDNA00000452	3
EccDNA00000458	10
EccDNA00000464	4
EccDNA00000471	8
EccDNA00000473	4
EccDNA00000476	1
EccDNA00000477	4
EccDNA00000481	11
EccDNA00000482	1
EccDNA00000484	1
EccDNA00000489	4
EccDNA00000490	3
EccDNA00000493	2
EccDNA00000495	12
EccDNA00000498	2
EccDNA00000499	2
EccDNA00000505	8
EccDNA00000506	6
EccDNA00000507	9
EccDNA00000508	84
EccDNA00000512	84
EccDNA00000515	12
EccDNA00000518	3
EccDNA00000519	3
EccDNA00000520	4
EccDNA00000522	4
EccDNA00000528	3
EccDNA00000530	14
EccDNA00000538	2
EccDNA00000540	8
EccDNA00000549	2
EccDNA00000550	4
EccDNA00000554	4
EccDNA00000558	3
EccDNA00000569	36
EccDNA00000579	1891
EccDNA00000589	13
EccDNA00000591	2
EccDNA00000592	9
EccDNA00000594	20
EccDNA00000601	8
EccDNA00000605	2
EccDNA00000619	14
EccDNA00000624	5
EccDNA00000629	5
EccDNA00000630	6
EccDNA00000635	6
EccDNA00000641	16
EccDNA00000645	1
EccDNA00000649	4
EccDNA00000650	5
EccDNA00000659	5
EccDNA00000668	2
EccDNA00000677	5
EccDNA00000708	1
EccDNA00000709	1
EccDNA00000712	2
EccDNA00000713	1
EccDNA00000714	1
EccDNA00000715	1
EccDNA00000716	1
EccDNA00000718	14
EccDNA00000719	4
EccDNA00000721	2
EccDNA00000726	11
EccDNA00000729	6
EccDNA00000734	3
EccDNA00000752	11
EccDNA00000753	1
EccDNA00000754	4
EccDNA00000755	2
EccDNA00000777	26
EccDNA00000778	6
EccDNA00000783	4
EccDNA00000784	5
EccDNA00000797	5
EccDNA00000808	1
EccDNA00000810	6
EccDNA00000811	4
EccDNA00000812	3
EccDNA00000814	3
EccDNA00000815	1
EccDNA00000816	3
EccDNA00000832	10
EccDNA00000834	1
EccDNA00000835	1
EccDNA00000843	4
EccDNA00000868	3
EccDNA00000870	1
EccDNA00000873	9
EccDNA00000874	2
EccDNA00000875	24
EccDNA00000879	8
EccDNA00000880	9
EccDNA00000906	14
EccDNA00000918	1
EccDNA00000922	1
EccDNA00000926	6
EccDNA00000934	6
EccDNA00000946	3
EccDNA00000959	2
EccDNA00000961	21
EccDNA00000972	2
EccDNA00000978	20
EccDNA00000980	4
EccDNA00000981	2
EccDNA00000983	51
EccDNA00000988	6
EccDNA00000993	7
EccDNA00000999	12
EccDNA00001006	18
EccDNA00001007	4
EccDNA00001008	3
EccDNA00001009	2
EccDNA00001017	8
EccDNA00001019	1
EccDNA00001022	3
EccDNA00001023	3
EccDNA00001024	9
EccDNA00001031	2
EccDNA00001035	2
EccDNA00001042	6
EccDNA00001047	1
EccDNA00001051	27
EccDNA00001057	6
EccDNA00001058	3
EccDNA00001063	4
EccDNA00001064	8
EccDNA00001077	4
EccDNA00001091	16
EccDNA00001097	3
EccDNA00001098	1
EccDNA00001099	94
EccDNA00001101	2
EccDNA00001103	64
EccDNA00001104	91
EccDNA00001105	76
EccDNA00001107	1
EccDNA00001113	8
EccDNA00001114	4
EccDNA00001120	6
EccDNA00001147	1
EccDNA00001148	12
EccDNA00001150	2
EccDNA00001155	2
EccDNA00001158	4
EccDNA00001159	2
EccDNA00001162	21
EccDNA00001167	1
EccDNA00001196	1
EccDNA00001197	2
EccDNA00001201	7
EccDNA00001203	1
EccDNA00001204	12
EccDNA00001211	16
EccDNA00001214	8
EccDNA00001217	2
EccDNA00001218	2
EccDNA00001220	2
EccDNA00001229	2
EccDNA00001231	13
EccDNA00001245	6
EccDNA00001251	3
EccDNA00001256	3
EccDNA00001257	2
EccDNA00001265	10
EccDNA00001278	14
EccDNA00001279	2
EccDNA00001291	2
EccDNA00001292	1
EccDNA00001295	2
EccDNA00001296	2
EccDNA00001308	12
EccDNA00001309	3
EccDNA00001314	4
EccDNA00001327	3
EccDNA00001333	5
EccDNA00001334	1
EccDNA00001343	4
EccDNA00001344	5
EccDNA00001359	3
EccDNA00001360	2
EccDNA00001361	3
EccDNA00001365	6
EccDNA00001372	1
EccDNA00001373	1
EccDNA00001374	1
EccDNA00001381	19
EccDNA00001389	8
EccDNA00001393	1
EccDNA00001403	3
EccDNA00001408	6
EccDNA00001409	14
EccDNA00001410	2
EccDNA00001415	3
EccDNA00001416	6
EccDNA00001417	3
EccDNA00001419	6
EccDNA00001425	4
EccDNA00001427	31
EccDNA00001433	7
EccDNA00001438	3
EccDNA00001443	1
EccDNA00001444	8
EccDNA00001447	4
EccDNA00001451	2
EccDNA00001455	10
EccDNA00001457	8
EccDNA00001460	7
EccDNA00001467	1
EccDNA00001468	2
EccDNA00001469	6
EccDNA00001470	4
EccDNA00001472	3
EccDNA00001473	2
EccDNA00001474	1
EccDNA00001484	2
EccDNA00001494	4
EccDNA00001495	7
EccDNA00001502	36
EccDNA00001504	2
EccDNA00001506	4
EccDNA00001507	2
EccDNA00001512	3
EccDNA00001513	2
EccDNA00001514	2
EccDNA00001518	4
EccDNA00001520	23
EccDNA00001521	2
EccDNA00001524	2
EccDNA00001528	6
EccDNA00001549	4
EccDNA00001557	1
EccDNA00001558	6
EccDNA00001566	28
EccDNA00001567	1
EccDNA00001573	7
EccDNA00001578	3
EccDNA00001579	2
EccDNA00001587	1
EccDNA00001590	4
EccDNA00001594	10
EccDNA00001597	2
EccDNA00001599	6
EccDNA00001601	3
EccDNA00001606	4
EccDNA00001613	3
EccDNA00001614	4
EccDNA00001618	16
EccDNA00001625	20
EccDNA00001631	1
EccDNA00001635	1
EccDNA00001636	1
EccDNA00001638	3
EccDNA00001646	16
EccDNA00001662	28
EccDNA00001689	1
EccDNA00001705	1
EccDNA00001714	10
EccDNA00001717	6
EccDNA00001729	4
EccDNA00001737	5
EccDNA00001740	5
EccDNA00001747	4
EccDNA00001748	3
EccDNA00001749	3
EccDNA00001750	2
EccDNA00001751	3
EccDNA00001752	5
EccDNA00001761	2
EccDNA00001762	2
EccDNA00001765	35
EccDNA00001769	15
EccDNA00001770	8
EccDNA00001771	29
EccDNA00001773	2
EccDNA00001776	3
EccDNA00001784	1
EccDNA00001785	3
EccDNA00001791	6
EccDNA00001792	2
EccDNA00001796	2
EccDNA00001806	41
EccDNA00001810	4
EccDNA00001826	2
EccDNA00001828	14
EccDNA00001829	6
EccDNA00001830	1
EccDNA00001832	3
EccDNA00001833	7
EccDNA00001835	3
EccDNA00001851	2
EccDNA00001854	1
EccDNA00001855	3
EccDNA00001858	4866
EccDNA00001861	2
EccDNA00001864	3
EccDNA00001875	4
EccDNA00001885	5
EccDNA00001897	1
EccDNA00001899	2
EccDNA00001900	2
EccDNA00001905	5
EccDNA00001918	1
EccDNA00001924	5
EccDNA00001925	2
EccDNA00001939	1
EccDNA00001948	3
EccDNA00001949	2
EccDNA00001961	1
EccDNA00001968	2
EccDNA00001978	1
EccDNA00001979	14
412
