# Supplementary material for: Identification and Characterization of Extrachromosomal Circular DNA in Human Placentas With Fetal Growth Restriction
Source: Front Immunol. 2021 Dec 21;12:780779. doi: 10.3389/fimmu.2021.780779 (PMC8724250; doi:10.3389/fimmu.2021.780779)
Supplement: Supplementary file 2 [file DataSheet_1.zip › Supplementary data3b- ecDNAs in each sample.xlsx]

## Sheet: N1
ID	Nor-1
EcDNA00000001	2
EcDNA00000005	4
EcDNA00000011	2
EcDNA00000016	1
EcDNA00000025	14
EcDNA00000027	11
EcDNA00000029	28
EcDNA00000032	15
EcDNA00000034	1
EcDNA00000037	4
EcDNA00000038	10
EcDNA00000047	1
EcDNA00000048	4
EcDNA00000053	1
EcDNA00000055	8
EcDNA00000056	8
EcDNA00000061	28
EcDNA00000099	2
EcDNA00000100	3
EcDNA00000102	10
EcDNA00000112	8
EcDNA00000115	30
EcDNA00000116	1
EcDNA00000123	10
EcDNA00000124	10
EcDNA00000129	24
EcDNA00000130	13
EcDNA00000132	5
EcDNA00000134	4
EcDNA00000136	12
EcDNA00000141	2
EcDNA00000143	2
EcDNA00000144	1
EcDNA00000147	1
EcDNA00000148	2
EcDNA00000154	8
EcDNA00000158	8
EcDNA00000163	9
EcDNA00000170	10
EcDNA00000174	1
EcDNA00000177	43
EcDNA00000178	6
EcDNA00000181	2
EcDNA00000182	12
EcDNA00000183	11
EcDNA00000184	2
EcDNA00000186	4
EcDNA00000198	20
EcDNA00000201	1
49

## Sheet: N2
ID	Nor-2
EcDNA00000001	12
EcDNA00000005	4
EcDNA00000006	2
EcDNA00000010	14
EcDNA00000013	4
EcDNA00000022	8
EcDNA00000023	2
EcDNA00000024	4
EcDNA00000025	22
EcDNA00000027	17
EcDNA00000029	3
EcDNA00000030	4
EcDNA00000031	3
EcDNA00000032	12
EcDNA00000037	8
EcDNA00000038	72
EcDNA00000047	2
EcDNA00000049	6
EcDNA00000058	1
EcDNA00000061	15
EcDNA00000062	1
EcDNA00000063	2
EcDNA00000069	1
EcDNA00000070	58
EcDNA00000093	2
EcDNA00000094	1
EcDNA00000104	1
EcDNA00000105	10
EcDNA00000106	4
EcDNA00000108	5
EcDNA00000109	10
EcDNA00000111	3
EcDNA00000114	3
EcDNA00000117	1
EcDNA00000118	3
EcDNA00000120	2
EcDNA00000123	30
EcDNA00000124	5
EcDNA00000125	15
EcDNA00000126	21
EcDNA00000136	4
EcDNA00000154	4
EcDNA00000155	2
EcDNA00000158	16
EcDNA00000163	11
EcDNA00000164	2
EcDNA00000170	4
EcDNA00000171	4
EcDNA00000176	10
EcDNA00000180	4
EcDNA00000183	11
EcDNA00000185	4
EcDNA00000186	11
EcDNA00000187	4
EcDNA00000198	32
EcDNA00000200	1
EcDNA00000205	1
57

## Sheet: N3
ID	Nor-3
EcDNA00000001	2
EcDNA00000004	1
EcDNA00000005	5
EcDNA00000007	2
EcDNA00000013	6
EcDNA00000017	1
EcDNA00000025	39
EcDNA00000027	14
EcDNA00000029	48
EcDNA00000037	60
EcDNA00000038	60
EcDNA00000049	6
EcDNA00000061	36
EcDNA00000068	1
EcDNA00000075	4
EcDNA00000077	8
EcDNA00000078	8
EcDNA00000079	8
EcDNA00000080	8
EcDNA00000082	5
EcDNA00000085	8
EcDNA00000089	9
EcDNA00000095	4
EcDNA00000102	4
EcDNA00000105	4
EcDNA00000108	3
EcDNA00000109	3
EcDNA00000115	4
EcDNA00000119	1
EcDNA00000128	16
EcDNA00000136	5
EcDNA00000138	1
EcDNA00000143	4
EcDNA00000145	2
EcDNA00000152	2
EcDNA00000154	4
EcDNA00000156	2
EcDNA00000157	2
EcDNA00000158	10
EcDNA00000160	3
EcDNA00000163	13
EcDNA00000165	1
EcDNA00000167	6
EcDNA00000168	4
EcDNA00000170	2
EcDNA00000175	4
EcDNA00000179	3
EcDNA00000183	9
EcDNA00000186	8
EcDNA00000189	1
EcDNA00000194	2
EcDNA00000195	7
EcDNA00000196	6
EcDNA00000197	2
EcDNA00000199	2
EcDNA00000206	32
EcDNA00000207	1
57

## Sheet: F1
ID	Fgr-1
EcDNA00000003	1
EcDNA00000005	15
EcDNA00000010	18
EcDNA00000019	4
EcDNA00000025	18
EcDNA00000026	4
EcDNA00000027	37
EcDNA00000029	46
EcDNA00000032	42
EcDNA00000036	4
EcDNA00000037	5
EcDNA00000038	5
EcDNA00000050	15
EcDNA00000054	4
EcDNA00000059	6
EcDNA00000061	20
EcDNA00000064	1
EcDNA00000067	6
EcDNA00000076	2
EcDNA00000083	2
EcDNA00000102	8
EcDNA00000103	6
EcDNA00000105	10
EcDNA00000106	1
EcDNA00000107	1
EcDNA00000108	6
EcDNA00000110	1
EcDNA00000112	7
EcDNA00000125	112
EcDNA00000126	2
EcDNA00000127	14
EcDNA00000128	14
EcDNA00000145	4
EcDNA00000150	2
EcDNA00000157	27
EcDNA00000158	14
EcDNA00000160	8
EcDNA00000163	17
EcDNA00000166	3
EcDNA00000169	3
EcDNA00000173	1
EcDNA00000175	5
EcDNA00000176	10
EcDNA00000177	25
EcDNA00000178	12
EcDNA00000180	3
EcDNA00000183	11
EcDNA00000184	3
EcDNA00000186	8
EcDNA00000188	1
EcDNA00000189	2
EcDNA00000198	10
EcDNA00000202	1
EcDNA00000204	2
54

## Sheet: F2
ID	Fgr-2
EcDNA00000001	16
EcDNA00000005	10
EcDNA00000009	1
EcDNA00000010	46
EcDNA00000013	13
EcDNA00000014	1
EcDNA00000015	3
EcDNA00000018	1
EcDNA00000025	86
EcDNA00000027	54
EcDNA00000032	14
EcDNA00000033	37
EcDNA00000037	49
EcDNA00000038	49
EcDNA00000039	13
EcDNA00000041	9
EcDNA00000042	9
EcDNA00000043	9
EcDNA00000044	9
EcDNA00000045	9
EcDNA00000046	9
EcDNA00000048	30
EcDNA00000049	2
EcDNA00000050	84
EcDNA00000051	4
EcDNA00000052	6
EcDNA00000053	6
EcDNA00000057	6
EcDNA00000059	2
EcDNA00000060	2
EcDNA00000061	21
EcDNA00000066	5
EcDNA00000071	4
EcDNA00000087	9
EcDNA00000090	8
EcDNA00000092	1
EcDNA00000097	1
EcDNA00000103	16
EcDNA00000105	15
EcDNA00000108	5
EcDNA00000109	8
EcDNA00000111	4
EcDNA00000112	6
EcDNA00000113	3
EcDNA00000115	32
EcDNA00000122	7
EcDNA00000128	31
EcDNA00000136	11
EcDNA00000137	12
EcDNA00000138	4
EcDNA00000139	5
EcDNA00000142	5
EcDNA00000143	14
EcDNA00000146	6
EcDNA00000149	1
EcDNA00000151	3
EcDNA00000153	40
EcDNA00000156	4
EcDNA00000158	9
EcDNA00000159	3
EcDNA00000162	2
EcDNA00000168	8
EcDNA00000175	6
EcDNA00000177	9
EcDNA00000180	8
EcDNA00000183	23
EcDNA00000184	3
EcDNA00000186	19
EcDNA00000190	3
EcDNA00000198	12
EcDNA00000200	6
71

## Sheet: F3
ID	Fgr-3
EcDNA00000001	11
EcDNA00000002	5
EcDNA00000005	14
EcDNA00000008	4
EcDNA00000010	31
EcDNA00000012	2
EcDNA00000013	4
EcDNA00000019	10
EcDNA00000020	24
EcDNA00000021	1
EcDNA00000024	10
EcDNA00000025	36
EcDNA00000027	45
EcDNA00000028	5
EcDNA00000029	14
EcDNA00000033	8
EcDNA00000035	2
EcDNA00000037	20
EcDNA00000038	20
EcDNA00000040	15
EcDNA00000061	8
EcDNA00000065	4
EcDNA00000072	18
EcDNA00000073	57
EcDNA00000074	18
EcDNA00000081	20
EcDNA00000084	18
EcDNA00000085	38
EcDNA00000086	18
EcDNA00000088	18
EcDNA00000091	18
EcDNA00000095	2
EcDNA00000096	3
EcDNA00000098	6
EcDNA00000101	1
EcDNA00000102	5
EcDNA00000105	10
EcDNA00000108	7
EcDNA00000112	6
EcDNA00000117	21
EcDNA00000121	50
EcDNA00000125	7
EcDNA00000128	16
EcDNA00000131	2
EcDNA00000133	10
EcDNA00000135	2
EcDNA00000136	22
EcDNA00000140	4
EcDNA00000143	12
EcDNA00000146	1
EcDNA00000154	6
EcDNA00000158	18
EcDNA00000160	7
EcDNA00000161	4
EcDNA00000164	4
EcDNA00000166	20
EcDNA00000172	2
EcDNA00000175	4
EcDNA00000183	14
EcDNA00000184	11
EcDNA00000186	18
EcDNA00000189	2
EcDNA00000190	8
EcDNA00000191	2
EcDNA00000192	4
EcDNA00000193	3
EcDNA00000198	7
EcDNA00000203	4
68
