# Supplementary material for: Identification and Characterization of Extrachromosomal Circular DNA in Human Placentas With Fetal Growth Restriction
Source: Front Immunol. 2021 Dec 21;12:780779. doi: 10.3389/fimmu.2021.780779 (PMC8724250; doi:10.3389/fimmu.2021.780779)
Supplement: Supplementary file 2 [file DataSheet_1.zip › Supplementary data4a- Fgr.eccDNA.length.xls]

EccDNA00000002	475
EccDNA00000003	18
EccDNA00000004	34
EccDNA00000009	250
EccDNA00000010	29
EccDNA00000017	233
EccDNA00000018	209
EccDNA00000024	168
EccDNA00000025	522
EccDNA00000026	2256
EccDNA00000027	1909
EccDNA00000029	298
EccDNA00000030	9871
EccDNA00000031	446
EccDNA00000032	213
EccDNA00000036	2655
EccDNA00000041	459
EccDNA00000043	584
EccDNA00000044	560
EccDNA00000045	201
EccDNA00000046	463
EccDNA00000047	128
EccDNA00000050	294
EccDNA00000051	180
EccDNA00000053	146
EccDNA00000054	313
EccDNA00000055	234
EccDNA00000059	132
EccDNA00000060	129
EccDNA00000067	188
EccDNA00000070	183
EccDNA00000071	16236
EccDNA00000073	176
EccDNA00000074	150
EccDNA00000075	466
EccDNA00000080	2403
EccDNA00000085	190
EccDNA00000089	84670
EccDNA00000090	136
EccDNA00000091	251
EccDNA00000096	4221
EccDNA00000097	142
EccDNA00000098	142
EccDNA00000099	258
EccDNA00000100	399
EccDNA00000102	1251
EccDNA00000103	1260
EccDNA00000106	317
EccDNA00000108	291
EccDNA00000109	181
EccDNA00000110	137
EccDNA00000113	164
EccDNA00000114	119
EccDNA00000115	119
EccDNA00000118	246
EccDNA00000119	162
EccDNA00000122	142
EccDNA00000130	71
EccDNA00000131	411
EccDNA00000134	164
EccDNA00000136	626
EccDNA00000137	590
EccDNA00000138	63
EccDNA00000139	458
EccDNA00000143	71645
EccDNA00000144	4753
EccDNA00000145	41111
EccDNA00000150	32
EccDNA00000152	186
EccDNA00000153	186
EccDNA00000156	371
EccDNA00000157	371
EccDNA00000167	1239
EccDNA00000168	1121
EccDNA00000169	1121
EccDNA00000171	2682
EccDNA00000172	653
EccDNA00000174	514
EccDNA00000176	136
EccDNA00000177	574
EccDNA00000178	503
EccDNA00000180	442
EccDNA00000181	285
EccDNA00000183	418
EccDNA00000184	72
EccDNA00000185	93
EccDNA00000187	202
EccDNA00000188	237
EccDNA00000189	690
EccDNA00000192	140
EccDNA00000193	183
EccDNA00000196	124
EccDNA00000197	364
EccDNA00000198	43
EccDNA00000199	346
EccDNA00000200	178
EccDNA00000203	177
EccDNA00000210	62
EccDNA00000212	220
EccDNA00000214	465
EccDNA00000216	11519
EccDNA00000218	154
EccDNA00000224	3117
EccDNA00000226	226
EccDNA00000230	198
EccDNA00000232	3917
EccDNA00000235	3037
EccDNA00000236	3074
EccDNA00000244	191
EccDNA00000246	243
EccDNA00000248	364
EccDNA00000249	211
EccDNA00000251	209
EccDNA00000252	140
EccDNA00000253	141
EccDNA00000260	167
EccDNA00000261	900
EccDNA00000265	37
EccDNA00000266	415
EccDNA00000275	297
EccDNA00000276	143
EccDNA00000278	13763
EccDNA00000282	6035
EccDNA00000287	158
EccDNA00000288	118
EccDNA00000290	60
EccDNA00000293	315
EccDNA00000294	1013
EccDNA00000296	20703
EccDNA00000297	323
EccDNA00000298	190
EccDNA00000299	111
EccDNA00000300	111
EccDNA00000302	480
EccDNA00000303	157
EccDNA00000305	2559
EccDNA00000307	14961
EccDNA00000308	12673
EccDNA00000309	681
EccDNA00000310	319
EccDNA00000311	2219
EccDNA00000313	2962
EccDNA00000314	120
EccDNA00000316	426
EccDNA00000317	12903
EccDNA00000319	133
EccDNA00000320	135
EccDNA00000322	41114
EccDNA00000324	463
EccDNA00000327	161
EccDNA00000333	323
EccDNA00000334	198
EccDNA00000335	48
EccDNA00000336	352
EccDNA00000338	1115
EccDNA00000351	369
EccDNA00000355	2455
EccDNA00000357	162
EccDNA00000358	472
EccDNA00000360	903
EccDNA00000361	381
EccDNA00000368	138
EccDNA00000369	464
EccDNA00000374	185
EccDNA00000377	770
EccDNA00000378	177
EccDNA00000380	349
EccDNA00000381	19312
EccDNA00000384	97
EccDNA00000385	272
EccDNA00000386	493
EccDNA00000388	87
EccDNA00000389	779
EccDNA00000397	385
EccDNA00000399	122
EccDNA00000400	42
EccDNA00000402	358
EccDNA00000403	65
EccDNA00000405	41
EccDNA00000406	301
EccDNA00000409	475
EccDNA00000410	176
EccDNA00000416	484
EccDNA00000419	252
EccDNA00000421	170
EccDNA00000431	191
EccDNA00000432	195
EccDNA00000434	218
EccDNA00000435	416
EccDNA00000436	97
EccDNA00000440	17640
EccDNA00000441	124
EccDNA00000443	369
EccDNA00000444	97
EccDNA00000445	304
EccDNA00000446	114
EccDNA00000448	474
EccDNA00000450	129
EccDNA00000452	204
EccDNA00000453	35128
EccDNA00000456	1088
EccDNA00000457	146
EccDNA00000458	128
EccDNA00000459	112
EccDNA00000461	255
EccDNA00000463	746
EccDNA00000464	169
EccDNA00000465	120
EccDNA00000466	700
EccDNA00000470	938
EccDNA00000471	14035
EccDNA00000473	32044
EccDNA00000476	180
EccDNA00000477	182
EccDNA00000481	16582
EccDNA00000482	92
EccDNA00000484	180
EccDNA00000486	589
EccDNA00000487	500
EccDNA00000489	103
EccDNA00000490	690
EccDNA00000493	315
EccDNA00000495	228
EccDNA00000498	204
EccDNA00000499	204
EccDNA00000502	644
EccDNA00000503	369
EccDNA00000505	347
EccDNA00000506	11903
EccDNA00000507	46498
EccDNA00000508	21906
EccDNA00000509	20804
EccDNA00000511	541
EccDNA00000512	1943
EccDNA00000515	642
EccDNA00000518	145
EccDNA00000519	161
EccDNA00000520	254
EccDNA00000521	444
EccDNA00000522	142
EccDNA00000528	1402
EccDNA00000530	1266
EccDNA00000538	5226
EccDNA00000540	13230
EccDNA00000543	1552
EccDNA00000548	279
EccDNA00000549	184
EccDNA00000550	184
EccDNA00000552	6233
EccDNA00000554	160
EccDNA00000558	274
EccDNA00000561	39
EccDNA00000562	88
EccDNA00000567	735
EccDNA00000569	949
EccDNA00000570	107
EccDNA00000571	1068
EccDNA00000572	1937
EccDNA00000573	3411
EccDNA00000574	119
EccDNA00000575	127
EccDNA00000576	397
EccDNA00000579	11297
EccDNA00000581	452
EccDNA00000589	4358
EccDNA00000591	2811
EccDNA00000592	2832
EccDNA00000594	567
EccDNA00000597	590
EccDNA00000600	229
EccDNA00000601	786
EccDNA00000603	236
EccDNA00000604	262
EccDNA00000605	161
EccDNA00000610	95
EccDNA00000611	46
EccDNA00000614	171
EccDNA00000619	9255
EccDNA00000623	333
EccDNA00000624	340
EccDNA00000629	337
EccDNA00000630	340
EccDNA00000631	341
EccDNA00000633	335
EccDNA00000635	342
EccDNA00000637	336
EccDNA00000639	352
EccDNA00000640	340
EccDNA00000641	342
EccDNA00000642	339
EccDNA00000643	335
EccDNA00000644	335
EccDNA00000645	340
EccDNA00000647	340
EccDNA00000648	336
EccDNA00000649	340
EccDNA00000650	336
EccDNA00000651	337
EccDNA00000653	342
EccDNA00000654	340
EccDNA00000655	341
EccDNA00000656	332
EccDNA00000657	340
EccDNA00000659	340
EccDNA00000662	335
EccDNA00000665	339
EccDNA00000666	362
EccDNA00000667	341
EccDNA00000668	340
EccDNA00000669	335
EccDNA00000670	30361
EccDNA00000671	335
EccDNA00000674	342
EccDNA00000675	340
EccDNA00000676	335
EccDNA00000677	340
EccDNA00000679	340
EccDNA00000680	336
EccDNA00000681	339
EccDNA00000682	340
EccDNA00000683	340
EccDNA00000684	340
EccDNA00000685	340
EccDNA00000686	333
EccDNA00000689	341
EccDNA00000690	334
EccDNA00000691	338
EccDNA00000692	334
EccDNA00000693	341
EccDNA00000694	336
EccDNA00000696	340
EccDNA00000701	338
EccDNA00000702	340
EccDNA00000704	504
EccDNA00000705	340
EccDNA00000706	340
EccDNA00000708	340
EccDNA00000709	511
EccDNA00000711	339
EccDNA00000712	334
EccDNA00000713	335
EccDNA00000714	338
EccDNA00000715	340
EccDNA00000716	340
EccDNA00000717	340
EccDNA00000718	339
EccDNA00000719	342
EccDNA00000721	338
EccDNA00000726	337
EccDNA00000727	340
EccDNA00000729	335
EccDNA00000730	336
EccDNA00000731	337
EccDNA00000733	337
EccDNA00000734	337
EccDNA00000736	340
EccDNA00000738	503
EccDNA00000739	340
EccDNA00000744	355
EccDNA00000745	335
EccDNA00000752	24967
EccDNA00000753	339
EccDNA00000754	340
EccDNA00000755	340
EccDNA00000756	356
EccDNA00000758	340
EccDNA00000759	340
EccDNA00000760	337
EccDNA00000761	340
EccDNA00000763	679
EccDNA00000766	2384
EccDNA00000772	7308
EccDNA00000773	135
EccDNA00000776	6039
EccDNA00000777	1588
EccDNA00000778	1568
EccDNA00000781	397
EccDNA00000783	389
EccDNA00000784	300
EccDNA00000786	350
EccDNA00000789	166
EccDNA00000797	94
EccDNA00000800	94
EccDNA00000801	94
EccDNA00000802	94
EccDNA00000806	229
EccDNA00000807	488
EccDNA00000808	342
EccDNA00000810	132
EccDNA00000811	432
EccDNA00000812	325
EccDNA00000814	196
EccDNA00000815	266
EccDNA00000816	478
EccDNA00000817	477
EccDNA00000818	477
EccDNA00000823	1224
EccDNA00000826	218
EccDNA00000828	348
EccDNA00000829	352
EccDNA00000830	354
EccDNA00000832	205
EccDNA00000833	372
EccDNA00000834	110
EccDNA00000835	110
EccDNA00000837	48
EccDNA00000840	120
EccDNA00000842	184
EccDNA00000843	167
EccDNA00000851	368
EccDNA00000853	1176
EccDNA00000854	1186
EccDNA00000855	48
EccDNA00000860	757
EccDNA00000865	131
EccDNA00000866	2658
EccDNA00000867	2384
EccDNA00000868	444
EccDNA00000870	136
EccDNA00000871	629
EccDNA00000872	120
EccDNA00000873	62057
EccDNA00000874	209
EccDNA00000875	462
EccDNA00000876	470
EccDNA00000877	470
EccDNA00000878	406
EccDNA00000879	623
EccDNA00000880	1013
EccDNA00000883	555
EccDNA00000884	410
EccDNA00000885	76
EccDNA00000887	45
EccDNA00000890	725
EccDNA00000892	35
EccDNA00000896	252
EccDNA00000897	3674
EccDNA00000898	3627
EccDNA00000900	173
EccDNA00000901	283
EccDNA00000902	138
EccDNA00000904	142
EccDNA00000906	64373
EccDNA00000908	223
EccDNA00000909	108
EccDNA00000910	74
EccDNA00000918	122
EccDNA00000919	589
EccDNA00000920	400
EccDNA00000921	397
EccDNA00000922	376
EccDNA00000924	127
EccDNA00000926	184
EccDNA00000927	69
EccDNA00000930	457
EccDNA00000931	97
EccDNA00000934	424
EccDNA00000936	271
EccDNA00000937	56
EccDNA00000938	42
EccDNA00000939	474
EccDNA00000941	60
EccDNA00000946	417
EccDNA00000947	148
EccDNA00000948	1595
EccDNA00000953	483
EccDNA00000957	183
EccDNA00000959	136
EccDNA00000961	103
EccDNA00000962	326
EccDNA00000972	146
EccDNA00000978	388
EccDNA00000980	3203
EccDNA00000981	600
EccDNA00000983	4681
EccDNA00000987	484
EccDNA00000988	990
EccDNA00000991	43
EccDNA00000993	361
EccDNA00000994	1415
EccDNA00000996	126
EccDNA00000997	126
EccDNA00000998	517
EccDNA00000999	1839
EccDNA00001000	198
EccDNA00001001	136
EccDNA00001002	372
EccDNA00001006	3024
EccDNA00001007	156
EccDNA00001008	28
EccDNA00001009	190
EccDNA00001010	159
EccDNA00001011	492
EccDNA00001017	58
EccDNA00001019	87
EccDNA00001022	330
EccDNA00001023	331
EccDNA00001024	84
EccDNA00001031	48
EccDNA00001032	75
EccDNA00001035	215
EccDNA00001040	306
EccDNA00001041	483
EccDNA00001042	63
EccDNA00001045	356
EccDNA00001047	59
EccDNA00001048	110
EccDNA00001049	110
EccDNA00001051	912
EccDNA00001056	146
EccDNA00001057	477
EccDNA00001058	201
EccDNA00001060	591
EccDNA00001063	62860
EccDNA00001064	336
EccDNA00001065	4401
EccDNA00001066	624
EccDNA00001068	339
EccDNA00001070	45319
EccDNA00001073	833
EccDNA00001077	22718
EccDNA00001079	44940
EccDNA00001090	340
EccDNA00001091	340
EccDNA00001095	342
EccDNA00001096	240
EccDNA00001097	340
EccDNA00001098	339
EccDNA00001099	340
EccDNA00001100	4610
EccDNA00001101	340
EccDNA00001102	340
EccDNA00001103	340
EccDNA00001104	385
EccDNA00001105	342
EccDNA00001107	342
EccDNA00001109	382
EccDNA00001111	338
EccDNA00001113	342
EccDNA00001114	135
EccDNA00001115	89
EccDNA00001117	149
EccDNA00001118	239
EccDNA00001120	537
EccDNA00001122	126
EccDNA00001123	194
EccDNA00001124	174
EccDNA00001125	117
EccDNA00001126	130
EccDNA00001127	132
EccDNA00001133	448
EccDNA00001138	65
EccDNA00001139	575
EccDNA00001141	301
EccDNA00001144	111
EccDNA00001147	176
EccDNA00001148	2128
EccDNA00001149	221
EccDNA00001150	120
EccDNA00001155	226
EccDNA00001158	237
EccDNA00001159	166
EccDNA00001162	76
EccDNA00001163	184
EccDNA00001165	48
EccDNA00001167	352
EccDNA00001170	711
EccDNA00001176	140
EccDNA00001182	174
EccDNA00001184	145
EccDNA00001186	121
EccDNA00001189	212
EccDNA00001194	940
EccDNA00001196	590
EccDNA00001197	612
EccDNA00001199	106
EccDNA00001200	170
EccDNA00001201	196
EccDNA00001202	229
EccDNA00001203	202
EccDNA00001204	77
EccDNA00001206	565
EccDNA00001207	336
EccDNA00001211	77
EccDNA00001212	79
EccDNA00001214	5606
EccDNA00001216	456
EccDNA00001217	307
EccDNA00001218	132
EccDNA00001220	2602
EccDNA00001222	140
EccDNA00001226	374
EccDNA00001227	415
EccDNA00001229	132
EccDNA00001230	605
EccDNA00001231	607
EccDNA00001239	71894
EccDNA00001245	2883
EccDNA00001248	184
EccDNA00001251	464
EccDNA00001253	178
EccDNA00001254	179
EccDNA00001255	158
EccDNA00001256	191
EccDNA00001257	159
EccDNA00001259	4760
EccDNA00001263	138
EccDNA00001264	134
EccDNA00001265	54
EccDNA00001271	467
EccDNA00001276	125
EccDNA00001278	3121
EccDNA00001279	134
EccDNA00001280	101
EccDNA00001281	101
EccDNA00001282	161
EccDNA00001285	476
EccDNA00001288	979
EccDNA00001289	106
EccDNA00001290	122
EccDNA00001291	95
EccDNA00001292	51
EccDNA00001293	952
EccDNA00001294	501
EccDNA00001295	164
EccDNA00001296	170
EccDNA00001299	64
EccDNA00001300	2182
EccDNA00001304	154
EccDNA00001305	183
EccDNA00001307	5280
EccDNA00001308	3568
EccDNA00001309	109
EccDNA00001313	137
EccDNA00001314	146
EccDNA00001315	196
EccDNA00001320	132
EccDNA00001324	124
EccDNA00001327	271
EccDNA00001332	14598
EccDNA00001333	2457
EccDNA00001334	124
EccDNA00001343	177
EccDNA00001344	109
EccDNA00001345	74
EccDNA00001346	332
EccDNA00001358	518
EccDNA00001359	473
EccDNA00001360	126
EccDNA00001361	126
EccDNA00001365	114
EccDNA00001372	520
EccDNA00001373	396
EccDNA00001374	149
EccDNA00001375	47
EccDNA00001377	51
EccDNA00001381	547
EccDNA00001388	91
EccDNA00001389	449
EccDNA00001393	119
EccDNA00001394	168
EccDNA00001395	163
EccDNA00001399	176
EccDNA00001400	176
EccDNA00001401	585
EccDNA00001402	613
EccDNA00001403	44638
EccDNA00001405	8713
EccDNA00001406	57041
EccDNA00001408	40536
EccDNA00001409	48555
EccDNA00001410	337
EccDNA00001411	74100
EccDNA00001413	342
EccDNA00001414	340
EccDNA00001415	342
EccDNA00001416	22378
EccDNA00001417	14177
EccDNA00001418	340
EccDNA00001419	339
EccDNA00001422	18327
EccDNA00001424	344
EccDNA00001425	340
EccDNA00001427	360
EccDNA00001428	339
EccDNA00001430	340
EccDNA00001431	342
EccDNA00001433	340
EccDNA00001434	340
EccDNA00001438	339
EccDNA00001441	17193
EccDNA00001442	358
EccDNA00001443	341
EccDNA00001444	342
EccDNA00001445	47484
EccDNA00001446	340
EccDNA00001447	853
EccDNA00001451	340
EccDNA00001452	340
EccDNA00001454	340
EccDNA00001455	358
EccDNA00001456	342
EccDNA00001457	340
EccDNA00001458	340
EccDNA00001459	340
EccDNA00001460	340
EccDNA00001464	339
EccDNA00001467	66584
EccDNA00001468	321
EccDNA00001469	12464
EccDNA00001470	339
EccDNA00001472	8499
EccDNA00001473	91620
EccDNA00001474	76
EccDNA00001475	134
EccDNA00001476	134
EccDNA00001483	100
EccDNA00001484	99
EccDNA00001485	79
EccDNA00001493	243
EccDNA00001494	963
EccDNA00001495	120
EccDNA00001499	5399
EccDNA00001501	349
EccDNA00001502	2564
EccDNA00001504	464
EccDNA00001505	2048
EccDNA00001506	132
EccDNA00001507	129
EccDNA00001510	479
EccDNA00001511	140
EccDNA00001512	382
EccDNA00001513	14
EccDNA00001514	179
EccDNA00001515	249
EccDNA00001518	192
EccDNA00001519	187
EccDNA00001520	288
EccDNA00001521	292
EccDNA00001522	327
EccDNA00001524	111
EccDNA00001526	2073
EccDNA00001528	257
EccDNA00001529	83
EccDNA00001531	43048
EccDNA00001532	24964
EccDNA00001533	26331
EccDNA00001534	2114
EccDNA00001535	73588
EccDNA00001536	732
EccDNA00001541	826
EccDNA00001542	193
EccDNA00001543	204
EccDNA00001545	524
EccDNA00001549	40587
EccDNA00001551	4054
EccDNA00001552	35077
EccDNA00001553	342
EccDNA00001556	1950
EccDNA00001557	66
EccDNA00001558	4846
EccDNA00001559	633
EccDNA00001563	2209
EccDNA00001566	180
EccDNA00001567	24
EccDNA00001568	5412
EccDNA00001569	344
EccDNA00001572	2489
EccDNA00001573	2491
EccDNA00001574	123
EccDNA00001575	123
EccDNA00001578	219
EccDNA00001579	219
EccDNA00001587	158
EccDNA00001588	129
EccDNA00001589	107
EccDNA00001590	128
EccDNA00001591	380
EccDNA00001592	74
EccDNA00001594	72
EccDNA00001597	489
EccDNA00001599	132
EccDNA00001601	126
EccDNA00001602	74
EccDNA00001605	414
EccDNA00001606	419
EccDNA00001609	412
EccDNA00001610	418
EccDNA00001611	421
EccDNA00001613	422
EccDNA00001614	422
EccDNA00001617	49
EccDNA00001618	209
EccDNA00001619	252
EccDNA00001624	45493
EccDNA00001625	206
EccDNA00001626	635
EccDNA00001631	130
EccDNA00001632	813
EccDNA00001635	472
EccDNA00001636	439
EccDNA00001638	389
EccDNA00001639	103
EccDNA00001640	663
EccDNA00001646	223
EccDNA00001647	164
EccDNA00001648	343
EccDNA00001649	325
EccDNA00001650	454
EccDNA00001654	84
EccDNA00001662	149
EccDNA00001678	425
EccDNA00001682	133
EccDNA00001688	107
EccDNA00001689	195
EccDNA00001690	7636
EccDNA00001693	90
EccDNA00001694	3609
EccDNA00001695	2463
EccDNA00001700	277
EccDNA00001702	133
EccDNA00001705	427
EccDNA00001711	194
EccDNA00001714	58
EccDNA00001716	284
EccDNA00001717	685
EccDNA00001726	65
EccDNA00001729	410
EccDNA00001730	180
EccDNA00001737	46
EccDNA00001738	551
EccDNA00001740	106
EccDNA00001743	110
EccDNA00001747	128
EccDNA00001748	128
EccDNA00001749	128
EccDNA00001750	128
EccDNA00001751	20
EccDNA00001752	146
EccDNA00001754	601
EccDNA00001759	310
EccDNA00001761	239
EccDNA00001762	239
EccDNA00001763	146
EccDNA00001764	629
EccDNA00001765	4553
EccDNA00001767	342
EccDNA00001769	290
EccDNA00001770	4045
EccDNA00001771	1273
EccDNA00001773	260
EccDNA00001776	291
EccDNA00001784	37
EccDNA00001785	160
EccDNA00001786	436
EccDNA00001787	64
EccDNA00001788	532
EccDNA00001789	176
EccDNA00001791	747
EccDNA00001792	629
EccDNA00001796	158
EccDNA00001801	20236
EccDNA00001803	220
EccDNA00001805	196
EccDNA00001806	497
EccDNA00001810	803
EccDNA00001811	492
EccDNA00001814	101
EccDNA00001815	164
EccDNA00001819	72
EccDNA00001824	579
EccDNA00001826	24
EccDNA00001828	716
EccDNA00001829	7317
EccDNA00001830	60
EccDNA00001832	96
EccDNA00001833	51
EccDNA00001835	58
EccDNA00001850	71
EccDNA00001851	203
EccDNA00001852	581
EccDNA00001854	532
EccDNA00001855	189
EccDNA00001858	16569
EccDNA00001859	87
EccDNA00001861	136
EccDNA00001864	268
EccDNA00001865	268
EccDNA00001866	166
EccDNA00001868	128
EccDNA00001869	130
EccDNA00001873	360
EccDNA00001875	168
EccDNA00001882	186
EccDNA00001884	636
EccDNA00001885	664
EccDNA00001897	409
EccDNA00001899	182
EccDNA00001900	177
EccDNA00001902	147
EccDNA00001905	120
EccDNA00001910	1533
EccDNA00001917	76
EccDNA00001918	245
EccDNA00001924	2171
EccDNA00001925	138
EccDNA00001926	137
EccDNA00001927	102
EccDNA00001931	72
EccDNA00001939	190
EccDNA00001941	200
EccDNA00001944	738
EccDNA00001946	158
EccDNA00001948	3037
EccDNA00001949	226
EccDNA00001950	18546
EccDNA00001953	87551
EccDNA00001954	469
EccDNA00001959	836
EccDNA00001960	503
EccDNA00001961	386
EccDNA00001968	63
EccDNA00001973	1381
EccDNA00001977	835
EccDNA00001978	149
EccDNA00001979	9914
