# Supplementary material for: Identification and Characterization of Extrachromosomal Circular DNA in Human Placentas With Fetal Growth Restriction
Source: Front Immunol. 2021 Dec 21;12:780779. doi: 10.3389/fimmu.2021.780779 (PMC8724250; doi:10.3389/fimmu.2021.780779)
Supplement: Supplementary file 2 [file DataSheet_1.zip › Supplementary data4b- Nor.eccDNA.length.xls]

EccDNA00000001	107
EccDNA00000005	97
EccDNA00000006	107
EccDNA00000007	43549
EccDNA00000008	881
EccDNA00000011	58
EccDNA00000012	194
EccDNA00000013	748
EccDNA00000014	333
EccDNA00000015	151
EccDNA00000016	88
EccDNA00000018	209
EccDNA00000019	47
EccDNA00000020	146
EccDNA00000021	237
EccDNA00000022	237
EccDNA00000023	250
EccDNA00000026	2256
EccDNA00000027	1909
EccDNA00000028	130
EccDNA00000030	9871
EccDNA00000033	776
EccDNA00000034	144
EccDNA00000035	116
EccDNA00000037	126
EccDNA00000038	126
EccDNA00000039	126
EccDNA00000040	477
EccDNA00000042	760
EccDNA00000048	627
EccDNA00000049	627
EccDNA00000052	161
EccDNA00000053	146
EccDNA00000056	2942
EccDNA00000057	127
EccDNA00000058	45664
EccDNA00000061	6342
EccDNA00000062	280
EccDNA00000063	477
EccDNA00000064	477
EccDNA00000065	477
EccDNA00000066	241
EccDNA00000068	5497
EccDNA00000069	110
EccDNA00000071	16236
EccDNA00000072	972
EccDNA00000076	110
EccDNA00000077	110
EccDNA00000078	132
EccDNA00000079	349
EccDNA00000081	185
EccDNA00000082	468
EccDNA00000083	128
EccDNA00000084	129
EccDNA00000086	241
EccDNA00000087	136
EccDNA00000088	375
EccDNA00000092	104
EccDNA00000093	1067
EccDNA00000094	145
EccDNA00000095	277
EccDNA00000101	760
EccDNA00000103	1260
EccDNA00000104	127
EccDNA00000105	126
EccDNA00000107	474
EccDNA00000111	149
EccDNA00000112	258
EccDNA00000116	519
EccDNA00000117	139
EccDNA00000120	50
EccDNA00000121	233
EccDNA00000122	142
EccDNA00000123	351
EccDNA00000124	647
EccDNA00000125	647
EccDNA00000126	126
EccDNA00000127	37
EccDNA00000128	158
EccDNA00000129	186
EccDNA00000132	531
EccDNA00000133	531
EccDNA00000135	1639
EccDNA00000140	175
EccDNA00000141	14041
EccDNA00000142	374
EccDNA00000143	71645
EccDNA00000146	742
EccDNA00000147	480
EccDNA00000148	1194
EccDNA00000149	166
EccDNA00000151	451
EccDNA00000154	126
EccDNA00000155	451
EccDNA00000158	372
EccDNA00000159	138
EccDNA00000160	207
EccDNA00000161	221
EccDNA00000162	226
EccDNA00000163	83
EccDNA00000164	108
EccDNA00000165	111
EccDNA00000166	156
EccDNA00000167	1239
EccDNA00000170	1121
EccDNA00000173	107
EccDNA00000175	658
EccDNA00000179	99
EccDNA00000182	570
EccDNA00000183	418
EccDNA00000186	637
EccDNA00000190	320
EccDNA00000191	101
EccDNA00000194	25
EccDNA00000195	57
EccDNA00000201	103
EccDNA00000202	235
EccDNA00000204	260
EccDNA00000205	3014
EccDNA00000206	277
EccDNA00000207	591
EccDNA00000208	73
EccDNA00000209	730
EccDNA00000211	174
EccDNA00000213	213
EccDNA00000215	173
EccDNA00000217	204
EccDNA00000218	154
EccDNA00000219	170
EccDNA00000220	241
EccDNA00000221	106
EccDNA00000222	798
EccDNA00000223	803
EccDNA00000225	33970
EccDNA00000227	3599
EccDNA00000228	340
EccDNA00000229	15354
EccDNA00000230	198
EccDNA00000231	4929
EccDNA00000233	246
EccDNA00000234	107
EccDNA00000235	3037
EccDNA00000237	102
EccDNA00000238	277
EccDNA00000239	479
EccDNA00000240	341
EccDNA00000241	377
EccDNA00000242	148
EccDNA00000243	64
EccDNA00000245	550
EccDNA00000247	192
EccDNA00000250	112
EccDNA00000251	209
EccDNA00000254	327
EccDNA00000255	397
EccDNA00000256	9579
EccDNA00000257	113
EccDNA00000258	140
EccDNA00000259	169
EccDNA00000262	224
EccDNA00000263	3114
EccDNA00000264	166
EccDNA00000267	186
EccDNA00000268	114
EccDNA00000269	114
EccDNA00000270	114
EccDNA00000271	305
EccDNA00000272	194
EccDNA00000273	551
EccDNA00000274	481
EccDNA00000277	483
EccDNA00000278	13763
EccDNA00000279	59
EccDNA00000280	241
EccDNA00000281	2310
EccDNA00000283	60
EccDNA00000284	4464
EccDNA00000285	196
EccDNA00000286	55
EccDNA00000289	29
EccDNA00000290	60
EccDNA00000291	18262
EccDNA00000292	178
EccDNA00000293	315
EccDNA00000295	58
EccDNA00000296	20703
EccDNA00000301	130
EccDNA00000304	219
EccDNA00000306	27020
EccDNA00000308	12673
EccDNA00000312	50
EccDNA00000313	2962
EccDNA00000315	237
EccDNA00000318	422
EccDNA00000321	58
EccDNA00000323	134
EccDNA00000325	133
EccDNA00000326	3344
EccDNA00000328	164
EccDNA00000329	219
EccDNA00000330	219
EccDNA00000331	112
EccDNA00000332	166
EccDNA00000337	49
EccDNA00000339	125
EccDNA00000340	286
EccDNA00000341	285
EccDNA00000342	282
EccDNA00000343	121
EccDNA00000344	175
EccDNA00000345	217
EccDNA00000346	217
EccDNA00000347	218
EccDNA00000348	138
EccDNA00000349	128
EccDNA00000350	66
EccDNA00000351	369
EccDNA00000352	2993
EccDNA00000353	422
EccDNA00000354	131
EccDNA00000355	2455
EccDNA00000356	140
EccDNA00000359	269
EccDNA00000362	474
EccDNA00000363	474
EccDNA00000364	474
EccDNA00000365	474
EccDNA00000366	445
EccDNA00000367	181
EccDNA00000370	118
EccDNA00000371	28
EccDNA00000372	222
EccDNA00000373	223
EccDNA00000375	397
EccDNA00000376	415
EccDNA00000377	770
EccDNA00000379	371
EccDNA00000382	139
EccDNA00000383	400
EccDNA00000387	165
EccDNA00000389	779
EccDNA00000390	460
EccDNA00000391	4101
EccDNA00000392	135
EccDNA00000393	362
EccDNA00000394	379
EccDNA00000395	151
EccDNA00000396	79
EccDNA00000397	385
EccDNA00000398	132
EccDNA00000401	167
EccDNA00000404	161
EccDNA00000407	107
EccDNA00000408	1598
EccDNA00000411	235
EccDNA00000412	190
EccDNA00000413	326
EccDNA00000414	99
EccDNA00000415	100
EccDNA00000417	176
EccDNA00000418	186
EccDNA00000420	136
EccDNA00000421	170
EccDNA00000422	96
EccDNA00000423	52
EccDNA00000424	117
EccDNA00000425	118
EccDNA00000426	120
EccDNA00000427	28
EccDNA00000428	65
EccDNA00000429	386
EccDNA00000430	186
EccDNA00000431	191
EccDNA00000432	195
EccDNA00000433	120
EccDNA00000437	157
EccDNA00000438	63
EccDNA00000439	15158
EccDNA00000442	550
EccDNA00000447	127
EccDNA00000449	660
EccDNA00000451	839
EccDNA00000452	204
EccDNA00000454	473
EccDNA00000455	473
EccDNA00000458	128
EccDNA00000460	177
EccDNA00000462	176
EccDNA00000467	165
EccDNA00000468	165
EccDNA00000469	364
EccDNA00000472	123
EccDNA00000473	32044
EccDNA00000474	46
EccDNA00000475	347
EccDNA00000478	194
EccDNA00000479	795
EccDNA00000480	168
EccDNA00000481	16582
EccDNA00000483	158
EccDNA00000485	126
EccDNA00000488	166
EccDNA00000491	390
EccDNA00000492	235
EccDNA00000494	184
EccDNA00000496	202
EccDNA00000497	204
EccDNA00000500	129
EccDNA00000501	284
EccDNA00000504	393
EccDNA00000508	21906
EccDNA00000510	455
EccDNA00000513	492
EccDNA00000514	378
EccDNA00000515	642
EccDNA00000516	134
EccDNA00000517	101
EccDNA00000523	732
EccDNA00000524	456
EccDNA00000525	129
EccDNA00000526	489
EccDNA00000527	498
EccDNA00000528	1402
EccDNA00000529	886
EccDNA00000531	133
EccDNA00000532	135
EccDNA00000533	135
EccDNA00000534	132
EccDNA00000535	469
EccDNA00000536	618
EccDNA00000537	174
EccDNA00000539	522
EccDNA00000540	13230
EccDNA00000541	188
EccDNA00000542	188
EccDNA00000544	298
EccDNA00000545	6156
EccDNA00000546	239
EccDNA00000547	115
EccDNA00000551	163
EccDNA00000553	458
EccDNA00000554	160
EccDNA00000555	51
EccDNA00000556	435
EccDNA00000557	166
EccDNA00000559	274
EccDNA00000560	77
EccDNA00000561	39
EccDNA00000563	616
EccDNA00000564	1285
EccDNA00000565	178
EccDNA00000566	135
EccDNA00000567	735
EccDNA00000568	202
EccDNA00000569	949
EccDNA00000573	3411
EccDNA00000577	987
EccDNA00000578	5299
EccDNA00000579	11297
EccDNA00000580	3786
EccDNA00000581	452
EccDNA00000582	425
EccDNA00000583	118
EccDNA00000584	119
EccDNA00000585	43
EccDNA00000586	481
EccDNA00000587	160
EccDNA00000588	191
EccDNA00000590	1453
EccDNA00000593	541
EccDNA00000594	567
EccDNA00000595	137
EccDNA00000596	378
EccDNA00000597	590
EccDNA00000598	743
EccDNA00000599	269
EccDNA00000602	256
EccDNA00000606	277
EccDNA00000607	284
EccDNA00000608	156
EccDNA00000609	160
EccDNA00000610	95
EccDNA00000612	3973
EccDNA00000613	35
EccDNA00000615	2131
EccDNA00000616	12429
EccDNA00000617	512
EccDNA00000618	22166
EccDNA00000619	9255
EccDNA00000620	32847
EccDNA00000621	178
EccDNA00000622	499
EccDNA00000624	340
EccDNA00000625	342
EccDNA00000626	335
EccDNA00000627	335
EccDNA00000628	335
EccDNA00000632	335
EccDNA00000634	336
EccDNA00000636	340
EccDNA00000638	338
EccDNA00000639	352
EccDNA00000642	339
EccDNA00000643	335
EccDNA00000644	335
EccDNA00000646	335
EccDNA00000652	336
EccDNA00000655	341
EccDNA00000657	340
EccDNA00000658	340
EccDNA00000660	335
EccDNA00000661	334
EccDNA00000663	339
EccDNA00000664	336
EccDNA00000668	340
EccDNA00000672	337
EccDNA00000673	338
EccDNA00000676	335
EccDNA00000678	334
EccDNA00000682	340
EccDNA00000687	619
EccDNA00000688	340
EccDNA00000694	336
EccDNA00000695	338
EccDNA00000696	340
EccDNA00000697	340
EccDNA00000698	335
EccDNA00000699	335
EccDNA00000700	335
EccDNA00000703	340
EccDNA00000704	504
EccDNA00000705	340
EccDNA00000707	355
EccDNA00000710	338
EccDNA00000712	334
EccDNA00000720	336
EccDNA00000722	341
EccDNA00000723	335
EccDNA00000724	335
EccDNA00000725	336
EccDNA00000728	845
EccDNA00000732	335
EccDNA00000735	339
EccDNA00000737	334
EccDNA00000740	339
EccDNA00000741	339
EccDNA00000742	340
EccDNA00000743	335
EccDNA00000746	340
EccDNA00000747	340
EccDNA00000748	340
EccDNA00000749	336
EccDNA00000750	335
EccDNA00000751	340
EccDNA00000754	340
EccDNA00000757	337
EccDNA00000762	340
EccDNA00000764	339
EccDNA00000765	338
EccDNA00000766	2384
EccDNA00000767	1145
EccDNA00000768	140
EccDNA00000769	2993
EccDNA00000770	70
EccDNA00000771	77923
EccDNA00000774	521
EccDNA00000775	199
EccDNA00000777	1588
EccDNA00000778	1568
EccDNA00000779	330
EccDNA00000780	118
EccDNA00000782	475
EccDNA00000785	132
EccDNA00000786	350
EccDNA00000787	198
EccDNA00000788	301
EccDNA00000790	159
EccDNA00000791	50408
EccDNA00000792	484
EccDNA00000793	324
EccDNA00000794	206
EccDNA00000795	218
EccDNA00000796	52
EccDNA00000798	339
EccDNA00000799	339
EccDNA00000803	195
EccDNA00000804	2255
EccDNA00000805	189
EccDNA00000809	2377
EccDNA00000813	196
EccDNA00000819	96
EccDNA00000820	96
EccDNA00000821	96
EccDNA00000822	288
EccDNA00000824	483
EccDNA00000825	721
EccDNA00000827	66
EccDNA00000831	135
EccDNA00000832	205
EccDNA00000833	372
EccDNA00000836	104
EccDNA00000837	48
EccDNA00000838	201
EccDNA00000839	118
EccDNA00000841	343
EccDNA00000844	359
EccDNA00000845	421
EccDNA00000846	3305
EccDNA00000847	49
EccDNA00000848	41
EccDNA00000849	324
EccDNA00000850	264
EccDNA00000852	394
EccDNA00000854	1186
EccDNA00000856	97
EccDNA00000857	175
EccDNA00000858	174
EccDNA00000859	69
EccDNA00000861	458
EccDNA00000862	350
EccDNA00000863	117
EccDNA00000864	74
EccDNA00000869	160
EccDNA00000873	62057
EccDNA00000875	462
EccDNA00000881	171
EccDNA00000882	655
EccDNA00000886	86
EccDNA00000887	45
EccDNA00000888	4459
EccDNA00000889	680
EccDNA00000891	339
EccDNA00000893	1098
EccDNA00000894	123
EccDNA00000895	181
EccDNA00000897	3674
EccDNA00000898	3627
EccDNA00000899	83046
EccDNA00000900	173
EccDNA00000903	142
EccDNA00000905	453
EccDNA00000907	64262
EccDNA00000911	279
EccDNA00000912	5798
EccDNA00000913	214
EccDNA00000914	493
EccDNA00000915	86
EccDNA00000916	81
EccDNA00000917	389
EccDNA00000923	356
EccDNA00000925	56
EccDNA00000927	69
EccDNA00000928	56
EccDNA00000929	429
EccDNA00000932	178
EccDNA00000933	947
EccDNA00000934	424
EccDNA00000935	597
EccDNA00000940	475
EccDNA00000941	60
EccDNA00000942	31
EccDNA00000943	421
EccDNA00000944	3118
EccDNA00000945	128
EccDNA00000948	1595
EccDNA00000949	1495
EccDNA00000950	278
EccDNA00000951	278
EccDNA00000952	278
EccDNA00000954	140
EccDNA00000955	129
EccDNA00000956	437
EccDNA00000958	136
EccDNA00000960	163
EccDNA00000961	103
EccDNA00000963	121
EccDNA00000964	123
EccDNA00000965	123
EccDNA00000966	25
EccDNA00000967	115
EccDNA00000968	115
EccDNA00000969	151
EccDNA00000970	402
EccDNA00000971	441
EccDNA00000973	198
EccDNA00000974	198
EccDNA00000975	195
EccDNA00000976	465
EccDNA00000977	465
EccDNA00000978	388
EccDNA00000979	443
EccDNA00000982	71
EccDNA00000984	18807
EccDNA00000985	48543
EccDNA00000986	129
EccDNA00000989	159
EccDNA00000990	164
EccDNA00000992	35
EccDNA00000994	1415
EccDNA00000995	390
EccDNA00000999	1839
EccDNA00001003	3779
EccDNA00001004	231
EccDNA00001005	2993
EccDNA00001006	3024
EccDNA00001011	492
EccDNA00001012	223
EccDNA00001013	215
EccDNA00001014	460
EccDNA00001015	652
EccDNA00001016	469
EccDNA00001018	58
EccDNA00001020	223
EccDNA00001021	96
EccDNA00001025	188
EccDNA00001026	188
EccDNA00001027	188
EccDNA00001028	452
EccDNA00001029	26
EccDNA00001030	135
EccDNA00001032	75
EccDNA00001033	551
EccDNA00001034	562
EccDNA00001036	347
EccDNA00001037	382
EccDNA00001038	96
EccDNA00001039	320
EccDNA00001042	63
EccDNA00001043	112
EccDNA00001044	550
EccDNA00001046	271
EccDNA00001050	3044
EccDNA00001051	912
EccDNA00001052	853
EccDNA00001053	100
EccDNA00001054	96
EccDNA00001055	142
EccDNA00001056	146
EccDNA00001059	689
EccDNA00001061	316
EccDNA00001062	588
EccDNA00001063	62860
EccDNA00001064	336
EccDNA00001065	4401
EccDNA00001067	3739
EccDNA00001068	339
EccDNA00001069	7681
EccDNA00001070	45319
EccDNA00001071	67182
EccDNA00001072	21919
EccDNA00001073	833
EccDNA00001074	340
EccDNA00001075	340
EccDNA00001076	12202
EccDNA00001077	22718
EccDNA00001078	41240
EccDNA00001079	44940
EccDNA00001080	340
EccDNA00001081	340
EccDNA00001082	12302
EccDNA00001083	41340
EccDNA00001084	340
EccDNA00001085	339
EccDNA00001086	339
EccDNA00001087	340
EccDNA00001088	338
EccDNA00001089	171
EccDNA00001092	3587
EccDNA00001093	340
EccDNA00001094	1006
EccDNA00001097	340
EccDNA00001099	340
EccDNA00001100	4610
EccDNA00001103	340
EccDNA00001105	342
EccDNA00001106	340
EccDNA00001108	38250
EccDNA00001109	382
EccDNA00001110	89
EccDNA00001112	9405
EccDNA00001114	135
EccDNA00001116	888
EccDNA00001119	2479
EccDNA00001120	537
EccDNA00001121	504
EccDNA00001128	305
EccDNA00001129	135
EccDNA00001130	188
EccDNA00001131	450
EccDNA00001132	22540
EccDNA00001134	180
EccDNA00001135	432
EccDNA00001136	547
EccDNA00001137	186
EccDNA00001140	338
EccDNA00001142	39
EccDNA00001143	203
EccDNA00001145	68
EccDNA00001146	118
EccDNA00001151	131
EccDNA00001152	131
EccDNA00001153	131
EccDNA00001154	129
EccDNA00001156	121
EccDNA00001157	494
EccDNA00001159	166
EccDNA00001160	123
EccDNA00001161	170
EccDNA00001164	184
EccDNA00001165	48
EccDNA00001166	100
EccDNA00001168	59
EccDNA00001169	64
EccDNA00001171	170
EccDNA00001172	216
EccDNA00001173	168
EccDNA00001174	209
EccDNA00001175	681
EccDNA00001177	146
EccDNA00001178	3429
EccDNA00001179	201
EccDNA00001180	71
EccDNA00001181	285
EccDNA00001183	132
EccDNA00001185	288
EccDNA00001187	449
EccDNA00001188	158
EccDNA00001190	440
EccDNA00001191	187
EccDNA00001192	292
EccDNA00001193	115
EccDNA00001194	940
EccDNA00001195	469
EccDNA00001198	520
EccDNA00001201	196
EccDNA00001202	229
EccDNA00001205	136
EccDNA00001208	7052
EccDNA00001209	7243
EccDNA00001210	42
EccDNA00001211	77
EccDNA00001213	80
EccDNA00001215	334
EccDNA00001219	30
EccDNA00001221	142
EccDNA00001223	290
EccDNA00001224	1394
EccDNA00001225	50
EccDNA00001228	2453
EccDNA00001230	605
EccDNA00001232	870
EccDNA00001233	136
EccDNA00001234	132
EccDNA00001235	371
EccDNA00001236	392
EccDNA00001237	224
EccDNA00001238	854
EccDNA00001240	22078
EccDNA00001241	23592
EccDNA00001242	340
EccDNA00001243	95145
EccDNA00001244	686
EccDNA00001245	2883
EccDNA00001246	9235
EccDNA00001247	84
EccDNA00001249	197
EccDNA00001250	170
EccDNA00001252	174
EccDNA00001254	179
EccDNA00001258	173
EccDNA00001259	4760
EccDNA00001260	169
EccDNA00001261	155
EccDNA00001262	470
EccDNA00001263	138
EccDNA00001266	163
EccDNA00001267	129
EccDNA00001268	126
EccDNA00001269	837
EccDNA00001270	457
EccDNA00001272	481
EccDNA00001273	325
EccDNA00001274	167
EccDNA00001275	166
EccDNA00001277	3115
EccDNA00001278	3121
EccDNA00001283	104
EccDNA00001284	350
EccDNA00001286	1959
EccDNA00001287	2125
EccDNA00001297	103
EccDNA00001298	78
EccDNA00001299	64
EccDNA00001301	2156
EccDNA00001302	2398
EccDNA00001303	278
EccDNA00001305	183
EccDNA00001306	82
EccDNA00001307	5280
EccDNA00001310	2379
EccDNA00001311	138
EccDNA00001312	137
EccDNA00001314	146
EccDNA00001316	482
EccDNA00001317	8259
EccDNA00001318	194
EccDNA00001319	193
EccDNA00001321	110
EccDNA00001322	105
EccDNA00001323	110
EccDNA00001325	468
EccDNA00001326	468
EccDNA00001328	329
EccDNA00001329	481
EccDNA00001330	114
EccDNA00001331	130
EccDNA00001332	14598
EccDNA00001333	2457
EccDNA00001335	166
EccDNA00001336	473
EccDNA00001337	473
EccDNA00001338	120
EccDNA00001339	140
EccDNA00001340	1782
EccDNA00001341	1782
EccDNA00001342	91
EccDNA00001346	332
EccDNA00001347	112
EccDNA00001348	538
EccDNA00001349	82
EccDNA00001350	138
EccDNA00001351	154
EccDNA00001352	128
EccDNA00001353	115
EccDNA00001354	147
EccDNA00001355	155
EccDNA00001356	93
EccDNA00001357	112
EccDNA00001358	518
EccDNA00001362	468
EccDNA00001363	55
EccDNA00001364	94
EccDNA00001366	114
EccDNA00001367	502
EccDNA00001368	202
EccDNA00001369	471
EccDNA00001370	254
EccDNA00001371	254
EccDNA00001375	47
EccDNA00001376	116
EccDNA00001378	100
EccDNA00001379	60
EccDNA00001380	413
EccDNA00001381	547
EccDNA00001382	97
EccDNA00001383	239
EccDNA00001384	162
EccDNA00001385	131
EccDNA00001386	355
EccDNA00001387	147
EccDNA00001390	3066
EccDNA00001391	473
EccDNA00001392	474
EccDNA00001394	168
EccDNA00001396	263
EccDNA00001397	254
EccDNA00001398	168
EccDNA00001403	44638
EccDNA00001404	46002
EccDNA00001407	3075
EccDNA00001408	40536
EccDNA00001409	48555
EccDNA00001412	44801
EccDNA00001413	342
EccDNA00001414	340
EccDNA00001419	339
EccDNA00001420	342
EccDNA00001421	344
EccDNA00001423	346
EccDNA00001424	344
EccDNA00001425	340
EccDNA00001426	339
EccDNA00001427	360
EccDNA00001429	340
EccDNA00001432	344
EccDNA00001433	340
EccDNA00001434	340
EccDNA00001435	35446
EccDNA00001436	24207
EccDNA00001437	341
EccDNA00001439	20092
EccDNA00001440	338
EccDNA00001442	358
EccDNA00001443	341
EccDNA00001444	342
EccDNA00001448	339
EccDNA00001449	339
EccDNA00001450	342
EccDNA00001451	340
EccDNA00001452	340
EccDNA00001453	357
EccDNA00001454	340
EccDNA00001455	358
EccDNA00001456	342
EccDNA00001457	340
EccDNA00001458	340
EccDNA00001460	340
EccDNA00001461	341
EccDNA00001462	338
EccDNA00001463	340
EccDNA00001465	339
EccDNA00001466	339
EccDNA00001469	12464
EccDNA00001471	15025
EccDNA00001477	273
EccDNA00001478	2219
EccDNA00001479	124
EccDNA00001480	463
EccDNA00001481	57
EccDNA00001482	478
EccDNA00001486	1540
EccDNA00001487	497
EccDNA00001488	497
EccDNA00001489	208
EccDNA00001490	175
EccDNA00001491	121
EccDNA00001492	170
EccDNA00001496	91
EccDNA00001497	1473
EccDNA00001498	447
EccDNA00001500	498
EccDNA00001502	2564
EccDNA00001503	2318
EccDNA00001508	132
EccDNA00001509	327
EccDNA00001516	264
EccDNA00001517	174
EccDNA00001518	192
EccDNA00001520	288
EccDNA00001523	103
EccDNA00001525	1195
EccDNA00001527	483
EccDNA00001530	242
EccDNA00001531	43048
EccDNA00001532	24964
EccDNA00001533	26331
EccDNA00001534	2114
EccDNA00001536	732
EccDNA00001537	12226
EccDNA00001538	475
EccDNA00001539	25635
EccDNA00001540	97
EccDNA00001543	204
EccDNA00001544	313
EccDNA00001546	238
EccDNA00001547	242
EccDNA00001548	242
EccDNA00001549	40587
EccDNA00001550	129
EccDNA00001551	4054
EccDNA00001552	35077
EccDNA00001554	330
EccDNA00001555	133
EccDNA00001556	1950
EccDNA00001560	298
EccDNA00001561	451
EccDNA00001562	451
EccDNA00001563	2209
EccDNA00001564	1777
EccDNA00001565	329
EccDNA00001566	180
EccDNA00001570	79
EccDNA00001571	90
EccDNA00001572	2489
EccDNA00001576	476
EccDNA00001577	425
EccDNA00001580	41
EccDNA00001581	40
EccDNA00001582	77
EccDNA00001583	146
EccDNA00001584	106
EccDNA00001585	527
EccDNA00001586	85
EccDNA00001588	129
EccDNA00001590	128
EccDNA00001592	74
EccDNA00001593	76
EccDNA00001594	72
EccDNA00001595	77
EccDNA00001596	695
EccDNA00001598	368
EccDNA00001600	67
EccDNA00001603	238
EccDNA00001604	425
EccDNA00001605	414
EccDNA00001607	425
EccDNA00001608	428
EccDNA00001610	418
EccDNA00001612	407
EccDNA00001615	29
EccDNA00001616	121
EccDNA00001620	138
EccDNA00001621	146
EccDNA00001622	141
EccDNA00001623	137
EccDNA00001625	206
EccDNA00001627	425
EccDNA00001628	479
EccDNA00001629	213
EccDNA00001630	183
EccDNA00001632	813
EccDNA00001633	3424
EccDNA00001634	580
EccDNA00001637	683
EccDNA00001641	4119
EccDNA00001642	225
EccDNA00001643	2810
EccDNA00001644	334
EccDNA00001645	134
EccDNA00001651	2750
EccDNA00001652	506
EccDNA00001653	357
EccDNA00001655	157
EccDNA00001656	40
EccDNA00001657	46
EccDNA00001658	142
EccDNA00001659	213
EccDNA00001660	213
EccDNA00001661	200
EccDNA00001662	149
EccDNA00001663	75
EccDNA00001664	301
EccDNA00001665	463
EccDNA00001666	221
EccDNA00001667	602
EccDNA00001668	220
EccDNA00001669	2122
EccDNA00001670	661
EccDNA00001671	153
EccDNA00001672	135
EccDNA00001673	463
EccDNA00001674	234
EccDNA00001675	257
EccDNA00001676	474
EccDNA00001677	474
EccDNA00001679	197
EccDNA00001680	146
EccDNA00001681	207
EccDNA00001683	173
EccDNA00001684	231
EccDNA00001685	442
EccDNA00001686	129
EccDNA00001687	300
EccDNA00001690	7636
EccDNA00001691	540
EccDNA00001692	19516
EccDNA00001696	126
EccDNA00001697	380
EccDNA00001698	107
EccDNA00001699	107
EccDNA00001701	395
EccDNA00001703	429
EccDNA00001704	59
EccDNA00001706	71
EccDNA00001707	54
EccDNA00001708	300
EccDNA00001709	199
EccDNA00001710	132
EccDNA00001712	481
EccDNA00001713	1030
EccDNA00001714	58
EccDNA00001715	285
EccDNA00001718	440
EccDNA00001719	473
EccDNA00001720	60
EccDNA00001721	146
EccDNA00001722	393
EccDNA00001723	261
EccDNA00001724	455
EccDNA00001725	408
EccDNA00001727	204
EccDNA00001728	121
EccDNA00001731	231
EccDNA00001732	79
EccDNA00001733	276
EccDNA00001734	106
EccDNA00001735	106
EccDNA00001736	103
EccDNA00001739	176
EccDNA00001741	130
EccDNA00001742	110
EccDNA00001744	474
EccDNA00001745	474
EccDNA00001746	187
EccDNA00001753	1636
EccDNA00001755	181
EccDNA00001756	186
EccDNA00001757	186
EccDNA00001758	359
EccDNA00001760	441
EccDNA00001766	158
EccDNA00001768	100
EccDNA00001772	92
EccDNA00001774	140
EccDNA00001775	1193
EccDNA00001777	192
EccDNA00001778	179
EccDNA00001779	319
EccDNA00001780	319
EccDNA00001781	131
EccDNA00001782	6161
EccDNA00001783	155
EccDNA00001790	165
EccDNA00001793	193
EccDNA00001794	126
EccDNA00001795	198
EccDNA00001797	235
EccDNA00001798	235
EccDNA00001799	484
EccDNA00001800	484
EccDNA00001801	20236
EccDNA00001802	1437
EccDNA00001804	174
EccDNA00001806	497
EccDNA00001807	246
EccDNA00001808	379
EccDNA00001809	426
EccDNA00001810	803
EccDNA00001812	169
EccDNA00001813	429
EccDNA00001816	132
EccDNA00001817	118
EccDNA00001818	455
EccDNA00001820	457
EccDNA00001821	579
EccDNA00001822	128
EccDNA00001823	90
EccDNA00001825	672
EccDNA00001827	2788
EccDNA00001828	716
EccDNA00001829	7317
EccDNA00001831	5286
EccDNA00001834	4008
EccDNA00001836	149
EccDNA00001837	452
EccDNA00001838	711
EccDNA00001839	481
EccDNA00001840	173
EccDNA00001841	1177
EccDNA00001842	376
EccDNA00001843	376
EccDNA00001844	202
EccDNA00001845	376
EccDNA00001846	115
EccDNA00001847	1075
EccDNA00001848	319
EccDNA00001849	214
EccDNA00001853	187
EccDNA00001856	182
EccDNA00001857	107
EccDNA00001858	16569
EccDNA00001860	265
EccDNA00001862	774
EccDNA00001863	774
EccDNA00001867	150
EccDNA00001870	455
EccDNA00001871	287
EccDNA00001872	184
EccDNA00001874	268
EccDNA00001876	397
EccDNA00001877	236
EccDNA00001878	245
EccDNA00001879	509
EccDNA00001880	477
EccDNA00001881	483
EccDNA00001883	478
EccDNA00001886	431
EccDNA00001887	70
EccDNA00001888	98
EccDNA00001889	645
EccDNA00001890	206
EccDNA00001891	206
EccDNA00001892	206
EccDNA00001893	206
EccDNA00001894	204
EccDNA00001895	179
EccDNA00001896	284
EccDNA00001898	159
EccDNA00001901	131
EccDNA00001903	332
EccDNA00001904	1108
EccDNA00001906	150
EccDNA00001907	534
EccDNA00001908	1878
EccDNA00001909	490
EccDNA00001911	184
EccDNA00001912	72
EccDNA00001913	14024
EccDNA00001914	711
EccDNA00001915	244
EccDNA00001916	2040
EccDNA00001919	200
EccDNA00001920	200
EccDNA00001921	203
EccDNA00001922	201
EccDNA00001923	418
EccDNA00001928	143
EccDNA00001929	773
EccDNA00001930	700
EccDNA00001932	144
EccDNA00001933	90
EccDNA00001934	652
EccDNA00001935	156
EccDNA00001936	103
EccDNA00001937	43
EccDNA00001938	78
EccDNA00001940	166
EccDNA00001942	94
EccDNA00001943	461
EccDNA00001945	279
EccDNA00001947	1913
EccDNA00001951	534
EccDNA00001952	179
EccDNA00001955	292
EccDNA00001956	468
EccDNA00001957	76169
EccDNA00001958	138
EccDNA00001962	544
EccDNA00001963	314
EccDNA00001964	160
EccDNA00001965	160
EccDNA00001966	623
EccDNA00001967	713
EccDNA00001969	314
EccDNA00001970	174
EccDNA00001971	406
EccDNA00001972	374
EccDNA00001974	36189
EccDNA00001975	120
EccDNA00001976	173
EccDNA00001979	9914
EccDNA00001980	229
EccDNA00001981	164
