# Supplementary material for: Identification and Characterization of Extrachromosomal Circular DNA in Human Placentas With Fetal Growth Restriction
Source: Front Immunol. 2021 Dec 21;12:780779. doi: 10.3389/fimmu.2021.780779 (PMC8724250; doi:10.3389/fimmu.2021.780779)
Supplement: Supplementary file 2 [file DataSheet_1.zip › Supplementary data5a- eccDNA distribution on whole-genome chromosome region .xls]

sample	exon	introns	gene_up2k	gene_down2k	intergenic
Nor-1	38	232	7	3	249
Nor-2	28	170	8	5	185
Nor-3	29	175	4	7	240
Fgr-1	34	132	2	7	168
Fgr-2	28	99	3	3	174
Fgr-3	28	179	7	4	194
