# Supplementary material for: Identification and Characterization of Extrachromosomal Circular DNA in Human Placentas With Fetal Growth Restriction
Source: Front Immunol. 2021 Dec 21;12:780779. doi: 10.3389/fimmu.2021.780779 (PMC8724250; doi:10.3389/fimmu.2021.780779)
Supplement: Supplementary file 2 [file DataSheet_1.zip › Supplementary data5b- ecDNA DNA distribution on whole-genome chromosome region.xls]

sample	exon	introns	gene_up2k	gene_down2k	intergenic
Nor-1	26	0	0	0	24
Nor-2	31	0	0	0	30
Nor-3	39	0	0	0	27
Fgr-1	30	0	0	0	30
Fgr-2	41	0	0	0	42
Fgr-3	33	0	0	0	41
