# Supplementary material for: Identification and Characterization of Extrachromosomal Circular DNA in Human Placentas With Fetal Growth Restriction
Source: Front Immunol. 2021 Dec 21;12:780779. doi: 10.3389/fimmu.2021.780779 (PMC8724250; doi:10.3389/fimmu.2021.780779)
Supplement: Supplementary file 2 [file DataSheet_1.zip › Supplementary data6a- eccDNA.Genomic distribution.xls]

type	Fgr	Nor
5UTR	2.70	1.53
Coding-Exon	3.67	3.62
ExonPlus	7.02	5.95
Introns	46.54	47.14
3UTR	3.24	2.01
Genic.2000bpDown	4.54	3.38
Genic.2000bpUp	4.54	3.86
Genic	48.38	49.16
CpG.2000bpDown	26.03	26.79
CpG.2000bpUp	25.05	26.39
CpG	15.01	18.42
Transposon	57.24	61.38
Alu	23.54	25.66
