# Supplementary material for: Identification and Characterization of Extrachromosomal Circular DNA in Human Placentas With Fetal Growth Restriction
Source: Front Immunol. 2021 Dec 21;12:780779. doi: 10.3389/fimmu.2021.780779 (PMC8724250; doi:10.3389/fimmu.2021.780779)
Supplement: Supplementary file 2 [file DataSheet_1.zip › Supplementary data6b- ecDNA.Genomic distribution.xls]

type	Fgr	Nor
5UTR	32.37	39.17
Coding-Exon	35.97	42.50
ExonPlus	40.29	48.33
Introns	40.29	48.33
3UTR	35.97	42.50
Genic.2000bpDown	40.29	48.33
Genic.2000bpUp	39.57	47.50
Genic	40.29	48.33
CpG.2000bpDown	66.91	73.33
CpG.2000bpUp	66.19	71.67
CpG	66.19	72.50
Transposon	81.29	84.17
Alu	76.98	76.67
