# Supplementary material for: Identification and Characterization of Extrachromosomal Circular DNA in Human Placentas With Fetal Growth Restriction
Source: Front Immunol. 2021 Dec 21;12:780779. doi: 10.3389/fimmu.2021.780779 (PMC8724250; doi:10.3389/fimmu.2021.780779)
Supplement: Supplementary file 2 [file DataSheet_1.zip › Supplementary data7a- eccDNA double-repeated trinucleotide sequences.xlsx]

## Sheet: Supplementary data7a-ecc围绕junct
I	II	III	IV	Frequency(%)
TAA	AAG	CTA	GAA	0.758
ACA	CAT	GAC	GCA	0.758
TAG	AAG	CTG	GAA	0.556
CAT	ACA	AAA	GAC	0.404
CTA	GAA	ACT	AGA	0.404
AAA	AAG	CTA	GAA	0.404
CTA	AGA	AAA	TAG	0.404
ATA	CTA	GCA	ACT	0.404
AAA	AGC	TAG	AAG	0.354
TCA	CCT	CAG	TAC	0.354
GAC	GCA	AGA	AGC	0.253
TCA	CTT	CAG	TTC	0.253
ACT	AGA	GAC	CAG	0.253
CAA	ACT	AAA	AAC	0.202
AAA	AGA	GAA	TAG	0.202
TAC	TAG	AGA	CTA	0.152
AAA	AGA	TGA	TAG	0.152
ATT	GAA	TTC	GAA	0.152
GAA	ATA	AAA	AAT	0.152
CTA	GAA	TGA	GCA	0.101
GTA	TAT	TAT	ATA	0.101
GAC	GCA	GGA	AGC	0.101
ACA	ACA	GAA	CAC	0.101
GAA	CTT	AGA	TCT	0.101
AAA	TAG	TTA	CTA	0.101
CAT	ACT	AGA	AAC	0.101
ACA	ACA	CAA	GAC	0.101
AAG	ATA	AAA	AAT	0.101
NNN	AAT	CCA	GAA	0.101
TGG	AAG	CTA	GAA	0.101
GTG	TTG	TGA	TGT	0.101
TCA	CCT	CAG	CTC	0.101
AAA	TAG	AAC	CTA	0.101
TCT	AAA	CTC	ACT	0.101
ACA	ACA	CAC	CAC	0.101
NNN	AAC	ACT	TAA	0.101
ATT	GAA	TTC	AAA	0.101
TAT	ATA	ATA	TAT	0.101
GGT	GTG	TGG	GGT	0.101
TAA	GTC	GGT	GTG	0.101
TGT	ATA	ATA	TAT	0.101
AGA	AGA	ACT	CAG	0.101
CCC	ATC	ATC	CAT	0.101
ATC	GGA	ATT	TGG	0.101
GGT	GTG	TGA	GGT	0.051
GAT	AAA	TAT	CAT	0.051
TGG	CTA	TAT	TCA	0.051
AGC	ACA	GCC	CGC	0.051
NNN	TTC	AAG	ATT	0.051
ATA	CAT	TAC	TGA	0.051
CGA	GCA	GCT	CTC	0.051
AGC	CTG	CAT	AGT	0.051
ACA	CAC	CAC	AAC	0.051
TGC	AAC	GCA	TCT	0.051
TCA	AAC	CGT	ACT	0.051
AAC	AGT	TTC	ATG	0.051
TGG	ATG	GGA	CGA	0.051
TCC	CTT	TCC	TTC	0.051
TTC	GGA	GAA	CTG	0.051
GGC	CAG	CCG	CAG	0.051
ACA	TAC	ATA	CAT	0.051
GAT	TCA	ATG	AAT	0.051
ACA	CAC	CAC	GCA	0.051
ACA	CCG	GCG	GAC	0.051
TAC	CTA	ATC	TAT	0.051
GTG	TAG	TGT	TGT	0.051
AAA	TGT	TCA	TGC	0.051
TTA	ATT	TCT	AAA	0.051
TGA	GAG	TAA	CAG	0.051
GAG	CAC	ACT	ATC	0.051
ATT	TTA	TAG	GAC	0.051
TGT	GTT	GTT	TTC	0.051
GAC	ACA	ACA	CAG	0.051
AGC	ATC	GGT	TAT	0.051
CTG	CAG	ATG	GTA	0.051
GGG	ATG	AGA	GAC	0.051
ATA	TAC	GTA	TAC	0.051
TAC	TAG	ATT	CTA	0.051
CTC	CCC	CTG	CGC	0.051
CAA	AAT	TGA	CTA	0.051
ACT	TTG	AAC	TTT	0.051
TGG	TAA	GTT	CAC	0.051
GGG	CAC	TTA	TGA	0.051
ACA	CAT	CAG	TTC	0.051
CAT	GAT	GCA	GGA	0.051
CTC	ACA	AAC	ACA	0.051
CAC	CAC	AAG	TGT	0.051
ACA	ATG	CCT	CTA	0.051
CCA	ACT	TTT	GCA	0.051
GAT	TAC	AGG	TCA	0.051
GTC	GGG	AGA	AGA	0.051
ATG	TGA	ATC	AAT	0.051
GTT	TTT	GTG	CCA	0.051
GAA	AAG	AAA	AAA	0.051
ATT	AAT	AAA	AAG	0.051
CAC	CCC	TAT	TTC	0.051
CAG	AGG	AAT	AAT	0.051
AGA	AGC	CAG	CAG	0.051
CAG	TTC	CCA	ATC	0.051
GTG	CCC	TTG	CCC	0.051
GGC	TGG	AGG	CGG	0.051
TAA	GAT	AGG	GGG	0.051
CTC	GAG	TTG	CTT	0.051
ACT	ACA	ATA	TAT	0.051
CAC	ACA	TGT	TTT	0.051
TCA	TGT	GTG	TAT	0.051
TTA	CAT	TAT	AAC	0.051
GTG	ACA	AGC	CGG	0.051
TCC	CCT	CTC	GGT	0.051
GGT	GAG	GTA	AGA	0.051
TAG	GGA	GGA	GGG	0.051
ATG	CAT	AGT	ATC	0.051
TAT	TGA	CTG	GTG	0.051
ATT	ACT	AAC	GGA	0.051
TTT	ATG	CAG	TTC	0.051
GTG	CAA	CCG	TCA	0.051
AGG	GAA	AAA	AGA	0.051
GTC	AGG	TTG	GGA	0.051
TGG	ATA	AGC	GGT	0.051
AGG	GAG	GGG	AGA	0.051
GTT	TCC	GGG	CTG	0.051
AAT	TGC	GAA	AAT	0.051
TAG	AAC	CCC	TGG	0.051
ACA	GGA	CGG	CCT	0.051
ATG	CAG	AGA	GGA	0.051
AAA	AAC	CAC	AAA	0.051
CCC	CCC	GTT	TCC	0.051
ACT	TGT	AAC	TTG	0.051
ACA	TAG	CAG	AAC	0.051
AAG	GGC	GAG	CTT	0.051
CTT	GGC	AAA	CTG	0.051
ACT	TCA	AAA	AAG	0.051
TTT	ACA	TTT	CAC	0.051
AGG	GGA	GAG	AGG	0.051
CTG	TTC	TGG	CAC	0.051
CCC	CCT	TAG	TCC	0.051
CCG	GGC	AAC	CGG	0.051
ACA	CTA	TTG	CTT	0.051
CCA	GCT	CAC	CTC	0.051
TAT	GTA	ATA	GTT	0.051
AGA	GCT	TTT	TTC	0.051
CAT	ATT	AAG	GTG	0.051
TGT	GGG	TGG	TGT	0.051
GGT	TGT	CAC	GTC	0.051
TTG	TGG	GTG	TGA	0.051
GAT	TTT	GTG	GAT	0.051
CTT	ATC	CCT	CAT	0.051
CAT	ATA	ATA	TGT	0.051
TGT	ACA	ACG	TAT	0.051
CAT	CTA	CTA	CCA	0.051
TTC	ATA	CTG	TAG	0.051
CTT	TTC	TTT	GTG	0.051
CTT	TCC	TCC	CCT	0.051
ACG	CTT	CTC	CCA	0.051
GGT	TAC	CAC	TCT	0.051
CGC	TTG	GCT	CTG	0.051
CCC	CAT	AGA	TCA	0.051
CAA	AAA	AAA	CCT	0.051
CCC	TCT	CAC	GGC	0.051
TAT	GGA	AAT	GGA	0.051
ACC	TGA	TTG	AGT	0.051
CCT	TCA	CAA	AAA	0.051
CTA	GAA	GAA	AGC	0.051
CCC	TCC	GTG	GCC	0.051
TCT	GTA	GTA	TAC	0.051
CAC	TCC	ACT	TCA	0.051
TGT	AGC	CTC	AAA	0.051
CCA	TTG	GAA	AGC	0.051
TAT	GAA	GTA	TAT	0.051
CTT	CTT	ATA	GTC	0.051
GCG	TCT	GGT	GAA	0.051
AGT	AAC	TTA	GTG	0.051
ACT	AGA	ATT	TAC	0.051
CTG	CTG	GCT	TCT	0.051
TTT	GAT	AGT	TGT	0.051
TGG	ATA	GAA	TAT	0.051
TCT	CTC	TCT	CTC	0.051
TTT	GGT	TAT	CTG	0.051
ACA	ACA	CAA	CAC	0.051
AAC	CAA	GTT	AAG	0.051
ATG	GAG	AGA	CTA	0.051
AAG	GGA	GGA	GAG	0.051
GTT	GGT	TAA	AAG	0.051
TAA	GGG	ATA	CAA	0.051
TTA	CAC	TAC	ATG	0.051
GTG	GCT	TGT	GTG	0.051
CAC	TTC	CAC	CAC	0.051
AGT	GGA	GAG	TGA	0.051
TGT	GTG	GTG	TGA	0.051
TGT	CCA	CTT	ATT	0.051
AAA	TTT	GGA	TGA	0.051
ACC	GTG	TTC	TAT	0.051
CTT	CCC	CCG	CAC	0.051
GTA	ATG	TAT	TGT	0.051
CTC	CCC	AAC	GTG	0.051
GGG	AGT	AGA	CAG	0.051
TTG	AAG	AGG	GAT	0.051
TCA	ACT	AAA	ACA	0.051
TGA	AGT	ATT	GAG	0.051
CAC	GTG	CTA	TAT	0.051
CTG	TTA	GAC	TCC	0.051
GAC	GCT	CCT	CCC	0.051
GGG	GAG	CAA	CCA	0.051
CGG	ATA	AGA	TAG	0.051
TTT	TGT	TTG	ATG	0.051
CTC	ATT	TAC	CTT	0.051
CAT	CAC	AAC	CAC	0.051
CGT	AAG	CTT	AAA	0.051
ATC	GAC	TCC	CAA	0.051
TCT	ATA	CGC	AAT	0.051
CTG	ATA	CTC	GCT	0.051
ATT	GTA	GGA	ATG	0.051
ATT	ATA	TCT	CAA	0.051
GGG	GGG	GTG	GTG	0.051
GCG	GGG	TGT	AGG	0.051
GGC	GGG	GGG	AGG	0.051
GAG	GAT	AAG	TAT	0.051
TTT	CCT	TCT	CTT	0.051
GGG	TCA	GGT	AAT	0.051
AAA	ATT	AAA	AAA	0.051
TCT	TGA	ATG	CTA	0.051
CCC	TCC	AAG	TTT	0.051
GTG	GCT	CCC	CAC	0.051
AGG	TAA	CAC	CTA	0.051
TGC	GGA	TGC	ACT	0.051
TGG	GAG	CTA	TCC	0.051
ACC	GGC	CTG	ACA	0.051
TTT	TTG	GAA	AGT	0.051
TGT	GTA	ATA	GCA	0.051
TCT	TTC	CTA	TGT	0.051
GCA	CAG	AAT	AGG	0.051
TTC	TTA	CTG	TAA	0.051
CTT	TCT	CTT	ATG	0.051
AAA	AGA	TAA	TAG	0.051
TAT	ATA	ACA	TGT	0.051
AAT	TTC	GTG	GAA	0.051
GGC	GGT	GCA	CGG	0.051
AGC	CTG	TCC	TGA	0.051
CTT	TCC	TAC	CAC	0.051
ACC	GTA	TCT	CTG	0.051
GTG	TGG	TGT	ACG	0.051
GCT	ATG	TAA	GAC	0.051
AGT	TGG	GAG	CTG	0.051
GTG	GAG	TGT	TGT	0.051
TAC	AAA	TAC	TAA	0.051
AGG	CTT	TCC	TAG	0.051
CGG	AGT	GTT	GTG	0.051
TGC	GCG	GTG	CAT	0.051
ATT	TGG	CAA	CTC	0.051
TGG	ACC	GTA	AAA	0.051
CAA	AAA	CAC	CCA	0.051
TGG	GTA	GTG	TTG	0.051
GGT	GTG	CGT	ATA	0.051
ACT	ACA	ACA	ACT	0.051
TTC	TTC	TTA	AAT	0.051
ACC	GCA	CTC	CTT	0.051
TAA	ACG	TGT	TAG	0.051
TGG	ACT	TAA	TCC	0.051
TCT	ACC	CCC	CCC	0.051
TCC	GAA	TTT	ATA	0.051
CTC	GCA	TTT	GTT	0.051
AAA	AAA	TGC	CAG	0.051
TGT	TTG	GGC	ACC	0.051
CAT	AGG	ATT	GAA	0.051
CTC	CTC	CAC	TTA	0.051
CTA	AAA	CAA	TAT	0.051
CTG	CCA	TCC	CTC	0.051
CCA	CGT	TGT	AGG	0.051
GGG	CCA	CTG	AGT	0.051
TTA	CAG	ATG	CCA	0.051
ACT	CCG	GTC	CCA	0.051
AAG	GAA	AGA	AAG	0.051
GGT	GCG	ATG	TGA	0.051
TGC	TTT	GAG	TAA	0.051
TGG	CTG	TGA	CAT	0.051
ATC	CAC	AAA	CCA	0.051
TAA	ACA	AGA	TAT	0.051
CTA	TAA	CAC	TAT	0.051
CAC	GCC	ACT	AAA	0.051
ACA	AAG	AAT	AAT	0.051
GCA	GGA	CTA	GAA	0.051
ACG	TGT	TGT	CTG	0.051
CGT	GCC	CCC	GGG	0.051
ATT	TCC	TTC	CAC	0.051
AGG	AGA	GGA	GGA	0.051
CCA	GTA	CAC	TTG	0.051
ATA	AAC	CTC	GCT	0.051
TTC	CTT	TAA	CTG	0.051
GGG	CAC	CAT	TGA	0.051
GGC	TCC	TAA	GGG	0.051
AAA	ATA	TCT	TAA	0.051
TAT	ACA	ATA	CAC	0.051
AAG	AGC	TAG	AAG	0.051
TGC	TCA	GGT	ATT	0.051
TCT	ATC	TTG	CAT	0.051
TCC	TCC	TTC	ACT	0.051
TGT	AGT	CAG	GGC	0.051
GGA	GAG	GAG	TAA	0.051
TGT	GTG	TGA	CCA	0.051
GCA	TGT	TGT	ATG	0.051
ATT	AGA	TGT	GGT	0.051
CTA	GAA	GGC	CTC	0.051
CTT	ACC	CAA	ATA	0.051
TCT	GTT	TCT	ATT	0.051
CCA	TGA	CAC	AGC	0.051
TGT	TTT	GTT	TTC	0.051
GGA	TAT	TAT	TTA	0.051
ATT	AGC	TCA	CAA	0.051
TTA	CAG	TAA	TAG	0.051
GCT	GTT	CAG	CTT	0.051
CCT	TGC	CCT	TGC	0.051
GAG	TCA	CAC	AGA	0.051
TAC	GTA	TGT	ATC	0.051
CAC	CCG	TGT	ATG	0.051
TAC	AAG	CTA	GAA	0.051
GCT	AAA	AAA	AGT	0.051
ACA	CCT	GAG	TGC	0.051
CTC	TCT	CAC	CCT	0.051
GAA	CCA	CTT	CCT	0.051
TGT	GAG	ATG	TGA	0.051
AAG	AAA	TAA	TGT	0.051
ATT	ATG	TGA	GGT	0.051
CTA	GAA	CAG	CCT	0.051
TCT	CTC	ATC	AAA	0.051
TGT	TGT	CAA	AAT	0.051
TGC	TCT	TTT	AAC	0.051
CCC	CCC	TTC	GTA	0.051
TGA	AGG	GTG	CGG	0.051
CTC	TTT	GTG	GTG	0.051
GTG	TAT	GTG	TGG	0.051
AAA	ATC	CCA	CAT	0.051
AGG	GGT	GTG	TGG	0.051
GTG	GGG	CAG	CTC	0.051
AGC	TAA	GCT	TTA	0.051
TAA	GTC	GCT	TGT	0.051
GGA	CGT	TGT	GGA	0.051
AGA	AAC	TAG	AAG	0.051
TTA	GAG	TAT	AAA	0.051
AAA	AAA	AAT	GAA	0.051
GAG	CCT	GTA	CAC	0.051
TGA	ATG	ATC	TTG	0.051
TTA	AAT	AAT	CGG	0.051
GAC	GGT	TGG	TGT	0.051
AGT	TCA	TGC	TAT	0.051
TGT	CCT	GTG	CTC	0.051
ATT	TGG	AAT	TAG	0.051
GGC	GAG	GGC	GCC	0.051
AAC	GCA	GGA	AGC	0.051
CTG	CCC	AAG	TGT	0.051
CCC	TCT	CCT	GGC	0.051
GCG	CCT	AGT	ATA	0.051
CCA	CCC	CAT	CCA	0.051
ATT	ATG	GGC	GTA	0.051
ACT	AGG	TTT	CGT	0.051
GTG	ACG	TGC	TGT	0.051
AGA	TTT	CAA	TTT	0.051
AGG	AAG	AAG	GAA	0.051
TAA	AAT	ATA	AAA	0.051
CTC	AGC	GCA	AAG	0.051
CAA	TTG	ACC	ACC	0.051
CTA	CTA	GCA	ACT	0.051
TCT	AAG	CTT	GCT	0.051
TTG	AAA	TCC	ATT	0.051
TTA	ACA	GGA	CTT	0.051
TGG	GTT	GTC	ACT	0.051
TCA	ATC	CCA	CAC	0.051
TGT	CAT	CCT	CCA	0.051
GCA	GAG	GAT	GGA	0.051
TTT	GGG	GAA	AGT	0.051
CTT	TCA	AAC	ACG	0.051
TCT	TTT	TTC	TTT	0.051
CAA	TTC	TAC	ATT	0.051
AAA	ACA	AAC	GCC	0.051
TGG	CCT	TGC	GGG	0.051
GGG	TCA	ACA	GCC	0.051
AAA	TAT	AAA	CAT	0.051
GGA	AGG	ACT	CCA	0.051
ACA	CCA	CCT	CAC	0.051
TTA	TTT	GTT	TTT	0.051
TGA	GTC	AAT	TGT	0.051
CTC	TGA	CTG	TTG	0.051
GAT	GGG	TGG	AGT	0.051
ATA	ACA	TAT	ATC	0.051
TGG	AGA	AAT	AGT	0.051
CTC	ATT	ATG	GTT	0.051
CCT	TCC	ATA	GGA	0.051
CCC	CCC	CTA	CAG	0.051
AAC	TGG	ATT	ACA	0.051
ACA	ACA	AAA	GGA	0.051
CAC	TTT	AGT	GGG	0.051
GCT	TTA	GCG	CCA	0.051
GTA	ACT	TGT	GGC	0.051
ACG	TCC	AAA	AGA	0.051
GTT	AAC	TTT	CGC	0.051
CCT	CCC	GAT	GTT	0.051
TTA	GAT	GAT	ATG	0.051
AAT	AGC	TAA	AAG	0.051
GTT	TCC	AGG	TTC	0.051
CAC	ACT	CAC	TAC	0.051
CCA	ACA	CAT	CCT	0.051
NNN	TTT	TCC	CTT	0.051
GAG	GCG	TCA	CGG	0.051
CCT	CAC	ACA	ACA	0.051
CGC	ATA	TGT	CCA	0.051
CAC	ATA	CCA	AAC	0.051
TTC	TGA	TCT	GAT	0.051
TTA	TTA	TCT	ATT	0.051
ACC	TAG	CCC	CAG	0.051
AAA	TCT	GCA	AGC	0.051
TAC	ATA	TAT	GTA	0.051
CCA	TGG	CGT	CTG	0.051
CAA	AGG	CTT	TCC	0.051
CCA	TTT	GGG	GCA	0.051
GCC	ACC	TCC	CCC	0.051
CCT	TCC	ACT	TTT	0.051
AGA	ACA	AGG	GGC	0.051
TAT	AGT	CAT	TAA	0.051
CAC	CAC	GGC	GCA	0.051
CCC	TCT	AGG	GGT	0.051
AAA	TAT	ATG	CTT	0.051
CTG	CTT	TGT	ACT	0.051
ACA	TGA	AAA	TTG	0.051
CTG	CAG	CAG	TGT	0.051
TCA	CAC	CCA	CAC	0.051
GGC	CTA	AGC	GGG	0.051
ACA	ATA	TAA	CAT	0.051
GAA	GAC	TGG	GGA	0.051
GTG	GAG	AGG	TCC	0.051
TCA	CTG	CTC	CCG	0.051
ATT	TTT	CTA	GCT	0.051
GGG	GCG	AAA	ACA	0.051
GGC	ACC	TTC	TGT	0.051
GCT	CTT	CCC	CAC	0.051
CAG	TCA	ACT	CAC	0.051
TGG	GCA	CTG	AGG	0.051
CAG	CCT	GAA	ACC	0.051
CCC	TCT	CAC	GAG	0.051
AAT	TGG	AAT	TGG	0.051
AAT	TCG	ATG	TGA	0.051
GGA	GAT	GCG	CCG	0.051
CCT	CCC	CCC	TTC	0.051
GGG	CCG	CCT	ATC	0.051
TGG	TGG	TGG	CGG	0.051
CTC	CAC	ACC	ACA	0.051
TAT	ATA	CCA	CTG	0.051
TAT	AGC	TAT	AGC	0.051
TTA	TAT	ATG	CCA	0.051
AAA	GCC	GGG	CAA	0.051
CGG	AGA	GAG	GAG	0.051
GTG	TGT	TGT	GCG	0.051
TGA	CTG	CAG	TCG	0.051
TGT	CCT	CTG	ACA	0.051
TAA	TAC	GGA	TTC	0.051
TGG	GGT	GTG	TGG	0.051
TGG	GGT	GTG	TGA	0.051
GGG	TGT	GAA	GTG	0.051
TCG	CAT	CAG	AGG	0.051
TAT	TTC	CCA	TTC	0.051
CAC	CAC	CAC	GTA	0.051
CCA	CAC	ACT	TCA	0.051
CCA	GGA	AGG	ATT	0.051
GGT	ATG	GAT	AAG	0.051
TAT	AAA	GCC	GCC	0.051
TCA	TGT	GGA	TCC	0.051
ATT	TTT	CAT	CCA	0.051
TCT	CGG	ATC	ACG	0.051
TTT	CAT	CAT	GTG	0.051
CGC	AAG	CAA	AGG	0.051
GAG	CAG	TAC	GAA	0.051
CGC	GGT	AGT	GCG	0.051
TTT	ACA	AAA	TGG	0.051
TAT	AAA	ATT	CTT	0.051
TGG	GAG	TAC	AAG	0.051
ATG	ATA	GAA	AAT	0.051
AAC	GAG	TTA	GGC	0.051
CAA	CCA	GGT	GTG	0.051
ATT	AGT	AGC	CAT	0.051
ACA	TAT	TAT	ACA	0.051
AGC	CGT	GCT	GTG	0.051
CCC	GTC	TCT	AAA	0.051
GGT	GGG	GTC	TGT	0.051
GAG	TCT	GCT	TGG	0.051
AAA	CTG	TTG	GCA	0.051
AGG	GTG	GTG	TGT	0.051
GAT	CAA	TTT	TTC	0.051
ATG	ATA	TAG	TTT	0.051
TAA	TCC	CAC	TGT	0.051
ATA	GAC	TCT	ATA	0.051
GAC	GCA	ACA	CCT	0.051
GGT	TGG	CTT	GGC	0.051
TCC	AGG	GGT	TCC	0.051
TGT	ATA	ACT	GAG	0.051
TAC	ATA	ATG	CAT	0.051
CAG	TCC	TGG	GTC	0.051
ATG	AAC	CAC	AAA	0.051
ACC	CTC	CCC	TCT	0.051
TCA	CAG	CTC	CCA	0.051
TAA	TAG	CAT	TGA	0.051
TGG	CTG	ATT	GAG	0.051
TTG	CCA	TGA	CGG	0.051
TCA	CTG	CTC	AAC	0.051
TAC	ATG	ATT	TGC	0.051
GAC	CAG	GAC	CCA	0.051
AAA	AAA	ACC	TAA	0.051
AGG	ATC	AAA	TAT	0.051
ACA	CTG	ATA	ATA	0.051
TTT	TTT	GGG	CAG	0.051
GAT	TAT	ACC	GAC	0.051
ATC	CAC	GAG	AGG	0.051
TAT	TGA	TAC	GTG	0.051
TGC	GGG	CCA	GAC	0.051
AAC	GAG	AAG	CGT	0.051
TGC	CGG	GGG	CGG	0.051
CGG	TCT	ATT	CTC	0.051
AGG	TAA	GGC	GAA	0.051
TGG	CAA	GGA	AAT	0.051
TGT	TCT	CCC	CCT	0.051
TGT	GTG	TGT	TGT	0.051
ACC	CTA	ATG	CAA	0.051
GGA	AAA	AGA	AGA	0.051
AGG	GGA	AGA	GAG	0.051
TTG	GCA	CTC	GCC	0.051
TGA	GGG	GGG	GCT	0.051
ATA	TAT	GGG	CTA	0.051
GTG	TGT	GTG	CAG	0.051
TAT	ACA	ATA	TAT	0.051
CAA	TTG	TGT	ACT	0.051
CAG	ACC	GTT	TAT	0.051
AAA	GTG	GAA	CGT	0.051
TGA	CAA	TCT	AAA	0.051
CTG	TGC	GCT	TAG	0.051
TTT	GAG	TTT	TTT	0.051
GGA	AGG	AGG	AGG	0.051
GTC	ACG	GTG	CAG	0.051
TCT	CTA	AAT	TCT	0.051
CTA	AAT	TCC	CAC	0.051
GTG	ATT	ATG	TGC	0.051
CCG	TGC	CCA	GGG	0.051
ATG	CAC	AGT	TTA	0.051
ATA	GGT	GTG	TGG	0.051
TGA	AGG	TAA	TTC	0.051
GAG	TGC	TGG	TGA	0.051
GAG	GTG	TGG	GAG	0.051
CTA	CCC	GTC	AAT	0.051
CCT	TTT	GCT	CTG	0.051
TCA	CAG	AGG	AGG	0.051
TCA	ATT	CAG	TTC	0.051
CGT	TGC	TCA	ATG	0.051
GGG	GGT	GGG	GGC	0.051
TAA	GGT	TAC	GCC	0.051
AAA	GTG	GCT	GCG	0.051
CAA	CAC	TTT	AAA	0.051
AAG	CAT	TGG	GGG	0.051
AAC	ATA	ATA	TAT	0.051
AGT	TAC	GGA	GAA	0.051
ATC	TCC	CCA	TAG	0.051
TGC	ATG	GTT	TTA	0.051
GGG	AGA	AAG	GAG	0.051
ATG	AGA	AGC	CAA	0.051
TAA	GTG	GGC	GTG	0.051
ATA	TAT	TCA	TAT	0.051
AAA	GAA	ATA	CTA	0.051
CTG	CTA	ACC	GGC	0.051
CAA	ATT	TGA	TAT	0.051
TTT	GTC	GGC	GGA	0.051
ATA	ATA	CCT	TAT	0.051
CCC	GCC	CAG	AGC	0.051
CAC	GAT	AAA	TTA	0.051
AGT	TCC	CCA	ATT	0.051
ATG	GGT	GGG	TGG	0.051
CAC	GAG	TCA	TGA	0.051
TCT	AAC	CGG	TCG	0.051
GAG	CCG	GCT	TGC	0.051
GGT	GTG	GTG	GCG	0.051
ATC	CGT	TTC	ATT	0.051
TCG	TTT	CGC	TCC	0.051
AAG	TCC	CAA	CAA	0.051
ACG	TAT	TAC	ATA	0.051
NNN	TTC	TTC	ATA	0.051
CTT	GAA	TGA	GAA	0.051
GTC	CCA	CAT	TTA	0.051
TGT	AGG	CCA	GCC	0.051
ATA	AAG	GAA	AAA	0.051
TCC	TCC	CTC	CCT	0.051
TTT	TGA	GTG	CCA	0.051
GCT	TTT	GCT	TTT	0.051
CTC	AAA	TAA	GTG	0.051
CCA	GTT	AGA	GAT	0.051
TTC	AAG	AGC	CTT	0.051
ATA	ATA	TAT	GTG	0.051
TTT	ATT	TAG	TTC	0.051
TAC	GAC	AGA	CTT	0.051
TGT	AGT	GTG	TGT	0.051
GAT	GGA	TCA	GGC	0.051
GAA	TCA	TGC	ATC	0.051
GTG	GGC	AGC	GGA	0.051
CTC	GCA	TGG	CTG	0.051
AAT	ATT	ATA	ATA	0.051
CAT	ACA	GAT	AGA	0.051
GTT	CAC	ACG	CCT	0.051
TGG	GAC	AGG	GGA	0.051
TCT	GAG	TGA	GAT	0.051
TGA	AGG	GAC	CTG	0.051
GGT	ATG	CTC	GGA	0.051
CTG	GCA	AAG	CAG	0.051
GTA	TTA	TAT	TAT	0.051
ACA	CTG	TAC	TCT	0.051
ATC	CAC	AGC	CGT	0.051
GTC	CTA	GAA	CAC	0.051
TAG	CAT	AGT	CCA	0.051
TTT	TGA	TTG	GTG	0.051
TAT	TTG	TGG	AAA	0.051
CCC	TGC	TTT	TTG	0.051
AGC	TGA	CTG	AAA	0.051
TGG	ACA	AAT	TTA	0.051
ATG	TCA	TGG	GGT	0.051
CTG	GGC	TTC	TTT	0.051
TAC	CAT	ATA	TGT	0.051
CCT	CCA	CAC	CCA	0.051
CAC	TGC	CAC	CCA	0.051
CAC	GAG	CCA	CGA	0.051
TCA	TTT	ACT	TTA	0.051
TAG	TAT	TAT	ACA	0.051
GTA	ATA	TGG	TGG	0.051
TCC	CCA	GTT	TCC	0.051
TCA	CTT	GAC	GAG	0.051
TCT	AAG	CTG	AAT	0.051
AGA	AAG	AAC	CAA	0.051
GGG	AAG	GCG	TGA	0.051
GTG	CGC	CAC	ATC	0.051
GAA	TCC	GCA	GAC	0.051
TGG	GGG	AGT	GGT	0.051
GAG	GTA	GGG	GTA	0.051
CCA	GCC	GAA	CTC	0.051
GGT	GCG	GCT	GGG	0.051
TCA	GAA	CAG	AAA	0.051
NNN	TGT	CTT	ATG	0.051
TCA	TGG	CCC	CTC	0.051
ATA	ATA	TGA	TAT	0.051
TTC	ATT	TTT	TTA	0.051
TAT	GCT	CAC	AGT	0.051
ACG	GTC	GAT	GTA	0.051
GTA	GAA	GGT	GCC	0.051
TTC	GAC	TCT	AGT	0.051
GTT	CAA	GAT	GTT	0.051
GTG	TGG	AGG	GGG	0.051
GTT	ATT	GAC	GGA	0.051
AAC	CAG	ACA	TCC	0.051
GCC	ATG	ACC	GCT	0.051
AGT	AAA	TGG	TGA	0.051
ACG	CAT	GAC	GCA	0.051
CTC	AGC	GCC	TGA	0.051
ACA	ACA	TAC	CAC	0.051
GGC	CTG	GGG	GCT	0.051
TCC	TCT	CCT	CTC	0.051
GGA	AGG	ACT	CAG	0.051
AAG	TTT	TTT	CAA	0.051
TTA	ATC	CAT	GCT	0.051
CTC	TCC	CAG	GAT	0.051
TAT	AAT	ATA	AAT	0.051
GTG	TGC	TGT	GTG	0.051
TGT	GAA	TTT	ACA	0.051
GTT	GGA	AGT	TGC	0.051
GTA	TGA	TAT	TGT	0.051
GAA	TGT	TGT	GTG	0.051
GCC	CCT	TAA	ATT	0.051
CAT	ACA	TCA	CCT	0.051
TTT	TAG	TTG	GAA	0.051
CCA	AAA	TTT	AAA	0.051
AAC	ATG	GAT	GCG	0.051
ATG	TGG	TGG	GTT	0.051
AGT	ACA	AGG	TGA	0.051
TAG	AAT	CTA	GAA	0.051
AGA	AGA	TTT	CTC	0.051
AGC	CTC	ACA	AGC	0.051
AAC	CAG	AAA	ACA	0.051
TGG	TGT	GGT	GTG	0.051
CTG	CCA	ATT	GTA	0.051
CCA	ACA	ATC	TAT	0.051
GGT	GCG	CCT	GAC	0.051
CAG	ATG	ACA	TAT	0.051
GAG	CCA	ACT	AGG	0.051
ACT	TAG	GGG	CTG	0.051
CCT	ACC	TAT	AAC	0.051
GAG	GAG	GCG	CCT	0.051
CTC	GCT	ACG	AGG	0.051
GCA	AGC	TGA	CAT	0.051
CGT	GGG	GGA	GCC	0.051
CAA	CCA	AGT	CAG	0.051
CCT	TCC	GCA	CTC	0.051
AAG	TAA	TGG	TGG	0.051
AAC	ATG	CGA	AAT	0.051
CTC	CTC	TAA	TTC	0.051
GTG	TAA	ACA	AGC	0.051
TGG	GAG	GCC	CCT	0.051
ACT	CTC	AAC	TGT	0.051
ATT	TTT	AAT	TGT	0.051
TCA	CTC	AAC	GTA	0.051
CTT	TGG	GCC	GTG	0.051
ATG	CTA	TTT	CAA	0.051
CTT	TCT	TTG	GGC	0.051
GTT	GGC	CAC	AGG	0.051
CCC	TTC	CCT	GGC	0.051
TGT	GCT	GTT	AGA	0.051
TTG	CTT	CTA	AAC	0.051
GGA	TGG	AGG	AGC	0.051
TGT	GTG	TAT	AAT	0.051
GAA	ATG	GGA	AAT	0.051
CAG	CTC	AGG	AGT	0.051
ATA	TGT	TCG	CTC	0.051
CAC	ACA	ACA	AAC	0.051
CTC	TTG	ATT	TAC	0.051
GTT	TGG	CGC	CTG	0.051
CAG	GAA	AGG	AAG	0.051
AAT	TCC	ATG	CGA	0.051
CTC	TCT	CAA	CTG	0.051
CAC	TAT	CCC	CTG	0.051
CAA	AGA	TCA	AAG	0.051
ACA	AAA	TGA	AAC	0.051
ATC	CAC	AAT	CCA	0.051
AGA	CCT	GCG	GCG	0.051
GGC	AGA	ATA	CTT	0.051
GAG	CAG	GAG	CGG	0.051
ATT	TTT	CAT	CTG	0.051
AGG	ACA	ACA	CAC	0.051
GAA	AAA	TAT	TAA	0.051
GAG	GTG	TGA	CTG	0.051
GTG	GTG	GAC	TGT	0.051
ATT	ACA	TTC	ATG	0.051
CAT	ATA	ATA	CTT	0.051
GTT	AGT	TTA	GTC	0.051
ATG	GCC	GAT	CAT	0.051
ACG	GAT	TTC	GCG	0.051
ACA	TCA	ATC	AAG	0.051
AAG	CAC	CAG	GGC	0.051
ACT	ATA	GAA	AGA	0.051
GGG	AAG	ACT	TGC	0.051
TAC	CTA	ATA	TAT	0.051
TCC	AAG	TCA	TTG	0.051
AAG	TGA	TCT	TGC	0.051
GAC	AAT	AGT	ACT	0.051
AGG	GGT	GTA	TAG	0.051
CAA	GAA	GGA	AGT	0.051
GAT	CCG	TTT	TCC	0.051
TAA	GGC	TCT	TCC	0.051
ACA	TAT	TCT	GGT	0.051
CTC	CTC	CCG	CAC	0.051
GAG	CAG	ACA	AGC	0.051
GCC	TGG	GTG	TGT	0.051
ATA	TGT	TAC	GTG	0.051
CCT	CTC	TCC	CCT	0.051
TGG	CTT	GGA	CCA	0.051
ACA	GCT	CCA	TGA	0.051
GTG	AGC	TAA	AGC	0.051
GGG	GTG	TGG	AGT	0.051
CAC	ATA	TCA	CAC	0.051
CCC	CCA	TGA	AAA	0.051
TGC	TCT	GAA	ACG	0.051
CTG	AGA	CCT	AGC	0.051
CTG	ACA	TTC	CAC	0.051
CAG	GTA	GGA	GGT	0.051
GAG	GAG	GGG	GAT	0.051
AGA	TCC	GAA	TCT	0.051
GTT	GAG	ACG	TAC	0.051
TGC	GCG	ATA	TGC	0.051
GTG	GTT	TGG	TAG	0.051
TCC	TGG	TGT	ATA	0.051
GGC	CTG	AGA	CTT	0.051
AAA	CAA	CAA	TCC	0.051
TCA	ACT	CAC	CCC	0.051
CCG	TGA	CGG	TTA	0.051
CAC	GCA	TAT	TGC	0.051
AGG	TGG	AGA	GAA	0.051
CAT	TTT	TTT	TGT	0.051
CTC	GGT	TGT	GAA	0.051
GCA	TGC	AAC	CCC	0.051
GTA	CCT	CTC	AGA	0.051
ATG	TTA	TGG	GAA	0.051
GGC	TGA	AGC	AGG	0.051
GCC	GAA	GAA	GTG	0.051
GAA	AAG	GGA	GCG	0.051
GGA	TGG	GAG	CGT	0.051
GGA	AGG	GAG	GGG	0.051
CAA	AAA	GCA	TAG	0.051
AAC	GCA	AGA	AGC	0.051
GCC	AAC	CCA	GCC	0.051
CAC	CAT	CCT	GCT	0.051
GTG	TCG	GGG	GGT	0.051
AAC	AAA	TCA	ATT	0.051
GAG	CCC	GGT	TGA	0.051
CTC	AAT	TCA	GTT	0.051
CAG	ATA	CAC	ATA	0.051
CTG	AAA	AGC	AAG	0.051
TCT	GAT	TGA	TAC	0.051
AAG	TCA	TCA	CGA	0.051
ATG	ATT	ACC	CTC	0.051
GGA	GTG	TGG	GAT	0.051
AGC	TGG	GGC	TAC	0.051
TTA	CCT	GAG	GAA	0.051
TAT	ACA	AAA	GAC	0.051
CAC	ATG	AGA	AAG	0.051
ATG	TGA	TGT	GAT	0.051
GTT	AGG	TGG	TAA	0.051
GTT	TCC	GGT	CTG	0.051
AGG	CTG	CCT	TCT	0.051
GTG	TCT	TTC	CTC	0.051
GAC	CGC	GCG	TGG	0.051
GTA	TGT	TAT	ACA	0.051
CCA	ACC	CCG	GCC	0.051
CTA	CTA	TAC	ACA	0.051
TAC	AAT	TTA	CAA	0.051
GTG	GGG	GCT	GAG	0.051
AAA	CCT	CGA	TCC	0.051
GTG	TAT	ATA	TTT	0.051
GAT	GTG	TGA	GGT	0.051
GGC	CCC	TAA	ACC	0.051
TTC	TTC	TGG	TCA	0.051
TGC	CAG	GTT	CAC	0.051
GAA	TCT	ATC	NNN	0.051
GAA	CTT	TCA	TCT	0.051
ACA	CGT	TGT	ACA	0.051
TAA	TTT	CCC	GCT	0.051
AGG	GAT	GTT	CTG	0.051
GTG	CCT	ACA	AAC	0.051
GAT	AGT	TAT	CAT	0.051
CTG	ATG	AGA	ATG	0.051
CTC	GTC	GAG	AGT	0.051
TGG	CCA	AAC	TGA	0.051
AGT	GGG	GTG	ATG	0.051
GAG	AAA	GGG	CAC	0.051
TAT	ATA	ATA	CGT	0.051
AGA	ATC	GGC	GTT	0.051
GTA	TAG	GTG	GTG	0.051
GCG	TGA	GTT	GGC	0.051
GTG	TGT	GTG	TGA	0.051
TAT	CTT	GAG	CGC	0.051
TTC	TTT	GGG	CTC	0.051
CCA	AGG	CAA	CAG	0.051
GCC	CAT	CCG	CGC	0.051
ATG	ATA	ATA	TCT	0.051
TTT	CCC	AAC	TCC	0.051
TGG	GAG	CGT	CGC	0.051
TAA	AGC	GGT	GGC	0.051
TGT	GAT	CGG	AAA	0.051
CTC	GCC	ACC	TCC	0.051
ATA	TAT	ATG	ATA	0.051
CCC	AGG	TGA	ACG	0.051
TTG	ACT	ATT	CAC	0.051
GGT	GAG	TGA	GGA	0.051
TTC	CTG	ATG	CAT	0.051
TCC	CCA	ATT	TAG	0.051
TTC	TGT	TTT	ATG	0.051
ACA	AAG	TGA	CAA	0.051
TAT	GAG	GGG	TGA	0.051
TTA	TAT	ATA	GAA	0.051
AAT	CTG	AAA	ATT	0.051
CTG	CCA	GTC	AGG	0.051
ATG	CAT	TGG	ACC	0.051
TTT	CCA	ATT	TCT	0.051
CCC	GCC	TAT	TTA	0.051
TAC	ACC	ATC	CCC	0.051
GAA	ATA	AAT	TGG	0.051
TCC	CAT	CCT	CTC	0.051
GAT	TTC	GAA	TAC	0.051
TGT	GGG	ATG	ACA	0.051
CAC	CCA	CAC	GCC	0.051
AGA	TTT	TTT	ACA	0.051
TAT	CTA	ATT	CAG	0.051
CAC	TTT	GTG	GGC	0.051
TCG	TTT	CCG	CGC	0.051
GGG	GGG	TTT	AAG	0.051
ACA	AAA	CTC	CTG	0.051
GAA	CTT	TTC	TGA	0.051
AGG	ATC	AGG	TAT	0.051
TTG	CGT	ACC	ATC	0.051
ACA	TTA	AAA	TTT	0.051
CGT	TTT	CAG	TTG	0.051
ATG	TGG	TGG	AGT	0.051
CTC	TGT	GTC	TGT	0.051
TAG	TCT	TAA	GTT	0.051
TTC	TGC	AGG	GCA	0.051
ATC	CAC	TAC	CTC	0.051
GAC	TGC	CGT	ATC	0.051
GAG	AGA	AAA	AAC	0.051
AAA	CAC	CAT	AAC	0.051
TGT	TTT	GAT	GCT	0.051
TAA	AAA	CGG	TGT	0.051
TCG	TAC	CAG	GCA	0.051
ACA	TTC	ATC	CCA	0.051
ATG	GAT	ATA	GGA	0.051
GCC	TGG	TGG	ATG	0.051
TGT	ATA	TAT	GTG	0.051
CCT	ATA	TTT	GAA	0.051
CTT	TGC	TAC	CCT	0.051
AGG	GGG	CCT	TGC	0.051
CAC	AGC	ACT	CTG	0.051
GCA	AAA	TAA	CAT	0.051
TCA	ATC	TTT	CAC	0.051
GGA	CTA	TGC	TGG	0.051
ACT	AGG	CCA	CGG	0.051
ACT	CCT	ATT	ACC	0.051
AAA	GAT	GAT	GGA	0.051
TGA	CAC	ATG	ACG	0.051
TGT	GTG	AAG	GTG	0.051
CGG	CTG	GGC	CTC	0.051
TTA	TCT	TTG	CAT	0.051
TTA	TAC	TGT	TGC	0.051
GGG	TGT	TCT	CAT	0.051
AGC	CCC	GCA	CTT	0.051
GAT	CAA	AAA	CCT	0.051
TAT	ACA	CCT	ATT	0.051
CGG	CAG	TGT	CTG	0.051
TCA	ATT	CAG	TAC	0.051
GGC	ACT	TGA	ACA	0.051
GAA	TCC	TCA	ATC	0.051
AGT	AAC	GAG	TAA	0.051
TTT	TTT	GTA	CCG	0.051
TTG	CCC	TGC	CGC	0.051
GCC	ATA	TGG	TTA	0.051
AGA	CAG	GTG	AAT	0.051
CTC	AAG	CAG	CTC	0.051
TGG	ATG	GGA	TGG	0.051
ATG	AGG	GCA	ACT	0.051
AAA	CAC	TCA	ATT	0.051
TTT	TAA	GGA	CTG	0.051
GGG	GCT	AGC	CGG	0.051
GAA	AAG	AAG	AAA	0.051
CCC	ATC	GTA	CTC	0.051
CTT	AGA	TAT	CTA	0.051
TGT	CCC	TAT	TGG	0.051
AGA	GTC	GTG	TGT	0.051
CAC	CAG	ACA	GGC	0.051
GAG	GTT	TGA	AAT	0.051
TTC	AGA	GCA	CCT	0.051
TGT	CCA	GAG	AAT	0.051
ACC	TCA	CTG	TCT	0.051
ATT	TCT	TCA	CAT	0.051
TCA	AAA	AGG	AAC	0.051
TAT	GGG	TGG	GTG	0.051
TAC	ACA	ATT	AAT	0.051
TGA	ATG	AGG	CAG	0.051
TTT	AGG	TAA	TTT	0.051
CAG	TTC	ATC	AGC	0.051
TTA	CAA	CTT	ACA	0.051
GCT	ACC	CCT	AGG	0.051
TCT	TTT	GGA	AGG	0.051
TGC	ATC	GCT	TCG	0.051
AAG	AGG	TGC	AGG	0.051
GGG	AAA	GGG	AAA	0.051
TTG	GAT	GAT	AAA	0.051
TGC	CGA	CAG	GAG	0.051
TAA	TCT	AAT	NNN	0.051
AAT	GGG	ATG	GGG	0.051
TGG	TGT	GTC	TTG	0.051
GAA	AAG	TCG	CAT	0.051
CTA	GAT	TGT	GAG	0.051
TCC	TTT	TTT	TGT	0.051
GTA	TGT	TGT	ATA	0.051
AAG	AAA	CTG	CAA	0.051
GTG	ACC	CTC	AAT	0.051
GAC	CCT	CAG	ACC	0.051
ATC	ATT	TTT	TCT	0.051
CTA	ATA	AAT	GAC	0.051
AAA	TGT	TAC	CCA	0.051
TGT	AAG	GAG	AGA	0.051
AAG	GGA	AGG	AGT	0.051
AGC	CTG	CAG	TTT	0.051
TAC	TTT	TGG	AGG	0.051
CTA	GTG	CTC	TTG	0.051
CAA	TCC	CGC	CAA	0.051
CCA	TTC	TTC	TCA	0.051
GCT	CAG	TGG	GGA	0.051
TAA	ATA	TAT	ATA	0.051
CCC	TCT	CTC	CCA	0.051
CCA	AAA	TGC	GTA	0.051
TCC	TCC	ACC	AGC	0.051
AGC	GCC	ACC	TTA	0.051
ACA	TAT	CAT	GTA	0.051
AAG	GAA	AGC	TGT	0.051
ATG	TGG	GAT	CCA	0.051
TTA	TAT	TTT	TGA	0.051
GTG	TGT	TAG	GGA	0.051
CCT	ACT	CTG	CTT	0.051
CCC	TAC	CCC	CCC	0.051
AGG	CTT	CAG	CCA	0.051
TGG	ACT	CTG	GCC	0.051
CTA	AAA	GGA	ATT	0.051
GTT	TAA	GGG	GGT	0.051
TGA	GAT	GAA	TCT	0.051
CCT	AAC	CTC	ACC	0.051
TTG	CCA	AGT	TCC	0.051
TGC	TAG	TAG	CAC	0.051
CAG	AGA	ACC	CTC	0.051
GAA	CAA	AGA	GCA	0.051
AAA	CAA	AGA	CTC	0.051
ATA	TAT	CAT	ACA	0.051
CAA	CAC	GAG	ACA	0.051
TGG	CTT	ATT	TGA	0.051
AAG	TGG	TGA	TCC	0.051
CCC	TCA	TCA	CAC	0.051
TGT	GGA	GTG	CAT	0.051
CAA	AGA	CTG	TCA	0.051
AGC	TGG	TTG	ATT	0.051
GAA	AGC	TGG	GCG	0.051
TTA	TAA	AAA	CTG	0.051
GCT	TGA	AGA	AAG	0.051
AGG	ACA	GGG	CAC	0.051
TTC	TTC	CTT	CTT	0.051
AAA	TCT	CTC	GAG	0.051
TGA	TGC	GAT	GTG	0.051
GAT	AAT	GAA	CTA	0.051
TAG	AAG	TCA	ATA	0.051
TTT	CAA	GAA	AGA	0.051
TGG	ATG	ACA	GAT	0.051
TAA	TAG	ATA	CTA	0.051
CCT	AGA	TGC	GGG	0.051
CCC	CCA	GGG	GGG	0.051
GCG	CGA	TAG	GTA	0.051
GAT	GCA	GTC	TTG	0.051
TAA	AGG	ATG	AGG	0.051
CAA	CCC	ACA	CCC	0.051
AGG	TTG	GGA	TGG	0.051
CCT	AGC	CCA	ATG	0.051
GAT	GTG	TGT	TGT	0.051
CAT	CCA	TCT	GCT	0.051
CCG	GAT	ACC	TGA	0.051
CTG	CAC	TTA	TCA	0.051
AGG	TTT	AGT	CAC	0.051
TAT	AGT	AAT	TGT	0.051
AGA	AGC	GAA	GTG	0.051
TAT	TTG	TCC	CCT	0.051
CTA	TCC	CAT	CCA	0.051
TGT	GAA	GAT	TTA	0.051
CTG	AAG	CTG	ATG	0.051
GCC	GTG	GCA	TCT	0.051
TCT	CTC	GCT	TTA	0.051
TCT	GCG	TAG	GGC	0.051
CTG	ATT	CCC	CAA	0.051
CTC	TCA	TCC	CCT	0.051
GAT	GGT	GTG	TTC	0.051
TGG	TAA	ATA	CTG	0.051
CTA	AGA	CAA	GAC	0.051
TGG	ATA	TAT	TAT	0.051
CCC	CTT	TTC	CTT	0.051
ATA	TAC	CCA	CAA	0.051
GAG	ATT	GCA	CGG	0.051
TGG	GTG	GGG	TGC	0.051
TGT	GTA	GAA	TGT	0.051
TGT	TAG	TGG	GTT	0.051
AAC	CAC	CCA	ACA	0.051
GGG	GTG	GCC	TGA	0.051
GCC	GAG	CAC	GGG	0.051
ATT	TTC	GCA	CTT	0.051
GTG	TGT	TAT	GTG	0.051
AGT	ATG	CCG	CAC	0.051
AAA	AAG	AAA	AAG	0.051
AAC	CAA	AAA	CCT	0.051
GTT	AAG	AGG	GGA	0.051
ATG	AAC	TCT	CCC	0.051
AGC	TAT	TAG	GTA	0.051
GTG	ACC	TGA	CGG	0.051
CTG	ACA	ATA	AAA	0.051
GAG	AGA	GAG	AGA	0.051
CAT	GTG	GTA	TGT	0.051
CCA	GTC	CAC	TCG	0.051
CTA	TCA	AGC	TCA	0.051
GGG	CAG	GCC	TGC	0.051
AGT	AAA	CTT	GTG	0.051
CCT	AGA	TAA	TTA	0.051
AAC	AGA	GAA	TAG	0.051
TGG	GTG	AGG	TGT	0.051
CAG	GGG	GGC	GGC	0.051
CTA	TTG	ATT	ATT	0.051
TTA	GAA	TTT	GTT	0.051
CTC	TCT	ATA	AAA	0.051
TTT	TCC	TCC	AAA	0.051
GTG	TGG	TCA	TGC	0.051
ATG	GAT	GAT	GGA	0.051
TTT	GAA	CTA	TTG	0.051
CTT	ATG	CTT	TGA	0.051
TGA	CCT	GCT	TTA	0.051
GTG	TGT	GAA	TGT	0.051
TTA	TTG	ATA	CAG	0.051
GAC	TTC	CTT	TCC	0.051
ACA	ACA	CTT	CAC	0.051
ACA	GCT	GAG	GGG	0.051
CTT	TGA	ACA	TGA	0.051
AGA	GAC	ACA	ATA	0.051
ACC	AGG	GGC	AAG	0.051
TGG	GTG	ATG	CCT	0.051
GCC	TTG	CCT	TGA	0.051
ATT	GTG	GGG	CTC	0.051
TTG	CCC	TTG	TCC	0.051
AAA	ACA	AAA	GAC	0.051
TAT	ACG	ACA	TAC	0.051
TAT	ACA	GCA	TGG	0.051
CGC	ACC	TTC	GAT	0.051
CAC	CAC	ACA	CCC	0.051
ATT	CCA	ATT	TCC	0.051
TTC	GAT	TAA	AGA	0.051
ACT	CTC	GCC	AGG	0.051
TGA	GTG	ATG	ATA	0.051
CAC	TTA	GGC	AAT	0.051
TGT	TGG	TGG	CTG	0.051
ACA	CAT	GAG	GCC	0.051
TGG	TAG	GGT	GTG	0.051
TGA	TGA	ATA	GCC	0.051
TAC	ATA	ATA	TAC	0.051
TCC	AAC	ACT	GCC	0.051
CCT	CTC	TTT	GAA	0.051
TAT	TGT	TAT	ACA	0.051
TTA	TTC	CCT	CCC	0.051
GAG	CCT	GCG	TGT	0.051
CAG	GGG	GGG	AGC	0.051
ATA	CTA	GAT	ACT	0.051
CAC	TAC	ACA	ACA	0.051
GCC	GCG	CAT	TTG	0.051
TGA	TTA	ACT	CCA	0.051
TAG	ACC	ACT	CTA	0.051
GTG	TTG	TGA	TGC	0.051
ACA	ACA	ACA	CAA	0.051
GGA	CAG	AGA	AGT	0.051
AGT	AAT	CTG	TGC	0.051
AGC	TCT	AGC	GCC	0.051
TCC	CTA	GGC	ATA	0.051
TTT	TAG	TTA	AAT	0.051
CCT	AAA	AAC	GAA	0.051
CTA	AAT	GAT	ATC	0.051
TTC	ACT	TGA	TGT	0.051
ACA	CAC	CAC	AGA	0.051
TTG	GCT	CTG	TAT	0.051
ATC	ATA	GCA	TGT	0.051
GCT	TGT	TGT	GAG	0.051
TCA	AGA	AAT	AAG	0.051
TGG	CAA	GAC	GAA	0.051
AGT	CCT	CAG	GAG	0.051
TGT	TGA	GAG	CCG	0.051
CTA	GAA	GGG	CAG	0.051
AGT	CCT	GTG	TAT	0.051
AAG	CCC	CCA	CAT	0.051
GAT	ATG	TGG	GAT	0.051
GCA	CCT	TGC	GCC	0.051
CTC	TCT	CTC	TCA	0.051
TGG	TCA	TTG	GCC	0.051
CCC	CCT	GGC	CCC	0.051
TCA	CCA	CCC	CCC	0.051
CCA	GCT	CTA	CAG	0.051
GGC	TGG	CTG	GTG	0.051
ACC	TTA	CAC	ACC	0.051
CAG	GCC	TAA	TGG	0.051
ACA	AGC	TAT	TCT	0.051
GTC	GTC	CCA	TAG	0.051
ACA	CTC	GTA	AAT	0.051
AAA	TAA	GGC	TAG	0.051
GGT	GTC	GTG	TGA	0.051
AGG	CCT	GTG	GCG	0.051
GAG	ACG	TTG	GAA	0.051
CGC	CTG	GCA	CCT	0.051
AGG	AAG	GAA	GGG	0.051
AAT	GGG	GAA	GTG	0.051
GAA	CAA	TGG	TGT	0.051
AGC	ACA	ACA	CCC	0.051
GTG	GTG	TAT	GGG	0.051
ACG	TAT	CGT	ACA	0.051
GCT	ATC	TCC	ATC	0.051
GTG	CAG	AAG	AAG	0.051
AAA	GAC	ACA	AGA	0.051
CCC	CCC	ATA	TGC	0.051
TCA	GGT	CTC	TGT	0.051
AAA	AAG	GTT	GAT	0.051
CCA	TTC	CAG	AAA	0.051
CCT	CTC	CAA	TCT	0.051
ACC	TGC	CAT	CAA	0.051
TTT	GAG	CGG	TTT	0.051
CTG	CTG	GGG	CAC	0.051
TGT	CGT	TGG	TGC	0.051
CAG	CTT	TCC	TCA	0.051
ACA	TAT	TAC	ACA	0.051
CCC	CCC	CTC	CTT	0.051
GTG	TAT	GAT	ATA	0.051
ATG	TTT	ACT	TGT	0.051
TGT	AAG	TTT	CCT	0.051
TTC	CGT	AAG	CTA	0.051
TCA	TAT	CCA	CTT	0.051
AAA	GAA	AGG	AAG	0.051
GAG	CCT	AGG	ACC	0.051
TGA	AAT	GTT	AGA	0.051
AGT	AGG	AAG	GTT	0.051
ATG	TAC	ATA	TAT	0.051
AAT	TTA	TAC	ATC	0.051
TTC	ACA	TCA	TGG	0.051
CCC	ACC	ACA	CAC	0.051
TTT	TAA	TCC	TCA	0.051
GTA	TAT	TGT	ATA	0.051
GGC	CTT	CAG	GGG	0.051
AGA	ATT	CTT	CTT	0.051
CAG	GTA	GGA	AGG	0.051
ATG	TAT	CTG	GAG	0.051
GGC	GAG	TCC	GGG	0.051
TCA	CAT	CCA	AAC	0.051
TGT	GAT	GTT	ATA	0.051
TGC	GGA	CTG	GCC	0.051
ACT	GAC	CAC	ACC	0.051
GTA	TGT	GTA	GTA	0.051
TGA	TCA	GCC	ACA	0.051
GGA	TAT	GAA	ATG	0.051
GGA	CCA	GGT	TAT	0.051
CAC	CAG	TGG	CAA	0.051
CTT	GAA	ACT	AGA	0.051
CTA	TTC	TTC	TCA	0.051
GTG	TTC	TGT	TGA	0.051
GTA	TTA	TAC	TTT	0.051
TTA	CAT	AAT	TTT	0.051
ACT	ACT	ACA	AAC	0.051
TAT	TAT	TTT	GCA	0.051
AAC	AGC	TCC	AGT	0.051
CAC	GGC	AAA	GAG	0.051
ACT	ACT	GTA	CTA	0.051
GGA	AGG	GGG	GAG	0.051
TCC	AAA	GTC	AAA	0.051
TAG	CGG	GTC	GTT	0.051
TGG	CAG	TCC	AAA	0.051
ACC	CCA	GTA	GGA	0.051
AAA	AAG	CTG	GAA	0.051
TGA	TTT	AAA	TTA	0.051
GTG	TCT	GTG	ATG	0.051
GGG	GAT	GAG	TGT	0.051
TTG	ATG	TGT	CGT	0.051
CTA	GAA	AGT	AGA	0.051
TCC	CCC	CAG	CGG	0.051
TGC	GCT	ATT	AGG	0.051
TGA	AAC	AAA	AAA	0.051
TTC	GGG	TCA	GAA	0.051
ATT	TTT	TAT	TTT	0.051
ACT	AAG	TTA	GCC	0.051
GGG	GCG	TGA	GCC	0.051
AAA	GAT	GTA	TAT	0.051
GAT	TGA	TTT	GAA	0.051
ATG	TAC	ATA	CAT	0.051
NNN	TAT	TTC	CTA	0.051
CTC	TCT	CTC	TTT	0.051
AGG	AGA	ACA	GTC	0.051
CAC	ACA	CAC	TCT	0.051
AAG	TCT	TAC	CAT	0.051
ACC	GGG	GCC	TGG	0.051
TCA	GGT	ATG	TGG	0.051
CCA	CTC	TGC	TTC	0.051
GCT	AAT	TAA	TGT	0.051
TAT	ATA	TAT	TAT	0.051
ATG	ACT	AAC	TAC	0.051
CAC	CAC	ACA	TAT	0.051
AGA	TTT	TAT	ATG	0.051
AGA	AGC	CCT	TAG	0.051
TGA	TTC	AGT	ATG	0.051
AGA	TCC	TGC	GTC	0.051
TAT	ATA	AAT	AAA	0.051
TGG	ATG	ATT	GGG	0.051
GAG	GAA	AGG	AGA	0.051
CAG	GGT	AGC	GAC	0.051
AAG	CGC	AGA	GCC	0.051
GCT	CCT	CCT	GTC	0.051
CAT	GAA	GTG	GTA	0.051
AAA	ATC	AGC	GGA	0.051
TGT	AAC	GCA	CCC	0.051
ACA	AAC	CTA	GGT	0.051
GAC	AGT	TGA	CTG	0.051
TGC	TGT	TGT	TGT	0.051
TCT	TTC	TTC	TCT	0.051
GCT	CAT	TAG	TTA	0.051
CGG	AGT	GTT	TCA	0.051
GCA	AGA	CCA	CAA	0.051
GGT	CAC	AGA	CTT	0.051
GAC	GAG	TTG	TGA	0.051
GTA	TTA	AAA	TTG	0.051
GGG	TAT	GAA	GTT	0.051
GAT	AGG	ATC	GAG	0.051
TGA	TCA	AGG	ATC	0.051
ATG	ATA	CTC	CCA	0.051
GAC	TCT	GAG	TGT	0.051
GCC	TAG	CTA	TCC	0.051
GTA	TAT	TAT	ATT	0.051
CAC	ACT	CAA	AAC	0.051
ACA	AGA	TGT	GGC	0.051
CAC	ACA	ATA	TGC	0.051
CCC	TGC	CCC	CCC	0.051
GCG	TCT	GAC	TGC	0.051
TTA	AAT	AGC	ACT	0.051
CTG	ACT	CAG	TCT	0.051
TGC	CTA	CAG	CAT	0.051
TAC	TAA	TTG	GAT	0.051
AAG	ATC	AAG	TAT	0.051
TCC	TAC	CTT	CCA	0.051
CCC	CCT	TCA	CAC	0.051
GGG	CTG	CAC	AGG	0.051
CAA	GGA	GCC	TGA	0.051
GCT	CAT	AAA	GTT	0.051
CAA	GAT	GGT	GTG	0.051
TGG	CAA	GGC	CAC	0.051
AAA	AGA	TCT	AAC	0.051
ACA	ACA	CAG	ATT	0.051
AGA	GGG	CCA	ACG	0.051
GGA	AGG	AAA	AAA	0.051
ACA	CAT	ATA	TAA	0.051
TCT	AAA	TTC	AAA	0.051
ACC	AGA	CCC	AAG	0.051
TGT	TGA	TGA	GTA	0.051
AAG	TTG	AGT	GGG	0.051
AAG	GAT	GTG	ATA	0.051
GGA	GCA	AGA	TAT	0.051
AGA	TAT	CTA	TTT	0.051
TAG	GAT	TCT	TCA	0.051
GAT	ATG	ATG	AGG	0.051
GAT	GGA	AGT	TGG	0.051
CAC	TAT	TAT	ACA	0.051
GAG	TGG	AGG	AGG	0.051
CTT	CTT	TCC	TTC	0.051
CAT	AGA	CTG	CAG	0.051
CCC	ACT	AAC	AAA	0.051
GTA	TCT	TAA	TTG	0.051
GAC	GCA	GAA	CTT	0.051
TTC	AAT	CAC	ATT	0.051
CCT	GAG	GCT	CTA	0.051
CCT	CTC	CCA	ACG	0.051
TTC	CAT	CAA	ATT	0.051
CAG	TTT	AGA	TTC	0.051
ATA	TAT	TGT	GAT	0.051
AGT	CAC	ACC	ATG	0.051
AGC	GCA	CTG	TGC	0.051
CTT	ATG	GTA	TGT	0.051
TGG	TCT	GAA	ATA	0.051
TAC	ATG	CAA	CAG	0.051
CCA	GCC	CCT	CTC	0.051
GTA	CAT	TTG	AAT	0.051
CTT	TGA	TTA	TCA	0.051
TGT	TGT	GGT	GTG	0.051
TTC	ATT	ACT	CCC	0.051
ATA	CAT	CAC	ACA	0.051
GAG	GAC	AGA	ATT	0.051
GCA	TCT	AGA	TTC	0.051
TCC	TCA	GTG	GGA	0.051
AGC	TAA	CCC	CTA	0.051
ATG	CGG	CAT	AAC	0.051
TGT	ACA	AGG	GGT	0.051
GCA	CCA	TCC	CAG	0.051
ATT	AAA	AGC	GTA	0.051
GGT	GAG	ATG	TGG	0.051
GCA	CAC	ACA	TTG	0.051
TTG	AAC	GAA	AGT	0.051
AAA	ATT	AAG	GTT	0.051
CAC	TAC	TAC	CCC	0.051
CTT	TGT	GCC	GTG	0.051
AGG	TGG	ACA	CTG	0.051
GCG	GCA	GGC	GGC	0.051
CAT	TCA	TCA	CAT	0.051
CTC	CCT	TTC	AAA	0.051
GCC	CGC	CCA	ACG	0.051
TAT	AGT	ATT	TAG	0.051
CCC	TTC	CTT	TTG	0.051
CAC	CAG	GTC	GCA	0.051
GTG	TAT	TGT	GTG	0.051
AAA	CAT	TTT	CCG	0.051
CCC	CTG	CCC	CCG	0.051
GTA	GAT	GAT	GGA	0.051
TGA	ACT	AGG	CAG	0.051
GTC	AGG	AGT	GTG	0.051
AAA	ATT	ATG	AGA	0.051
TTT	TTT	TGT	TTC	0.051
ATA	CAT	TAC	TCA	0.051
TTC	TAC	CAC	CAC	0.051
CCC	ATC	TTC	CAT	0.051
ATA	ATA	TTC	TCC	0.051
GTG	GTG	TGT	GTG	0.051
CTT	ATG	ATT	TAT	0.051
TAC	AAT	AGC	CTG	0.051
CGG	AAT	CCT	GAA	0.051
AAG	ATC	TCT	AAC	0.051
AGA	CCC	GCC	AGC	0.051
CTC	CTT	CTC	CTC	0.051
TGG	ATG	GGA	CCA	0.051
ATA	AGG	GAA	GTA	0.051
TGA	GGA	CAT	TAG	0.051
AAT	CAG	AAA	ACA	0.051
CCA	TCT	TCA	TTC	0.051
TGA	TGG	GTT	ATG	0.051
ACA	CAC	ACA	CTT	0.051
CAG	GAA	TTG	CTT	0.051
AAG	TGA	GGG	CTG	0.051
TAA	AGA	TGA	GGA	0.051
ACT	TGG	CTC	GGA	0.051
GGG	TGA	AGT	GGT	0.051
GAC	GAG	GAG	TGA	0.051
GTA	GAG	AGT	TGA	0.051
TCC	GGG	GCT	TGA	0.051
TCA	CAG	GGT	GTG	0.051
GTG	TGG	TGG	GGG	0.051
AGC	CAA	AAG	CCA	0.051
ACA	CAT	GAC	GCC	0.051
CTG	ATA	CCC	TCA	0.051
TCA	ACA	CAG	GCG	0.051
TAC	TCT	CCA	ATG	0.051
TCT	GAC	GGG	CCA	0.051
TCT	CAT	GCT	GTT	0.051
TCT	GGC	CTC	GTG	0.051
TTA	ATA	TTA	GCT	0.051
GGT	TGT	GGT	GGG	0.051
GGT	TGA	CAC	ACA	0.051
ACT	AAA	CTT	TCG	0.051
TTT	TAT	TAG	ACC	0.051
CCA	AGG	GCA	AAG	0.051
TAA	AAG	CTC	ATA	0.051
CAG	CCT	AGT	GCA	0.051
ACC	TGT	GCA	GGT	0.051
GGC	CAC	TAT	ACT	0.051
TGT	CTC	GTT	TCA	0.051
GTA	TTG	TGC	ATA	0.051
GAC	AGT	ACA	CTG	0.051
AAG	GCG	GGG	GCA	0.051
GGG	TGT	ACA	CCA	0.051
CCA	ATG	GAT	GAG	0.051
GTG	TGC	TAT	ATA	0.051
AGG	AAG	AAA	CAC	0.051
CGC	AAT	GTA	AAA	0.051
ATG	TGG	GTG	TGT	0.051
GCA	CAC	CTC	CCA	0.051
AGA	ATA	TGG	AGG	0.051
ATT	TGG	GAC	TTG	0.051
GGT	GTG	GTG	NNN	0.051
ATA	TAT	TCT	TTA	0.051
TGC	AAA	CAA	TGT	0.051
TAA	TTC	TAT	CTC	0.051
AAA	AAT	CAG	GGC	0.051
CCC	GCC	CCG	GCC	0.051
GTG	TAG	ATA	CAT	0.051
GTG	GGG	AAT	TGG	0.051
GGG	CGG	CAC	GCC	0.051
GTA	CTG	CAG	TGG	0.051
GAA	GAA	AAA	AGA	0.051
ACA	CCC	CAT	ACA	0.051
TTT	ATG	TTG	GGG	0.051
TGA	AGA	CAT	GTA	0.051
TCT	ACC	TCT	AGC	0.051
ACA	GGT	AAC	TTA	0.051
TCT	AGA	AAC	CAG	0.051
CAG	TGG	ATT	AGC	0.051
GTT	TGG	TAC	ATG	0.051
CCA	AGG	CAG	GTT	0.051
AAA	ACT	AGA	AAC	0.051
CGT	AAG	GTG	GCC	0.051
CTC	GAA	AGG	GAG	0.051
CCC	CCA	AGC	CAG	0.051
TCA	TAT	CAT	ATA	0.051
TGG	GAA	ATG	GGA	0.051
CTA	GCA	TCT	GGC	0.051
ATG	GAT	AAC	GGA	0.051
ACG	TCT	AGG	ATC	0.051
AGA	TTC	GAA	TAT	0.051
TAT	CAA	ATT	AAG	0.051
CTC	CCC	CAC	CCA	0.051
TTC	ATC	TCT	AAC	0.051
AAG	TGT	ATC	TTA	0.051
AAA	TGG	GAA	ATG	0.051
ACT	ACT	AGC	TCA	0.051
AAT	TGG	GAA	ATG	0.051
TAA	AAG	AGA	CAT	0.051
AGG	GGG	AGG	GGA	0.051
AGG	GGG	AGG	GGG	0.051
ATT	GTC	GCA	TTT	0.051
TCA	TGG	TCT	TGT	0.051
TCT	AAG	CTC	ACT	0.051
TCA	TCT	GGG	GGC	0.051
TAC	ATT	GAG	ACT	0.051
TGA	AGG	CCC	CAG	0.051
ACT	TCC	ATC	GAT	0.051
ATA	GGG	GTG	TGT	0.051
CAT	GGA	AGA	CAA	0.051
AGT	AGG	AGG	GGG	0.051
TAG	ACC	TAA	TAC	0.051
CAG	GGT	AGT	CTT	0.051
ACA	ACA	CAG	TCC	0.051
AGA	ACA	AGA	CAC	0.051
TAA	TTA	AAG	AAT	0.051
TTC	ACA	TTC	AAT	0.051
AGT	GTA	TGG	CAG	0.051
GGG	CAC	GAC	ACC	0.051
CTT	ATA	ACA	CAC	0.051
TGT	TTT	CTA	TAC	0.051
TGA	GAT	GAT	TGA	0.051
ATG	GTT	GGC	CCC	0.051
CGG	TGT	TCT	CTG	0.051
CAT	GCA	ATA	CAC	0.051
CAT	ACA	CAC	ACA	0.051
GAG	ATC	GGA	AAT	0.051
GTA	GAA	TAT	AGG	0.051
TTC	CTC	CTT	TCC	0.051
CAG	ACA	AGC	TAA	0.051
TGC	CTA	TGG	ACA	0.051
TGG	GGC	AGG	CTT	0.051
TCG	GAA	TTG	AAC	0.051
GAA	CTT	AAA	CTT	0.051
ACT	TGA	ATA	TAT	0.051
GCG	GTG	GCT	ACA	0.051
GTT	ACA	CTG	CCT	0.051
ACA	CAC	ACA	CGA	0.051
TGG	GGT	AAT	GGG	0.051
TGG	AGT	ATT	TTA	0.051
AAC	AAC	GCA	TTT	0.051
ACA	GGA	GAC	AGG	0.051
CAA	CAG	GTC	TTT	0.051
GAA	GTA	AAC	CAA	0.051
AAT	ACG	GTT	AAA	0.051
AAG	CTA	CAA	GTT	0.051
CTG	GAG	GTT	CAT	0.051
GAC	GCA	AAA	TTT	0.051
ATA	TTG	CCT	TCT	0.051
ATC	CTA	GCA	ACT	0.051
GTG	ACG	AAA	CTG	0.051
CAA	CCC	CAC	ACG	0.051
ATA	TGT	TAT	ACA	0.051
GGT	GGG	GAT	TGG	0.051
CAC	GCT	ACA	CAC	0.051
CAT	AGC	GAG	GAG	0.051
AGA	GAG	GAG	AGA	0.051
TAT	AGA	ATC	GAT	0.051
TGA	TAG	ATA	TGA	0.051
AAG	TAT	CGA	CTG	0.051
AGA	AAT	GGG	AGG	0.051
NNN	GGT	AGA	TTC	0.051
GTA	CTG	CTG	TGG	0.051
TAT	TCC	CAC	TTC	0.051
GCC	CGC	AAG	TGC	0.051
ACT	AGA	GAC	TTT	0.051
TAA	TTT	TCA	TAT	0.051
TTT	CAT	GCC	TGC	0.051
TGT	ATA	ACG	TTT	0.051
GTC	AGG	CCC	AAA	0.051
AAT	TCC	TGG	ATC	0.051
GGT	GGG	TGA	TCT	0.051
AGA	GGG	ACT	TGC	0.051
ATA	TTG	AGA	GAC	0.051
TCT	GCA	TAT	ACA	0.051
ATT	CCA	CTC	TGG	0.051
GGG	TCT	CTG	TGT	0.051
AAA	AGA	GCA	CCG	0.051
GTG	GCG	TGG	CTG	0.051
GCT	TAT	TGG	ATG	0.051
CAG	TCC	TTT	GGA	0.051
ATC	AGC	TCA	GGG	0.051
CGG	ATC	AAA	TGG	0.051
TTT	AGA	GTC	ATT	0.051
ATA	TAT	TTA	TGT	0.051
TGC	ACC	ACA	CAC	0.051
AAA	AGT	CAT	ATT	0.051
CTA	CTG	TGA	GGG	0.051
TGC	CAG	AAT	TTA	0.051
ACC	CCT	GGA	GCC	0.051
GGT	GTG	GTG	TGA	0.051
CCA	CAT	ACA	CCA	0.051
CTG	GGC	TCC	GGG	0.051
TAA	GTA	AGC	CAT	0.051
GAG	CAC	GTT	TCA	0.051
CCT	CAT	CTC	GTA	0.051
CCC	GCA	TTA	AAT	0.051
TGC	TCC	CAG	CTG	0.051
ACA	CAC	ACA	ACG	0.051
TTT	CCT	TTT	ACA	0.051
ACG	CGT	TAT	ACA	0.051
ACA	TGT	CAC	GTA	0.051
GAA	GTT	CTC	TTT	0.051
ACA	CAC	CTC	TAA	0.051
ACC	CGC	TTT	GCC	0.051
CGT	ATT	GGA	TTT	0.051
GGC	TGT	GGA	TGG	0.051
AAG	GCC	CAA	TGA	0.051
ATA	TTT	ATT	CAG	0.051
AAA	AGC	AAG	GTG	0.051
GTG	TAT	TCT	ACT	0.051
CAA	AAA	TGG	GCA	0.051
CTG	TGT	GTG	CTG	0.051
CAG	GAG	TAG	GTT	0.051
TCC	CAT	TCC	CGT	0.051
AAA	AGC	AAA	GTG	0.051
GTG	TCG	AGG	ATT	0.051
CCC	TCC	CCA	TCC	0.051
CGT	TAG	CCC	CCC	0.051
TGG	CCC	TTG	AGT	0.051
TAT	ACC	GTG	CCT	0.051
ATT	ATT	GTG	GAT	0.051
TCC	AGT	GTT	GGG	0.051
GCC	GTG	GGC	GCC	0.051
ATA	ATT	TAT	TCC	0.051
TCC	CAC	TTC	ATT	0.051
CTG	TCT	AAG	TGA	0.051
CCG	CTC	AGC	TTC	0.051
CGA	TAT	ACG	ATA	0.051
AAT	AAA	ATA	TAA	0.051
TGT	GTA	GTT	TCC	0.051
AAG	TCA	AAG	CAA	0.051
TAT	CTC	TCT	TCT	0.051
TTG	CCC	GCC	CGC	0.051
ACA	TAT	ATG	TAG	0.051
AGA	GCA	TGG	TGC	0.051
TGT	ATA	TGT	GGG	0.051
GCT	GAG	CGG	GGG	0.051
AGC	ACC	CCC	TTC	0.051
TTT	ATG	TCC	GTG	0.051
ATA	TTT	GGT	CAT	0.051
GCC	CTT	CCG	CGG	0.051
TGT	TCA	CCT	CTC	0.051
TAG	GAA	ACA	TGA	0.051
TAC	AAC	ATA	TGA	0.051
GCA	ACA	GCT	CAC	0.051
ACC	CGG	GTC	GAG	0.051
GCT	CTG	TTC	CTC	0.051
CTG	TAC	GTG	AAG	0.051
CAC	CAC	ACC	TAC	0.051
GTG	GCT	TGT	GGC	0.051
CCA	ACA	ACC	CAC	0.051
AAA	AAT	CTA	ATA	0.051
CAC	GCA	ACA	CAC	0.051
AAT	ACA	ATG	CAT	0.051
TAC	AAA	ATA	CAT	0.051
TGG	TGG	AAG	TCT	0.051
TAT	GAG	TAC	ATA	0.051
CAC	ATG	ACA	CAT	0.051
TTA	GGC	AGA	GAC	0.051
TAC	ATT	CCT	TCT	0.051
CAC	CAG	GTT	AGA	0.051
ATA	TAT	GTG	TGT	0.051
AGT	CTC	CAA	ATA	0.051
GGG	GAG	GGA	TGA	0.051
CTA	AAT	GTT	GCT	0.051
TCC	TAT	CTT	AGT	0.051
ACA	CAC	CAG	ACC	0.051
CTC	TAC	CTG	CCT	0.051
GAA	CAA	TTT	CGT	0.051
GGG	CAC	TCT	GGG	0.051
ATA	TCT	TGT	ATA	0.051
GTG	GAT	TGG	AGA	0.051
TCA	GTT	CAG	TTG	0.051
AAA	AGA	TGC	TAG	0.051
GTG	GGC	ACT	TTT	0.051
TTT	CCC	TTC	AGT	0.051
TGT	GTG	GTG	GTG	0.051
TTC	TCT	AAA	AAA	0.051
ATA	GAT	GGG	TGA	0.051
GGA	AGC	TAG	AAG	0.051
CAA	ATA	ACA	TGA	0.051
TTG	ACT	AAA	TAT	0.051
TTG	AGT	AGC	ACT	0.051
GGA	CCG	GCG	TCC	0.051
CCC	GGA	CAG	CAC	0.051
CAT	ACT	TGC	AAC	0.051
TCC	TCT	TTC	ATT	0.051
AAA	CAA	TTA	CAG	0.051
AGT	GGG	ATG	GTG	0.051
GAA	CCA	GCC	ACC	0.051
TAG	GTG	ACA	GTG	0.051
AAA	AGA	CAG	TTC	0.051
ACT	CCC	GTC	GCT	0.051
ACA	TGG	GCA	GAC	0.051
CCC	CTC	GGG	TCC	0.051
AGT	GTT	CGG	CCG	0.051
GCA	TCT	CGG	CTT	0.051
GGA	AAG	AAG	GGG	0.051
ATG	GTA	TGG	GAA	0.051
AAA	AGG	TCA	TGG	0.051
ATG	TTT	TTT	ATT	0.051
CTT	AGT	TCA	GTT	0.051
AAC	ATC	AAG	TAT	0.051
GCT	GTC	CAG	AGG	0.051
AGA	AGA	CCC	AAT	0.051
TGA	AGG	CCA	CAG	0.051
GCG	TGC	GAC	GGG	0.051
TAT	ATA	TGT	ATA	0.051
GTG	GAT	GCA	TGT	0.051
CAC	CTC	CAC	GCC	0.051
GCA	AGT	TGC	GCA	0.051
CCA	CAT	ATC	CCA	0.051
TGG	TAA	TGT	AGC	0.051
ATA	CAT	ACA	CAT	0.051
GTT	TAA	TGT	GGG	0.051
CGC	GGG	GAG	GCT	0.051
AAG	AGT	ACA	GAG	0.051
TAG	TTA	TTT	TTT	0.051
ATA	CAT	GAC	TTG	0.051
ATA	TGT	CAG	AGC	0.051
ATC	TTC	TAT	GAA	0.051
GTG	GGG	TGG	AGA	0.051
TGT	GGA	TTC	CAA	0.051
CAC	ACC	CCA	CCA	0.051
TCT	GGA	CTC	AGG	0.051
ATA	TAT	GGA	TAT	0.051
CGC	GGA	CGC	AAA	0.051
CAT	GTA	ACA	CAT	0.051
TCC	ATG	GAA	TCG	0.051
TGT	AGC	GAA	ATG	0.051
ACC	CCT	AAC	ACG	0.051
GCT	GTG	GCT	ATG	0.051
GAG	CGC	ACC	TTC	0.051
TTC	TAC	TCC	ACT	0.051
TTT	AGA	ACA	CAC	0.051
GAT	CCC	TCA	CTC	0.051
TAA	CTA	TTA	TCG	0.051
CAT	GCT	TAA	TTC	0.051
TGG	GTA	GTG	GGT	0.051
GGG	GCG	GGG	AGA	0.051
ATC	ATC	ATC	CAT	0.051
CTC	TAT	AGG	GGA	0.051
TCC	CTC	GGT	GCT	0.051
GAA	GTT	AAC	GTT	0.051
CAC	GCA	AAT	GCA	0.051
TTA	TTT	CCA	ATT	0.051
TAT	GCA	ACA	TAC	0.051
TCT	CCC	ATT	ACC	0.051
CTT	GGG	TTT	GGC	0.051
ATA	CAC	TGT	GTA	0.051
TGT	GCC	CAG	ACG	0.051
TGA	GGA	TGA	CTC	0.051
CTG	TGA	ACA	ATT	0.051
ATC	AAA	TTA	CCA	0.051
TGT	ATC	CTG	GAT	0.051
TCT	AAA	CAA	AAA	0.051
GCT	GTG	TTG	GGT	0.051
TCC	TTT	TGT	TGT	0.051
CTC	GAA	GGA	AGG	0.051
CCC	AAT	TGA	CCT	0.051
CGC	CCC	CGC	AAG	0.051
GCC	ATG	CGT	TCT	0.051
TCC	AGC	GCC	CAG	0.051
AAG	TAT	CCA	GCT	0.051
CTT	TCA	CCT	TCC	0.051
CCA	TCC	TCC	ATC	0.051
TCC	ACA	GCC	ACA	0.051
CCA	CAT	GCC	ATC	0.051
AGT	TAA	GAA	AAG	0.051
TTC	TCA	ATA	TGA	0.051
TAT	ACA	ACC	AAA	0.051
AGG	GAC	TCT	TTT	0.051
GGT	GCA	TCT	AAC	0.051
TTG	GCA	TCA	AGC	0.051
AGC	AAA	TTG	AAA	0.051
CTT	ATT	TGA	TAA	0.051
CAG	GCA	CTG	CCC	0.051
TTC	CCT	GCC	CCC	0.051
AGT	AAA	TCG	TCA	0.051
CGG	TGT	CTA	TTG	0.051
CTT	TAG	TCT	GTA	0.051
AGA	AGT	AGA	TTC	0.051
CTC	TTC	ACT	CTT	0.051
TTG	AAA	TTT	AAA	0.051
GCA	GGT	CAC	ATA	0.051
TCT	TGT	ACA	ATT	0.051
TAA	TGA	AGG	TGG	0.051
TCC	CAT	TTA	GCA	0.051
GTT	ATT	TTG	TTC	0.051
ATA	AAT	GAG	GCT	0.051
ATG	CGT	TTT	ACG	0.051
CTG	CGA	ATC	TCG	0.051
CAC	GTA	ATA	ATA	0.051
AGC	ATG	CTG	AGC	0.051
GCG	AGC	GTT	TCA	0.051
CAC	GAC	GAG	ACA	0.051
TCC	CTT	TCT	GGC	0.051
AAC	ATC	ATG	TAT	0.051
GGT	GTG	TGG	GAT	0.051
CGG	GGT	GAA	CAG	0.051
CTA	CTC	TCT	ACT	0.051
CCA	TCC	ATC	CAT	0.051
GTC	GGA	TGT	TGG	0.051
AAG	TTG	AAA	TTT	0.051
ATG	TGG	TGA	GGC	0.051
GAA	TAG	AAC	ATT	0.051
GCA	AGA	TTT	CCA	0.051
CCC	CCA	TCC	TGA	0.051
AGA	AAT	GAA	CGG	0.051
TAT	TGG	CAT	ATA	0.051
AAC	TTA	GCA	TCC	0.051
GGG	GTG	GTG	TGT	0.051
TAG	GAC	ATA	TTG	0.051
TGA	CTG	GAG	CAC	0.051
AGA	GGT	GGA	GTA	0.051
AAA	CCC	CCA	GGC	0.051
GTT	TAG	TTC	TTA	0.051
ATA	AAA	ACA	TAC	0.051
ATG	GGA	GAC	TGC	0.051
TCT	TGG	GTG	ACA	0.051
CCT	CAG	TTC	TCT	0.051
ACA	CAC	TTT	TGA	0.051
CTG	CTT	TGA	AAT	0.051
GTT	TAT	CCT	CAT	0.051
GAG	GTG	GAC	ATC	0.051
CTT	ACC	AAC	AAT	0.051
AAC	GCC	GGA	GTG	0.051
CAC	AGA	GCA	TAC	0.051
GTG	GGG	AGG	GGG	0.051
AAT	ACA	ATA	CAC	0.051
CTA	AGA	CCT	TGG	0.051
CTG	ATA	TGG	CAC	0.051
GGG	TTT	GGA	TGA	0.051
GCT	CAG	GGT	ACA	0.051
CAT	GAT	ACA	AGA	0.051
TGT	TTG	ACT	CAG	0.051
AGA	GTG	GAT	GGT	0.051
CAC	ACA	AGA	CAC	0.051
TAC	GTG	TAT	TAT	0.051
GAG	GGC	AGG	GGC	0.051
TCA	GCC	TAC	TAC	0.051
TTT	TTT	CTG	CAT	0.051
CCC	ACC	CTA	CCC	0.051
AAA	CAA	CAG	GGT	0.051
CCT	CCG	CTC	CCT	0.051
AGC	ATG	GCC	CAA	0.051
AGC	ATG	GCC	CAC	0.051
TGG	ATG	ACA	CCA	0.051
GAG	ACT	GTC	TGA	0.051
ACT	CTC	GAG	ACA	0.051
CGT	CAC	AAA	TTA	0.051
TAC	GAA	GGT	TAT	0.051
TCC	CAT	ATC	CCA	0.051
AAC	GGT	GGC	AGC	0.051
GAG	AGA	GGG	AGA	0.051
ATG	GTC	AAC	GTA	0.051
TAA	TGA	GTA	GTG	0.051
GGA	AGG	AGA	GGA	0.051
TCC	ACC	CCA	CCT	0.051
CAT	AGA	ATT	GAA	0.051
GGA	GAG	GAG	AGG	0.051
ATT	TCT	CAG	AAC	0.051
CAC	CAG	AAC	TTT	0.051
ATA	TAT	TGG	TTA	0.051
GTA	TAA	TGG	GAT	0.051
GTA	ATA	GTC	TAT	0.051
CCC	TAG	GGG	TTG	0.051
GGG	AAG	GAG	GGA	0.051
GAC	TCT	AGA	NNN	0.051
CTC	GAA	GAA	AAG	0.051
CCA	ACT	CCA	CAT	0.051
GGA	ATA	ATA	CAT	0.051
AAT	CAT	TTG	GGT	0.051
ACT	GAG	GGG	TCC	0.051
ATT	TTA	CTA	TCT	0.051
TAG	ATA	TAA	GGA	0.051
TGG	CCA	GGG	GCC	0.051
CAT	TTG	CAG	TTG	0.051

## Sheet: I and III
I	III
TCC	TCC
TTT	TTT
TCT	TCT
CAC	CAC
AAA	AAA
TGC	TGC
CTT	CTT
TAC	TAC
TCT	TCT
CCT	CCT
GTG	GTG
GGC	GGC
AAA	AAA
CAC	CAC
AAT	AAT
TGG	TGG
TAT	TAT
CAC	CAC
GAC	GAC
TGT	TGT
GTG	GTG
TTT	TTT
GGG	GGG
GCT	GCT
CAC	CAC
GAG	GAG
GTG	GTG
CAC	CAC
AGG	AGG
GGG	GGG
CCC	CCC
CTG	CTG
AAA	AAA
GAG	GAG
CTT	CTT
TTG	TTG
AAA	AAA
ATT	ATT
TAT	TAT
ACA	ACA
AGC	AGC
CTC	CTC
GTA	GTA
GTG	GTG
CTC	CTC
CAC	CAC
TAT	TAT
CCC	CCC
AAG	AAG
CCC	CCC
CTC	CTC
ACA	ACA
TTA	TTA
GGT	GGT
TCT	TCT
AGG	AGG
AGG	AGG
AGA	AGA
TTC	TTC
ACA	ACA
ACA	ACA
TTT	TTT
TCC	TCC
AAA	AAA
AAG	AAG
TGT	TGT
CAC	CAC
CGC	CGC
GCT	GCT
GGG	GGG
ATC	ATC
TGA	TGA
CGC	CGC
AGA	AGA
CCA	CCA

## Sheet: II and IV
II	IV
GAA	GAA
CAG	CAG
TAC	TAC
ACA	ACA
CCC	CCC
GGA	GGA
CTC	CTC
CAC	CAC
TGC	TGC
TTT	TTT
TTT	TTT
TTT	TTT
CAC	CAC
TGG	TGG
AGC	AGC
TTC	TTC
CGG	CGG
AGG	AGG
GTG	GTG
TAT	TAT
GAA	GAA
TTT	TTT
CCA	CCA
GTA	GTA
AAT	AAT
AAA	AAA
AGC	AGC
ATA	ATA
ATG	ATG
TGT	TGT
GTG	GTG
AGG	AGG
AAA	AAA
GGG	GGG
ATA	ATA
AGG	AGG
CCC	CCC
CTT	CTT
AAG	AAG
AGA	AGA
TCA	TCA
TGT	TGT
TGA	TGA
ATC	ATC
AAA	AAA
TTT	TTT
TGT	TGT
AAA	AAA
GTG	GTG
GCC	GCC
GGG	GGG
ACA	ACA
CTT	CTT
TCC	TCC
GTG	GTG
GTG	GTG
ATA	ATA
CAT	CAT
TAT	TAT
GTT	GTT
GCA	GCA
AAA	AAA
ACA	ACA
AAA	AAA
AAA	AAA
GGG	GGG
GGC	GGC
AGA	AGA
TTG	TTG
