# Supplementary material for: Identification and Characterization of Extrachromosomal Circular DNA in Human Placentas With Fetal Growth Restriction
Source: Front Immunol. 2021 Dec 21;12:780779. doi: 10.3389/fimmu.2021.780779 (PMC8724250; doi:10.3389/fimmu.2021.780779)
Supplement: Supplementary file 2 [file DataSheet_1.zip › Supplementary data7b- ecDNA double-repeated trinucleotide sequences.xlsx]

## Sheet: Supplementary data7b-ec围绕juncti
I	II	III	IV	Frequency(%)
ACT	AGA	GAC	CAG	9.662
TAA	AAG	CTA	GAA	3.382
AAA	TGG	TCT	GTG	3.382
GTG	TCG	TGT	TTC	2.899
ACA	CAT	GAC	GCA	1.449
ACA	CAT	AAC	GCA	0.966
TAG	AAG	TTC	GAA	0.966
TAC	AAG	CTA	GAA	0.966
CGA	CTA	GCT	AGA	0.966
AAA	AAG	CTA	GAA	0.966
TCT	AAA	CTC	ACT	0.966
AGC	CAA	TAA	GCC	0.483
ATT	TGG	GTG	TTT	0.483
GCC	ATA	GGC	GTC	0.483
TAA	ACA	AAA	GAC	0.483
TAC	ATC	ACA	CCC	0.483
ACA	CTC	CTT	CAA	0.483
TAT	ACA	GAA	TCT	0.483
AGA	ATT	GGT	ATT	0.483
ACT	TGT	TGA	TGC	0.483
TGG	TGA	GGC	TTA	0.483
CCT	AGT	ATT	TAG	0.483
TTA	CAA	GAT	TTC	0.483
CTT	TAG	TCT	GTA	0.483
AAA	GAA	CAA	AGA	0.483
TGT	TCA	GAA	AAA	0.483
CAT	ACT	TGC	AAC	0.483
GTC	AAA	AAA	AAA	0.483
GCA	GAT	AGA	TCT	0.483
CTT	TAA	TCG	ATA	0.483
ATT	GTA	TTT	AAA	0.483
TTG	AAG	CTG	AAA	0.483
TGG	TTA	GGA	AAA	0.483
TTA	TTT	AAT	CAA	0.483
ACC	GAT	CCT	TTC	0.483
AGT	AAC	CAT	TGC	0.483
TAT	CAC	TAG	AAT	0.483
GTC	TTT	CAG	TAT	0.483
TAT	TCC	CAG	GGG	0.483
CCC	TCT	TTC	TTC	0.483
GGA	GAG	GAT	TGA	0.483
ATG	AGA	TCC	AGA	0.483
AAC	CAG	AAA	ACA	0.483
GCT	CCC	CTT	CCA	0.483
CAC	AGA	GTA	CAG	0.483
CCA	CCC	ACT	TCC	0.483
ATA	CTA	TGA	TCC	0.483
TTA	CTC	GTT	TTC	0.483
GGC	AAG	CAA	AGA	0.483
CTT	CCC	CCA	TTC	0.483
CAT	TTC	CCA	GAC	0.483
GCT	AAG	CCC	GTA	0.483
TTT	AAT	TTA	TTT	0.483
ACA	CTC	TTG	TCT	0.483
AAA	AAA	ACA	TTT	0.483
CAT	GGC	TCT	CCC	0.483
GCA	GGC	CTA	GGT	0.483
ACT	TCC	CAT	CTC	0.483
GAT	GCA	CTT	CCC	0.483
CCC	ATT	GGT	TAT	0.483
GAG	CAC	AGA	GCC	0.483
AAA	AAG	CTG	GAA	0.483
TTA	GGA	ATT	TGG	0.483
CTC	CAG	AAG	TTG	0.483
CAG	AGC	CAC	CAG	0.483
ATT	AGC	TAG	AAG	0.483
TTG	GAG	CCC	GAC	0.483
TCT	CCT	CTT	GTG	0.483
CCT	TGA	GAA	GTG	0.483
ATG	GTT	CAA	GCT	0.483
TTT	CGC	AGA	TTC	0.483
TTT	CAG	GAA	TCT	0.483
TTA	AAA	AAA	TGG	0.483
CAC	AGC	ACC	GTG	0.483
GGG	CTA	CCA	CCA	0.483
TAT	TCC	CAC	ATC	0.483
AAA	ACA	AAC	GAC	0.483
TCC	TCC	AAC	GCA	0.483
GGT	ACT	CCT	GAA	0.483
TCA	CCT	CAG	TAC	0.483
TGT	TGT	TAC	TCA	0.483
CGG	TAT	ATT	TGT	0.483
ATA	TAT	ATG	CTA	0.483
CAT	ACA	CAG	TAC	0.483
TAT	TAT	AAG	CTG	0.483
TTT	TTT	GCT	TTT	0.483
AGT	AGA	TGC	AGT	0.483
CTC	TGG	TCT	GAA	0.483
TGC	AAA	AAA	GAC	0.483
AGC	TAA	CAC	CTA	0.483
TGT	CCA	CAA	GAG	0.483
AAA	TTT	ATT	ATT	0.483
TCA	TCT	CCT	CAC	0.483
AGG	TAA	CAC	CTA	0.483
TGA	ATG	ATG	AAT	0.483
AAA	TAT	CAA	ATA	0.483
CCT	CTC	GTA	GAA	0.483
TGT	GTG	GGC	GCA	0.483
CAG	AGA	AGA	CAC	0.483
CAT	ACA	AAA	GAC	0.483
GAC	ACT	ACA	TCC	0.483
CTG	TGT	TCA	CTG	0.483
TGT	GTG	GTC	CCG	0.483
CAT	AAA	TCA	AAA	0.483
TTT	TTT	CTC	GTT	0.483
GGT	CCG	GTT	CAC	0.483
CCC	TTG	CCA	TGC	0.483
CCA	TTA	CAT	TTA	0.483
ACG	CGT	CAA	AAT	0.483
TTA	TAA	CAG	CAA	0.483
TAA	ACC	TGT	AGA	0.483
CAT	GGA	TGA	CAA	0.483
CCC	CCG	GAA	AGA	0.483
GCC	AGA	GAG	AAG	0.483
TGG	TTT	ACA	TCA	0.483
GTC	AAA	CAA	AAA	0.483
TTT	CTT	ATG	TTA	0.483
TAA	AAA	GAA	TCT	0.483
AGA	ATC	CAG	AAT	0.483
GTC	CGG	TCC	ACC	0.483
GGA	CAA	AGC	GTG	0.483
AAT	GGG	ATA	TCC	0.483
ATT	CAA	CAT	CCA	0.483
AGG	ATC	AAG	TAT	0.483
TAT	TCA	CTC	CTC	0.483
GCA	TCC	TGA	CTG	0.483
ACA	GGG	TGT	ATA	0.483
AGA	GTC	GAC	TCT	0.483
TAC	AAA	AAA	ATC	0.483
CTT	TAA	TTC	AAA	0.483
CAT	AAA	ATG	TTG	0.483
CCA	ATA	AAA	AAA	0.483
TTG	GTG	CCC	CTC	0.483
TAA	AAG	AAC	GCA	0.483
AAA	AGC	TAG	AAG	0.483
TCC	CAT	TTA	CCT	0.483
AGG	AAA	CAG	GAA	0.483
AAA	TCA	AAA	AAA	0.483
CTT	CCA	TCC	TCA	0.483
CAT	AGA	ATT	GAA	0.483
CTC	GCA	GTC	AAC	0.483
ATC	GTG	AAA	AGA	0.483
ACA	GAG	CAT	ACT	0.483
AGA	TCT	GAA	CTT	0.483
TTA	CCA	CAT	GAA	0.483
TAA	GGC	CTA	TGG	0.483
GTG	TTG	TGA	TGC	0.483
AAT	TGC	TAA	CTC	0.483
TGT	GTT	GTG	TTC	0.483
TTG	CTT	TTT	CCT	0.483
AGA	AAT	GAA	AAA	0.483
TTA	TTT	TTC	CGG	0.483
TTT	TAT	CAA	ACA	0.483
ACC	TAA	CAG	CTC	0.483
AAC	ACA	AAA	GAC	0.483
TGA	CTC	TCT	ATC	0.483
ATA	AGC	GTA	CTG	0.483
AAA	AGA	TCT	AAA	0.483
AGC	TTT	TTT	GAT	0.483
GGA	ACC	TCA	ATA	0.483
TGG	GAA	TGG	TTG	0.483
GTG	AGA	CCT	TTC	0.483
GGC	GTT	GTT	TTG	0.483

## Sheet: I and III
I	III
AAA	AAA
TGG	TGG

## Sheet: II and IV
II	IV
ATT	ATT
AAA	AAA
AGA	AGA
TTT	TTT
AAA	AAA
TTA	TTA
AAA	AAA
