# Supplementary material for: Identification and Characterization of Extrachromosomal Circular DNA in Human Placentas With Fetal Growth Restriction
Source: Front Immunol. 2021 Dec 21;12:780779. doi: 10.3389/fimmu.2021.780779 (PMC8724250; doi:10.3389/fimmu.2021.780779)
Supplement: Supplementary file 2 [file DataSheet_1.zip › Supplementary data8a- eccDNA.GC_content.xls]

ID	Upstream	circDNA	Downstream
EccDNA00000001	61	67	64
EccDNA00000002	63	71	69
EccDNA00000003	72	72	78
EccDNA00000004	47	50	38
EccDNA00000005	64	56	66
EccDNA00000006	60	55	46
EccDNA00000007	55	62	9
EccDNA00000008	63	61	62
EccDNA00000009	56	46	54
EccDNA00000010	55	59	66
EccDNA00000011	48	60	66
EccDNA00000012	54	53	43
EccDNA00000013	45	45	45
EccDNA00000014	47	45	45
EccDNA00000015	44	42	46
EccDNA00000016	55	36	35
EccDNA00000017	46	36	48
EccDNA00000018	50	46	48
EccDNA00000019	45	49	55
EccDNA00000020	27	32	38
EccDNA00000021	51	30	56
EccDNA00000022	51	31	56
EccDNA00000023	47	68	66
EccDNA00000024	47	45	49
EccDNA00000025	42	53	51
EccDNA00000026	46	44	50
EccDNA00000027	44	45	49
EccDNA00000028	54	55	59
EccDNA00000029	44	49	41
EccDNA00000030	60	59	57
EccDNA00000031	52	51	37
EccDNA00000032	37	35	46
EccDNA00000033	54	46	45
EccDNA00000034	52	43	37
EccDNA00000035	64	70	60
EccDNA00000036	42	43	37
EccDNA00000037	72	74	63
EccDNA00000038	71	73	62
EccDNA00000039	71	75	62
EccDNA00000040	46	48	40
EccDNA00000041	46	48	42
EccDNA00000042	59	61	61
EccDNA00000043	57	61	58
EccDNA00000044	60	58	56
EccDNA00000045	43	55	28
EccDNA00000046	50	57	38
EccDNA00000047	45	45	45
EccDNA00000048	49	56	56
EccDNA00000049	50	56	56
EccDNA00000050	59	59	56
EccDNA00000051	52	40	32
EccDNA00000052	42	39	52
EccDNA00000053	41	40	53
EccDNA00000054	41	46	41
EccDNA00000055	39	41	43
EccDNA00000056	44	39	35
EccDNA00000057	34	33	28
EccDNA00000058	35	36	36
EccDNA00000059	33	50	32
EccDNA00000060	30	34	35
EccDNA00000061	34	42	39
EccDNA00000062	44	35	31
EccDNA00000063	32	47	36
EccDNA00000064	33	47	37
EccDNA00000065	32	47	37
EccDNA00000066	25	19	35
EccDNA00000067	79	74	66
EccDNA00000068	37	41	41
EccDNA00000069	31	26	29
EccDNA00000070	48	50	50
EccDNA00000071	38	37	38
EccDNA00000072	58	69	68
EccDNA00000073	72	69	68
EccDNA00000074	39	35	35
EccDNA00000075	37	37	36
EccDNA00000076	68	67	67
EccDNA00000077	70	66	70
EccDNA00000078	66	66	69
EccDNA00000079	62	77	77
EccDNA00000080	47	70	49
EccDNA00000081	78	74	65
EccDNA00000082	37	52	42
EccDNA00000083	38	30	25
EccDNA00000084	40	37	37
EccDNA00000085	34	37	44
EccDNA00000086	61	61	32
EccDNA00000087	50	40	24
EccDNA00000088	36	31	42
EccDNA00000089	35	35	36
EccDNA00000090	11	32	39
EccDNA00000091	45	76	80
EccDNA00000092	47	54	51
EccDNA00000093	43	48	47
EccDNA00000094	59	39	50
EccDNA00000095	65	78	80
EccDNA00000096	42	47	50
EccDNA00000097	46	32	30
EccDNA00000098	36	41	52
EccDNA00000099	39	48	37
EccDNA00000100	60	58	61
EccDNA00000101	48	44	51
EccDNA00000102	35	37	43
EccDNA00000103	35	37	43
EccDNA00000104	20	24	57
EccDNA00000105	20	26	57
EccDNA00000106	37	39	43
EccDNA00000107	38	49	41
EccDNA00000108	35	48	56
EccDNA00000109	38	51	60
EccDNA00000110	46	50	43
EccDNA00000111	48	34	32
EccDNA00000112	42	58	42
EccDNA00000113	43	39	49
EccDNA00000114	62	55	55
EccDNA00000115	59	56	55
EccDNA00000116	43	30	41
EccDNA00000117	61	64	61
EccDNA00000118	69	62	58
EccDNA00000119	63	62	57
EccDNA00000120	20	40	26
EccDNA00000121	47	58	55
EccDNA00000122	58	45	45
EccDNA00000123	67	66	49
EccDNA00000124	44	54	42
EccDNA00000125	43	53	43
EccDNA00000126	44	52	41
EccDNA00000127	38	32	49
EccDNA00000128	73	66	61
EccDNA00000129	16	22	37
EccDNA00000130	44	32	30
EccDNA00000131	48	44	51
EccDNA00000132	48	50	45
EccDNA00000133	48	50	46
EccDNA00000134	48	43	44
EccDNA00000135	42	39	40
EccDNA00000136	44	44	40
EccDNA00000137	45	43	41
EccDNA00000138	65	65	62
EccDNA00000139	47	44	29
EccDNA00000140	39	41	41
EccDNA00000141	38	38	11
EccDNA00000142	38	39	39
EccDNA00000143	37	38	37
EccDNA00000144	37	37	38
EccDNA00000145	38	38	38
EccDNA00000146	34	37	35
EccDNA00000147	48	50	48
EccDNA00000148	57	52	49
EccDNA00000149	12	19	11
EccDNA00000150	56	62	41
EccDNA00000151	28	42	28
EccDNA00000152	42	63	32
EccDNA00000153	45	62	29
EccDNA00000154	37	37	27
EccDNA00000155	35	54	40
EccDNA00000156	33	32	33
EccDNA00000157	34	32	35
EccDNA00000158	35	31	36
EccDNA00000159	38	41	36
EccDNA00000160	46	41	38
EccDNA00000161	55	50	48
EccDNA00000162	55	50	47
EccDNA00000163	46	45	46
EccDNA00000164	33	44	44
EccDNA00000165	34	44	43
EccDNA00000166	45	42	36
EccDNA00000167	44	48	44
EccDNA00000168	46	47	44
EccDNA00000169	46	47	43
EccDNA00000170	46	47	44
EccDNA00000171	43	69	39
EccDNA00000172	48	47	45
EccDNA00000173	38	21	25
EccDNA00000174	45	54	40
EccDNA00000175	72	74	50
EccDNA00000176	45	49	31
EccDNA00000177	56	74	55
EccDNA00000178	37	30	41
EccDNA00000179	49	54	40
EccDNA00000180	41	38	39
EccDNA00000181	62	60	47
EccDNA00000182	57	69	60
EccDNA00000183	40	41	42
EccDNA00000184	65	65	46
EccDNA00000185	55	62	54
EccDNA00000186	55	51	53
EccDNA00000187	61	65	60
EccDNA00000188	61	64	58
EccDNA00000189	50	48	54
EccDNA00000190	34	35	35
EccDNA00000191	53	64	60
EccDNA00000192	66	74	66
EccDNA00000193	56	56	56
EccDNA00000194	52	52	40
EccDNA00000195	63	65	68
EccDNA00000196	53	55	62
EccDNA00000197	63	70	58
EccDNA00000198	63	74	70
EccDNA00000199	66	77	64
EccDNA00000200	53	52	49
EccDNA00000201	34	37	35
EccDNA00000202	36	37	35
EccDNA00000203	49	54	62
EccDNA00000204	67	67	64
EccDNA00000205	56	63	64
EccDNA00000206	55	54	54
EccDNA00000207	67	66	62
EccDNA00000208	73	74	74
EccDNA00000209	48	42	42
EccDNA00000210	52	63	53
EccDNA00000211	51	53	57
EccDNA00000212	42	36	48
EccDNA00000213	46	47	52
EccDNA00000214	48	54	35
EccDNA00000215	42	38	29
EccDNA00000216	35	34	34
EccDNA00000217	31	31	28
EccDNA00000218	56	57	46
EccDNA00000219	34	35	39
EccDNA00000220	31	24	28
EccDNA00000221	25	15	35
EccDNA00000222	54	50	47
EccDNA00000223	54	50	47
EccDNA00000224	41	47	45
EccDNA00000225	45	45	47
EccDNA00000226	35	37	37
EccDNA00000227	37	36	36
EccDNA00000228	35	39	36
EccDNA00000229	41	41	41
EccDNA00000230	37	41	35
EccDNA00000231	37	43	39
EccDNA00000232	45	48	47
EccDNA00000233	43	50	46
EccDNA00000234	54	55	54
EccDNA00000235	51	54	50
EccDNA00000236	51	54	49
EccDNA00000237	47	49	47
EccDNA00000238	43	44	48
EccDNA00000239	48	55	52
EccDNA00000240	52	45	50
EccDNA00000241	48	53	50
EccDNA00000242	74	82	74
EccDNA00000243	56	59	56
EccDNA00000244	56	57	49
EccDNA00000245	52	45	53
EccDNA00000246	48	50	51
EccDNA00000247	51	54	46
EccDNA00000248	60	60	52
EccDNA00000249	61	60	61
EccDNA00000250	39	22	53
EccDNA00000251	39	51	50
EccDNA00000252	54	36	51
EccDNA00000253	51	38	52
EccDNA00000254	64	65	67
EccDNA00000255	66	65	52
EccDNA00000256	41	41	46
EccDNA00000257	46	44	50
EccDNA00000258	48	25	55
EccDNA00000259	35	30	47
EccDNA00000260	34	31	47
EccDNA00000261	42	43	44
EccDNA00000262	38	35	42
EccDNA00000263	39	37	33
EccDNA00000264	28	15	30
EccDNA00000265	24	24	22
EccDNA00000266	51	42	36
EccDNA00000267	49	44	33
EccDNA00000268	23	23	27
EccDNA00000269	24	25	27
EccDNA00000270	22	25	24
EccDNA00000271	30	46	32
EccDNA00000272	38	36	45
EccDNA00000273	58	58	58
EccDNA00000274	59	58	57
EccDNA00000275	67	76	39
EccDNA00000276	50	41	35
EccDNA00000277	52	58	64
EccDNA00000278	36	35	34
EccDNA00000279	39	39	39
EccDNA00000280	58	66	71
EccDNA00000281	35	34	31
EccDNA00000282	46	44	39
EccDNA00000283	52	43	52
EccDNA00000284	51	46	47
EccDNA00000285	52	58	51
EccDNA00000286	40	49	49
EccDNA00000287	46	44	43
EccDNA00000288	53	61	59
EccDNA00000289	66	55	62
EccDNA00000290	37	30	43
EccDNA00000291	38	37	42
EccDNA00000292	48	60	60
EccDNA00000293	40	47	0
EccDNA00000294	44	44	49
EccDNA00000295	81	74	79
EccDNA00000296	46	45	40
EccDNA00000297	36	46	43
EccDNA00000298	44	43	53
EccDNA00000299	23	31	27
EccDNA00000300	23	31	26
EccDNA00000301	58	44	39
EccDNA00000302	49	50	46
EccDNA00000303	69	71	73
EccDNA00000304	43	68	73
EccDNA00000305	58	58	57
EccDNA00000306	8	37	27
EccDNA00000307	38	38	38
EccDNA00000308	38	39	38
EccDNA00000309	38	38	39
EccDNA00000310	38	36	37
EccDNA00000311	37	41	33
EccDNA00000312	32	36	32
EccDNA00000313	45	50	52
EccDNA00000314	52	52	50
EccDNA00000315	33	45	37
EccDNA00000316	24	32	43
EccDNA00000317	43	40	41
EccDNA00000318	44	72	65
EccDNA00000319	53	39	43
EccDNA00000320	50	39	52
EccDNA00000321	38	33	29
EccDNA00000322	50	41	46
EccDNA00000323	36	49	49
EccDNA00000324	44	53	48
EccDNA00000325	59	51	55
EccDNA00000326	39	34	35
EccDNA00000327	32	45	50
EccDNA00000328	30	37	55
EccDNA00000329	36	28	52
EccDNA00000330	36	29	51
EccDNA00000331	33	27	26
EccDNA00000332	30	28	36
EccDNA00000333	19	11	16
EccDNA00000334	27	29	31
EccDNA00000335	15	21	23
EccDNA00000336	34	34	27
EccDNA00000337	12	10	20
EccDNA00000338	32	32	33
EccDNA00000339	55	44	50
EccDNA00000340	36	51	51
EccDNA00000341	44	32	27
EccDNA00000342	43	31	27
EccDNA00000343	25	26	9
EccDNA00000344	24	27	39
EccDNA00000345	41	37	47
EccDNA00000346	40	37	48
EccDNA00000347	39	36	48
EccDNA00000348	43	41	48
EccDNA00000349	38	29	24
EccDNA00000350	56	48	56
EccDNA00000351	53	52	53
EccDNA00000352	40	41	43
EccDNA00000353	46	40	41
EccDNA00000354	64	63	69
EccDNA00000355	48	38	45
EccDNA00000356	56	41	55
EccDNA00000357	49	41	49
EccDNA00000358	44	53	45
EccDNA00000359	52	61	64
EccDNA00000360	36	34	34
EccDNA00000361	62	63	64
EccDNA00000362	39	48	43
EccDNA00000363	39	48	44
EccDNA00000364	39	49	44
EccDNA00000365	39	49	44
EccDNA00000366	48	54	51
EccDNA00000367	54	54	54
EccDNA00000368	28	25	35
EccDNA00000369	75	76	71
EccDNA00000370	37	42	42
EccDNA00000371	36	50	46
EccDNA00000372	67	73	70
EccDNA00000373	68	73	71
EccDNA00000374	46	49	48
EccDNA00000375	39	51	50
EccDNA00000376	56	55	53
EccDNA00000377	44	48	50
EccDNA00000378	79	66	52
EccDNA00000379	63	76	63
EccDNA00000380	54	51	39
EccDNA00000381	48	46	46
EccDNA00000382	68	34	35
EccDNA00000383	46	44	54
EccDNA00000384	38	34	32
EccDNA00000385	52	47	44
EccDNA00000386	61	62	52
EccDNA00000387	35	46	44
EccDNA00000388	36	15	17
EccDNA00000389	50	44	46
EccDNA00000390	34	53	40
EccDNA00000391	41	37	41
EccDNA00000392	49	55	52
EccDNA00000393	31	49	44
EccDNA00000394	30	49	44
EccDNA00000395	51	46	44
EccDNA00000396	35	27	33
EccDNA00000397	48	35	35
EccDNA00000398	46	30	38
EccDNA00000399	48	34	43
EccDNA00000400	38	26	38
EccDNA00000401	46	59	60
EccDNA00000402	76	75	63
EccDNA00000403	34	25	15
EccDNA00000404	46	46	35
EccDNA00000405	29	20	32
EccDNA00000406	45	39	32
EccDNA00000407	24	22	30
EccDNA00000408	32	32	36
EccDNA00000409	31	46	48
EccDNA00000410	29	35	36
EccDNA00000411	70	70	57
EccDNA00000412	28	31	26
EccDNA00000413	28	27	41
EccDNA00000414	40	24	27
EccDNA00000415	25	36	31
EccDNA00000416	26	46	29
EccDNA00000417	28	26	34
EccDNA00000418	39	33	40
EccDNA00000419	52	47	47
EccDNA00000420	55	49	46
EccDNA00000421	42	41	52
EccDNA00000422	50	50	53
EccDNA00000423	62	42	42
EccDNA00000424	26	33	44
EccDNA00000425	40	44	46
EccDNA00000426	38	48	34
EccDNA00000427	46	43	46
EccDNA00000428	66	63	55
EccDNA00000429	44	51	38
EccDNA00000430	35	35	40
EccDNA00000431	36	35	40
EccDNA00000432	55	48	51
EccDNA00000433	50	49	50
EccDNA00000434	57	44	51
EccDNA00000435	68	68	67
EccDNA00000436	53	42	57
EccDNA00000437	57	61	61
EccDNA00000438	51	59	59
EccDNA00000439	39	50	50
EccDNA00000440	41	50	50
EccDNA00000441	56	68	70
EccDNA00000442	39	60	58
EccDNA00000443	41	59	65
EccDNA00000444	47	60	45
EccDNA00000445	70	70	58
EccDNA00000446	58	53	59
EccDNA00000447	50	45	47
EccDNA00000448	54	54	54
EccDNA00000449	58	63	52
EccDNA00000450	70	70	41
EccDNA00000451	57	71	52
EccDNA00000452	49	30	42
EccDNA00000453	44	44	42
EccDNA00000454	46	53	38
EccDNA00000455	45	52	37
EccDNA00000456	40	40	39
EccDNA00000457	36	51	44
EccDNA00000458	39	41	38
EccDNA00000459	19	23	55
EccDNA00000460	56	34	51
EccDNA00000461	37	36	33
EccDNA00000462	46	46	31
EccDNA00000463	49	49	45
EccDNA00000464	36	34	48
EccDNA00000465	32	45	48
EccDNA00000466	32	47	42
EccDNA00000467	53	56	58
EccDNA00000468	55	53	58
EccDNA00000469	44	50	46
EccDNA00000470	34	38	41
EccDNA00000471	41	41	44
EccDNA00000472	55	52	51
EccDNA00000473	47	47	47
EccDNA00000474	52	63	52
EccDNA00000475	70	67	56
EccDNA00000476	28	21	37
EccDNA00000477	23	29	36
EccDNA00000478	36	39	43
EccDNA00000479	33	40	43
EccDNA00000480	76	77	79
EccDNA00000481	44	52	50
EccDNA00000482	35	15	28
EccDNA00000483	47	48	49
EccDNA00000484	28	20	47
EccDNA00000485	42	38	37
EccDNA00000486	60	61	32
EccDNA00000487	61	60	29
EccDNA00000488	34	48	50
EccDNA00000489	53	62	55
EccDNA00000490	34	59	62
EccDNA00000491	56	67	53
EccDNA00000492	56	56	56
EccDNA00000493	64	62	62
EccDNA00000494	61	66	64
EccDNA00000495	62	65	63
EccDNA00000496	62	71	73
EccDNA00000497	62	72	73
EccDNA00000498	63	72	75
EccDNA00000499	67	71	76
EccDNA00000500	78	77	69
EccDNA00000501	64	62	63
EccDNA00000502	62	61	60
EccDNA00000503	57	59	62
EccDNA00000504	62	62	60
EccDNA00000505	62	64	62
EccDNA00000506	42	44	43
EccDNA00000507	40	43	42
EccDNA00000508	37	37	38
EccDNA00000509	38	37	38
EccDNA00000510	72	66	53
EccDNA00000511	70	66	43
EccDNA00000512	50	67	66
EccDNA00000513	61	61	60
EccDNA00000514	61	57	59
EccDNA00000515	59	58	60
EccDNA00000516	31	24	34
EccDNA00000517	28	31	49
EccDNA00000518	41	27	54
EccDNA00000519	36	45	40
EccDNA00000520	40	46	53
EccDNA00000521	56	59	56
EccDNA00000522	56	20	35
EccDNA00000523	25	22	42
EccDNA00000524	37	54	46
EccDNA00000525	43	40	26
EccDNA00000526	34	46	28
EccDNA00000527	40	52	43
EccDNA00000528	44	42	36
EccDNA00000529	42	43	34
EccDNA00000530	41	48	51
EccDNA00000531	53	51	32
EccDNA00000532	54	30	34
EccDNA00000533	54	29	35
EccDNA00000534	54	29	35
EccDNA00000535	35	48	44
EccDNA00000536	40	44	43
EccDNA00000537	54	54	53
EccDNA00000538	41	35	46
EccDNA00000539	60	47	49
EccDNA00000540	50	51	51
EccDNA00000541	62	57	54
EccDNA00000542	62	57	54
EccDNA00000543	48	52	46
EccDNA00000544	46	50	46
EccDNA00000545	39	36	36
EccDNA00000546	39	54	37
EccDNA00000547	61	64	59
EccDNA00000548	62	61	59
EccDNA00000549	61	56	57
EccDNA00000550	60	55	58
EccDNA00000551	34	32	40
EccDNA00000552	45	47	45
EccDNA00000553	33	51	46
EccDNA00000554	56	62	51
EccDNA00000555	69	78	71
EccDNA00000556	60	62	60
EccDNA00000557	51	43	42
EccDNA00000558	61	63	51
EccDNA00000559	61	63	53
EccDNA00000560	56	64	65
EccDNA00000561	72	54	33
EccDNA00000562	44	61	52
EccDNA00000563	49	42	45
EccDNA00000564	40	34	34
EccDNA00000565	44	36	31
EccDNA00000566	49	50	49
EccDNA00000567	51	44	46
EccDNA00000568	44	47	27
EccDNA00000569	43	49	41
EccDNA00000570	50	50	47
EccDNA00000571	47	47	42
EccDNA00000572	0	36	36
EccDNA00000573	0	36	20
EccDNA00000574	73	71	65
EccDNA00000575	73	70	65
EccDNA00000576	70	69	66
EccDNA00000577	35	37	39
EccDNA00000578	37	36	36
EccDNA00000579	18	36	35
EccDNA00000580	35	37	36
EccDNA00000581	44	39	46
EccDNA00000582	52	53	50
EccDNA00000583	31	51	61
EccDNA00000584	34	52	61
EccDNA00000585	37	26	35
EccDNA00000586	28	48	30
EccDNA00000587	39	42	37
EccDNA00000588	57	39	55
EccDNA00000589	43	47	46
EccDNA00000590	48	48	43
EccDNA00000591	44	45	47
EccDNA00000592	45	45	47
EccDNA00000593	50	52	47
EccDNA00000594	49	53	47
EccDNA00000595	48	42	46
EccDNA00000596	83	76	75
EccDNA00000597	49	53	46
EccDNA00000598	46	51	51
EccDNA00000599	55	44	50
EccDNA00000600	51	53	49
EccDNA00000601	61	68	62
EccDNA00000602	69	70	63
EccDNA00000603	36	52	47
EccDNA00000604	33	51	49
EccDNA00000605	53	40	52
EccDNA00000606	41	49	44
EccDNA00000607	39	48	45
EccDNA00000608	33	43	24
EccDNA00000609	45	49	51
EccDNA00000610	56	56	53
EccDNA00000611	50	48	54
EccDNA00000612	45	43	46
EccDNA00000613	51	51	57
EccDNA00000614	56	50	41
EccDNA00000615	47	42	55
EccDNA00000616	44	45	41
EccDNA00000617	69	68	41
EccDNA00000618	39	39	39
EccDNA00000619	38	39	39
EccDNA00000620	39	39	38
EccDNA00000621	35	36	34
EccDNA00000622	40	36	37
EccDNA00000623	40	41	40
EccDNA00000624	41	38	41
EccDNA00000625	40	38	42
EccDNA00000626	43	42	40
EccDNA00000627	40	41	40
EccDNA00000628	41	41	42
EccDNA00000629	40	42	41
EccDNA00000630	41	41	42
EccDNA00000631	41	40	42
EccDNA00000632	41	41	40
EccDNA00000633	41	40	41
EccDNA00000634	40	40	42
EccDNA00000635	41	40	42
EccDNA00000636	40	40	41
EccDNA00000637	40	43	40
EccDNA00000638	41	41	41
EccDNA00000639	41	41	41
EccDNA00000640	43	40	41
EccDNA00000641	40	38	40
EccDNA00000642	39	39	40
EccDNA00000643	41	40	41
EccDNA00000644	41	40	40
EccDNA00000645	40	40	40
EccDNA00000646	41	40	41
EccDNA00000647	40	40	41
EccDNA00000648	41	41	42
EccDNA00000649	41	41	41
EccDNA00000650	40	42	40
EccDNA00000651	41	41	40
EccDNA00000652	40	40	40
EccDNA00000653	41	40	43
EccDNA00000654	40	41	41
EccDNA00000655	40	39	41
EccDNA00000656	40	42	42
EccDNA00000657	41	41	40
EccDNA00000658	41	40	41
EccDNA00000659	43	40	40
EccDNA00000660	42	41	41
EccDNA00000661	41	40	40
EccDNA00000662	40	41	40
EccDNA00000663	40	40	40
EccDNA00000664	40	40	41
EccDNA00000665	41	42	40
EccDNA00000666	40	41	40
EccDNA00000667	41	42	41
EccDNA00000668	41	41	40
EccDNA00000669	40	41	40
EccDNA00000670	41	41	41
EccDNA00000671	40	41	41
EccDNA00000672	41	41	40
EccDNA00000673	41	41	40
EccDNA00000674	41	41	40
EccDNA00000675	41	40	41
EccDNA00000676	41	41	41
EccDNA00000677	41	41	41
EccDNA00000678	42	41	43
EccDNA00000679	40	40	41
EccDNA00000680	41	41	42
EccDNA00000681	41	40	42
EccDNA00000682	41	40	41
EccDNA00000683	42	41	40
EccDNA00000684	41	41	41
EccDNA00000685	41	41	41
EccDNA00000686	39	40	41
EccDNA00000687	42	41	41
EccDNA00000688	42	41	40
EccDNA00000689	40	40	41
EccDNA00000690	43	41	41
EccDNA00000691	42	41	40
EccDNA00000692	41	41	42
EccDNA00000693	40	42	41
EccDNA00000694	40	43	40
EccDNA00000695	40	42	40
EccDNA00000696	43	40	40
EccDNA00000697	41	41	40
EccDNA00000698	42	41	41
EccDNA00000699	43	42	43
EccDNA00000700	41	41	41
EccDNA00000701	41	41	41
EccDNA00000702	41	41	40
EccDNA00000703	42	41	41
EccDNA00000704	40	42	40
EccDNA00000705	43	41	41
EccDNA00000706	40	41	41
EccDNA00000707	41	42	41
EccDNA00000708	42	40	41
EccDNA00000709	42	40	41
EccDNA00000710	42	41	41
EccDNA00000711	40	41	40
EccDNA00000712	40	41	41
EccDNA00000713	41	41	40
EccDNA00000714	40	42	40
EccDNA00000715	42	40	40
EccDNA00000716	41	40	41
EccDNA00000717	41	41	41
EccDNA00000718	40	40	41
EccDNA00000719	41	40	42
EccDNA00000720	41	43	40
EccDNA00000721	41	42	41
EccDNA00000722	40	41	42
EccDNA00000723	40	42	41
EccDNA00000724	41	41	42
EccDNA00000725	41	40	41
EccDNA00000726	42	41	41
EccDNA00000727	39	43	39
EccDNA00000728	41	42	41
EccDNA00000729	41	41	41
EccDNA00000730	40	40	41
EccDNA00000731	41	41	40
EccDNA00000732	41	40	42
EccDNA00000733	40	42	40
EccDNA00000734	40	40	41
EccDNA00000735	41	42	40
EccDNA00000736	40	41	40
EccDNA00000737	41	40	42
EccDNA00000738	40	42	41
EccDNA00000739	40	43	42
EccDNA00000740	41	41	41
EccDNA00000741	40	41	40
EccDNA00000742	41	41	41
EccDNA00000743	41	39	42
EccDNA00000744	40	39	42
EccDNA00000745	40	41	41
EccDNA00000746	41	40	41
EccDNA00000747	41	41	41
EccDNA00000748	41	40	41
EccDNA00000749	41	42	42
EccDNA00000750	40	41	42
EccDNA00000751	42	41	40
EccDNA00000752	41	41	41
EccDNA00000753	41	40	41
EccDNA00000754	41	41	41
EccDNA00000755	41	41	41
EccDNA00000756	41	41	41
EccDNA00000757	42	41	40
EccDNA00000758	41	41	40
EccDNA00000759	42	41	41
EccDNA00000760	41	42	40
EccDNA00000761	39	41	41
EccDNA00000762	41	41	41
EccDNA00000763	41	41	40
EccDNA00000764	40	39	42
EccDNA00000765	41	41	41
EccDNA00000766	40	40	40
EccDNA00000767	39	39	38
EccDNA00000768	40	44	39
EccDNA00000769	38	33	39
EccDNA00000770	41	50	49
EccDNA00000771	42	47	46
EccDNA00000772	44	47	39
EccDNA00000773	50	47	47
EccDNA00000774	55	48	50
EccDNA00000775	51	49	58
EccDNA00000776	45	49	49
EccDNA00000777	44	46	43
EccDNA00000778	45	45	43
EccDNA00000779	59	56	52
EccDNA00000780	56	51	50
EccDNA00000781	37	49	38
EccDNA00000782	36	51	36
EccDNA00000783	48	49	51
EccDNA00000784	49	47	47
EccDNA00000785	55	53	50
EccDNA00000786	70	50	48
EccDNA00000787	55	55	52
EccDNA00000788	54	58	58
EccDNA00000789	64	69	57
EccDNA00000790	40	41	63
EccDNA00000791	58	0	57
EccDNA00000792	47	56	39
EccDNA00000793	56	64	59
EccDNA00000794	39	62	50
EccDNA00000795	80	78	66
EccDNA00000796	56	44	58
EccDNA00000797	55	51	47
EccDNA00000798	19	24	32
EccDNA00000799	19	24	32
EccDNA00000800	31	46	51
EccDNA00000801	33	51	48
EccDNA00000802	37	56	37
EccDNA00000803	43	28	38
EccDNA00000804	35	43	45
EccDNA00000805	50	51	36
EccDNA00000806	43	55	53
EccDNA00000807	39	38	40
EccDNA00000808	39	40	40
EccDNA00000809	37	38	38
EccDNA00000810	27	26	51
EccDNA00000811	43	44	43
EccDNA00000812	45	48	40
EccDNA00000813	53	54	53
EccDNA00000814	52	53	52
EccDNA00000815	29	27	29
EccDNA00000816	37	47	41
EccDNA00000817	54	54	55
EccDNA00000818	53	54	54
EccDNA00000819	52	49	51
EccDNA00000820	51	49	53
EccDNA00000821	52	48	51
EccDNA00000822	32	19	25
EccDNA00000823	34	30	37
EccDNA00000824	34	49	35
EccDNA00000825	46	39	40
EccDNA00000826	43	50	47
EccDNA00000827	61	61	62
EccDNA00000828	66	67	44
EccDNA00000829	63	62	44
EccDNA00000830	63	59	45
EccDNA00000831	29	39	40
EccDNA00000832	61	78	43
EccDNA00000833	48	49	49
EccDNA00000834	72	67	70
EccDNA00000835	72	68	70
EccDNA00000836	58	69	40
EccDNA00000837	50	52	48
EccDNA00000838	75	74	69
EccDNA00000839	58	56	57
EccDNA00000840	59	57	57
EccDNA00000841	59	60	52
EccDNA00000842	69	60	54
EccDNA00000843	68	60	55
EccDNA00000844	73	73	60
EccDNA00000845	64	72	61
EccDNA00000846	66	60	63
EccDNA00000847	63	61	61
EccDNA00000848	83	76	46
EccDNA00000849	70	65	67
EccDNA00000850	64	64	63
EccDNA00000851	77	73	69
EccDNA00000852	59	59	59
EccDNA00000853	48	50	52
EccDNA00000854	48	50	51
EccDNA00000855	58	56	58
EccDNA00000856	55	60	58
EccDNA00000857	46	42	51
EccDNA00000858	46	42	50
EccDNA00000859	65	61	61
EccDNA00000860	45	49	54
EccDNA00000861	64	64	63
EccDNA00000862	53	56	53
EccDNA00000863	43	38	34
EccDNA00000864	46	38	34
EccDNA00000865	44	44	58
EccDNA00000866	54	52	50
EccDNA00000867	57	52	50
EccDNA00000868	47	48	50
EccDNA00000869	46	49	54
EccDNA00000870	54	57	54
EccDNA00000871	49	51	44
EccDNA00000872	52	58	57
EccDNA00000873	39	40	40
EccDNA00000874	47	32	42
EccDNA00000875	34	40	42
EccDNA00000876	33	46	41
EccDNA00000877	33	47	41
EccDNA00000878	50	50	50
EccDNA00000879	31	37	37
EccDNA00000880	33	39	19
EccDNA00000881	36	39	36
EccDNA00000882	37	34	37
EccDNA00000883	57	55	52
EccDNA00000884	63	61	63
EccDNA00000885	66	61	63
EccDNA00000886	44	58	44
EccDNA00000887	53	62	56
EccDNA00000888	48	69	41
EccDNA00000889	58	48	47
EccDNA00000890	46	46	45
EccDNA00000891	50	52	53
EccDNA00000892	63	74	74
EccDNA00000893	37	49	54
EccDNA00000894	50	34	38
EccDNA00000895	43	49	54
EccDNA00000896	70	67	62
EccDNA00000897	49	46	57
EccDNA00000898	49	46	57
EccDNA00000899	41	43	44
EccDNA00000900	66	60	60
EccDNA00000901	46	54	54
EccDNA00000902	51	37	57
EccDNA00000903	43	42	51
EccDNA00000904	47	47	58
EccDNA00000905	51	52	52
EccDNA00000906	45	46	46
EccDNA00000907	46	46	46
EccDNA00000908	69	70	64
EccDNA00000909	67	72	69
EccDNA00000910	62	58	61
EccDNA00000911	61	55	56
EccDNA00000912	48	41	45
EccDNA00000913	71	73	47
EccDNA00000914	56	58	54
EccDNA00000915	64	50	51
EccDNA00000916	62	72	59
EccDNA00000917	40	41	40
EccDNA00000918	55	52	61
EccDNA00000919	55	56	57
EccDNA00000920	56	57	57
EccDNA00000921	57	58	54
EccDNA00000922	55	57	56
EccDNA00000923	50	49	50
EccDNA00000924	63	67	47
EccDNA00000925	64	61	46
EccDNA00000926	60	40	50
EccDNA00000927	67	61	57
EccDNA00000928	62	59	57
EccDNA00000929	61	57	58
EccDNA00000930	59	59	56
EccDNA00000931	47	46	49
EccDNA00000932	49	49	51
EccDNA00000933	51	50	44
EccDNA00000934	47	50	50
EccDNA00000935	50	49	43
EccDNA00000936	60	65	63
EccDNA00000937	59	61	54
EccDNA00000938	62	55	60
EccDNA00000939	28	48	43
EccDNA00000940	30	47	43
EccDNA00000941	43	73	63
EccDNA00000942	45	55	55
EccDNA00000943	47	49	48
EccDNA00000944	64	62	52
EccDNA00000945	47	48	53
EccDNA00000946	37	24	36
EccDNA00000947	45	45	55
EccDNA00000948	53	51	52
EccDNA00000949	39	37	37
EccDNA00000950	45	58	45
EccDNA00000951	45	57	45
EccDNA00000952	44	58	46
EccDNA00000953	71	71	67
EccDNA00000954	29	29	36
EccDNA00000955	49	37	34
EccDNA00000956	43	53	47
EccDNA00000957	30	25	41
EccDNA00000958	29	57	48
EccDNA00000959	27	33	30
EccDNA00000960	56	53	56
EccDNA00000961	43	42	63
EccDNA00000962	48	19	24
EccDNA00000963	45	38	51
EccDNA00000964	41	45	48
EccDNA00000965	41	46	49
EccDNA00000966	32	32	56
EccDNA00000967	49	30	25
EccDNA00000968	48	30	26
EccDNA00000969	57	31	34
EccDNA00000970	14	28	23
EccDNA00000971	44	49	32
EccDNA00000972	38	27	35
EccDNA00000973	55	28	57
EccDNA00000974	54	29	56
EccDNA00000975	50	32	55
EccDNA00000976	59	54	43
EccDNA00000977	59	53	38
EccDNA00000978	46	51	46
EccDNA00000979	48	52	45
EccDNA00000980	42	39	45
EccDNA00000981	70	71	71
EccDNA00000982	63	70	65
EccDNA00000983	37	37	27
EccDNA00000984	45	64	52
EccDNA00000985	38	38	3
EccDNA00000986	53	57	53
EccDNA00000987	34	47	48
EccDNA00000988	35	39	35
EccDNA00000989	57	34	35
EccDNA00000990	43	41	26
EccDNA00000991	47	60	60
EccDNA00000992	17	14	20
EccDNA00000993	48	51	43
EccDNA00000994	43	50	45
EccDNA00000995	57	56	33
EccDNA00000996	40	35	33
EccDNA00000997	40	35	32
EccDNA00000998	43	49	47
EccDNA00000999	39	43	41
EccDNA00001000	33	50	46
EccDNA00001001	54	51	34
EccDNA00001002	30	46	45
EccDNA00001003	53	57	53
EccDNA00001004	33	17	38
EccDNA00001005	46	46	45
EccDNA00001006	46	46	45
EccDNA00001007	22	29	38
EccDNA00001008	46	21	21
EccDNA00001009	39	26	58
EccDNA00001010	23	28	28
EccDNA00001011	33	26	35
EccDNA00001012	52	29	30
EccDNA00001013	52	27	31
EccDNA00001014	43	48	34
EccDNA00001015	35	31	33
EccDNA00001016	44	47	42
EccDNA00001017	48	29	26
EccDNA00001018	50	26	26
EccDNA00001019	13	7	8
EccDNA00001020	42	35	36
EccDNA00001021	56	55	46
EccDNA00001022	37	42	44
EccDNA00001023	40	39	47
EccDNA00001024	45	33	33
EccDNA00001025	30	19	53
EccDNA00001026	31	18	54
EccDNA00001027	32	16	55
EccDNA00001028	49	50	39
EccDNA00001029	12	19	19
EccDNA00001030	29	21	17
EccDNA00001031	17	23	25
EccDNA00001032	25	39	28
EccDNA00001033	40	49	50
EccDNA00001034	37	27	28
EccDNA00001035	52	39	48
EccDNA00001036	52	55	43
EccDNA00001037	64	61	40
EccDNA00001038	48	54	47
EccDNA00001039	33	67	68
EccDNA00001040	51	53	51
EccDNA00001041	49	57	59
EccDNA00001042	27	51	52
EccDNA00001043	58	56	55
EccDNA00001044	53	72	63
EccDNA00001045	49	49	56
EccDNA00001046	65	60	56
EccDNA00001047	59	59	59
EccDNA00001048	57	54	47
EccDNA00001049	57	54	47
EccDNA00001050	44	44	47
EccDNA00001051	42	53	52
EccDNA00001052	44	53	53
EccDNA00001053	23	26	32
EccDNA00001054	23	26	32
EccDNA00001055	46	54	43
EccDNA00001056	46	53	42
EccDNA00001057	49	49	49
EccDNA00001058	56	53	54
EccDNA00001059	52	53	54
EccDNA00001060	54	53	53
EccDNA00001061	52	54	55
EccDNA00001062	50	55	55
EccDNA00001063	45	44	44
EccDNA00001064	0	37	38
EccDNA00001065	27	37	37
EccDNA00001066	38	32	36
EccDNA00001067	27	37	37
EccDNA00001068	37	36	37
EccDNA00001069	37	37	37
EccDNA00001070	37	37	37
EccDNA00001071	37	37	37
EccDNA00001072	40	37	37
EccDNA00001073	37	36	37
EccDNA00001074	36	37	38
EccDNA00001075	35	35	38
EccDNA00001076	37	37	37
EccDNA00001077	37	37	37
EccDNA00001078	38	37	37
EccDNA00001079	38	37	37
EccDNA00001080	36	37	37
EccDNA00001081	36	37	37
EccDNA00001082	37	37	37
EccDNA00001083	38	37	37
EccDNA00001084	38	37	34
EccDNA00001085	38	35	38
EccDNA00001086	38	36	37
EccDNA00001087	36	38	34
EccDNA00001088	37	37	36
EccDNA00001089	35	35	33
EccDNA00001090	34	36	36
EccDNA00001091	34	38	35
EccDNA00001092	36	37	37
EccDNA00001093	36	36	38
EccDNA00001094	37	37	37
EccDNA00001095	37	37	37
EccDNA00001096	38	36	39
EccDNA00001097	37	36	38
EccDNA00001098	36	34	38
EccDNA00001099	36	37	39
EccDNA00001100	37	37	36
EccDNA00001101	37	37	38
EccDNA00001102	36	37	38
EccDNA00001103	36	36	36
EccDNA00001104	35	36	36
EccDNA00001105	35	37	36
EccDNA00001106	37	36	37
EccDNA00001107	37	36	37
EccDNA00001108	40	42	39
EccDNA00001109	66	38	31
EccDNA00001110	1	36	36
EccDNA00001111	6	38	35
EccDNA00001112	38	38	37
EccDNA00001113	38	39	0
EccDNA00001114	41	40	33
EccDNA00001115	35	35	34
EccDNA00001116	46	43	42
EccDNA00001117	52	56	50
EccDNA00001118	52	45	52
EccDNA00001119	41	44	45
EccDNA00001120	48	44	42
EccDNA00001121	46	43	41
EccDNA00001122	56	56	48
EccDNA00001123	39	23	33
EccDNA00001124	37	22	29
EccDNA00001125	56	52	52
EccDNA00001126	48	39	50
EccDNA00001127	48	33	52
EccDNA00001128	55	52	43
EccDNA00001129	27	53	62
EccDNA00001130	31	32	33
EccDNA00001131	42	53	42
EccDNA00001132	44	44	44
EccDNA00001133	51	53	54
EccDNA00001134	47	46	47
EccDNA00001135	53	52	50
EccDNA00001136	66	63	61
EccDNA00001137	65	62	59
EccDNA00001138	66	68	74
EccDNA00001139	71	65	62
EccDNA00001140	54	49	52
EccDNA00001141	60	66	53
EccDNA00001142	44	64	54
EccDNA00001143	54	53	56
EccDNA00001144	59	68	54
EccDNA00001145	44	32	43
EccDNA00001146	36	30	31
EccDNA00001147	19	14	45
EccDNA00001148	34	39	36
EccDNA00001149	29	28	25
EccDNA00001150	36	23	48
EccDNA00001151	56	48	55
EccDNA00001152	57	50	54
EccDNA00001153	56	52	53
EccDNA00001154	55	51	47
EccDNA00001155	71	54	54
EccDNA00001156	50	50	50
EccDNA00001157	44	48	41
EccDNA00001158	52	35	40
EccDNA00001159	59	48	43
EccDNA00001160	64	57	34
EccDNA00001161	41	42	43
EccDNA00001162	68	57	72
EccDNA00001163	70	72	62
EccDNA00001164	71	70	61
EccDNA00001165	54	75	73
EccDNA00001166	57	57	57
EccDNA00001167	65	63	59
EccDNA00001168	59	58	61
EccDNA00001169	59	53	52
EccDNA00001170	41	69	59
EccDNA00001171	64	71	71
EccDNA00001172	24	21	15
EccDNA00001173	39	38	36
EccDNA00001174	39	40	40
EccDNA00001175	67	67	66
EccDNA00001176	63	31	40
EccDNA00001177	39	47	54
EccDNA00001178	27	25	38
EccDNA00001179	50	68	52
EccDNA00001180	51	56	56
EccDNA00001181	49	26	42
EccDNA00001182	45	44	43
EccDNA00001183	56	57	55
EccDNA00001184	56	58	59
EccDNA00001185	57	57	57
EccDNA00001186	54	56	59
EccDNA00001187	53	52	51
EccDNA00001188	53	41	54
EccDNA00001189	69	68	59
EccDNA00001190	48	49	48
EccDNA00001191	43	43	48
EccDNA00001192	54	52	62
EccDNA00001193	69	68	65
EccDNA00001194	48	43	46
EccDNA00001195	52	52	58
EccDNA00001196	44	25	41
EccDNA00001197	39	26	44
EccDNA00001198	59	60	56
EccDNA00001199	36	46	66
EccDNA00001200	54	46	32
EccDNA00001201	44	48	47
EccDNA00001202	45	48	47
EccDNA00001203	63	64	59
EccDNA00001204	57	57	65
EccDNA00001205	62	72	65
EccDNA00001206	64	62	55
EccDNA00001207	38	44	42
EccDNA00001208	37	36	36
EccDNA00001209	37	36	36
EccDNA00001210	21	24	36
EccDNA00001211	49	51	49
EccDNA00001212	48	51	48
EccDNA00001213	49	50	49
EccDNA00001214	35	41	37
EccDNA00001215	31	26	23
EccDNA00001216	73	74	56
EccDNA00001217	45	45	40
EccDNA00001218	41	20	36
EccDNA00001219	33	30	27
EccDNA00001220	38	66	41
EccDNA00001221	39	37	35
EccDNA00001222	51	36	48
EccDNA00001223	34	54	41
EccDNA00001224	43	43	41
EccDNA00001225	32	20	28
EccDNA00001226	33	47	41
EccDNA00001227	34	47	39
EccDNA00001228	45	45	44
EccDNA00001229	35	50	49
EccDNA00001230	40	49	47
EccDNA00001231	42	49	47
EccDNA00001232	33	22	28
EccDNA00001233	43	49	49
EccDNA00001234	30	36	39
EccDNA00001235	15	46	30
EccDNA00001236	25	22	43
EccDNA00001237	39	39	33
EccDNA00001238	35	36	37
EccDNA00001239	36	35	11
EccDNA00001240	35	35	35
EccDNA00001241	35	35	35
EccDNA00001242	39	39	35
EccDNA00001243	38	38	38
EccDNA00001244	36	36	37
EccDNA00001245	35	32	34
EccDNA00001246	39	34	40
EccDNA00001247	39	43	37
EccDNA00001248	50	19	37
EccDNA00001249	24	21	38
EccDNA00001250	34	39	35
EccDNA00001251	40	48	42
EccDNA00001252	18	20	39
EccDNA00001253	21	24	40
EccDNA00001254	21	25	40
EccDNA00001255	57	49	58
EccDNA00001256	27	24	26
EccDNA00001257	28	21	25
EccDNA00001258	46	51	51
EccDNA00001259	39	32	32
EccDNA00001260	54	53	50
EccDNA00001261	49	53	46
EccDNA00001262	32	47	27
EccDNA00001263	39	31	32
EccDNA00001264	28	32	25
EccDNA00001265	39	26	37
EccDNA00001266	29	53	51
EccDNA00001267	44	42	41
EccDNA00001268	49	37	40
EccDNA00001269	15	16	28
EccDNA00001270	45	47	51
EccDNA00001271	44	54	49
EccDNA00001272	44	53	32
EccDNA00001273	34	42	32
EccDNA00001274	49	49	41
EccDNA00001275	47	51	52
EccDNA00001276	49	50	52
EccDNA00001277	48	53	44
EccDNA00001278	48	53	43
EccDNA00001279	47	44	51
EccDNA00001280	50	50	50
EccDNA00001281	50	50	50
EccDNA00001282	48	48	47
EccDNA00001283	80	80	70
EccDNA00001284	49	50	51
EccDNA00001285	57	59	58
EccDNA00001286	40	43	39
EccDNA00001287	42	38	40
EccDNA00001288	39	43	36
EccDNA00001289	64	70	58
EccDNA00001290	61	61	58
EccDNA00001291	62	60	60
EccDNA00001292	57	61	57
EccDNA00001293	56	45	49
EccDNA00001294	52	52	50
EccDNA00001295	60	59	62
EccDNA00001296	61	59	61
EccDNA00001297	53	51	51
EccDNA00001298	68	64	65
EccDNA00001299	34	47	42
EccDNA00001300	47	43	59
EccDNA00001301	48	43	58
EccDNA00001302	41	42	43
EccDNA00001303	40	53	42
EccDNA00001304	43	36	52
EccDNA00001305	41	40	37
EccDNA00001306	20	26	46
EccDNA00001307	42	33	36
EccDNA00001308	33	38	31
EccDNA00001309	43	51	43
EccDNA00001310	33	37	32
EccDNA00001311	46	42	47
EccDNA00001312	46	42	47
EccDNA00001313	39	41	38
EccDNA00001314	36	34	39
EccDNA00001315	60	65	39
EccDNA00001316	30	48	40
EccDNA00001317	39	39	39
EccDNA00001318	54	36	35
EccDNA00001319	56	25	35
EccDNA00001320	28	32	34
EccDNA00001321	25	15	27
EccDNA00001322	24	16	28
EccDNA00001323	23	17	28
EccDNA00001324	30	27	38
EccDNA00001325	37	51	16
EccDNA00001326	37	50	18
EccDNA00001327	36	33	47
EccDNA00001328	74	65	61
EccDNA00001329	38	51	51
EccDNA00001330	57	54	49
EccDNA00001331	57	55	45
EccDNA00001332	34	37	35
EccDNA00001333	44	38	28
EccDNA00001334	17	18	41
EccDNA00001335	46	23	43
EccDNA00001336	40	50	32
EccDNA00001337	40	50	32
EccDNA00001338	22	13	13
EccDNA00001339	36	31	28
EccDNA00001340	40	38	40
EccDNA00001341	40	38	40
EccDNA00001342	45	49	43
EccDNA00001343	57	26	25
EccDNA00001344	47	34	33
EccDNA00001345	43	24	24
EccDNA00001346	41	48	40
EccDNA00001347	31	32	31
EccDNA00001348	57	48	44
EccDNA00001349	35	27	30
EccDNA00001350	32	43	38
EccDNA00001351	34	27	25
EccDNA00001352	36	45	37
EccDNA00001353	15	17	43
EccDNA00001354	46	51	44
EccDNA00001355	31	51	50
EccDNA00001356	26	24	29
EccDNA00001357	46	14	9
EccDNA00001358	37	35	36
EccDNA00001359	45	51	45
EccDNA00001360	52	51	39
EccDNA00001361	50	51	37
EccDNA00001362	38	51	39
EccDNA00001363	42	31	40
EccDNA00001364	49	38	38
EccDNA00001365	69	72	63
EccDNA00001366	70	71	62
EccDNA00001367	33	46	30
EccDNA00001368	47	49	35
EccDNA00001369	34	50	37
EccDNA00001370	58	56	44
EccDNA00001371	58	56	45
EccDNA00001372	61	61	60
EccDNA00001373	67	62	57
EccDNA00001374	64	61	62
EccDNA00001375	66	53	55
EccDNA00001376	67	66	63
EccDNA00001377	65	67	63
EccDNA00001378	61	62	35
EccDNA00001379	73	75	77
EccDNA00001380	47	46	47
EccDNA00001381	40	36	47
EccDNA00001382	59	57	60
EccDNA00001383	50	49	47
EccDNA00001384	72	78	63
EccDNA00001385	56	34	39
EccDNA00001386	20	22	25
EccDNA00001387	41	39	35
EccDNA00001388	58	60	66
EccDNA00001389	35	51	46
EccDNA00001390	35	39	39
EccDNA00001391	41	50	29
EccDNA00001392	29	48	47
EccDNA00001393	28	17	17
EccDNA00001394	36	39	35
EccDNA00001395	38	39	36
EccDNA00001396	54	20	23
EccDNA00001397	54	19	22
EccDNA00001398	42	43	55
EccDNA00001399	45	55	47
EccDNA00001400	44	57	47
EccDNA00001401	35	49	43
EccDNA00001402	36	46	41
EccDNA00001403	0	39	39
EccDNA00001404	2	39	39
EccDNA00001405	18	39	40
EccDNA00001406	5	39	38
EccDNA00001407	39	39	39
EccDNA00001408	5	39	39
EccDNA00001409	4	39	38
EccDNA00001410	37	41	39
EccDNA00001411	12	39	38
EccDNA00001412	9	39	38
EccDNA00001413	40	37	41
EccDNA00001414	41	40	39
EccDNA00001415	40	39	40
EccDNA00001416	26	39	39
EccDNA00001417	39	39	40
EccDNA00001418	41	40	39
EccDNA00001419	38	39	40
EccDNA00001420	39	37	41
EccDNA00001421	41	41	40
EccDNA00001422	39	39	39
EccDNA00001423	40	40	40
EccDNA00001424	41	40	40
EccDNA00001425	40	40	38
EccDNA00001426	40	40	38
EccDNA00001427	39	41	39
EccDNA00001428	40	38	40
EccDNA00001429	39	40	38
EccDNA00001430	38	36	41
EccDNA00001431	39	36	41
EccDNA00001432	41	40	40
EccDNA00001433	41	39	39
EccDNA00001434	41	38	38
EccDNA00001435	39	39	38
EccDNA00001436	39	39	38
EccDNA00001437	41	39	36
EccDNA00001438	39	42	39
EccDNA00001439	39	39	38
EccDNA00001440	38	38	42
EccDNA00001441	39	38	38
EccDNA00001442	39	40	39
EccDNA00001443	38	38	41
EccDNA00001444	39	38	40
EccDNA00001445	39	38	38
EccDNA00001446	39	41	40
EccDNA00001447	34	39	38
EccDNA00001448	39	38	37
EccDNA00001449	39	36	40
EccDNA00001450	39	37	39
EccDNA00001451	38	37	40
EccDNA00001452	37	40	34
EccDNA00001453	38	40	34
EccDNA00001454	39	38	34
EccDNA00001455	38	37	35
EccDNA00001456	39	38	35
EccDNA00001457	40	34	38
EccDNA00001458	37	34	41
EccDNA00001459	38	34	41
EccDNA00001460	41	40	38
EccDNA00001461	41	38	39
EccDNA00001462	38	39	40
EccDNA00001463	39	39	40
EccDNA00001464	40	40	40
EccDNA00001465	36	38	40
EccDNA00001466	39	39	40
EccDNA00001467	38	38	38
EccDNA00001468	37	39	39
EccDNA00001469	38	38	38
EccDNA00001470	37	40	40
EccDNA00001471	31	37	38
EccDNA00001472	38	38	39
EccDNA00001473	35	38	36
EccDNA00001474	8	29	41
EccDNA00001475	59	28	30
EccDNA00001476	61	27	28
EccDNA00001477	40	41	52
EccDNA00001478	42	39	46
EccDNA00001479	19	14	45
EccDNA00001480	32	52	46
EccDNA00001481	19	40	28
EccDNA00001482	34	52	41
EccDNA00001483	37	27	52
EccDNA00001484	22	18	17
EccDNA00001485	49	29	47
EccDNA00001486	38	37	43
EccDNA00001487	46	46	40
EccDNA00001488	45	46	39
EccDNA00001489	44	41	37
EccDNA00001490	39	52	53
EccDNA00001491	33	25	34
EccDNA00001492	34	40	31
EccDNA00001493	52	51	49
EccDNA00001494	35	36	28
EccDNA00001495	34	24	25
EccDNA00001496	42	43	40
EccDNA00001497	43	63	45
EccDNA00001498	41	53	53
EccDNA00001499	49	46	42
EccDNA00001500	50	52	4
EccDNA00001501	77	73	58
EccDNA00001502	40	39	35
EccDNA00001503	40	39	35
EccDNA00001504	22	45	25
EccDNA00001505	53	49	55
EccDNA00001506	48	51	64
EccDNA00001507	48	50	64
EccDNA00001508	40	56	57
EccDNA00001509	15	14	43
EccDNA00001510	29	45	43
EccDNA00001511	52	45	43
EccDNA00001512	33	43	27
EccDNA00001513	64	50	57
EccDNA00001514	56	53	39
EccDNA00001515	41	51	44
EccDNA00001516	62	62	65
EccDNA00001517	37	25	30
EccDNA00001518	49	39	45
EccDNA00001519	48	40	45
EccDNA00001520	42	42	42
EccDNA00001521	59	57	39
EccDNA00001522	46	57	60
EccDNA00001523	49	47	49
EccDNA00001524	45	61	47
EccDNA00001525	56	61	48
EccDNA00001526	48	63	35
EccDNA00001527	38	48	43
EccDNA00001528	29	42	45
EccDNA00001529	43	46	47
EccDNA00001530	40	49	49
EccDNA00001531	40	43	41
EccDNA00001532	43	41	43
EccDNA00001533	43	40	43
EccDNA00001534	42	38	38
EccDNA00001535	40	43	41
EccDNA00001536	48	47	54
EccDNA00001537	50	51	47
EccDNA00001538	51	51	47
EccDNA00001539	38	37	37
EccDNA00001540	52	39	44
EccDNA00001541	57	40	52
EccDNA00001542	42	37	40
EccDNA00001543	41	38	38
EccDNA00001544	47	47	49
EccDNA00001545	48	47	40
EccDNA00001546	33	34	41
EccDNA00001547	32	34	47
EccDNA00001548	32	34	47
EccDNA00001549	41	43	42
EccDNA00001550	36	36	35
EccDNA00001551	35	36	34
EccDNA00001552	29	35	36
EccDNA00001553	36	35	36
EccDNA00001554	34	26	35
EccDNA00001555	38	35	35
EccDNA00001556	39	39	38
EccDNA00001557	30	29	23
EccDNA00001558	34	38	36
EccDNA00001559	39	43	36
EccDNA00001560	35	41	42
EccDNA00001561	46	50	47
EccDNA00001562	46	50	46
EccDNA00001563	39	43	37
EccDNA00001564	40	43	37
EccDNA00001565	54	54	43
EccDNA00001566	42	29	26
EccDNA00001567	0	4	25
EccDNA00001568	40	47	38
EccDNA00001569	38	55	33
EccDNA00001570	18	20	25
EccDNA00001571	21	17	32
EccDNA00001572	38	47	48
EccDNA00001573	38	47	48
EccDNA00001574	59	58	49
EccDNA00001575	58	58	50
EccDNA00001576	35	47	43
EccDNA00001577	44	46	37
EccDNA00001578	42	53	47
EccDNA00001579	42	48	48
EccDNA00001580	44	49	51
EccDNA00001581	45	52	52
EccDNA00001582	22	18	25
EccDNA00001583	55	60	51
EccDNA00001584	29	32	29
EccDNA00001585	46	47	43
EccDNA00001586	51	41	44
EccDNA00001587	25	23	18
EccDNA00001588	43	43	47
EccDNA00001589	47	48	50
EccDNA00001590	46	49	48
EccDNA00001591	62	63	56
EccDNA00001592	57	64	42
EccDNA00001593	57	63	42
EccDNA00001594	58	64	43
EccDNA00001595	45	36	36
EccDNA00001596	56	51	51
EccDNA00001597	45	50	44
EccDNA00001598	61	58	59
EccDNA00001599	58	41	29
EccDNA00001600	46	48	40
EccDNA00001601	63	68	60
EccDNA00001602	51	50	57
EccDNA00001603	56	68	61
EccDNA00001604	59	60	63
EccDNA00001605	59	60	63
EccDNA00001606	59	60	63
EccDNA00001607	59	60	63
EccDNA00001608	59	59	64
EccDNA00001609	59	59	63
EccDNA00001610	59	59	63
EccDNA00001611	59	59	64
EccDNA00001612	59	59	63
EccDNA00001613	59	59	65
EccDNA00001614	59	58	66
EccDNA00001615	72	66	72
EccDNA00001616	55	50	47
EccDNA00001617	73	71	71
EccDNA00001618	64	65	56
EccDNA00001619	49	40	50
EccDNA00001620	47	57	56
EccDNA00001621	56	38	53
EccDNA00001622	40	42	43
EccDNA00001623	35	36	36
EccDNA00001624	38	35	36
EccDNA00001625	39	36	41
EccDNA00001626	43	68	63
EccDNA00001627	39	56	39
EccDNA00001628	41	51	46
EccDNA00001629	37	29	42
EccDNA00001630	32	48	51
EccDNA00001631	59	65	64
EccDNA00001632	47	49	47
EccDNA00001633	29	41	35
EccDNA00001634	40	43	47
EccDNA00001635	69	67	68
EccDNA00001636	69	67	68
EccDNA00001637	38	35	34
EccDNA00001638	67	62	47
EccDNA00001639	36	34	33
EccDNA00001640	36	36	38
EccDNA00001641	36	35	36
EccDNA00001642	36	33	35
EccDNA00001643	39	36	38
EccDNA00001644	50	39	50
EccDNA00001645	55	43	49
EccDNA00001646	41	42	47
EccDNA00001647	41	49	27
EccDNA00001648	57	63	53
EccDNA00001649	58	60	52
EccDNA00001650	52	59	52
EccDNA00001651	52	58	56
EccDNA00001652	61	46	57
EccDNA00001653	60	59	62
EccDNA00001654	63	60	63
EccDNA00001655	62	61	55
EccDNA00001656	62	62	52
EccDNA00001657	57	46	15
EccDNA00001658	42	49	35
EccDNA00001659	38	40	40
EccDNA00001660	37	41	39
EccDNA00001661	38	43	36
EccDNA00001662	28	32	34
EccDNA00001663	27	36	52
EccDNA00001664	69	71	71
EccDNA00001665	37	52	33
EccDNA00001666	56	57	58
EccDNA00001667	54	56	49
EccDNA00001668	40	44	55
EccDNA00001669	48	50	49
EccDNA00001670	62	52	51
EccDNA00001671	53	52	59
EccDNA00001672	59	53	52
EccDNA00001673	49	51	38
EccDNA00001674	40	20	51
EccDNA00001675	27	32	33
EccDNA00001676	25	50	39
EccDNA00001677	25	51	39
EccDNA00001678	38	29	34
EccDNA00001679	26	20	44
EccDNA00001680	26	35	32
EccDNA00001681	28	28	33
EccDNA00001682	52	35	53
EccDNA00001683	50	47	55
EccDNA00001684	56	55	58
EccDNA00001685	55	57	57
EccDNA00001686	54	56	57
EccDNA00001687	59	66	46
EccDNA00001688	66	64	63
EccDNA00001689	42	60	53
EccDNA00001690	48	46	48
EccDNA00001691	46	55	51
EccDNA00001692	45	46	46
EccDNA00001693	37	33	26
EccDNA00001694	41	42	46
EccDNA00001695	59	62	61
EccDNA00001696	46	48	49
EccDNA00001697	36	31	29
EccDNA00001698	56	63	57
EccDNA00001699	61	64	51
EccDNA00001700	55	53	51
EccDNA00001701	61	59	62
EccDNA00001702	29	51	52
EccDNA00001703	66	67	60
EccDNA00001704	63	63	66
EccDNA00001705	72	70	69
EccDNA00001706	49	59	61
EccDNA00001707	50	59	61
EccDNA00001708	62	61	43
EccDNA00001709	62	64	64
EccDNA00001710	60	55	55
EccDNA00001711	52	53	51
EccDNA00001712	54	54	54
EccDNA00001713	54	54	55
EccDNA00001714	52	69	72
EccDNA00001715	55	54	50
EccDNA00001716	55	54	50
EccDNA00001717	53	52	45
EccDNA00001718	75	72	85
EccDNA00001719	41	57	52
EccDNA00001720	57	60	73
EccDNA00001721	39	39	47
EccDNA00001722	56	66	65
EccDNA00001723	68	66	65
EccDNA00001724	66	65	59
EccDNA00001725	67	65	59
EccDNA00001726	55	58	58
EccDNA00001727	61	63	62
EccDNA00001728	61	50	58
EccDNA00001729	54	56	55
EccDNA00001730	55	57	55
EccDNA00001731	61	60	61
EccDNA00001732	61	61	54
EccDNA00001733	51	53	37
EccDNA00001734	51	51	56
EccDNA00001735	54	50	55
EccDNA00001736	63	55	54
EccDNA00001737	48	50	50
EccDNA00001738	59	57	59
EccDNA00001739	56	59	60
EccDNA00001740	58	57	62
EccDNA00001741	45	38	35
EccDNA00001742	23	27	22
EccDNA00001743	22	26	21
EccDNA00001744	32	49	28
EccDNA00001745	33	49	27
EccDNA00001746	39	31	30
EccDNA00001747	24	27	27
EccDNA00001748	26	27	29
EccDNA00001749	27	27	28
EccDNA00001750	27	27	28
EccDNA00001751	30	30	30
EccDNA00001752	36	35	38
EccDNA00001753	61	61	48
EccDNA00001754	41	41	35
EccDNA00001755	27	15	37
EccDNA00001756	24	18	40
EccDNA00001757	22	23	37
EccDNA00001758	41	47	38
EccDNA00001759	51	57	53
EccDNA00001760	46	56	33
EccDNA00001761	59	46	35
EccDNA00001762	59	45	37
EccDNA00001763	60	33	40
EccDNA00001764	21	22	27
EccDNA00001765	38	37	37
EccDNA00001766	53	61	58
EccDNA00001767	45	65	48
EccDNA00001768	52	49	49
EccDNA00001769	42	50	22
EccDNA00001770	37	36	35
EccDNA00001771	36	39	37
EccDNA00001772	36	49	57
EccDNA00001773	42	23	35
EccDNA00001774	47	51	53
EccDNA00001775	34	39	35
EccDNA00001776	29	46	28
EccDNA00001777	35	27	38
EccDNA00001778	36	25	38
EccDNA00001779	40	45	43
EccDNA00001780	42	45	40
EccDNA00001781	29	28	29
EccDNA00001782	47	42	49
EccDNA00001783	50	34	33
EccDNA00001784	59	54	57
EccDNA00001785	48	52	49
EccDNA00001786	48	49	54
EccDNA00001787	50	41	41
EccDNA00001788	50	47	44
EccDNA00001789	44	49	56
EccDNA00001790	43	47	58
EccDNA00001791	58	59	58
EccDNA00001792	57	59	59
EccDNA00001793	69	67	64
EccDNA00001794	60	54	37
EccDNA00001795	39	36	53
EccDNA00001796	51	43	54
EccDNA00001797	30	37	45
EccDNA00001798	31	38	45
EccDNA00001799	44	54	50
EccDNA00001800	44	54	50
EccDNA00001801	40	40	38
EccDNA00001802	38	44	38
EccDNA00001803	32	35	45
EccDNA00001804	25	22	41
EccDNA00001805	63	56	49
EccDNA00001806	43	48	45
EccDNA00001807	52	50	46
EccDNA00001808	36	36	38
EccDNA00001809	36	36	37
EccDNA00001810	0	34	35
EccDNA00001811	37	35	38
EccDNA00001812	35	41	36
EccDNA00001813	23	46	32
EccDNA00001814	51	57	32
EccDNA00001815	43	46	40
EccDNA00001816	34	29	38
EccDNA00001817	36	39	41
EccDNA00001818	39	54	37
EccDNA00001819	54	51	51
EccDNA00001820	60	62	62
EccDNA00001821	51	46	44
EccDNA00001822	38	47	48
EccDNA00001823	48	52	49
EccDNA00001824	46	61	45
EccDNA00001825	46	32	37
EccDNA00001826	17	21	17
EccDNA00001827	53	38	34
EccDNA00001828	43	47	43
EccDNA00001829	39	41	43
EccDNA00001830	8	23	22
EccDNA00001831	39	48	37
EccDNA00001832	34	25	27
EccDNA00001833	27	25	24
EccDNA00001834	37	38	40
EccDNA00001835	29	21	17
EccDNA00001836	44	46	54
EccDNA00001837	45	52	53
EccDNA00001838	71	70	50
EccDNA00001839	47	43	47
EccDNA00001840	35	42	51
EccDNA00001841	53	55	49
EccDNA00001842	49	42	50
EccDNA00001843	48	45	48
EccDNA00001844	66	69	79
EccDNA00001845	65	63	63
EccDNA00001846	63	62	61
EccDNA00001847	52	55	55
EccDNA00001848	53	58	57
EccDNA00001849	70	67	66
EccDNA00001850	48	72	59
EccDNA00001851	77	75	67
EccDNA00001852	72	70	54
EccDNA00001853	68	69	67
EccDNA00001854	63	63	62
EccDNA00001855	57	53	54
EccDNA00001856	69	71	66
EccDNA00001857	26	35	30
EccDNA00001859	74	77	63
EccDNA00001860	66	65	55
EccDNA00001861	54	48	57
EccDNA00001862	58	59	49
EccDNA00001863	58	59	49
EccDNA00001864	28	29	26
EccDNA00001865	29	28	25
EccDNA00001866	34	52	50
EccDNA00001867	35	37	55
EccDNA00001868	57	32	46
EccDNA00001869	48	32	40
EccDNA00001870	48	56	46
EccDNA00001871	55	56	48
EccDNA00001872	39	43	61
EccDNA00001873	66	65	52
EccDNA00001874	39	38	37
EccDNA00001875	3	1	2
EccDNA00001876	53	54	51
EccDNA00001877	61	55	57
EccDNA00001878	45	65	62
EccDNA00001879	60	65	65
EccDNA00001880	62	65	65
EccDNA00001881	66	65	66
EccDNA00001882	64	67	65
EccDNA00001883	65	65	66
EccDNA00001884	53	56	54
EccDNA00001885	45	38	40
EccDNA00001886	49	56	46
EccDNA00001887	53	53	64
EccDNA00001888	56	47	57
EccDNA00001889	40	41	44
EccDNA00001890	33	47	44
EccDNA00001891	33	46	45
EccDNA00001892	33	45	46
EccDNA00001893	32	45	46
EccDNA00001894	57	52	48
EccDNA00001895	58	51	48
EccDNA00001896	47	46	43
EccDNA00001897	55	55	52
EccDNA00001898	39	48	49
EccDNA00001899	24	20	29
EccDNA00001900	24	20	29
EccDNA00001901	49	55	73
EccDNA00001902	47	32	31
EccDNA00001903	79	72	63
EccDNA00001904	48	48	39
EccDNA00001905	62	65	58
EccDNA00001906	52	51	36
EccDNA00001907	46	47	46
EccDNA00001908	36	36	36
EccDNA00001909	37	36	36
EccDNA00001910	37	37	37
EccDNA00001911	29	22	24
EccDNA00001912	26	26	21
EccDNA00001913	37	37	37
EccDNA00001914	51	56	52
EccDNA00001915	59	55	50
EccDNA00001916	49	47	48
EccDNA00001917	22	22	26
EccDNA00001918	31	51	44
EccDNA00001919	33	20	28
EccDNA00001920	32	20	26
EccDNA00001921	32	21	31
EccDNA00001922	31	22	30
EccDNA00001923	41	29	31
EccDNA00001924	34	34	30
EccDNA00001925	43	39	40
EccDNA00001926	39	56	28
EccDNA00001927	50	78	59
EccDNA00001928	34	34	38
EccDNA00001929	38	50	37
EccDNA00001930	49	55	40
EccDNA00001931	26	31	3
EccDNA00001932	47	50	49
EccDNA00001933	23	21	21
EccDNA00001934	47	41	38
EccDNA00001935	53	47	51
EccDNA00001936	52	57	55
EccDNA00001937	63	58	49
EccDNA00001938	22	21	26
EccDNA00001939	33	36	54
EccDNA00001940	31	32	50
EccDNA00001941	45	20	54
EccDNA00001942	52	50	46
EccDNA00001943	43	51	39
EccDNA00001944	35	35	34
EccDNA00001945	35	35	37
EccDNA00001946	46	51	41
EccDNA00001947	0	45	29
EccDNA00001948	8	45	5
EccDNA00001949	45	42	46
EccDNA00001950	44	45	45
EccDNA00001951	43	45	44
EccDNA00001952	47	42	45
EccDNA00001953	44	41	43
EccDNA00001954	42	44	42
EccDNA00001955	47	45	13
EccDNA00001956	45	44	45
EccDNA00001957	43	42	43
EccDNA00001958	41	45	49
EccDNA00001959	47	48	47
EccDNA00001960	47	47	47
EccDNA00001961	44	48	46
EccDNA00001962	47	48	47
EccDNA00001963	47	46	47
EccDNA00001964	44	43	51
EccDNA00001965	45	44	46
EccDNA00001966	43	8	43
EccDNA00001967	48	47	1
EccDNA00001968	51	37	43
EccDNA00001969	44	41	43
EccDNA00001970	48	42	41
EccDNA00001971	44	42	36
EccDNA00001972	44	41	36
EccDNA00001973	37	37	37
EccDNA00001974	37	38	19
EccDNA00001975	39	38	39
EccDNA00001976	36	36	40
EccDNA00001977	37	39	39
EccDNA00001978	54	38	34
EccDNA00001979	43	43	43
EccDNA00001980	72	72	72
EccDNA00001981	36	42	41
