# Supplementary material for: Identification and Characterization of Extrachromosomal Circular DNA in Human Placentas With Fetal Growth Restriction
Source: Front Immunol. 2021 Dec 21;12:780779. doi: 10.3389/fimmu.2021.780779 (PMC8724250; doi:10.3389/fimmu.2021.780779)
Supplement: Supplementary file 2 [file DataSheet_1.zip › Supplementary data8b- ecDNA.GC_content.xls]

ID	Upstream	circDNA	Downstream
EcDNA00000001	39	40	41
EcDNA00000002	16	43	42
EcDNA00000003	41	41	45
EcDNA00000004	43	41	39
EcDNA00000005	37	30	38
EcDNA00000006	38	38	38
EcDNA00000007	42	41	44
EcDNA00000008	39	36	39
EcDNA00000009	34	40	36
EcDNA00000010	40	40	35
EcDNA00000011	37	37	41
EcDNA00000012	39	37	36
EcDNA00000013	40	38	37
EcDNA00000014	39	38	37
EcDNA00000015	32	39	39
EcDNA00000016	38	39	37
EcDNA00000017	38	39	37
EcDNA00000018	38	39	37
EcDNA00000019	37	39	36
EcDNA00000020	37	39	37
EcDNA00000021	39	39	36
EcDNA00000022	36	35	38
EcDNA00000023	40	40	39
EcDNA00000024	58	58	51
EcDNA00000025	58	58	51
EcDNA00000026	56	57	50
EcDNA00000027	5	38	38
EcDNA00000028	38	38	38
EcDNA00000029	38	38	39
EcDNA00000030	39	39	38
EcDNA00000031	44	44	44
EcDNA00000032	31	39	39
EcDNA00000033	31	39	39
EcDNA00000034	47	46	47
EcDNA00000035	43	40	43
EcDNA00000036	41	43	52
EcDNA00000037	48	40	44
EcDNA00000038	48	40	44
EcDNA00000039	42	41	44
EcDNA00000040	42	41	44
EcDNA00000041	37	41	41
EcDNA00000042	40	41	41
EcDNA00000043	41	41	39
EcDNA00000044	42	41	42
EcDNA00000045	42	41	43
EcDNA00000046	42	41	44
EcDNA00000047	39	41	41
EcDNA00000048	41	41	41
EcDNA00000049	42	41	43
EcDNA00000050	42	41	44
EcDNA00000051	41	41	41
EcDNA00000052	41	41	41
EcDNA00000053	38	41	41
EcDNA00000054	38	41	41
EcDNA00000055	38	41	41
EcDNA00000056	41	41	40
EcDNA00000057	41	41	41
EcDNA00000058	42	41	43
EcDNA00000059	42	41	44
EcDNA00000060	39	41	41
EcDNA00000061	42	41	44
EcDNA00000062	38	41	41
EcDNA00000063	41	41	44
EcDNA00000064	41	41	42
EcDNA00000065	40	41	41
EcDNA00000066	39	41	41
EcDNA00000067	40	41	41
EcDNA00000068	41	41	41
EcDNA00000069	41	41	41
EcDNA00000070	41	41	41
EcDNA00000071	41	41	41
EcDNA00000072	41	41	41
EcDNA00000073	41	41	41
EcDNA00000074	41	41	41
EcDNA00000075	41	41	41
EcDNA00000076	41	41	41
EcDNA00000077	41	41	41
EcDNA00000078	41	41	41
EcDNA00000079	41	41	41
EcDNA00000080	41	41	41
EcDNA00000081	41	41	41
EcDNA00000082	41	41	41
EcDNA00000083	41	41	41
EcDNA00000084	41	41	41
EcDNA00000085	41	41	40
EcDNA00000086	41	41	39
EcDNA00000087	41	41	38
EcDNA00000088	41	41	38
EcDNA00000089	41	41	41
EcDNA00000090	41	41	41
EcDNA00000091	41	41	42
EcDNA00000092	41	41	42
EcDNA00000093	41	41	41
EcDNA00000094	41	41	41
EcDNA00000095	41	41	37
EcDNA00000096	41	41	41
EcDNA00000097	41	41	39
EcDNA00000098	41	41	36
EcDNA00000099	41	41	37
EcDNA00000100	41	41	36
EcDNA00000101	41	41	39
EcDNA00000102	47	44	45
EcDNA00000103	44	44	45
EcDNA00000104	24	40	40
EcDNA00000105	40	40	40
EcDNA00000106	34	35	35
EcDNA00000107	46	47	43
EcDNA00000108	44	39	45
EcDNA00000109	42	41	41
EcDNA00000110	46	47	49
EcDNA00000111	43	42	46
EcDNA00000112	45	45	45
EcDNA00000113	39	40	43
EcDNA00000114	40	40	41
EcDNA00000115	44	38	26
EcDNA00000116	39	38	38
EcDNA00000117	20	40	37
EcDNA00000118	36	39	39
EcDNA00000119	38	39	39
EcDNA00000120	39	35	40
EcDNA00000121	37	31	37
EcDNA00000122	37	31	37
EcDNA00000123	37	35	40
EcDNA00000124	37	34	40
EcDNA00000125	37	34	40
EcDNA00000126	35	36	40
EcDNA00000127	35	36	40
EcDNA00000128	33	37	39
EcDNA00000129	33	37	39
EcDNA00000130	33	37	39
EcDNA00000131	33	37	39
EcDNA00000132	33	37	40
EcDNA00000133	33	37	40
EcDNA00000134	33	37	40
EcDNA00000135	34	37	40
EcDNA00000136	34	37	40
EcDNA00000137	37	38	36
EcDNA00000138	38	40	34
EcDNA00000139	39	35	33
EcDNA00000140	52	49	48
EcDNA00000141	47	49	51
EcDNA00000142	44	46	47
EcDNA00000143	45	46	48
EcDNA00000144	41	46	42
EcDNA00000145	37	35	25
EcDNA00000146	30	38	34
EcDNA00000147	41	40	40
EcDNA00000148	34	35	35
EcDNA00000149	37	38	32
EcDNA00000150	35	36	39
EcDNA00000151	35	38	40
EcDNA00000152	36	38	38
EcDNA00000153	37	38	39
EcDNA00000154	41	41	40
EcDNA00000155	38	37	39
EcDNA00000156	34	38	38
EcDNA00000157	39	38	38
EcDNA00000158	39	38	36
EcDNA00000159	40	38	40
EcDNA00000160	34	35	36
EcDNA00000161	36	38	38
EcDNA00000162	39	42	47
EcDNA00000163	41	41	40
EcDNA00000164	37	32	36
EcDNA00000165	37	32	36
EcDNA00000166	26	37	35
EcDNA00000167	41	42	44
EcDNA00000168	42	42	41
EcDNA00000169	40	41	42
EcDNA00000170	38	38	37
EcDNA00000171	47	43	45
EcDNA00000172	41	37	43
EcDNA00000173	42	39	33
EcDNA00000174	39	39	39
EcDNA00000175	39	39	34
EcDNA00000176	38	33	40
EcDNA00000177	37	32	38
EcDNA00000178	37	43	43
EcDNA00000179	41	42	40
EcDNA00000180	41	40	44
EcDNA00000181	41	40	44
EcDNA00000182	39	45	37
EcDNA00000183	39	44	42
EcDNA00000184	49	41	41
EcDNA00000185	36	45	44
EcDNA00000186	48	45	40
EcDNA00000187	44	42	39
EcDNA00000188	41	41	39
EcDNA00000189	39	39	36
EcDNA00000190	38	40	39
EcDNA00000191	41	41	42
EcDNA00000192	43	39	38
EcDNA00000193	41	47	52
EcDNA00000194	41	48	53
EcDNA00000195	47	27	46
EcDNA00000196	37	34	42
EcDNA00000197	38	41	40
EcDNA00000198	40	42	39
EcDNA00000199	41	38	36
EcDNA00000200	39	38	38
EcDNA00000201	39	45	39
EcDNA00000202	24	29	42
EcDNA00000203	29	35	44
EcDNA00000204	24	43	45
EcDNA00000205	26	43	44
EcDNA00000206	41	30	41
EcDNA00000207	39	38	39
