# Supplementary material for: Identification and Characterization of Extrachromosomal Circular DNA in Human Placentas With Fetal Growth Restriction
Source: Front Immunol. 2021 Dec 21;12:780779. doi: 10.3389/fimmu.2021.780779 (PMC8724250; doi:10.3389/fimmu.2021.780779)
Supplement: Supplementary file 2 [file DataSheet_1.zip › Supplementary data9a- eccDNA overlap Gene.xls]

Gene_id	Symbol	eccDNA_id											numbers	sample	group	Description	KEGG_A_class	KEGG_B_class	Pathway	K_ID	GO Component	GO Function	GO Process
ENSG00000155093	PTPRN2	EccDNA00001708	EccDNA00001709	EccDNA00001710	EccDNA00001711	EccDNA00001712	EccDNA00001713	EccDNA00001714	EccDNA00001715	EccDNA00001716	EccDNA00001717	EccDNA00001718	11	Nor-1,Nor-3,Nor-2,Fgr-1,Fgr-3,Fgr-2	Nor,Fgr	protein tyrosine phosphatase receptor type N2 [Source:HGNC Symbol;Acc:HGNC:9677]	Human Diseases	Endocrine and metabolic diseases	ko04940//Type I diabetes mellitus	K07817	GO:0005737//cytoplasm;GO:0005788//endoplasmic reticulum lumen;GO:0005886//plasma membrane;GO:0005887//integral component of plasma membrane;GO:0016020//membrane;GO:0016021//integral component of membrane;GO:0030054//cell junction;GO:0030141//secretory granule;GO:0030285//integral component of synaptic vesicle membrane;GO:0030658//transport vesicle membrane;GO:0030667//secretory granule membrane;G…	GO:0004721//phosphoprotein phosphatase activity;GO:0004725//protein tyrosine phosphatase activity;GO:0005001//transmembrane receptor protein tyrosine phosphatase activity;GO:0016787//hydrolase activity;GO:0016791//phosphatase activity	GO:0006470//protein dephosphorylation;GO:0006629//lipid metabolic process;GO:0007269//neurotransmitter secretion;GO:0016311//dephosphorylation;GO:0034260//negative regulation of GTPase activity;GO:0035335//peptidyl-tyrosine dephosphorylation;GO:0035773//insulin secretion involved in cellular response to glucose stimulus;GO:0043312//neutrophil degranulation
ENSG00000115705	TPO	EccDNA00000916	EccDNA00000917	EccDNA00000918	EccDNA00000919	EccDNA00000920	EccDNA00000921	EccDNA00000922					7	Nor-3,Nor-2,Fgr-3,Fgr-2	Nor,Fgr	thyroid peroxidase [Source:HGNC Symbol;Acc:HGNC:12015]	Metabolism;Organismal Systems;Human Diseases;Metabolism	Global and overview maps;Endocrine system;Immune diseases;Amino acid metabolism	ko01100//Metabolic pathways;ko04918//Thyroid hormone synthesis;ko05320//Autoimmune thyroid disease;ko00350//Tyrosine metabolism	K00431;K00431;K00431;K00431	GO:0005615//extracellular space;GO:0005886//plasma membrane;GO:0005887//integral component of plasma membrane;GO:0009986//cell surface;GO:0016020//membrane;GO:0016021//integral component of membrane	GO:0004447//iodide peroxidase activity;GO:0004601//peroxidase activity;GO:0005509//calcium ion binding;GO:0016491//oxidoreductase activity;GO:0020037//heme binding;GO:0046872//metal ion binding	GO:0006590//thyroid hormone generation;GO:0006979//response to oxidative stress;GO:0035162//embryonic hemopoiesis;GO:0042446//hormone biosynthetic process;GO:0042744//hydrogen peroxide catabolic process;GO:0055114//oxidation-reduction process;GO:0098869//cellular oxidant detoxification
ENSG00000231482	AC105450.1	EccDNA00000916	EccDNA00000917	EccDNA00000918	EccDNA00000919	EccDNA00000920	EccDNA00000921	EccDNA00000922					7	Nor-3,Nor-2,Fgr-3,Fgr-2	Nor,Fgr	-	-	-	-	-	-	-	-
ENSG00000032389	EIPR1	EccDNA00000932	EccDNA00000933	EccDNA00000934	EccDNA00000935	EccDNA00000936	EccDNA00000937						6	Nor-1,Nor-2,Fgr-3,Fgr-1	Nor,Fgr	EARP complex and GARP complex interacting protein 1 [Source:HGNC Symbol;Acc:HGNC:12383]	-	-	-	-	GO:0000938//GARP complex;GO:0005794//Golgi apparatus;GO:0005802//trans-Golgi network;GO:1990745//EARP complex	GO:0005515//protein binding	GO:0016567//protein ubiquitination;GO:1905281//positive regulation of retrograde transport, endosome to Golgi;GO:2001137//positive regulation of endocytic recycling
ENSG00000185053	SGCZ	EccDNA00001746	EccDNA00001747	EccDNA00001748	EccDNA00001749	EccDNA00001750	EccDNA00001751						6	Nor-3,Fgr-3	Nor,Fgr	sarcoglycan zeta [Source:HGNC Symbol;Acc:HGNC:14075]	-	-	-	-	GO:0005737//cytoplasm;GO:0005856//cytoskeleton;GO:0005886//plasma membrane;GO:0016012//sarcoglycan complex;GO:0016020//membrane;GO:0016021//integral component of membrane;GO:0042383//sarcolemma	GO:0005515//protein binding	GO:0046716//muscle cell cellular homeostasis;GO:0048738//cardiac muscle tissue development;GO:0055001//muscle cell development;GO:0060047//heart contraction;GO:0061024//membrane organization
ENSG00000287410	AL161941.1	EccDNA00001057	EccDNA00001058	EccDNA00001059	EccDNA00001060	EccDNA00001061							5	Fgr-3,Fgr-2,Fgr-1,Nor-1	Fgr,Nor	-	-	-	-	-	-	-	-
ENSG00000169093	ASMTL	EccDNA00001879	EccDNA00001880	EccDNA00001881	EccDNA00001882	EccDNA00001883							5	Nor-3,Nor-1,Nor-2,Fgr-1	Nor,Fgr	acetylserotonin O-methyltransferase like [Source:HGNC Symbol;Acc:HGNC:751]	-	-	-	-	GO:0005829//cytosol	GO:0003674//molecular_function;GO:0004551//nucleotide diphosphatase activity;GO:0005515//protein binding;GO:0008168//methyltransferase activity;GO:0008171//O-methyltransferase activity;GO:0016740//transferase activity;GO:0016787//hydrolase activity;GO:0035529//NADH pyrophosphatase activity;GO:0047429//nucleoside-triphosphate diphosphatase activity	GO:0008150//biological_process;GO:0009117//nucleotide metabolic process;GO:0032259//methylation
ENSG00000095637	SORBS1	EccDNA00000167	EccDNA00000168	EccDNA00000169	EccDNA00000170								4	Nor-1,Fgr-1,Fgr-3,Nor-3	Nor,Fgr	sorbin and SH3 domain containing 1 [Source:HGNC Symbol;Acc:HGNC:14565]	Organismal Systems;Organismal Systems;Cellular Processes	Endocrine system;Endocrine system;Cellular community - eukaryotes	ko04910//Insulin signaling pathway;ko03320//PPAR signaling pathway;ko04520//Adherens junction	K06086;K06086;K06086	GO:0001725//stress fiber;GO:0005634//nucleus;GO:0005737//cytoplasm;GO:0005813//centrosome;GO:0005829//cytosol;GO:0005856//cytoskeleton;GO:0005886//plasma membrane;GO:0005899//insulin receptor complex;GO:0005912//adherens junction;GO:0005913//cell-cell adherens junction;GO:0005915//zonula adherens;GO:0005924//cell-substrate adherens junction;GO:0005925//focal adhesion;GO:0016020//membrane;GO:00163…	GO:0003779//actin binding;GO:0005070//SH3/SH2 adaptor activity;GO:0005158//insulin receptor binding;GO:0005515//protein binding;GO:0008092//cytoskeletal protein binding	GO:0006936//muscle contraction;GO:0007160//cell-matrix adhesion;GO:0008286//insulin receptor signaling pathway;GO:0032869//cellular response to insulin stimulus;GO:0043149//stress fiber assembly;GO:0045725//positive regulation of glycogen biosynthetic process;GO:0046326//positive regulation of glucose import;GO:0046628//positive regulation of insulin receptor signaling pathway;GO:0046889//positiv…
ENSG00000286016	AC079949.3	EccDNA00000362	EccDNA00000363	EccDNA00000364	EccDNA00000365								4	Nor-2	Nor	-	-	-	-	-	-	-	-
ENSG00000182809	CRIP2	EccDNA00000496	EccDNA00000497	EccDNA00000498	EccDNA00000499								4	Nor-3,Nor-2,Fgr-3	Nor,Fgr	cysteine rich protein 2 [Source:HGNC Symbol;Acc:HGNC:2361]	-	-	-	-	GO:0005938//cell cortex	GO:0005515//protein binding;GO:0008270//zinc ion binding;GO:0046872//metal ion binding	GO:0008284//positive regulation of cell proliferation;GO:0030097//hemopoiesis
ENSG00000245534	RORA-AS1	EccDNA00000531	EccDNA00000532	EccDNA00000533	EccDNA00000534								4	Nor-2	Nor	-	-	-	-	-	-	-	-
ENSG00000069667	RORA	EccDNA00000531	EccDNA00000532	EccDNA00000533	EccDNA00000534								4	Nor-2	Nor	RAR related orphan receptor A [Source:HGNC Symbol;Acc:HGNC:10258]	Organismal Systems;Human Diseases;Organismal Systems	Immune system;Immune diseases;Environmental adaptation	ko04659//Th17 cell differentiation;ko05321//Inflammatiory bowel disease (IBD);ko04710//Circadian rhythm	K08532;K08532;K08532	GO:0000790//nuclear chromatin;GO:0005634//nucleus;GO:0005654//nucleoplasm	GO:0000977//RNA polymerase II regulatory region sequence-specific DNA binding;GO:0000978//RNA polymerase II proximal promoter sequence-specific DNA binding;GO:0000981//DNA-binding transcription factor activity, RNA polymerase II-specific;GO:0001222//transcription corepressor binding;GO:0001223//transcription coactivator binding;GO:0001228//DNA-binding transcription activator activity, RNA polymer…	GO:0001525//angiogenesis;GO:0006355//regulation of transcription, DNA-templated;GO:0006367//transcription initiation from RNA polymerase II promoter;GO:0006805//xenobiotic metabolic process;GO:0006809//nitric oxide biosynthetic process;GO:0007275//multicellular organism development;GO:0007623//circadian rhythm;GO:0008589//regulation of smoothened signaling pathway;GO:0010575//positive regulation …
ENSG00000264324	AC006030.1	EccDNA00000963	EccDNA00000964	EccDNA00000965	EccDNA00000966								4	Nor-3	Nor	novel protein	-	-	-	-	GO:0005813//centrosome	GO:0008017//microtubule binding	GO:0000132//establishment of mitotic spindle orientation;GO:0010970//transport along microtubule
ENSG00000188687	SLC4A5	EccDNA00000963	EccDNA00000964	EccDNA00000965	EccDNA00000966								4	Nor-3	Nor	solute carrier family 4 member 5 [Source:HGNC Symbol;Acc:HGNC:18168]	Organismal Systems	Digestive system	ko04976//Bile secretion	K13857	GO:0005886//plasma membrane;GO:0016020//membrane;GO:0016021//integral component of membrane;GO:0016324//apical plasma membrane	GO:0005452//inorganic anion exchanger activity;GO:0008509//anion transmembrane transporter activity;GO:0008510//sodium:bicarbonate symporter activity;GO:0015301//anion:anion antiporter activity	GO:0002064//epithelial cell development;GO:0003014//renal system process;GO:0003073//regulation of systemic arterial blood pressure;GO:0006811//ion transport;GO:0006814//sodium ion transport;GO:0006820//anion transport;GO:0010468//regulation of gene expression;GO:0015698//inorganic anion transport;GO:0015701//bicarbonate transport;GO:0033326//cerebrospinal fluid secretion;GO:0048311//mitochondrio…
ENSG00000182871	COL18A1	EccDNA00001163	EccDNA00001164	EccDNA00001165	EccDNA00001166								4	Fgr-1,Nor-2,Nor-1,Fgr-2	Fgr,Nor	collagen type XVIII alpha 1 chain [Source:HGNC Symbol;Acc:HGNC:2195]	Organismal Systems	Digestive system	ko04974//Protein digestion and absorption	K06823	GO:0005576//extracellular region;GO:0005581//collagen trimer;GO:0005604//basement membrane;GO:0005615//extracellular space;GO:0005788//endoplasmic reticulum lumen;GO:0031012//extracellular matrix;GO:0062023//collagen-containing extracellular matrix;GO:0070062//extracellular exosome	GO:0005201//extracellular matrix structural constituent;GO:0005515//protein binding;GO:0030020//extracellular matrix structural constituent conferring tensile strength;GO:0046872//metal ion binding	GO:0001525//angiogenesis;GO:0001886//endothelial cell morphogenesis;GO:0007155//cell adhesion;GO:0007601//visual perception;GO:0008284//positive regulation of cell proliferation;GO:0008285//negative regulation of cell proliferation;GO:0009887//animal organ morphogenesis;GO:0030198//extracellular matrix organization;GO:0030335//positive regulation of cell migration;GO:0042493//response to drug;GO:…
ENSG00000286785	LINC01622	EccDNA00001517	EccDNA00001518	EccDNA00001519	EccDNA00001520								4	Nor-2,Fgr-3,Fgr-1,Nor-1,Nor-3,Fgr-2	Nor,Fgr	-	-	-	-	-	-	-	-
ENSG00000120254	MTHFD1L	EccDNA00001572	EccDNA00001573	EccDNA00001574	EccDNA00001575								4	Nor-2,Fgr-1,Fgr-2,Fgr-3	Nor,Fgr	methylenetetrahydrofolate dehydrogenase (NADP+ dependent) 1 like [Source:HGNC Symbol;Acc:HGNC:21055]	Metabolism;Metabolism	Global and overview maps;Metabolism of cofactors and vitamins	ko01100//Metabolic pathways;ko00670//One carbon pool by folate	K13402;K13402	GO:0005737//cytoplasm;GO:0005739//mitochondrion;GO:0005759//mitochondrial matrix;GO:0016020//membrane	GO:0000166//nucleotide binding;GO:0004329//formate-tetrahydrofolate ligase activity;GO:0004488//methylenetetrahydrofolate dehydrogenase (NADP+) activity;GO:0005524//ATP binding;GO:0016874//ligase activity;GO:0042803//protein homodimerization activity	GO:0001843//neural tube closure;GO:0006730//one-carbon metabolic process;GO:0006760//folic acid-containing compound metabolic process;GO:0009113//purine nucleobase biosynthetic process;GO:0009257//10-formyltetrahydrofolate biosynthetic process;GO:0015942//formate metabolic process;GO:0035999//tetrahydrofolate interconversion;GO:0046655//folic acid metabolic process;GO:0048702//embryonic neurocran…
ENSG00000265479	DTX2P1-UPK3BP1-PMS2P11	EccDNA00001653	EccDNA00001654	EccDNA00001655	EccDNA00001656								4	Nor-1,Fgr-1,Nor-3	Nor,Fgr	-	-	-	-	-	-	-	-
ENSG00000142669	SH3BGRL3	EccDNA00000037	EccDNA00000038	EccDNA00000039									3	Nor-1	Nor	SH3 domain binding glutamate rich protein like 3 [Source:HGNC Symbol;Acc:HGNC:15568]	-	-	-	-	GO:0005634//nucleus;GO:0005737//cytoplasm;GO:0016604//nuclear body;GO:0070062//extracellular exosome	GO:0009055//electron transfer activity;GO:0015035//protein disulfide oxidoreductase activity	GO:0022900//electron transport chain;GO:0045454//cell redox homeostasis;GO:0055114//oxidation-reduction process
ENSG00000158062	UBXN11	EccDNA00000037	EccDNA00000038	EccDNA00000039									3	Nor-1	Nor	UBX domain protein 11 [Source:HGNC Symbol;Acc:HGNC:30600]	-	-	-	-	GO:0005737//cytoplasm;GO:0005856//cytoskeleton	GO:0005515//protein binding;GO:0043130//ubiquitin binding	GO:0043161//proteasome-mediated ubiquitin-dependent protein catabolic process
ENSG00000171502	COL24A1	EccDNA00000063	EccDNA00000064	EccDNA00000065									3	Nor-1	Nor	collagen type XXIV alpha 1 chain [Source:HGNC Symbol;Acc:HGNC:20821]	Organismal Systems	Digestive system	ko04974//Protein digestion and absorption	K19721	GO:0005576//extracellular region;GO:0005581//collagen trimer;GO:0005615//extracellular space;GO:0005788//endoplasmic reticulum lumen;GO:0031012//extracellular matrix;GO:0062023//collagen-containing extracellular matrix	GO:0005201//extracellular matrix structural constituent;GO:0005515//protein binding;GO:0030020//extracellular matrix structural constituent conferring tensile strength	GO:0030198//extracellular matrix organization
ENSG00000151240	DIP2C	EccDNA00000114	EccDNA00000115	EccDNA00000116									3	Fgr-1,Nor-3	Fgr,Nor	disco interacting protein 2 homolog C [Source:HGNC Symbol;Acc:HGNC:29150]	-	-	-	-	GO:0005575//cellular_component	GO:0003674//molecular_function;GO:0003824//catalytic activity	GO:0008150//biological_process
ENSG00000122884	P4HA1	EccDNA00000156	EccDNA00000157	EccDNA00000158									3	Fgr-2,Nor-2	Fgr,Nor	prolyl 4-hydroxylase subunit alpha 1 [Source:HGNC Symbol;Acc:HGNC:8546]	Metabolism;Metabolism	Global and overview maps;Amino acid metabolism	ko01100//Metabolic pathways;ko00330//Arginine and proline metabolism	K00472;K00472	GO:0005581//collagen trimer;GO:0005739//mitochondrion;GO:0005783//endoplasmic reticulum;GO:0005788//endoplasmic reticulum lumen;GO:0016020//membrane;GO:0016222//procollagen-proline 4-dioxygenase complex;GO:0043231//intracellular membrane-bounded organelle	GO:0004656//procollagen-proline 4-dioxygenase activity;GO:0005506//iron ion binding;GO:0005515//protein binding;GO:0016491//oxidoreductase activity;GO:0016702//oxidoreductase activity, acting on single donors with incorporation of molecular oxygen, incorporation of two atoms of oxygen;GO:0016705//oxidoreductase activity, acting on paired donors, with incorporation or reduction of molecular oxygen…	GO:0018401//peptidyl-proline hydroxylation to 4-hydroxy-L-proline;GO:0030199//collagen fibril organization;GO:0055114//oxidation-reduction process
ENSG00000198788	MUC2	EccDNA00000204	EccDNA00000205	EccDNA00000206									3	Nor-3	Nor	mucin 2, oligomeric mucus/gel-forming [Source:HGNC Symbol;Acc:HGNC:7512]	Human Diseases;Human Diseases	Cancers;Infectious diseases	ko05226//Gastric cancer;ko05146//Amoebiasis	K10955;K10955	GO:0070701//mucus layer	-	-
ENSG00000162105	SHANK2	EccDNA00000247	EccDNA00000248	EccDNA00000249									3	Nor-3,Fgr-3,Fgr-1	Nor,Fgr	SH3 and multiple ankyrin repeat domains 2 [Source:HGNC Symbol;Acc:HGNC:14295]	Organismal Systems	Nervous system	ko04724//Glutamatergic synapse	K15009	GO:0001750//photoreceptor outer segment;GO:0001917//photoreceptor inner segment;GO:0005575//cellular_component;GO:0005737//cytoplasm;GO:0005829//cytosol;GO:0005883//neurofilament;GO:0005886//plasma membrane;GO:0008328//ionotropic glutamate receptor complex;GO:0014069//postsynaptic density;GO:0016020//membrane;GO:0016324//apical plasma membrane;GO:0030054//cell junction;GO:0030425//dendrite;GO:003…	GO:0005515//protein binding;GO:0017124//SH3 domain binding;GO:0030159//receptor signaling complex scaffold activity;GO:0030160//GKAP/Homer scaffold activity;GO:0035255//ionotropic glutamate receptor binding	GO:0007416//synapse assembly;GO:0007612//learning;GO:0007613//memory;GO:0030534//adult behavior;GO:0035176//social behavior;GO:0035640//exploration behavior;GO:0048854//brain morphogenesis;GO:0051124//synaptic growth at neuromuscular junction;GO:0051968//positive regulation of synaptic transmission, glutamatergic;GO:0060291//long-term synaptic potentiation;GO:0060292//long-term synaptic depressio…
ENSG00000133083	DCLK1	EccDNA00000393	EccDNA00000394	EccDNA00000395									3	Nor-1	Nor	doublecortin like kinase 1 [Source:HGNC Symbol;Acc:HGNC:2700]	-	-	-	-	GO:0005887//integral component of plasma membrane;GO:0014069//postsynaptic density	GO:0000166//nucleotide binding;GO:0004672//protein kinase activity;GO:0004674//protein serine/threonine kinase activity;GO:0005524//ATP binding;GO:0016301//kinase activity;GO:0016740//transferase activity	GO:0001764//neuron migration;GO:0006468//protein phosphorylation;GO:0007275//multicellular organism development;GO:0007399//nervous system development;GO:0007409//axonogenesis;GO:0007417//central nervous system development;GO:0007420//brain development;GO:0009615//response to virus;GO:0016197//endosomal transport;GO:0016310//phosphorylation;GO:0018105//peptidyl-serine phosphorylation;GO:0021952//…
ENSG00000041515	MYO16	EccDNA00000425	EccDNA00000426	EccDNA00000427									3	Nor-2	Nor	myosin XVI [Source:HGNC Symbol;Acc:HGNC:29822]	-	-	-	-	GO:0005654//nucleoplasm;GO:0005737//cytoplasm;GO:0005829//cytosol;GO:0005886//plasma membrane;GO:0016020//membrane;GO:0016459//myosin complex;GO:0048471//perinuclear region of cytoplasm	GO:0000166//nucleotide binding;GO:0003774//motor activity;GO:0003779//actin binding;GO:0005515//protein binding;GO:0005524//ATP binding;GO:0044877//protein-containing complex binding;GO:0051015//actin filament binding	GO:0008285//negative regulation of cell proliferation;GO:0014065//phosphatidylinositol 3-kinase signaling;GO:0021549//cerebellum development;GO:0048812//neuron projection morphogenesis;GO:2000134//negative regulation of G1/S transition of mitotic cell cycle
ENSG00000260102	LINC01070	EccDNA00000436	EccDNA00000437	EccDNA00000438									3	Fgr-3,Nor-2	Fgr,Nor	-	-	-	-	-	-	-	-
ENSG00000263878	DLGAP1-AS4	EccDNA00000800	EccDNA00000801	EccDNA00000802									3	Fgr-1	Fgr	-	-	-	-	-	-	-	-
ENSG00000170579	DLGAP1	EccDNA00000800	EccDNA00000801	EccDNA00000802									3	Fgr-1	Fgr	DLG associated protein 1 [Source:HGNC Symbol;Acc:HGNC:2905]	Organismal Systems	Nervous system	ko04724//Glutamatergic synapse	K15008	GO:0005575//cellular_component;GO:0005886//plasma membrane;GO:0014069//postsynaptic density;GO:0016020//membrane;GO:0030054//cell junction;GO:0045202//synapse;GO:0045211//postsynaptic membrane	GO:0005515//protein binding;GO:0044877//protein-containing complex binding	GO:0007268//chemical synaptic transmission;GO:0023052//signaling
ENSG00000184828	ZBTB7C	EccDNA00000819	EccDNA00000820	EccDNA00000821									3	Nor-1	Nor	zinc finger and BTB domain containing 7C [Source:HGNC Symbol;Acc:HGNC:31700]	-	-	-	-	GO:0005575//cellular_component;GO:0005634//nucleus	GO:0003674//molecular_function;GO:0003676//nucleic acid binding;GO:0005515//protein binding;GO:0046872//metal ion binding	GO:0008285//negative regulation of cell proliferation;GO:0045600//positive regulation of fat cell differentiation;GO:0045944//positive regulation of transcription by RNA polymerase II;GO:1903025//regulation of RNA polymerase II regulatory region sequence-specific DNA binding
ENSG00000286583	AC105101.2	EccDNA00000819	EccDNA00000820	EccDNA00000821									3	Nor-1	Nor	-	-	-	-	-	-	-	-
ENSG00000131196	NFATC1	EccDNA00000834	EccDNA00000835	EccDNA00000836									3	Fgr-3,Nor-2	Fgr,Nor	nuclear factor of activated T cells 1 [Source:HGNC Symbol;Acc:HGNC:7775]	Environmental Information Processing;Human Diseases;Human Diseases;Environmental Information Processing;Human Diseases;Environmental Information Processing;Cellular Processes;Organismal Systems;Environmental Information Processing;Human Diseases;Organismal Systems;Organismal Systems;Organismal Systems;Organismal Systems;Organismal Systems;Human Diseases;Organismal Systems;Organismal Systems;Human…	Signal transduction;Infectious diseases;Infectious diseases;Signal transduction;Infectious diseases;Signal transduction;Cell growth and death;Endocrine system;Signal transduction;Infectious diseases;Immune system;Development;Immune system;Immune system;Immune system;Endocrine and metabolic diseases;Immune system;Immune system;Immune diseases	ko04010//MAPK signaling pathway;ko05166//HTLV-I infection;ko05163//Human cytomegalovirus infection;ko04024//cAMP signaling pathway;ko05167//Kaposi sarcoma-associated herpesvirus infection;ko04022//cGMP - PKG signaling pathway;ko04218//Cellular senescence;ko04921//Oxytocin signaling pathway;ko04310//Wnt signaling pathway;ko05161//Hepatitis B;ko04650//Natural killer cell mediated cytotoxicity;ko043…	K04446;K04446;K04446;K04446;K04446;K04446;K04446;K04446;K04446;K04446;K04446;K04446;K04446;K04446;K04446;K04446;K04446;K04446;K04446	GO:0000790//nuclear chromatin;GO:0005634//nucleus;GO:0005654//nucleoplasm;GO:0005667//transcription factor complex;GO:0005737//cytoplasm;GO:0005829//cytosol;GO:0016604//nuclear body;GO:0044798//nuclear transcription factor complex	GO:0000977//RNA polymerase II regulatory region sequence-specific DNA binding;GO:0000978//RNA polymerase II proximal promoter sequence-specific DNA binding;GO:0000980//RNA polymerase II distal enhancer sequence-specific DNA binding;GO:0000981//DNA-binding transcription factor activity, RNA polymerase II-specific;GO:0001085//RNA polymerase II transcription factor binding;GO:0001225//RNA polymerase…	GO:0001816//cytokine production;GO:0003180//aortic valve morphogenesis;GO:0003184//pulmonary valve morphogenesis;GO:0006355//regulation of transcription, DNA-templated;GO:0006366//transcription by RNA polymerase II;GO:0007223//Wnt signaling pathway, calcium modulating pathway;GO:0030178//negative regulation of Wnt signaling pathway;GO:0033173//calcineurin-NFAT signaling cascade;GO:0035556//intrac…
ENSG00000122490	SLC66A2	EccDNA00000841	EccDNA00000842	EccDNA00000843									3	Nor-3,Fgr-1,Fgr-3	Nor,Fgr	solute carrier family 66 member 2 [Source:HGNC Symbol;Acc:HGNC:26188]	-	-	-	-	GO:0005829//cytosol;GO:0016020//membrane;GO:0016021//integral component of membrane	-	GO:0042147//retrograde transport, endosome to Golgi;GO:0045332//phospholipid translocation
ENSG00000186204	CYP4F12	EccDNA00000866	EccDNA00000867	EccDNA00000868									3	Fgr-2,Fgr-3	Fgr	cytochrome P450 family 4 subfamily F member 12 [Source:HGNC Symbol;Acc:HGNC:18857]	-	-	-	-	GO:0005737//cytoplasm;GO:0005783//endoplasmic reticulum;GO:0005789//endoplasmic reticulum membrane;GO:0016020//membrane;GO:0016021//integral component of membrane;GO:0016324//apical plasma membrane;GO:0031090//organelle membrane;GO:0043231//intracellular membrane-bounded organelle	GO:0004497//monooxygenase activity;GO:0005506//iron ion binding;GO:0008392//arachidonic acid epoxygenase activity;GO:0016491//oxidoreductase activity;GO:0016705//oxidoreductase activity, acting on paired donors, with incorporation or reduction of molecular oxygen;GO:0018685//alkane 1-monooxygenase activity;GO:0020037//heme binding;GO:0046872//metal ion binding;GO:0050051//leukotriene-B4 20-monoox…	GO:0000038//very long-chain fatty acid metabolic process;GO:0001676//long-chain fatty acid metabolic process;GO:0003091//renal water homeostasis;GO:0003095//pressure natriuresis;GO:0006629//lipid metabolic process;GO:0006631//fatty acid metabolic process;GO:0017144//drug metabolic process;GO:0019369//arachidonic acid metabolic process;GO:0019373//epoxygenase P450 pathway;GO:0036101//leukotriene B…
ENSG00000237720	AC011995.2	EccDNA00000928	EccDNA00000929	EccDNA00000930									3	Nor-1,Nor-3,Fgr-1	Nor,Fgr	-	-	-	-	-	-	-	-
ENSG00000153561	RMND5A	EccDNA00000973	EccDNA00000974	EccDNA00000975									3	Nor-2	Nor	required for meiotic nuclear division 5 homolog A [Source:HGNC Symbol;Acc:HGNC:25850]	-	-	-	-	GO:0000151//ubiquitin ligase complex;GO:0005634//nucleus;GO:0005654//nucleoplasm;GO:0005737//cytoplasm;GO:0034657//GID complex	GO:0004842//ubiquitin-protein transferase activity;GO:0005515//protein binding;GO:0016740//transferase activity;GO:0046872//metal ion binding	GO:0000209//protein polyubiquitination;GO:0006511//ubiquitin-dependent protein catabolic process;GO:0043161//proteasome-mediated ubiquitin-dependent protein catabolic process
ENSG00000198130	HIBCH	EccDNA00001025	EccDNA00001026	EccDNA00001027									3	Nor-1	Nor	3-hydroxyisobutyryl-CoA hydrolase [Source:HGNC Symbol;Acc:HGNC:4908]	Metabolism;Metabolism;Metabolism;Metabolism;Metabolism	Global and overview maps;Global and overview maps;Amino acid metabolism;Carbohydrate metabolism;Metabolism of other amino acids	ko01100//Metabolic pathways;ko01200//Carbon metabolism;ko00280//Valine, leucine and isoleucine degradation;ko00640//Propanoate metabolism;ko00410//beta-Alanine metabolism	K05605;K05605;K05605;K05605;K05605	GO:0005739//mitochondrion;GO:0005759//mitochondrial matrix	GO:0003860//3-hydroxyisobutyryl-CoA hydrolase activity;GO:0016787//hydrolase activity	GO:0006574//valine catabolic process;GO:0009083//branched-chain amino acid catabolic process
ENSG00000179242	CDH4	EccDNA00001133	EccDNA00001134	EccDNA00001135									3	Fgr-1,Nor-2,Nor-3	Fgr,Nor	cadherin 4 [Source:HGNC Symbol;Acc:HGNC:1763]	Environmental Information Processing	Signaling molecules and interaction	ko04514//Cell adhesion molecules (CAMs)	K06797	GO:0005886//plasma membrane;GO:0005887//integral component of plasma membrane;GO:0005913//cell-cell adherens junction;GO:0009986//cell surface;GO:0016020//membrane;GO:0016021//integral component of membrane;GO:0016342//catenin complex	GO:0005509//calcium ion binding;GO:0008092//cytoskeletal protein binding;GO:0042803//protein homodimerization activity;GO:0045296//cadherin binding;GO:0046872//metal ion binding	GO:0000902//cell morphogenesis;GO:0007043//cell-cell junction assembly;GO:0007155//cell adhesion;GO:0007156//homophilic cell adhesion via plasma membrane adhesion molecules;GO:0007157//heterophilic cell-cell adhesion via plasma membrane cell adhesion molecules;GO:0007411//axon guidance;GO:0016339//calcium-dependent cell-cell adhesion via plasma membrane cell adhesion molecules;GO:0034332//adheren…
ENSG00000054611	TBC1D22A	EccDNA00001196	EccDNA00001197	EccDNA00001198									3	Fgr-3,Nor-3	Fgr,Nor	TBC1 domain family member 22A [Source:HGNC Symbol;Acc:HGNC:1309]	-	-	-	-	GO:0005623//cell	GO:0005096//GTPase activator activity;GO:0005515//protein binding;GO:0017137//Rab GTPase binding;GO:0042803//protein homodimerization activity;GO:0071889//14-3-3 protein binding	GO:0006886//intracellular protein transport;GO:0090630//activation of GTPase activity
ENSG00000144619	CNTN4	EccDNA00001208	EccDNA00001209	EccDNA00001210									3	Nor-1,Nor-3	Nor	contactin 4 [Source:HGNC Symbol;Acc:HGNC:2174]	-	-	-	-	GO:0005576//extracellular region;GO:0005886//plasma membrane;GO:0016020//membrane;GO:0030424//axon;GO:0031225//anchored component of membrane	GO:0005515//protein binding;GO:0098632//cell-cell adhesion mediator activity	GO:0007155//cell adhesion;GO:0007156//homophilic cell adhesion via plasma membrane adhesion molecules;GO:0007158//neuron cell-cell adhesion;GO:0007399//nervous system development;GO:0007409//axonogenesis;GO:0007411//axon guidance;GO:0007413//axonal fasciculation;GO:0007420//brain development;GO:0031175//neuron projection development;GO:0045665//negative regulation of neuron differentiation;GO:004…
ENSG00000173950	XXYLT1	EccDNA00001280	EccDNA00001281	EccDNA00001282									3	Fgr-1	Fgr	xyloside xylosyltransferase 1 [Source:HGNC Symbol;Acc:HGNC:26639]	-	-	-	-	GO:0005783//endoplasmic reticulum;GO:0005789//endoplasmic reticulum membrane;GO:0016020//membrane;GO:0016021//integral component of membrane;GO:0030176//integral component of endoplasmic reticulum membrane	GO:0000287//magnesium ion binding;GO:0016740//transferase activity;GO:0016757//transferase activity, transferring glycosyl groups;GO:0030145//manganese ion binding;GO:0035252//UDP-xylosyltransferase activity;GO:0046872//metal ion binding	GO:0016266//O-glycan processing
ENSG00000184985	SORCS2	EccDNA00001295	EccDNA00001296	EccDNA00001297									3	Fgr-3,Nor-2	Fgr,Nor	sortilin related VPS10 domain containing receptor 2 [Source:HGNC Symbol;Acc:HGNC:16698]	-	-	-	-	GO:0005768//endosome;GO:0005886//plasma membrane;GO:0005887//integral component of plasma membrane;GO:0014069//postsynaptic density;GO:0016020//membrane;GO:0016021//integral component of membrane;GO:0030054//cell junction;GO:0030425//dendrite;GO:0030659//cytoplasmic vesicle membrane;GO:0031410//cytoplasmic vesicle;GO:0031901//early endosome membrane;GO:0042995//cell projection;GO:0043005//neuron …	GO:0005515//protein binding;GO:0008188//neuropeptide receptor activity	GO:0006886//intracellular protein transport;GO:0007218//neuropeptide signaling pathway;GO:0060292//long-term synaptic depression
ENSG00000286169	AHRR	EccDNA00001373	EccDNA00001374	EccDNA00001375									3	Fgr-3,Nor-1,Fgr-1	Fgr,Nor	aryl-hydrocarbon receptor repressor [Source:HGNC Symbol;Acc:HGNC:346]	-	-	-	-	GO:0000790//nuclear chromatin;GO:0005634//nucleus;GO:0005654//nucleoplasm;GO:0005737//cytoplasm;GO:0005829//cytosol	GO:0000981//DNA-binding transcription factor activity, RNA polymerase II-specific;GO:0003677//DNA binding;GO:0005509//calcium ion binding;GO:0005515//protein binding;GO:0046983//protein dimerization activity	GO:0000122//negative regulation of transcription by RNA polymerase II;GO:0006355//regulation of transcription, DNA-templated;GO:0006805//xenobiotic metabolic process;GO:0009410//response to xenobiotic stimulus;GO:0045944//positive regulation of transcription by RNA polymerase II
ENSG00000063438	AHRR	EccDNA00001373	EccDNA00001374	EccDNA00001375									3	Fgr-3,Nor-1,Fgr-1	Fgr,Nor	aryl-hydrocarbon receptor repressor [Source:HGNC Symbol;Acc:HGNC:346]	-	-	-	-	GO:0005634//nucleus;GO:0005654//nucleoplasm;GO:0005829//cytosol	GO:0046983//protein dimerization activity	GO:0006355//regulation of transcription, DNA-templated;GO:0006805//xenobiotic metabolic process;GO:0009410//response to xenobiotic stimulus
ENSG00000056097	ZFR	EccDNA00001398	EccDNA00001399	EccDNA00001400									3	Nor-2,Fgr-2	Nor,Fgr	zinc finger RNA binding protein [Source:HGNC Symbol;Acc:HGNC:17277]	-	-	-	-	GO:0005634//nucleus;GO:0005694//chromosome;GO:0005737//cytoplasm	GO:0003676//nucleic acid binding;GO:0003677//DNA binding;GO:0003723//RNA binding;GO:0003725//double-stranded RNA binding;GO:0003727//single-stranded RNA binding;GO:0005515//protein binding;GO:0008270//zinc ion binding	GO:0007275//multicellular organism development
ENSG00000229391	HLA-DRB6	EccDNA00001531	EccDNA00001532	EccDNA00001533									3	Nor-2,Fgr-1,Nor-1,Fgr-2,Nor-3	Nor,Fgr	-	-	-	-	-	-	-	-
ENSG00000237686	AL109615.3	EccDNA00001541	EccDNA00001542	EccDNA00001543									3	Fgr-1,Nor-2,Fgr-2	Fgr,Nor	-	-	-	-	-	-	-	-
ENSG00000221866	PLXNA4	EccDNA00001684	EccDNA00001685	EccDNA00001686									3	Nor-1,Nor-2	Nor	plexin A4 [Source:HGNC Symbol;Acc:HGNC:9102]	Organismal Systems	Development	ko04360//Axon guidance	K06820	GO:0002116//semaphorin receptor complex;GO:0005886//plasma membrane;GO:0005887//integral component of plasma membrane;GO:0016020//membrane;GO:0016021//integral component of membrane	GO:0005515//protein binding;GO:0017154//semaphorin receptor activity	GO:0007162//negative regulation of cell adhesion;GO:0007165//signal transduction;GO:0007399//nervous system development;GO:0007411//axon guidance;GO:0008045//motor neuron axon guidance;GO:0008360//regulation of cell shape;GO:0021602//cranial nerve morphogenesis;GO:0021610//facial nerve morphogenesis;GO:0021612//facial nerve structural organization;GO:0021615//glossopharyngeal nerve morphogenesis;…
ENSG00000198010	DLGAP2	EccDNA00001726	EccDNA00001727	EccDNA00001728									3	Fgr-2,Nor-1,Nor-2	Fgr,Nor	DLG associated protein 2 [Source:HGNC Symbol;Acc:HGNC:2906]	-	-	-	-	GO:0005883//neurofilament;GO:0005886//plasma membrane;GO:0014069//postsynaptic density;GO:0016020//membrane;GO:0030054//cell junction;GO:0045202//synapse;GO:0045211//postsynaptic membrane	GO:0005515//protein binding	GO:0007270//neuron-neuron synaptic transmission;GO:0023052//signaling
ENSG00000183117	CSMD1	EccDNA00001733	EccDNA00001734	EccDNA00001735									3	Nor-3	Nor	CUB and Sushi multiple domains 1 [Source:HGNC Symbol;Acc:HGNC:14026]	-	-	-	-	GO:0016020//membrane;GO:0016021//integral component of membrane	-	GO:0001964//startle response;GO:0042593//glucose homeostasis
ENSG00000154319	FAM167A	EccDNA00001738	EccDNA00001739	EccDNA00001740									3	Fgr-1,Nor-1,Fgr-3	Fgr,Nor	family with sequence similarity 167 member A [Source:HGNC Symbol;Acc:HGNC:15549]	-	-	-	-	-	GO:0005515//protein binding	-
ENSG00000253535	AC120193.1	EccDNA00001755	EccDNA00001756	EccDNA00001757									3	Nor-1	Nor	-	-	-	-	-	-	-	-
ENSG00000169084	DHRSX	EccDNA00001886	EccDNA00001887	EccDNA00001888									3	Nor-2,Nor-3,Nor-1	Nor	dehydrogenase/reductase X-linked [Source:HGNC Symbol;Acc:HGNC:18399]	-	-	-	-	GO:0005576//extracellular region	GO:0016491//oxidoreductase activity	GO:0010508//positive regulation of autophagy;GO:0055114//oxidation-reduction process
ENSG00000198947	DMD	EccDNA00001898	EccDNA00001899	EccDNA00001900									3	Nor-1,Fgr-3	Nor,Fgr	dystrophin [Source:HGNC Symbol;Acc:HGNC:2928]	Human Diseases;Human Diseases;Human Diseases;Human Diseases	Cardiovascular diseases;Cardiovascular diseases;Cardiovascular diseases;Cardiovascular diseases	ko05414//Dilated cardiomyopathy (DCM);ko05410//Hypertrophic cardiomyopathy (HCM);ko05412//Arrhythmogenic right ventricular cardiomyopathy (ARVC);ko05416//Viral myocarditis	K10366;K10366;K10366;K10366	GO:0005634//nucleus;GO:0005737//cytoplasm;GO:0005741//mitochondrial outer membrane;GO:0005794//Golgi apparatus;GO:0005829//cytosol;GO:0005840//ribosome;GO:0005856//cytoskeleton;GO:0005883//neurofilament;GO:0005886//plasma membrane;GO:0009986//cell surface;GO:0014069//postsynaptic density;GO:0016010//dystrophin-associated glycoprotein complex;GO:0016013//syntrophin complex;GO:0016020//membrane;GO:…	GO:0002162//dystroglycan binding;GO:0003779//actin binding;GO:0005178//integrin binding;GO:0005200//structural constituent of cytoskeleton;GO:0005515//protein binding;GO:0005521//lamin binding;GO:0008270//zinc ion binding;GO:0008307//structural constituent of muscle;GO:0017022//myosin binding;GO:0017166//vinculin binding;GO:0030165//PDZ domain binding;GO:0044877//protein-containing complex bindin…	GO:0001954//positive regulation of cell-matrix adhesion;GO:0002027//regulation of heart rate;GO:0006355//regulation of transcription, DNA-templated;GO:0007010//cytoskeleton organization;GO:0007517//muscle organ development;GO:0007519//skeletal muscle tissue development;GO:0007568//aging;GO:0008065//establishment of blood-nerve barrier;GO:0008284//positive regulation of cell proliferation;GO:00094…
ENSG00000067606	PRKCZ	EccDNA00000004	EccDNA00000005										2	Fgr-2,Nor-1	Fgr,Nor	protein kinase C zeta [Source:HGNC Symbol;Acc:HGNC:9412]	Human Diseases;Cellular Processes;Environmental Information Processing;Organismal Systems;Organismal Systems;Cellular Processes;Environmental Information Processing;Organismal Systems;Human Diseases;Organismal Systems;Organismal Systems;Environmental Information Processing;Human Diseases;Human Diseases;Human Diseases	Infectious diseases;Transport and catabolism;Signal transduction;Immune system;Development;Cellular community - eukaryotes;Signal transduction;Endocrine system;Cardiovascular diseases;Endocrine system;Immune system;Signal transduction;Endocrine and metabolic diseases;Endocrine and metabolic diseases;Endocrine and metabolic diseases	ko05165//Human papillomavirus infection;ko04144//Endocytosis;ko04015//Rap1 signaling pathway;ko04062//Chemokine signaling pathway;ko04360//Axon guidance;ko04530//Tight junction;ko04390//Hippo signaling pathway;ko04910//Insulin signaling pathway;ko05418//Fluid shear stress and atherosclerosis;ko04926//Relaxin signaling pathway;ko04611//Platelet activation;ko04071//Sphingolipid signaling pathway;ko…	K18952;K18952;K18952;K18952;K18952;K18952;K18952;K18952;K18952;K18952;K18952;K18952;K18952;K18952;K18952	GO:0001725//stress fiber;GO:0005634//nucleus;GO:0005635//nuclear envelope;GO:0005737//cytoplasm;GO:0005768//endosome;GO:0005815//microtubule organizing center;GO:0005829//cytosol;GO:0005886//plasma membrane;GO:0005911//cell-cell junction;GO:0005923//bicellular tight junction;GO:0005938//cell cortex;GO:0014069//postsynaptic density;GO:0016020//membrane;GO:0016324//apical plasma membrane;GO:0016363…	GO:0000166//nucleotide binding;GO:0004672//protein kinase activity;GO:0004674//protein serine/threonine kinase activity;GO:0004697//protein kinase C activity;GO:0005515//protein binding;GO:0005524//ATP binding;GO:0015459//potassium channel regulator activity;GO:0016301//kinase activity;GO:0016740//transferase activity;GO:0019901//protein kinase binding;GO:0043274//phospholipase binding;GO:0043560…	GO:0000226//microtubule cytoskeleton organization;GO:0001954//positive regulation of cell-matrix adhesion;GO:0006468//protein phosphorylation;GO:0006954//inflammatory response;GO:0007165//signal transduction;GO:0007166//cell surface receptor signaling pathway;GO:0007179//transforming growth factor beta receptor signaling pathway;GO:0007616//long-term memory;GO:0008284//positive regulation of cell…
ENSG00000215912	TTC34	EccDNA00000007	EccDNA00000008										2	Nor-3,Nor-1	Nor	tetratricopeptide repeat domain 34 [Source:HGNC Symbol;Acc:HGNC:34297]	-	-	-	-	-	GO:0005515//protein binding	-
ENSG00000142611	PRDM16	EccDNA00000009	EccDNA00000010										2	Fgr-1,Fgr-2	Fgr	PR/SET domain 16 [Source:HGNC Symbol;Acc:HGNC:14000]	Organismal Systems	Environmental adaptation	ko04714//Thermogenesis	K22410	GO:0005634//nucleus;GO:0005654//nucleoplasm;GO:0005737//cytoplasm;GO:0005829//cytosol;GO:0016235//aggresome;GO:0017053//transcriptional repressor complex	GO:0003676//nucleic acid binding;GO:0003677//DNA binding;GO:0003713//transcription coactivator activity;GO:0005515//protein binding;GO:0008168//methyltransferase activity;GO:0016740//transferase activity;GO:0018024//histone-lysine N-methyltransferase activity;GO:0033613//activating transcription factor binding;GO:0043565//sequence-specific DNA binding;GO:0046332//SMAD binding;GO:0046872//metal io…	GO:0000122//negative regulation of transcription by RNA polymerase II;GO:0019827//stem cell population maintenance;GO:0022008//neurogenesis;GO:0030154//cell differentiation;GO:0030512//negative regulation of transforming growth factor beta receptor signaling pathway;GO:0032259//methylation;GO:0034968//histone lysine methylation;GO:0035019//somatic stem cell population maintenance;GO:0043457//regu…
ENSG00000189337	KAZN	EccDNA00000026	EccDNA00000027										2	Fgr-3,Fgr-1,Nor-1,Fgr-2,Nor-2,Nor-3	Fgr,Nor	kazrin, periplakin interacting protein [Source:HGNC Symbol;Acc:HGNC:29173]	-	-	-	-	GO:0001533//cornified envelope;GO:0005634//nucleus;GO:0005654//nucleoplasm;GO:0005737//cytoplasm;GO:0005829//cytosol;GO:0005856//cytoskeleton;GO:0016607//nuclear speck;GO:0030054//cell junction;GO:0030057//desmosome	GO:0005515//protein binding	GO:0031424//keratinization;GO:0070268//cornification
ENSG00000133216	EPHB2	EccDNA00000034	EccDNA00000035										2	Nor-1	Nor	EPH receptor B2 [Source:HGNC Symbol;Acc:HGNC:3393]	Organismal Systems	Development	ko04360//Axon guidance	K05111	GO:0005576//extracellular region;GO:0005634//nucleus;GO:0005829//cytosol;GO:0005886//plasma membrane;GO:0005887//integral component of plasma membrane;GO:0016020//membrane;GO:0016021//integral component of membrane;GO:0030424//axon;GO:0030425//dendrite;GO:0042995//cell projection;GO:0043025//neuronal cell body;GO:0043235//receptor complex;GO:0098794//postsynapse;GO:0098978//glutamatergic synapse;…	GO:0000166//nucleotide binding;GO:0001540//amyloid-beta binding;GO:0004672//protein kinase activity;GO:0004713//protein tyrosine kinase activity;GO:0004714//transmembrane receptor protein tyrosine kinase activity;GO:0005003//ephrin receptor activity;GO:0005005//transmembrane-ephrin receptor activity;GO:0005102//signaling receptor binding;GO:0005515//protein binding;GO:0005524//ATP binding;GO:0008…	GO:0000902//cell morphogenesis;GO:0001525//angiogenesis;GO:0001655//urogenital system development;GO:0001933//negative regulation of protein phosphorylation;GO:0006468//protein phosphorylation;GO:0007169//transmembrane receptor protein tyrosine kinase signaling pathway;GO:0007275//multicellular organism development;GO:0007399//nervous system development;GO:0007411//axon guidance;GO:0007413//axona…
ENSG00000127124	HIVEP3	EccDNA00000043	EccDNA00000044										2	Fgr-2,Fgr-1	Fgr	human immunodeficiency virus type I enhancer binding protein 3 [Source:HGNC Symbol;Acc:HGNC:13561]	-	-	-	-	GO:0005634//nucleus;GO:0005737//cytoplasm	GO:0000981//DNA-binding transcription factor activity, RNA polymerase II-specific;GO:0003676//nucleic acid binding;GO:0003677//DNA binding;GO:0046872//metal ion binding	GO:0006357//regulation of transcription by RNA polymerase II;GO:0035914//skeletal muscle cell differentiation;GO:0045893//positive regulation of transcription, DNA-templated
ENSG00000162383	SLC1A7	EccDNA00000048	EccDNA00000049										2	Nor-1	Nor	solute carrier family 1 member 7 [Source:HGNC Symbol;Acc:HGNC:10945]	Organismal Systems	Nervous system	ko04724//Glutamatergic synapse	K05618	GO:0005886//plasma membrane;GO:0016020//membrane;GO:0016021//integral component of membrane;GO:0098793//presynapse	GO:0005313//L-glutamate transmembrane transporter activity;GO:0015293//symporter activity	GO:0001504//neurotransmitter uptake;GO:0006811//ion transport;GO:0006835//dicarboxylic acid transport;GO:0014047//glutamate secretion;GO:0015813//L-glutamate transmembrane transport;GO:0055085//transmembrane transport;GO:0098810//neurotransmitter reuptake
ENSG00000162399	BSND	EccDNA00000052	EccDNA00000053										2	Nor-1,Nor-3,Fgr-1	Nor,Fgr	barttin CLCNK type accessory beta subunit [Source:HGNC Symbol;Acc:HGNC:16512]	-	-	-	-	GO:0005737//cytoplasm;GO:0005886//plasma membrane;GO:0005887//integral component of plasma membrane;GO:0016020//membrane;GO:0016021//integral component of membrane;GO:0016323//basolateral plasma membrane;GO:0032991//protein-containing complex	GO:0005254//chloride channel activity;GO:0017081//chloride channel regulator activity	GO:0006821//chloride transport;GO:0034220//ion transmembrane transport;GO:1902476//chloride transmembrane transport
ENSG00000224363	FP700111.1	EccDNA00000076	EccDNA00000077										2	Nor-3	Nor	-	-	-	-	-	-	-	-
ENSG00000183780	SLC35F3	EccDNA00000102	EccDNA00000103										2	Fgr-3,Nor-2	Fgr,Nor	solute carrier family 35 member F3 [Source:HGNC Symbol;Acc:HGNC:23616]	-	-	-	-	GO:0016020//membrane;GO:0016021//integral component of membrane	-	GO:0015888//thiamine transport
ENSG00000162843	WDR64	EccDNA00000108	EccDNA00000109										2	Fgr-2	Fgr	WD repeat domain 64 [Source:HGNC Symbol;Acc:HGNC:26570]	-	-	-	-	-	GO:0005515//protein binding	-
ENSG00000054277	OPN3	EccDNA00000108	EccDNA00000109										2	Fgr-2	Fgr	opsin 3 [Source:HGNC Symbol;Acc:HGNC:14007]	-	-	-	-	GO:0001750//photoreceptor outer segment;GO:0005887//integral component of plasma membrane;GO:0016020//membrane;GO:0016021//integral component of membrane	GO:0004930//G protein-coupled receptor activity;GO:0008020//G protein-coupled photoreceptor activity;GO:0009881//photoreceptor activity	GO:0007165//signal transduction;GO:0007186//G protein-coupled receptor signaling pathway;GO:0007602//phototransduction;GO:0009583//detection of light stimulus;GO:0009584//detection of visible light;GO:0018298//protein-chromophore linkage;GO:0042752//regulation of circadian rhythm;GO:0050896//response to stimulus;GO:0071482//cellular response to light stimulus
ENSG00000185420	SMYD3	EccDNA00000111	EccDNA00000112										2	Nor-1,Nor-3	Nor	SET and MYND domain containing 3 [Source:HGNC Symbol;Acc:HGNC:15513]	-	-	-	-	GO:0005634//nucleus;GO:0005654//nucleoplasm;GO:0005737//cytoplasm;GO:0005829//cytosol	GO:0000978//RNA polymerase II proximal promoter sequence-specific DNA binding;GO:0000993//RNA polymerase II complex binding;GO:0001162//RNA polymerase II intronic transcription regulatory region sequence-specific DNA binding;GO:0005515//protein binding;GO:0008168//methyltransferase activity;GO:0016740//transferase activity;GO:0018024//histone-lysine N-methyltransferase activity;GO:0046872//metal …	GO:0006325//chromatin organization;GO:0006334//nucleosome assembly;GO:0006469//negative regulation of protein kinase activity;GO:0014904//myotube cell development;GO:0032259//methylation;GO:0033138//positive regulation of peptidyl-serine phosphorylation;GO:0034968//histone lysine methylation;GO:0045184//establishment of protein localization;GO:0045944//positive regulation of transcription by RNA …
ENSG00000185736	ADARB2	EccDNA00000118	EccDNA00000119										2	Fgr-2,Fgr-3	Fgr	adenosine deaminase RNA specific B2 (inactive) [Source:HGNC Symbol;Acc:HGNC:227]	-	-	-	-	GO:0005634//nucleus;GO:0005730//nucleolus;GO:0005737//cytoplasm	GO:0003723//RNA binding;GO:0003725//double-stranded RNA binding;GO:0003726//double-stranded RNA adenosine deaminase activity;GO:0003727//single-stranded RNA binding;GO:0004000//adenosine deaminase activity;GO:0008251//tRNA-specific adenosine deaminase activity;GO:0016787//hydrolase activity;GO:0046872//metal ion binding	GO:0006382//adenosine to inosine editing;GO:0006396//RNA processing;GO:0006397//mRNA processing
ENSG00000134460	IL2RA	EccDNA00000124	EccDNA00000125										2	Nor-1	Nor	interleukin 2 receptor subunit alpha [Source:HGNC Symbol;Acc:HGNC:6008]	Human Diseases;Environmental Information Processing;Environmental Information Processing;Human Diseases;Cellular Processes;Environmental Information Processing;Human Diseases;Organismal Systems;Organismal Systems;Organismal Systems	Cancers;Signal transduction;Signaling molecules and interaction;Infectious diseases;Transport and catabolism;Signal transduction;Infectious diseases;Immune system;Immune system;Immune system	ko05200//Pathways in cancer;ko04151//PI3K-Akt signaling pathway;ko04060//Cytokine-cytokine receptor interaction;ko05166//HTLV-I infection;ko04144//Endocytosis;ko04630//Jak-STAT signaling pathway;ko05162//Measles;ko04659//Th17 cell differentiation;ko04640//Hematopoietic cell lineage;ko04658//Th1 and Th2 cell differentiation	K05068;K05068;K05068;K05068;K05068;K05068;K05068;K05068;K05068;K05068	GO:0005886//plasma membrane;GO:0005893//interleukin-2 receptor complex;GO:0009897//external side of plasma membrane;GO:0009986//cell surface;GO:0016020//membrane;GO:0016021//integral component of membrane	GO:0004911//interleukin-2 receptor activity;GO:0005515//protein binding;GO:0019976//interleukin-2 binding	GO:0000165//MAPK cascade;GO:0002376//immune system process;GO:0002437//inflammatory response to antigenic stimulus;GO:0002664//regulation of T cell tolerance induction;GO:0006915//apoptotic process;GO:0006924//activation-induced cell death of T cells;GO:0006955//immune response;GO:0007166//cell surface receptor signaling pathway;GO:0007219//Notch signaling pathway;GO:0019221//cytokine-mediated si…
ENSG00000183049	CAMK1D	EccDNA00000132	EccDNA00000133										2	Nor-1	Nor	calcium/calmodulin dependent protein kinase ID [Source:HGNC Symbol;Acc:HGNC:19341]	Organismal Systems;Organismal Systems	Endocrine system;Endocrine system	ko04921//Oxytocin signaling pathway;ko04925//Aldosterone synthesis and secretion	K08794;K08794	GO:0005634//nucleus;GO:0005737//cytoplasm	GO:0000166//nucleotide binding;GO:0003824//catalytic activity;GO:0004672//protein kinase activity;GO:0004674//protein serine/threonine kinase activity;GO:0004683//calmodulin-dependent protein kinase activity;GO:0005516//calmodulin binding;GO:0005524//ATP binding;GO:0016301//kinase activity;GO:0016740//transferase activity	GO:0006468//protein phosphorylation;GO:0006954//inflammatory response;GO:0007399//nervous system development;GO:0008152//metabolic process;GO:0010976//positive regulation of neuron projection development;GO:0016310//phosphorylation;GO:0032793//positive regulation of CREB transcription factor activity;GO:0043065//positive regulation of apoptotic process;GO:0043066//negative regulation of apoptotic…
ENSG00000228566	AC013287.1	EccDNA00000152	EccDNA00000153										2	Fgr-3	Fgr	-	-	-	-	-	-	-	-
ENSG00000183230	CTNNA3	EccDNA00000154	EccDNA00000155										2	Nor-2,Nor-3	Nor	catenin alpha 3 [Source:HGNC Symbol;Acc:HGNC:2511]	Human Diseases;Environmental Information Processing;Human Diseases;Organismal Systems;Human Diseases;Cellular Processes;Human Diseases;Human Diseases	Cancers;Signal transduction;Cancers;Immune system;Infectious diseases;Cellular community - eukaryotes;Cardiovascular diseases;Cancers	ko05200//Pathways in cancer;ko04390//Hippo signaling pathway;ko05226//Gastric cancer;ko04670//Leukocyte transendothelial migration;ko05100//Bacterial invasion of epithelial cells;ko04520//Adherens junction;ko05412//Arrhythmogenic right ventricular cardiomyopathy (ARVC);ko05213//Endometrial cancer	K05691;K05691;K05691;K05691;K05691;K05691;K05691;K05691	GO:0005737//cytoplasm;GO:0005856//cytoskeleton;GO:0005912//adherens junction;GO:0005916//fascia adherens;GO:0030027//lamellipodium	GO:0005515//protein binding;GO:0008013//beta-catenin binding;GO:0045296//cadherin binding;GO:0051015//actin filament binding	GO:0007155//cell adhesion;GO:0086073//bundle of His cell-Purkinje myocyte adhesion involved in cell communication;GO:0086091//regulation of heart rate by cardiac conduction;GO:0098609//cell-cell adhesion;GO:0098911//regulation of ventricular cardiac muscle cell action potential
ENSG00000198682	PAPSS2	EccDNA00000161	EccDNA00000162										2	Nor-3	Nor	3'-phosphoadenosine 5'-phosphosulfate synthase 2 [Source:HGNC Symbol;Acc:HGNC:8604]	Metabolism;Metabolism;Metabolism;Metabolism	Global and overview maps;Nucleotide metabolism;Metabolism of other amino acids;Energy metabolism	ko01100//Metabolic pathways;ko00230//Purine metabolism;ko00450//Selenocompound metabolism;ko00920//Sulfur metabolism	K13811;K13811;K13811;K13811	GO:0005829//cytosol	GO:0000166//nucleotide binding;GO:0003824//catalytic activity;GO:0004020//adenylylsulfate kinase activity;GO:0004781//sulfate adenylyltransferase (ATP) activity;GO:0005524//ATP binding;GO:0016301//kinase activity;GO:0016740//transferase activity;GO:0016779//nucleotidyltransferase activity	GO:0000103//sulfate assimilation;GO:0001501//skeletal system development;GO:0007596//blood coagulation;GO:0008152//metabolic process;GO:0016310//phosphorylation;GO:0050428//3'-phosphoadenosine 5'-phosphosulfate biosynthetic process;GO:0060348//bone development
ENSG00000197177	ADGRA1	EccDNA00000197	EccDNA00000198										2	Fgr-3	Fgr	adhesion G protein-coupled receptor A1 [Source:HGNC Symbol;Acc:HGNC:13838]	-	-	-	-	GO:0014069//postsynaptic density;GO:0016020//membrane;GO:0016021//integral component of membrane;GO:0098978//glutamatergic synapse	GO:0004888//transmembrane signaling receptor activity;GO:0004930//G protein-coupled receptor activity	GO:0007165//signal transduction;GO:0007166//cell surface receptor signaling pathway;GO:0007186//G protein-coupled receptor signaling pathway
ENSG00000185101	ANO9	EccDNA00000201	EccDNA00000202										2	Nor-2	Nor	anoctamin 9 [Source:HGNC Symbol;Acc:HGNC:20679]	-	-	-	-	GO:0005886//plasma membrane;GO:0016020//membrane;GO:0016021//integral component of membrane	GO:0005229//intracellular calcium activated chloride channel activity;GO:0005515//protein binding;GO:0017128//phospholipid scramblase activity	GO:0006821//chloride transport;GO:0006869//lipid transport;GO:0034220//ion transmembrane transport;GO:0061588//calcium activated phospholipid scrambling;GO:0061589//calcium activated phosphatidylserine scrambling;GO:0061590//calcium activated phosphatidylcholine scrambling;GO:0061591//calcium activated galactosylceramide scrambling;GO:1902939//negative regulation of intracellular calcium activate…
ENSG00000021762	OSBPL5	EccDNA00000210	EccDNA00000211										2	Fgr-1,Nor-3	Fgr,Nor	oxysterol binding protein like 5 [Source:HGNC Symbol;Acc:HGNC:16392]	Organismal Systems	Digestive system	ko04979//Cholesterol metabolism	K20464	GO:0005783//endoplasmic reticulum;GO:0005789//endoplasmic reticulum membrane;GO:0005829//cytosol;GO:0016020//membrane;GO:0016021//integral component of membrane;GO:0043231//intracellular membrane-bounded organelle	GO:0001786//phosphatidylserine binding;GO:0005548//phospholipid transporter activity;GO:0008142//oxysterol binding;GO:0008289//lipid binding;GO:0015485//cholesterol binding;GO:0032934//sterol binding;GO:0070273//phosphatidylinositol-4-phosphate binding	GO:0006869//lipid transport;GO:0006893//Golgi to plasma membrane transport;GO:0008203//cholesterol metabolic process;GO:0015914//phospholipid transport;GO:0030301//cholesterol transport;GO:0036150//phosphatidylserine acyl-chain remodeling
ENSG00000180210	F2	EccDNA00000222	EccDNA00000223										2	Nor-1,Nor-2,Nor-3	Nor	coagulation factor II, thrombin [Source:HGNC Symbol;Acc:HGNC:3535]	Environmental Information Processing;Cellular Processes;Organismal Systems	Signaling molecules and interaction;Cell motility;Immune system	ko04080//Neuroactive ligand-receptor interaction;ko04810//Regulation of actin cytoskeleton;ko04610//Complement and coagulation cascades	K01313;K01313;K01313	GO:0005576//extracellular region;GO:0005615//extracellular space;GO:0005788//endoplasmic reticulum lumen;GO:0005796//Golgi lumen;GO:0005886//plasma membrane;GO:0009897//external side of plasma membrane;GO:0062023//collagen-containing extracellular matrix;GO:0070062//extracellular exosome;GO:0072562//blood microparticle	GO:0001530//lipopolysaccharide binding;GO:0004252//serine-type endopeptidase activity;GO:0005102//signaling receptor binding;GO:0005509//calcium ion binding;GO:0005515//protein binding;GO:0008047//enzyme activator activity;GO:0008083//growth factor activity;GO:0008201//heparin binding;GO:0008233//peptidase activity;GO:0008236//serine-type peptidase activity;GO:0016787//hydrolase activity;GO:00700…	GO:0001934//positive regulation of protein phosphorylation;GO:0006508//proteolysis;GO:0006888//ER to Golgi vesicle-mediated transport;GO:0006953//acute-phase response;GO:0007166//cell surface receptor signaling pathway;GO:0007186//G protein-coupled receptor signaling pathway;GO:0007275//multicellular organism development;GO:0007596//blood coagulation;GO:0007597//blood coagulation, intrinsic pathw…
ENSG00000197891	SLC22A12	EccDNA00000237	EccDNA00000238										2	Nor-1	Nor	solute carrier family 22 member 12 [Source:HGNC Symbol;Acc:HGNC:17989]	-	-	-	-	GO:0005886//plasma membrane;GO:0016020//membrane;GO:0016021//integral component of membrane;GO:0016324//apical plasma membrane;GO:0031526//brush border membrane;GO:0070062//extracellular exosome	GO:0015143//urate transmembrane transporter activity;GO:0022857//transmembrane transporter activity;GO:0030165//PDZ domain binding	GO:0006811//ion transport;GO:0015711//organic anion transport;GO:0015747//urate transport;GO:0019725//cellular homeostasis;GO:0042493//response to drug;GO:0046415//urate metabolic process;GO:0055085//transmembrane transport
ENSG00000137486	ARRB1	EccDNA00000252	EccDNA00000253										2	Fgr-3	Fgr	arrestin beta 1 [Source:HGNC Symbol;Acc:HGNC:711]	Organismal Systems;Environmental Information Processing;Cellular Processes;Organismal Systems;Organismal Systems;Organismal Systems;Human Diseases;Environmental Information Processing	Sensory system;Signal transduction;Transport and catabolism;Immune system;Endocrine system;Endocrine system;Substance dependence;Signal transduction	ko04740//Olfactory transduction;ko04010//MAPK signaling pathway;ko04144//Endocytosis;ko04062//Chemokine signaling pathway;ko04926//Relaxin signaling pathway;ko04928//Parathyroid hormone synthesis, secretion and action;ko05032//Morphine addiction;ko04340//Hedgehog signaling pathway	K04439;K04439;K04439;K04439;K04439;K04439;K04439;K04439	GO:0000139//Golgi membrane;GO:0000785//chromatin;GO:0005634//nucleus;GO:0005654//nucleoplasm;GO:0005737//cytoplasm;GO:0005765//lysosomal membrane;GO:0005768//endosome;GO:0005829//cytosol;GO:0005886//plasma membrane;GO:0005905//clathrin-coated pit;GO:0014069//postsynaptic density;GO:0016020//membrane;GO:0016323//basolateral plasma membrane;GO:0016604//nuclear body;GO:0030659//cytoplasmic vesicle m…	GO:0001664//G protein-coupled receptor binding;GO:0004857//enzyme inhibitor activity;GO:0005096//GTPase activator activity;GO:0005102//signaling receptor binding;GO:0005159//insulin-like growth factor receptor binding;GO:0005515//protein binding;GO:0008134//transcription factor binding;GO:0019899//enzyme binding;GO:0030276//clathrin binding;GO:0030331//estrogen receptor binding;GO:0031434//mitoge…	GO:0000187//activation of MAPK activity;GO:0001933//negative regulation of protein phosphorylation;GO:0001934//positive regulation of protein phosphorylation;GO:0002031//G protein-coupled receptor internalization;GO:0002092//positive regulation of receptor internalization;GO:0006366//transcription by RNA polymerase II;GO:0006511//ubiquitin-dependent protein catabolic process;GO:0006897//endocytos…
ENSG00000166575	TMEM135	EccDNA00000259	EccDNA00000260										2	Nor-2,Fgr-3	Nor,Fgr	transmembrane protein 135 [Source:HGNC Symbol;Acc:HGNC:26167]	-	-	-	-	GO:0005739//mitochondrion;GO:0005777//peroxisome;GO:0005778//peroxisomal membrane;GO:0005811//lipid droplet;GO:0016020//membrane;GO:0016021//integral component of membrane;GO:0031966//mitochondrial membrane	-	GO:0007031//peroxisome organization;GO:0009409//response to cold;GO:0032094//response to food;GO:0090140//regulation of mitochondrial fission
ENSG00000182667	NTM	EccDNA00000282	EccDNA00000283										2	Fgr-3,Nor-1	Fgr,Nor	neurotrimin [Source:HGNC Symbol;Acc:HGNC:17941]	-	-	-	-	GO:0005576//extracellular region;GO:0005886//plasma membrane;GO:0016020//membrane;GO:0031225//anchored component of membrane	GO:0005515//protein binding	GO:0007155//cell adhesion;GO:0008038//neuron recognition
ENSG00000254573	AP004550.1	EccDNA00000286	EccDNA00000287										2	Nor-2,Fgr-2	Nor,Fgr	-	-	-	-	-	-	-	-
ENSG00000082805	ERC1	EccDNA00000290	EccDNA00000291										2	Fgr-2,Nor-1,Nor-2,Nor-3	Fgr,Nor	ELKS/RAB6-interacting/CAST family member 1 [Source:HGNC Symbol;Acc:HGNC:17072]	Environmental Information Processing	Signal transduction	ko04064//NF-kappa B signaling pathway	K16072	GO:0000139//Golgi membrane;GO:0005737//cytoplasm;GO:0005794//Golgi apparatus;GO:0005813//centrosome;GO:0005815//microtubule organizing center;GO:0005856//cytoskeleton;GO:0008385//IkappaB kinase complex;GO:0016020//membrane;GO:0036064//ciliary basal body;GO:0042734//presynaptic membrane;GO:0045202//synapse	GO:0005515//protein binding;GO:0017137//Rab GTPase binding;GO:0030165//PDZ domain binding;GO:0043522//leucine zipper domain binding;GO:0045296//cadherin binding	GO:0006355//regulation of transcription, DNA-templated;GO:0007252//I-kappaB phosphorylation;GO:0007275//multicellular organism development;GO:0015031//protein transport;GO:0042147//retrograde transport, endosome to Golgi;GO:0043066//negative regulation of apoptotic process;GO:0051092//positive regulation of NF-kappaB transcription factor activity
ENSG00000177359	AC024940.2	EccDNA00000303	EccDNA00000304										2	Fgr-3,Nor-1	Fgr,Nor	-	-	-	-	-	-	-	-
ENSG00000205592	MUC19	EccDNA00000313	EccDNA00000314										2	Nor-1,Fgr-3,Fgr-1	Nor,Fgr	mucin 19, oligomeric [Source:HGNC Symbol;Acc:HGNC:14362]	-	-	-	-	-	-	-
ENSG00000167588	GPD1	EccDNA00000319	EccDNA00000320										2	Fgr-1	Fgr	glycerol-3-phosphate dehydrogenase 1 [Source:HGNC Symbol;Acc:HGNC:4455]	Metabolism	Lipid metabolism	ko00564//Glycerophospholipid metabolism	K00006	GO:0005737//cytoplasm;GO:0005829//cytosol;GO:0009331//glycerol-3-phosphate dehydrogenase complex;GO:0070062//extracellular exosome	GO:0004367//glycerol-3-phosphate dehydrogenase [NAD+] activity;GO:0004368//glycerol-3-phosphate dehydrogenase (quinone) activity;GO:0016491//oxidoreductase activity;GO:0016616//oxidoreductase activity, acting on the CH-OH group of donors, NAD or NADP as acceptor;GO:0042803//protein homodimerization activity;GO:0051287//NAD binding	GO:0005975//carbohydrate metabolic process;GO:0006072//glycerol-3-phosphate metabolic process;GO:0006094//gluconeogenesis;GO:0006116//NADH oxidation;GO:0006127//glycerophosphate shuttle;GO:0006654//phosphatidic acid biosynthetic process;GO:0006734//NADH metabolic process;GO:0045821//positive regulation of glycolytic process;GO:0046168//glycerol-3-phosphate catabolic process;GO:0046486//glycerolip…
ENSG00000272368	AC074032.1	EccDNA00000319	EccDNA00000320										2	Fgr-1	Fgr	-	-	-	-	-	-	-	-
ENSG00000178449	COX14	EccDNA00000319	EccDNA00000320										2	Fgr-1	Fgr	cytochrome c oxidase assembly factor COX14 [Source:HGNC Symbol;Acc:HGNC:28216]	Organismal Systems	Environmental adaptation	ko04714//Thermogenesis	K18181	GO:0005739//mitochondrion;GO:0016020//membrane;GO:0016021//integral component of membrane;GO:0031966//mitochondrial membrane	-	GO:0033617//mitochondrial respiratory chain complex IV assembly
ENSG00000257943	AC084879.1	EccDNA00000341	EccDNA00000342										2	Nor-1	Nor	-	-	-	-	-	-	-	-
ENSG00000139364	TMEM132B	EccDNA00000360	EccDNA00000361										2	Fgr-3	Fgr	transmembrane protein 132B [Source:HGNC Symbol;Acc:HGNC:29397]	-	-	-	-	GO:0005575//cellular_component;GO:0016020//membrane;GO:0016021//integral component of membrane	GO:0003674//molecular_function	GO:0008150//biological_process
ENSG00000276487	AC061709.2	EccDNA00000366	EccDNA00000367										2	Nor-1	Nor	-	-	-	-	-	-	-	-
ENSG00000204603	LINC01257	EccDNA00000370	EccDNA00000371										2	Nor-3,Nor-2	Nor	-	-	-	-	-	-	-	-
ENSG00000177169	ULK1	EccDNA00000372	EccDNA00000373										2	Nor-3	Nor	unc-51 like autophagy activating kinase 1 [Source:HGNC Symbol;Acc:HGNC:12558]	Environmental Information Processing;Cellular Processes;Environmental Information Processing;Organismal Systems;Cellular Processes	Signal transduction;Transport and catabolism;Signal transduction;Aging;Transport and catabolism	ko04150//mTOR signaling pathway;ko04140//Autophagy - animal;ko04152//AMPK signaling pathway;ko04211//Longevity regulating pathway - mammal;ko04137//Mitophagy - animal	K21357;K21357;K21357;K21357;K21357	GO:0000407//phagophore assembly site;GO:0005737//cytoplasm;GO:0005741//mitochondrial outer membrane;GO:0005776//autophagosome;GO:0005789//endoplasmic reticulum membrane;GO:0005829//cytosol;GO:0016020//membrane;GO:0030424//axon;GO:0032045//guanyl-nucleotide exchange factor complex;GO:0034045//phagophore assembly site membrane;GO:0055037//recycling endosome;GO:0097629//extrinsic component of omegas…	GO:0000166//nucleotide binding;GO:0004672//protein kinase activity;GO:0004674//protein serine/threonine kinase activity;GO:0005515//protein binding;GO:0005524//ATP binding;GO:0016301//kinase activity;GO:0016740//transferase activity;GO:0017137//Rab GTPase binding;GO:0042802//identical protein binding;GO:0044877//protein-containing complex binding;GO:0051020//GTPase binding	GO:0000045//autophagosome assembly;GO:0006468//protein phosphorylation;GO:0006914//autophagy;GO:0007165//signal transduction;GO:0007409//axonogenesis;GO:0008104//protein localization;GO:0010506//regulation of autophagy;GO:0010508//positive regulation of autophagy;GO:0016236//macroautophagy;GO:0016241//regulation of macroautophagy;GO:0016310//phosphorylation;GO:0018105//peptidyl-serine phosphoryla…
ENSG00000182870	GALNT9	EccDNA00000375	EccDNA00000376										2	Nor-2,Nor-3	Nor	polypeptide N-acetylgalactosaminyltransferase 9 [Source:HGNC Symbol;Acc:HGNC:4131]	Metabolism;Metabolism	Global and overview maps;Glycan biosynthesis and metabolism	ko01100//Metabolic pathways;ko00512//Mucin type O-glycan biosynthesis	K00710;K00710	GO:0000139//Golgi membrane;GO:0005794//Golgi apparatus;GO:0016020//membrane;GO:0016021//integral component of membrane	GO:0004653//polypeptide N-acetylgalactosaminyltransferase activity;GO:0005515//protein binding;GO:0016740//transferase activity;GO:0016757//transferase activity, transferring glycosyl groups;GO:0030246//carbohydrate binding;GO:0046872//metal ion binding	GO:0006486//protein glycosylation;GO:0006493//protein O-linked glycosylation;GO:0016266//O-glycan processing
ENSG00000139793	MBNL2	EccDNA00000421	EccDNA00000422										2	Fgr-3,Fgr-2,Nor-3,Nor-2	Fgr,Nor	muscleblind like splicing regulator 2 [Source:HGNC Symbol;Acc:HGNC:16746]	-	-	-	-	GO:0005634//nucleus;GO:0005654//nucleoplasm;GO:0005737//cytoplasm	GO:0003723//RNA binding;GO:0046872//metal ion binding	GO:0000381//regulation of alternative mRNA splicing, via spliceosome;GO:0006397//mRNA processing;GO:0008380//RNA splicing;GO:0043484//regulation of RNA splicing
ENSG00000068650	ATP11A	EccDNA00000442	EccDNA00000443										2	Nor-2,Fgr-1	Nor,Fgr	ATPase phospholipid transporting 11A [Source:HGNC Symbol;Acc:HGNC:13552]	-	-	-	-	GO:0005765//lysosomal membrane;GO:0005768//endosome;GO:0005769//early endosome;GO:0005783//endoplasmic reticulum;GO:0005802//trans-Golgi network;GO:0005886//plasma membrane;GO:0016020//membrane;GO:0016021//integral component of membrane;GO:0035579//specific granule membrane;GO:0043231//intracellular membrane-bounded organelle;GO:0055037//recycling endosome;GO:0070821//tertiary granule membrane	GO:0000166//nucleotide binding;GO:0000287//magnesium ion binding;GO:0005515//protein binding;GO:0005524//ATP binding;GO:0046872//metal ion binding	GO:0001701//in utero embryonic development;GO:0006869//lipid transport;GO:0015914//phospholipid transport;GO:0043312//neutrophil degranulation;GO:0045332//phospholipid translocation
ENSG00000184497	TMEM255B	EccDNA00000447	EccDNA00000448										2	Nor-3,Fgr-1	Nor,Fgr	transmembrane protein 255B [Source:HGNC Symbol;Acc:HGNC:28297]	-	-	-	-	GO:0016020//membrane;GO:0016021//integral component of membrane	-	-
ENSG00000129521	EGLN3	EccDNA00000456	EccDNA00000457										2	Fgr-2	Fgr	egl-9 family hypoxia inducible factor 3 [Source:HGNC Symbol;Acc:HGNC:14661]	Human Diseases;Environmental Information Processing;Human Diseases	Cancers;Signal transduction;Cancers	ko05200//Pathways in cancer;ko04066//HIF-1 signaling pathway;ko05211//Renal cell carcinoma	K09592;K09592;K09592	GO:0005634//nucleus;GO:0005654//nucleoplasm;GO:0005737//cytoplasm;GO:0005829//cytosol	GO:0005506//iron ion binding;GO:0005515//protein binding;GO:0016491//oxidoreductase activity;GO:0016705//oxidoreductase activity, acting on paired donors, with incorporation or reduction of molecular oxygen;GO:0016706//oxidoreductase activity, acting on paired donors, with incorporation or reduction of molecular oxygen, 2-oxoglutarate as one donor, and incorporation of one atom each of oxygen int…	GO:0001666//response to hypoxia;GO:0006915//apoptotic process;GO:0006919//activation of cysteine-type endopeptidase activity involved in apoptotic process;GO:0006974//cellular response to DNA damage stimulus;GO:0018126//protein hydroxylation;GO:0018401//peptidyl-proline hydroxylation to 4-hydroxy-L-proline;GO:0042127//regulation of cell proliferation;GO:0043523//regulation of neuron apoptotic pro…
ENSG00000182732	RGS6	EccDNA00000471	EccDNA00000472										2	Fgr-3,Nor-1	Fgr,Nor	regulator of G protein signaling 6 [Source:HGNC Symbol;Acc:HGNC:10002]	-	-	-	-	GO:0005634//nucleus;GO:0005737//cytoplasm;GO:0005829//cytosol;GO:0005886//plasma membrane;GO:0016020//membrane;GO:0019898//extrinsic component of membrane	GO:0003924//GTPase activity;GO:0005096//GTPase activator activity;GO:0005515//protein binding	GO:0007186//G protein-coupled receptor signaling pathway;GO:0008277//regulation of G protein-coupled receptor signaling pathway;GO:0009968//negative regulation of signal transduction;GO:0035556//intracellular signal transduction;GO:0043547//positive regulation of GTPase activity
ENSG00000100629	CEP128	EccDNA00000476	EccDNA00000477										2	Fgr-3	Fgr	centrosomal protein 128 [Source:HGNC Symbol;Acc:HGNC:20359]	-	-	-	-	GO:0000922//spindle pole;GO:0005737//cytoplasm;GO:0005814//centriole;GO:0005815//microtubule organizing center;GO:0005856//cytoskeleton;GO:0120103//centriolar subdistal appendage	-	GO:0008104//protein localization
ENSG00000257622	AL512356.1	EccDNA00000494	EccDNA00000495										2	Nor-1,Nor-2,Fgr-3	Nor,Fgr	-	-	-	-	-	-	-	-
ENSG00000184916	JAG2	EccDNA00000494	EccDNA00000495										2	Nor-1,Nor-2,Fgr-3	Nor,Fgr	jagged canonical Notch ligand 2 [Source:HGNC Symbol;Acc:HGNC:6189]	Human Diseases;Human Diseases;Human Diseases;Organismal Systems;Environmental Information Processing	Cancers;Cancers;Drug resistance;Immune system;Signal transduction	ko05200//Pathways in cancer;ko05224//Breast cancer;ko01522//Endocrine resistance;ko04658//Th1 and Th2 cell differentiation;ko04330//Notch signaling pathway	K21635;K21635;K21635;K21635;K21635	GO:0005886//plasma membrane;GO:0005887//integral component of plasma membrane;GO:0016020//membrane;GO:0016021//integral component of membrane	GO:0005112//Notch binding;GO:0005509//calcium ion binding;GO:0005515//protein binding;GO:0008083//growth factor activity	GO:0001501//skeletal system development;GO:0001701//in utero embryonic development;GO:0003016//respiratory system process;GO:0007154//cell communication;GO:0007219//Notch signaling pathway;GO:0007275//multicellular organism development;GO:0007283//spermatogenesis;GO:0009912//auditory receptor cell fate commitment;GO:0016331//morphogenesis of embryonic epithelium;GO:0030154//cell differentiation;G…
ENSG00000174450	GOLGA6L2	EccDNA00000514	EccDNA00000515										2	Nor-1,Nor-3,Fgr-3	Nor,Fgr	golgin A6 family like 2 [Source:HGNC Symbol;Acc:HGNC:26695]	-	-	-	-	GO:0005794//Golgi apparatus	-	-
ENSG00000182256	GABRG3	EccDNA00000519	EccDNA00000520										2	Fgr-3	Fgr	gamma-aminobutyric acid type A receptor gamma3 subunit [Source:HGNC Symbol;Acc:HGNC:4088]	Environmental Information Processing;Organismal Systems;Human Diseases;Organismal Systems;Human Diseases	Signaling molecules and interaction;Nervous system;Substance dependence;Nervous system;Substance dependence	ko04080//Neuroactive ligand-receptor interaction;ko04723//Retrograde endocannabinoid signaling;ko05032//Morphine addiction;ko04727//GABAergic synapse;ko05033//Nicotine addiction	K05186;K05186;K05186;K05186;K05186	GO:0005886//plasma membrane;GO:0005887//integral component of plasma membrane;GO:0016020//membrane;GO:0016021//integral component of membrane;GO:0030054//cell junction;GO:0032590//dendrite membrane;GO:0034707//chloride channel complex;GO:0043005//neuron projection;GO:0045202//synapse;GO:0045211//postsynaptic membrane;GO:0098794//postsynapse;GO:0098982//GABA-ergic synapse;GO:0099699//integral comp…	GO:0004888//transmembrane signaling receptor activity;GO:0004890//GABA-A receptor activity;GO:0005216//ion channel activity;GO:0005230//extracellular ligand-gated ion channel activity;GO:0005237//inhibitory extracellular ligand-gated ion channel activity;GO:0005254//chloride channel activity;GO:0008503//benzodiazepine receptor activity;GO:0022851//GABA-gated chloride ion channel activity;GO:19043…	GO:0006811//ion transport;GO:0006821//chloride transport;GO:0007165//signal transduction;GO:0007214//gamma-aminobutyric acid signaling pathway;GO:0007268//chemical synaptic transmission;GO:0034220//ion transmembrane transport;GO:0042391//regulation of membrane potential;GO:0042493//response to drug;GO:0050877//nervous system process;GO:0051932//synaptic transmission, GABAergic;GO:0060078//regulat…
ENSG00000187720	THSD4	EccDNA00000537	EccDNA00000538										2	Nor-1,Fgr-3	Nor,Fgr	thrombospondin type 1 domain containing 4 [Source:HGNC Symbol;Acc:HGNC:25835]	-	-	-	-	GO:0001527//microfibril;GO:0005576//extracellular region;GO:0031012//extracellular matrix;GO:0062023//collagen-containing extracellular matrix;GO:0070062//extracellular exosome	GO:0005201//extracellular matrix structural constituent;GO:0008233//peptidase activity;GO:0016787//hydrolase activity	GO:0006508//proteolysis;GO:0048251//elastic fiber assembly
ENSG00000169330	MINAR1	EccDNA00000541	EccDNA00000542										2	Nor-2	Nor	membrane integral NOTCH2 associated receptor 1 [Source:HGNC Symbol;Acc:HGNC:29172]	-	-	-	-	GO:0005886//plasma membrane;GO:0016020//membrane;GO:0016021//integral component of membrane	GO:0005515//protein binding	GO:0001525//angiogenesis;GO:0008285//negative regulation of cell proliferation;GO:0010977//negative regulation of neuron projection development;GO:0016525//negative regulation of angiogenesis;GO:0030308//negative regulation of cell growth;GO:0031397//negative regulation of protein ubiquitination;GO:0032007//negative regulation of TOR signaling
ENSG00000257060	AC091078.1	EccDNA00000549	EccDNA00000550										2	Fgr-3	Fgr	-	-	-	-	-	-	-	-
ENSG00000103426	CORO7-PAM16	EccDNA00000558	EccDNA00000559										2	Fgr-3,Nor-3	Fgr,Nor	CORO7-PAM16 readthrough [Source:HGNC Symbol;Acc:HGNC:44424]	-	-	-	-	GO:0005794//Golgi apparatus	GO:0005515//protein binding	-
ENSG00000217930	PAM16	EccDNA00000558	EccDNA00000559										2	Fgr-3,Nor-3	Fgr,Nor	presequence translocase associated motor 16 [Source:HGNC Symbol;Acc:HGNC:29679]	-	-	-	-	GO:0001405//PAM complex, Tim23 associated import motor;GO:0005739//mitochondrion;GO:0005743//mitochondrial inner membrane;GO:0005744//TIM23 mitochondrial import inner membrane translocase complex;GO:0005759//mitochondrial matrix;GO:0016020//membrane;GO:0031314//extrinsic component of mitochondrial inner membrane;GO:0032991//protein-containing complex	GO:0005515//protein binding	GO:0001503//ossification;GO:0015031//protein transport;GO:0030150//protein import into mitochondrial matrix;GO:0032780//negative regulation of ATPase activity;GO:0043066//negative regulation of apoptotic process;GO:0090201//negative regulation of release of cytochrome c from mitochondria;GO:1902511//negative regulation of apoptotic DNA fragmentation
ENSG00000103042	SLC38A7	EccDNA00000583	EccDNA00000584										2	Nor-3	Nor	solute carrier family 38 member 7 [Source:HGNC Symbol;Acc:HGNC:25582]	-	-	-	-	GO:0016020//membrane;GO:0016021//integral component of membrane;GO:0030424//axon;GO:0043025//neuronal cell body	GO:0005290//L-histidine transmembrane transporter activity;GO:0005313//L-glutamate transmembrane transporter activity;GO:0005515//protein binding;GO:0015171//amino acid transmembrane transporter activity;GO:0015179//L-amino acid transmembrane transporter activity;GO:0015180//L-alanine transmembrane transporter activity;GO:0015182//L-asparagine transmembrane transporter activity;GO:0015183//L-aspa…	GO:0003333//amino acid transmembrane transport;GO:0006811//ion transport;GO:0006814//sodium ion transport;GO:0006865//amino acid transport;GO:0006867//asparagine transport;GO:0006868//glutamine transport;GO:0015803//branched-chain amino acid transport;GO:0015804//neutral amino acid transport;GO:0015808//L-alanine transport;GO:0015813//L-glutamate transmembrane transport;GO:0015821//methionine tra…
ENSG00000197943	PLCG2	EccDNA00000593	EccDNA00000594										2	Nor-2,Fgr-3	Nor,Fgr	phospholipase C gamma 2 [Source:HGNC Symbol;Acc:HGNC:9066]	Metabolism;Human Diseases;Environmental Information Processing;Human Diseases;Human Diseases;Human Diseases;Environmental Information Processing;Organismal Systems;Human Diseases;Human Diseases;Environmental Information Processing;Organismal Systems;Organismal Systems;Organismal Systems;Organismal Systems;Organismal Systems;Organismal Systems;Organismal Systems;Environmental Information Processin…	Global and overview maps;Cancers;Signal transduction;Infectious diseases;Cancers;Infectious diseases;Signal transduction;Development;Cancers;Cancers;Signal transduction;Immune system;Development;Immune system;Nervous system;Endocrine system;Immune system;Immune system;Signal transduction;Signal transduction;Sensory system;Endocrine and metabolic diseases;Signal transduction;Immune system;Signal t…	ko01100//Metabolic pathways;ko05200//Pathways in cancer;ko04014//Ras signaling pathway;ko05169//Epstein-Barr virus infection;ko05205//Proteoglycans in cancer;ko05167//Kaposi sarcoma-associated herpesvirus infection;ko04020//Calcium signaling pathway;ko04360//Axon guidance;ko05225//Hepatocellular carcinoma;ko05206//MicroRNAs in cancer;ko04072//Phospholipase D signaling pathway;ko04650//Natural kil…	K05859;K05859;K05859;K05859;K05859;K05859;K05859;K05859;K05859;K05859;K05859;K05859;K05859;K05859;K05859;K05859;K05859;K05859;K05859;K05859;K05859;K05859;K05859;K05859;K05859;K05859;K05859;K05859;K05859;K05859;K05859;K05859;K05859;K05859	GO:0005829//cytosol;GO:0005886//plasma membrane;GO:0070062//extracellular exosome	GO:0001784//phosphotyrosine residue binding;GO:0004435//phosphatidylinositol phospholipase C activity;GO:0004629//phospholipase C activity;GO:0005515//protein binding;GO:0008081//phosphoric diester hydrolase activity;GO:0016787//hydrolase activity	GO:0002092//positive regulation of receptor internalization;GO:0002223//stimulatory C-type lectin receptor signaling pathway;GO:0002316//follicular B cell differentiation;GO:0006629//lipid metabolic process;GO:0006661//phosphatidylinositol biosynthetic process;GO:0007165//signal transduction;GO:0009395//phospholipid catabolic process;GO:0010468//regulation of gene expression;GO:0010634//positive …
ENSG00000261218	AC099524.1	EccDNA00000593	EccDNA00000594										2	Nor-2,Fgr-3	Nor,Fgr	-	-	-	-	-	-	-	-
ENSG00000141002	TCF25	EccDNA00000601	EccDNA00000602										2	Fgr-3,Nor-2	Fgr,Nor	transcription factor 25 [Source:HGNC Symbol;Acc:HGNC:29181]	-	-	-	-	GO:0005634//nucleus	GO:0003677//DNA binding;GO:0003700//DNA-binding transcription factor activity;GO:0005515//protein binding	GO:0000122//negative regulation of transcription by RNA polymerase II;GO:0007507//heart development
ENSG00000268320	SCGB1C2	EccDNA00000603	EccDNA00000604										2	Fgr-2	Fgr	secretoglobin family 1C member 2 [Source:HGNC Symbol;Acc:HGNC:51242]	-	-	-	-	GO:0005576//extracellular region	-	-
ENSG00000070366	SMG6	EccDNA00000606	EccDNA00000607										2	Nor-1	Nor	SMG6 nonsense mediated mRNA decay factor [Source:HGNC Symbol;Acc:HGNC:17809]	Genetic Information Processing	Translation	ko03015//mRNA surveillance pathway	K11124	GO:0000781//chromosome, telomeric region;GO:0005634//nucleus;GO:0005694//chromosome;GO:0005697//telomerase holoenzyme complex;GO:0005730//nucleolus;GO:0005737//cytoplasm;GO:0005829//cytosol;GO:0035145//exon-exon junction complex	GO:0003677//DNA binding;GO:0003723//RNA binding;GO:0004518//nuclease activity;GO:0004519//endonuclease activity;GO:0004521//endoribonuclease activity;GO:0005515//protein binding;GO:0016787//hydrolase activity;GO:0042162//telomeric DNA binding;GO:0043021//ribonucleoprotein complex binding;GO:0046872//metal ion binding;GO:0070034//telomerase RNA binding;GO:0070182//DNA polymerase binding	GO:0000184//nuclear-transcribed mRNA catabolic process, nonsense-mediated decay;GO:0006406//mRNA export from nucleus;GO:0007004//telomere maintenance via telomerase;GO:0032204//regulation of telomere maintenance;GO:0032210//regulation of telomere maintenance via telomerase;GO:0035303//regulation of dephosphorylation;GO:0051972//regulation of telomerase activity;GO:0090305//nucleic acid phosphodie…
ENSG00000214514	KRT42P	EccDNA00000774	EccDNA00000775										2	Nor-1,Nor-2	Nor	-	-	-	-	-	-	-	-
ENSG00000173917	HOXB2	EccDNA00000777	EccDNA00000778										2	Fgr-2,Nor-1,Nor-2,Nor-3,Fgr-3,Fgr-1	Fgr,Nor	homeobox B2 [Source:HGNC Symbol;Acc:HGNC:5113]	-	-	-	-	GO:0000790//nuclear chromatin;GO:0005634//nucleus;GO:0005654//nucleoplasm;GO:0005829//cytosol;GO:0016607//nuclear speck	GO:0000978//RNA polymerase II proximal promoter sequence-specific DNA binding;GO:0000981//DNA-binding transcription factor activity, RNA polymerase II-specific;GO:0001228//DNA-binding transcription activator activity, RNA polymerase II-specific;GO:0003677//DNA binding;GO:0003700//DNA-binding transcription factor activity;GO:0043565//sequence-specific DNA binding	GO:0000122//negative regulation of transcription by RNA polymerase II;GO:0002011//morphogenesis of an epithelial sheet;GO:0006355//regulation of transcription, DNA-templated;GO:0007275//multicellular organism development;GO:0008015//blood circulation;GO:0009952//anterior/posterior pattern specification;GO:0009953//dorsal/ventral pattern formation;GO:0021569//rhombomere 3 development;GO:0021570//r…
ENSG00000175711	B3GNTL1	EccDNA00000793	EccDNA00000794										2	Nor-2,Nor-3	Nor	UDP-GlcNAc:betaGal beta-1,3-N-acetylglucosaminyltransferase like 1 [Source:HGNC Symbol;Acc:HGNC:21727]	-	-	-	-	-	GO:0016740//transferase activity;GO:0016757//transferase activity, transferring glycosyl groups	-
ENSG00000266602	AP005262.2	EccDNA00000798	EccDNA00000799										2	Nor-1	Nor	-	-	-	-	-	-	-	-
ENSG00000263745	AP005230.1	EccDNA00000798	EccDNA00000799										2	Nor-1	Nor	-	-	-	-	-	-	-	-
ENSG00000267374	MIR924HG	EccDNA00000815	EccDNA00000816										2	Fgr-3	Fgr	-	-	-	-	-	-	-	-
ENSG00000197971	MBP	EccDNA00000826	EccDNA00000827										2	Fgr-2,Nor-3	Fgr,Nor	myelin basic protein [Source:HGNC Symbol;Acc:HGNC:6925]	-	-	-	-	GO:0005634//nucleus;GO:0005886//plasma membrane;GO:0009986//cell surface;GO:0016020//membrane;GO:0032991//protein-containing complex;GO:0033269//internode region of axon;GO:0042995//cell projection;GO:0043025//neuronal cell body;GO:0043209//myelin sheath;GO:0043218//compact myelin;GO:0071944//cell periphery	GO:0002020//protease binding;GO:0005515//protein binding;GO:0005516//calmodulin binding;GO:0019911//structural constituent of myelin sheath	GO:0000165//MAPK cascade;GO:0006955//immune response;GO:0007268//chemical synaptic transmission;GO:0007417//central nervous system development;GO:0007605//sensory perception of sound;GO:0008366//axon ensheathment;GO:0009636//response to toxic substance;GO:0021762//substantia nigra development;GO:0034115//negative regulation of heterotypic cell-cell adhesion;GO:0035633//maintenance of permeability…
ENSG00000265843	LINC01029	EccDNA00000829	EccDNA00000830										2	Fgr-1	Fgr	-	-	-	-	-	-	-	-
ENSG00000178342	KCNG2	EccDNA00000839	EccDNA00000840										2	Nor-1,Fgr-1	Nor,Fgr	potassium voltage-gated channel modifier subfamily G member 2 [Source:HGNC Symbol;Acc:HGNC:6249]	-	-	-	-	GO:0005886//plasma membrane;GO:0008076//voltage-gated potassium channel complex;GO:0016020//membrane;GO:0016021//integral component of membrane;GO:0070062//extracellular exosome	GO:0005216//ion channel activity;GO:0005244//voltage-gated ion channel activity;GO:0005249//voltage-gated potassium channel activity;GO:0005251//delayed rectifier potassium channel activity;GO:0005267//potassium channel activity;GO:0005515//protein binding	GO:0006811//ion transport;GO:0006813//potassium ion transport;GO:0008016//regulation of heart contraction;GO:0034765//regulation of ion transmembrane transport;GO:0050796//regulation of insulin secretion;GO:0051260//protein homooligomerization;GO:0055085//transmembrane transport;GO:0071805//potassium ion transmembrane transport
ENSG00000099822	HCN2	EccDNA00000845	EccDNA00000846										2	Nor-1,Nor-2	Nor	hyperpolarization activated cyclic nucleotide gated potassium and sodium channel 2 [Source:HGNC Symbol;Acc:HGNC:4846]	Environmental Information Processing	Signal transduction	ko04024//cAMP signaling pathway	K04955	GO:0005886//plasma membrane;GO:0005887//integral component of plasma membrane;GO:0008076//voltage-gated potassium channel complex;GO:0016020//membrane;GO:0016021//integral component of membrane;GO:0098855//HCN channel complex	GO:0000166//nucleotide binding;GO:0005216//ion channel activity;GO:0005222//intracellular cAMP-activated cation channel activity;GO:0005244//voltage-gated ion channel activity;GO:0005248//voltage-gated sodium channel activity;GO:0005249//voltage-gated potassium channel activity;GO:0005267//potassium channel activity;GO:0005272//sodium channel activity;GO:0005515//protein binding;GO:0030552//cAMP …	GO:0006811//ion transport;GO:0006813//potassium ion transport;GO:0006814//sodium ion transport;GO:0007267//cell-cell signaling;GO:0034765//regulation of ion transmembrane transport;GO:0035725//sodium ion transmembrane transport;GO:0042391//regulation of membrane potential;GO:0055085//transmembrane transport;GO:0071320//cellular response to cAMP;GO:0071321//cellular response to cGMP;GO:0071805//po…
ENSG00000181240	SLC25A41	EccDNA00000855	EccDNA00000856										2	Fgr-2,Nor-2	Fgr,Nor	solute carrier family 25 member 41 [Source:HGNC Symbol;Acc:HGNC:28533]	-	-	-	-	GO:0005739//mitochondrion;GO:0005743//mitochondrial inner membrane;GO:0016020//membrane;GO:0016021//integral component of membrane	GO:0005347//ATP transmembrane transporter activity;GO:0022857//transmembrane transporter activity	GO:0015867//ATP transport;GO:0055085//transmembrane transport
ENSG00000105143	SLC1A6	EccDNA00000863	EccDNA00000864										2	Nor-1	Nor	solute carrier family 1 member 6 [Source:HGNC Symbol;Acc:HGNC:10944]	Organismal Systems	Nervous system	ko04724//Glutamatergic synapse	K05617	GO:0005794//Golgi apparatus;GO:0005886//plasma membrane;GO:0005887//integral component of plasma membrane;GO:0016020//membrane;GO:0016021//integral component of membrane;GO:0045111//intermediate filament cytoskeleton;GO:0098978//glutamatergic synapse;GO:0099056//integral component of presynaptic membrane	GO:0005313//L-glutamate transmembrane transporter activity;GO:0005314//high-affinity glutamate transmembrane transporter activity;GO:0015183//L-aspartate transmembrane transporter activity;GO:0015293//symporter activity;GO:0046872//metal ion binding	GO:0001504//neurotransmitter uptake;GO:0006811//ion transport;GO:0006865//amino acid transport;GO:0007268//chemical synaptic transmission;GO:0014047//glutamate secretion;GO:0015810//aspartate transmembrane transport;GO:0015813//L-glutamate transmembrane transport;GO:0042391//regulation of membrane potential;GO:0055085//transmembrane transport;GO:0070778//L-aspartate transmembrane transport;GO:009…
ENSG00000130477	UNC13A	EccDNA00000870	EccDNA00000871										2	Fgr-3,Fgr-1	Fgr	unc-13 homolog A [Source:HGNC Symbol;Acc:HGNC:23150]	Organismal Systems	Nervous system	ko04721//Synaptic vesicle cycle	K15293	GO:0005737//cytoplasm;GO:0005886//plasma membrane;GO:0016020//membrane;GO:0030054//cell junction;GO:0030424//axon;GO:0030672//synaptic vesicle membrane;GO:0031594//neuromuscular junction;GO:0042734//presynaptic membrane;GO:0043005//neuron projection;GO:0043195//terminal bouton;GO:0044305//calyx of Held;GO:0045202//synapse;GO:0048786//presynaptic active zone;GO:0098793//presynapse;GO:0098831//pres…	GO:0005509//calcium ion binding;GO:0005516//calmodulin binding;GO:0005543//phospholipid binding;GO:0017075//syntaxin-1 binding;GO:0019992//diacylglycerol binding;GO:0046872//metal ion binding	GO:0001956//positive regulation of neurotransmitter secretion;GO:0006887//exocytosis;GO:0007268//chemical synaptic transmission;GO:0007269//neurotransmitter secretion;GO:0007528//neuromuscular junction development;GO:0016079//synaptic vesicle exocytosis;GO:0016081//synaptic vesicle docking;GO:0016082//synaptic vesicle priming;GO:0016188//synaptic vesicle maturation;GO:0030154//cell differentiatio…
ENSG00000233836	AC139769.1	EccDNA00000876	EccDNA00000877										2	Fgr-2	Fgr	-	-	-	-	-	-	-	-
ENSG00000170956	CEACAM3	EccDNA00000897	EccDNA00000898										2	Nor-3,Fgr-1,Fgr-2,Nor-2	Nor,Fgr	carcinoembryonic antigen related cell adhesion molecule 3 [Source:HGNC Symbol;Acc:HGNC:1815]	-	-	-	-	GO:0005886//plasma membrane;GO:0016020//membrane;GO:0016021//integral component of membrane;GO:0035579//specific granule membrane	-	GO:0043312//neutrophil degranulation;GO:0050900//leukocyte migration
ENSG00000167633	KIR3DL1	EccDNA00000906	EccDNA00000907										2	Fgr-2,Fgr-3,Nor-2	Fgr,Nor	killer cell immunoglobulin like receptor, three Ig domains and long cytoplasmic tail 1 [Source:HGNC Symbol;Acc:HGNC:6338]	Organismal Systems;Organismal Systems;Human Diseases	Immune system;Immune system;Immune diseases	ko04650//Natural killer cell mediated cytotoxicity;ko04612//Antigen processing and presentation;ko05332//Graft-versus-host disease	K07980;K07980;K07980	GO:0005886//plasma membrane;GO:0005887//integral component of plasma membrane;GO:0016020//membrane;GO:0016021//integral component of membrane	GO:0005515//protein binding;GO:0030109//HLA-B specific inhibitory MHC class I receptor activity	GO:0006955//immune response;GO:0042267//natural killer cell mediated cytotoxicity;GO:0050776//regulation of immune response
ENSG00000189013	KIR2DL4	EccDNA00000906	EccDNA00000907										2	Fgr-2,Fgr-3,Nor-2	Fgr,Nor	killer cell immunoglobulin like receptor, two Ig domains and long cytoplasmic tail 4 [Source:HGNC Symbol;Acc:HGNC:6332]	Cellular Processes;Organismal Systems;Organismal Systems	Cell growth and death;Immune system;Immune system	ko04218//Cellular senescence;ko04650//Natural killer cell mediated cytotoxicity;ko04612//Antigen processing and presentation	K07981;K07981;K07981	GO:0005768//endosome;GO:0005886//plasma membrane;GO:0005887//integral component of plasma membrane;GO:0016020//membrane;GO:0016021//integral component of membrane;GO:0031901//early endosome membrane	GO:0004888//transmembrane signaling receptor activity;GO:0005515//protein binding;GO:0032394//MHC class Ib receptor activity	GO:0002729//positive regulation of natural killer cell cytokine production;GO:0006968//cellular defense response;GO:0007165//signal transduction;GO:0045953//negative regulation of natural killer cell mediated cytotoxicity;GO:0050776//regulation of immune response;GO:2000774//positive regulation of cellular senescence
ENSG00000125498	KIR2DL1	EccDNA00000906	EccDNA00000907										2	Fgr-2,Fgr-3,Nor-2	Fgr,Nor	killer cell immunoglobulin like receptor, two Ig domains and long cytoplasmic tail 1 [Source:HGNC Symbol;Acc:HGNC:6329]	Cellular Processes;Organismal Systems;Organismal Systems;Human Diseases	Cell growth and death;Immune system;Immune system;Immune diseases	ko04218//Cellular senescence;ko04650//Natural killer cell mediated cytotoxicity;ko04612//Antigen processing and presentation;ko05332//Graft-versus-host disease	K07981;K07981;K07981;K07981	GO:0005886//plasma membrane;GO:0005887//integral component of plasma membrane;GO:0016020//membrane;GO:0016021//integral component of membrane	GO:0005515//protein binding;GO:0038023//signaling receptor activity	GO:0002769//natural killer cell inhibitory signaling pathway;GO:0006955//immune response;GO:0050776//regulation of immune response
ENSG00000221957	KIR2DS4	EccDNA00000906	EccDNA00000907										2	Fgr-2,Fgr-3,Nor-2	Fgr,Nor	killer cell immunoglobulin like receptor, two Ig domains and short cytoplasmic tail 4 [Source:HGNC Symbol;Acc:HGNC:6336]	Organismal Systems;Organismal Systems	Immune system;Immune system	ko04650//Natural killer cell mediated cytotoxicity;ko04612//Antigen processing and presentation	K07982;K07982	-	-	-
ENSG00000215765	AC245128.1	EccDNA00000906	EccDNA00000907										2	Fgr-2,Fgr-3,Nor-2	Fgr,Nor	-	-	-	-	-	-	-	-
ENSG00000105048	TNNT1	EccDNA00000908	EccDNA00000909										2	Fgr-2	Fgr	troponin T1, slow skeletal type [Source:HGNC Symbol;Acc:HGNC:11948]	-	-	-	-	GO:0005829//cytosol;GO:0005861//troponin complex	GO:0005509//calcium ion binding;GO:0005515//protein binding;GO:0005523//tropomyosin binding;GO:0030899//calcium-dependent ATPase activity;GO:0031014//troponin T binding	GO:0003009//skeletal muscle contraction;GO:0006936//muscle contraction;GO:0006937//regulation of muscle contraction;GO:0014883//transition between fast and slow fiber;GO:0030049//muscle filament sliding;GO:0031444//slow-twitch skeletal muscle fiber contraction;GO:0045214//sarcomere organization;GO:0045932//negative regulation of muscle contraction;GO:0060048//cardiac muscle contraction
ENSG00000135636	DYSF	EccDNA00000960	EccDNA00000961										2	Nor-3,Fgr-3,Nor-2	Nor,Fgr	dysferlin [Source:HGNC Symbol;Acc:HGNC:3097]	-	-	-	-	GO:0005634//nucleus;GO:0005768//endosome;GO:0005769//early endosome;GO:0005770//late endosome;GO:0005794//Golgi apparatus;GO:0005815//microtubule organizing center;GO:0005874//microtubule;GO:0005886//plasma membrane;GO:0016020//membrane;GO:0016021//integral component of membrane;GO:0030027//lamellipodium;GO:0030139//endocytic vesicle;GO:0030315//T-tubule;GO:0030659//cytoplasmic vesicle membrane;G…	GO:0005509//calcium ion binding;GO:0005515//protein binding;GO:0005543//phospholipid binding;GO:0005544//calcium-dependent phospholipid binding;GO:0008017//microtubule binding;GO:0008289//lipid binding;GO:0043014//alpha-tubulin binding;GO:0046872//metal ion binding	GO:0001525//angiogenesis;GO:0001778//plasma membrane repair;GO:0001938//positive regulation of endothelial cell proliferation;GO:0002280//monocyte activation involved in immune response;GO:0002281//macrophage activation involved in immune response;GO:0006071//glycerol metabolic process;GO:0006906//vesicle fusion;GO:0006936//muscle contraction;GO:0010629//negative regulation of gene expression;GO:…
ENSG00000172086	KRCC1	EccDNA00000976	EccDNA00000977										2	Nor-2	Nor	lysine rich coiled-coil 1 [Source:HGNC Symbol;Acc:HGNC:28039]	-	-	-	-	-	-	-
ENSG00000286481	AC011246.1	EccDNA00000996	EccDNA00000997										2	Fgr-1	Fgr	-	-	-	-	-	-	-	-
ENSG00000163166	IWS1	EccDNA00001000	EccDNA00001001										2	Fgr-1	Fgr	interacts with SUPT6H, CTD assembly factor 1 [Source:HGNC Symbol;Acc:HGNC:25467]	-	-	-	-	GO:0005634//nucleus;GO:0005654//nucleoplasm	GO:0005515//protein binding	GO:0006366//transcription by RNA polymerase II;GO:0006368//transcription elongation from RNA polymerase II promoter;GO:0006397//mRNA processing;GO:0008380//RNA splicing;GO:0010793//regulation of mRNA export from nucleus;GO:0050684//regulation of mRNA processing;GO:0051028//mRNA transport;GO:0090239//regulation of histone H4 acetylation;GO:2001253//regulation of histone H3-K36 trimethylation
ENSG00000184611	KCNH7	EccDNA00001012	EccDNA00001013										2	Nor-3	Nor	potassium voltage-gated channel subfamily H member 7 [Source:HGNC Symbol;Acc:HGNC:18863]	-	-	-	-	GO:0005886//plasma membrane;GO:0005887//integral component of plasma membrane;GO:0016020//membrane;GO:0016021//integral component of membrane	GO:0005216//ion channel activity;GO:0005244//voltage-gated ion channel activity;GO:0005249//voltage-gated potassium channel activity;GO:0005267//potassium channel activity	GO:0006811//ion transport;GO:0006813//potassium ion transport;GO:0034220//ion transmembrane transport;GO:0034765//regulation of ion transmembrane transport;GO:0042391//regulation of membrane potential;GO:0055085//transmembrane transport;GO:0071805//potassium ion transmembrane transport
ENSG00000237298	TTN-AS1	EccDNA00001017	EccDNA00001018										2	Fgr-3,Nor-2	Fgr,Nor	-	-	-	-	-	-	-	-
ENSG00000155657	TTN	EccDNA00001017	EccDNA00001018										2	Fgr-3,Nor-2	Fgr,Nor	titin [Source:HGNC Symbol;Acc:HGNC:12403]	Human Diseases;Human Diseases	Cardiovascular diseases;Cardiovascular diseases	ko05414//Dilated cardiomyopathy (DCM);ko05410//Hypertrophic cardiomyopathy (HCM)	K12567;K12567	GO:0000794//condensed nuclear chromosome;GO:0005576//extracellular region;GO:0005634//nucleus;GO:0005737//cytoplasm;GO:0005829//cytosol;GO:0005865//striated muscle thin filament;GO:0030017//sarcomere;GO:0030018//Z disc;GO:0031430//M band;GO:0031674//I band;GO:0070062//extracellular exosome	GO:0000166//nucleotide binding;GO:0002020//protease binding;GO:0004672//protein kinase activity;GO:0004674//protein serine/threonine kinase activity;GO:0004713//protein tyrosine kinase activity;GO:0005509//calcium ion binding;GO:0005515//protein binding;GO:0005516//calmodulin binding;GO:0005524//ATP binding;GO:0008307//structural constituent of muscle;GO:0016301//kinase activity;GO:0016740//trans…	GO:0002576//platelet degranulation;GO:0003300//cardiac muscle hypertrophy;GO:0006468//protein phosphorylation;GO:0006936//muscle contraction;GO:0006941//striated muscle contraction;GO:0007076//mitotic chromosome condensation;GO:0010628//positive regulation of gene expression;GO:0010737//protein kinase A signaling;GO:0016310//phosphorylation;GO:0018108//peptidyl-tyrosine phosphorylation;GO:0030049…
ENSG00000231557	AC020718.1	EccDNA00001029	EccDNA00001030										2	Nor-1	Nor	-	-	-	-	-	-	-	-
ENSG00000168918	INPP5D	EccDNA00001035	EccDNA00001036										2	Fgr-3,Nor-1	Fgr,Nor	inositol polyphosphate-5-phosphatase D [Source:HGNC Symbol;Acc:HGNC:6079]	Metabolism;Environmental Information Processing;Organismal Systems;Metabolism;Organismal Systems;Organismal Systems	Global and overview maps;Signal transduction;Immune system;Carbohydrate metabolism;Immune system;Immune system	ko01100//Metabolic pathways;ko04070//Phosphatidylinositol signaling system;ko04666//Fc gamma R-mediated phagocytosis;ko00562//Inositol phosphate metabolism;ko04662//B cell receptor signaling pathway;ko04664//Fc epsilon RI signaling pathway	K03084;K03084;K03084;K03084;K03084;K03084	GO:0005737//cytoplasm;GO:0005829//cytosol;GO:0005856//cytoskeleton;GO:0005886//plasma membrane;GO:0016020//membrane;GO:0045121//membrane raft	GO:0004439//phosphatidylinositol-4,5-bisphosphate 5-phosphatase activity;GO:0004445//inositol-polyphosphate 5-phosphatase activity;GO:0005515//protein binding;GO:0016314//phosphatidylinositol-3,4,5-trisphosphate 3-phosphatase activity;GO:0016787//hydrolase activity;GO:0017124//SH3 domain binding;GO:0052658//inositol-1,4,5-trisphosphate 5-phosphatase activity;GO:0052659//inositol-1,3,4,5-tetrakisp…	GO:0002376//immune system process;GO:0006661//phosphatidylinositol biosynthetic process;GO:0006796//phosphate-containing compound metabolic process;GO:0006915//apoptotic process;GO:0007165//signal transduction;GO:0008340//determination of adult lifespan;GO:0009968//negative regulation of signal transduction;GO:0016064//immunoglobulin mediated immune response;GO:0019221//cytokine-mediated signalin…
ENSG00000233608	TWIST2	EccDNA00001041	EccDNA00001042										2	Fgr-1,Nor-3,Fgr-3	Fgr,Nor	twist family bHLH transcription factor 2 [Source:HGNC Symbol;Acc:HGNC:20670]	Human Diseases	Cancers	ko05205//Proteoglycans in cancer	K09069	GO:0005634//nucleus;GO:0005730//nucleolus;GO:0005737//cytoplasm	GO:0003677//DNA binding;GO:0005515//protein binding;GO:0046983//protein dimerization activity	GO:0007275//multicellular organism development;GO:0030154//cell differentiation;GO:0030335//positive regulation of cell migration;GO:0043066//negative regulation of apoptotic process;GO:0045668//negative regulation of osteoblast differentiation;GO:0045892//negative regulation of transcription, DNA-templated
ENSG00000166948	TGM6	EccDNA00001051	EccDNA00001052										2	Nor-1,Fgr-3,Nor-3,Fgr-2	Nor,Fgr	transglutaminase 6 [Source:HGNC Symbol;Acc:HGNC:16255]	-	-	-	-	GO:0005737//cytoplasm	GO:0003810//protein-glutamine gamma-glutamyltransferase activity;GO:0016740//transferase activity;GO:0016746//transferase activity, transferring acyl groups;GO:0046872//metal ion binding	GO:0018149//peptide cross-linking
ENSG00000215305	VPS16	EccDNA00001053	EccDNA00001054										2	Nor-2,Nor-1	Nor	VPS16 core subunit of CORVET and HOPS complexes [Source:HGNC Symbol;Acc:HGNC:14584]	-	-	-	-	GO:0005737//cytoplasm;GO:0005764//lysosome;GO:0005765//lysosomal membrane;GO:0005768//endosome;GO:0005769//early endosome;GO:0005770//late endosome;GO:0005776//autophagosome;GO:0016020//membrane;GO:0030136//clathrin-coated vesicle;GO:0030424//axon;GO:0030897//HOPS complex;GO:0031410//cytoplasmic vesicle;GO:0031902//late endosome membrane;GO:0043025//neuronal cell body;GO:0055037//recycling endoso…	GO:0003779//actin binding;GO:0005515//protein binding;GO:0051015//actin filament binding	GO:0006886//intracellular protein transport;GO:0006914//autophagy;GO:0007033//vacuole organization;GO:0008333//endosome to lysosome transport;GO:0015031//protein transport;GO:0016197//endosomal transport;GO:0032889//regulation of vacuole fusion, non-autophagic;GO:0035542//regulation of SNARE complex assembly;GO:0097352//autophagosome maturation
ENSG00000132635	PCED1A	EccDNA00001053	EccDNA00001054										2	Nor-2,Nor-1	Nor	PC-esterase domain containing 1A [Source:HGNC Symbol;Acc:HGNC:16212]	-	-	-	-	-	GO:0005515//protein binding	-
ENSG00000227906	SNAP25-AS1	EccDNA00001055	EccDNA00001056										2	Nor-1,Fgr-2	Nor,Fgr	-	-	-	-	-	-	-	-
ENSG00000101057	MYBL2	EccDNA00001120	EccDNA00001121										2	Fgr-1,Fgr-3,Nor-3,Nor-1	Fgr,Nor	MYB proto-oncogene like 2 [Source:HGNC Symbol;Acc:HGNC:7548]	Human Diseases;Cellular Processes	Infectious diseases;Cell growth and death	ko05166//HTLV-I infection;ko04218//Cellular senescence	K21769;K21769	GO:0005634//nucleus;GO:0005654//nucleoplasm;GO:0031523//Myb complex	GO:0000978//RNA polymerase II proximal promoter sequence-specific DNA binding;GO:0000981//DNA-binding transcription factor activity, RNA polymerase II-specific;GO:0001228//DNA-binding transcription activator activity, RNA polymerase II-specific;GO:0003677//DNA binding;GO:0003700//DNA-binding transcription factor activity;GO:0005515//protein binding	GO:0000278//mitotic cell cycle;GO:0006357//regulation of transcription by RNA polymerase II;GO:0043525//positive regulation of neuron apoptotic process;GO:0045893//positive regulation of transcription, DNA-templated;GO:0045944//positive regulation of transcription by RNA polymerase II;GO:0051726//regulation of cell cycle;GO:0090307//mitotic spindle assembly;GO:1990830//cellular response to leukem…
ENSG00000277022	AL031663.3	EccDNA00001123	EccDNA00001124										2	Fgr-1	Fgr	-	-	-	-	-	-	-	-
ENSG00000124155	PIGT	EccDNA00001123	EccDNA00001124										2	Fgr-1	Fgr	phosphatidylinositol glycan anchor biosynthesis class T [Source:HGNC Symbol;Acc:HGNC:14938]	Metabolism;Metabolism	Global and overview maps;Glycan biosynthesis and metabolism	ko01100//Metabolic pathways;ko00563//Glycosylphosphatidylinositol(GPI)-anchor biosynthesis	K05292;K05292	GO:0005737//cytoplasm;GO:0005783//endoplasmic reticulum;GO:0005789//endoplasmic reticulum membrane;GO:0016020//membrane;GO:0016021//integral component of membrane;GO:0030176//integral component of endoplasmic reticulum membrane;GO:0031410//cytoplasmic vesicle;GO:0042765//GPI-anchor transamidase complex	GO:0003923//GPI-anchor transamidase activity;GO:0005515//protein binding	GO:0006506//GPI anchor biosynthetic process;GO:0016255//attachment of GPI anchor to protein;GO:0030182//neuron differentiation;GO:0051402//neuron apoptotic process
ENSG00000101204	CHRNA4	EccDNA00001138	EccDNA00001139										2	Fgr-2	Fgr	cholinergic receptor nicotinic alpha 4 subunit [Source:HGNC Symbol;Acc:HGNC:1958]	Environmental Information Processing;Organismal Systems;Human Diseases	Signaling molecules and interaction;Nervous system;Substance dependence	ko04080//Neuroactive ligand-receptor interaction;ko04725//Cholinergic synapse;ko05033//Nicotine addiction	K04806;K04806;K04806	GO:0005886//plasma membrane;GO:0005887//integral component of plasma membrane;GO:0005892//acetylcholine-gated channel complex;GO:0009897//external side of plasma membrane;GO:0016020//membrane;GO:0016021//integral component of membrane;GO:0030054//cell junction;GO:0030425//dendrite;GO:0043005//neuron projection;GO:0043025//neuronal cell body;GO:0045202//synapse;GO:0045211//postsynaptic membrane;GO…	GO:0004888//transmembrane signaling receptor activity;GO:0005216//ion channel activity;GO:0005230//extracellular ligand-gated ion channel activity;GO:0005515//protein binding;GO:0015276//ligand-gated ion channel activity;GO:0015464//acetylcholine receptor activity;GO:0022848//acetylcholine-gated cation-selective channel activity;GO:0042166//acetylcholine binding	GO:0001508//action potential;GO:0001666//response to hypoxia;GO:0006281//DNA repair;GO:0006811//ion transport;GO:0006816//calcium ion transport;GO:0006979//response to oxidative stress;GO:0007165//signal transduction;GO:0007268//chemical synaptic transmission;GO:0007271//synaptic transmission, cholinergic;GO:0007274//neuromuscular synaptic transmission;GO:0007585//respiratory gaseous exchange;GO:…
ENSG00000234626	AL021937.3	EccDNA00001184	EccDNA00001185										2	Fgr-1,Nor-3	Fgr,Nor	-	-	-	-	-	-	-	-
ENSG00000100271	TTLL1	EccDNA00001188	EccDNA00001189										2	Nor-2,Fgr-2	Nor,Fgr	tubulin tyrosine ligase like 1 [Source:HGNC Symbol;Acc:HGNC:1312]	-	-	-	-	GO:0005576//extracellular region;GO:0005737//cytoplasm;GO:0005856//cytoskeleton;GO:0005874//microtubule	GO:0000166//nucleotide binding;GO:0005524//ATP binding;GO:0016874//ligase activity;GO:0070740//tubulin-glutamic acid ligase activity	GO:0003351//epithelial cilium movement;GO:0006464//cellular protein modification process;GO:0007288//sperm axoneme assembly;GO:0018095//protein polyglutamylation;GO:0035082//axoneme assembly;GO:1905419//sperm flagellum movement involved in flagellated sperm motility
ENSG00000219438	TAFA5	EccDNA00001201	EccDNA00001202										2	Nor-1,Fgr-2,Fgr-3,Fgr-1,Nor-2	Nor,Fgr	TAFA chemokine like family member 5 [Source:HGNC Symbol;Acc:HGNC:21592]	-	-	-	-	GO:0005576//extracellular region;GO:0005615//extracellular space;GO:0016020//membrane;GO:0016021//integral component of membrane	GO:0005125//cytokine activity	GO:0007165//signal transduction
ENSG00000151789	ZNF385D	EccDNA00001214	EccDNA00001215										2	Fgr-3,Nor-3	Fgr,Nor	zinc finger protein 385D [Source:HGNC Symbol;Acc:HGNC:26191]	-	-	-	-	GO:0005634//nucleus	GO:0003676//nucleic acid binding;GO:0008270//zinc ion binding;GO:0046872//metal ion binding	-
ENSG00000163630	SYNPR	EccDNA00001226	EccDNA00001227										2	Fgr-1	Fgr	synaptoporin [Source:HGNC Symbol;Acc:HGNC:16507]	-	-	-	-	GO:0008021//synaptic vesicle;GO:0016020//membrane;GO:0016021//integral component of membrane;GO:0030054//cell junction;GO:0030285//integral component of synaptic vesicle membrane;GO:0030672//synaptic vesicle membrane;GO:0031410//cytoplasmic vesicle;GO:0043005//neuron projection;GO:0045202//synapse	GO:0005515//protein binding;GO:0017075//syntaxin-1 binding	GO:0048168//regulation of neuronal synaptic plasticity
ENSG00000144935	TRPC1	EccDNA00001256	EccDNA00001257										2	Fgr-3	Fgr	transient receptor potential cation channel subfamily C member 1 [Source:HGNC Symbol;Acc:HGNC:12333]	Organismal Systems;Organismal Systems;Organismal Systems;Organismal Systems	Development;Nervous system;Nervous system;Digestive system	ko04360//Axon guidance;ko04724//Glutamatergic synapse;ko04726//Serotonergic synapse;ko04972//Pancreatic secretion	K04964;K04964;K04964;K04964	GO:0005886//plasma membrane;GO:0005887//integral component of plasma membrane;GO:0016020//membrane;GO:0016021//integral component of membrane;GO:0034703//cation channel complex;GO:0043235//receptor complex	GO:0005216//ion channel activity;GO:0005261//cation channel activity;GO:0005262//calcium channel activity;GO:0005515//protein binding;GO:0015279//store-operated calcium channel activity;GO:0070679//inositol 1,4,5 trisphosphate binding	GO:0006811//ion transport;GO:0006816//calcium ion transport;GO:0006828//manganese ion transport;GO:0042438//melanin biosynthetic process;GO:0051281//positive regulation of release of sequestered calcium ion into cytosol;GO:0051480//regulation of cytosolic calcium ion concentration;GO:0051592//response to calcium ion;GO:0055085//transmembrane transport;GO:0070588//calcium ion transmembrane transpo…
ENSG00000237222	LINC01968	EccDNA00001277	EccDNA00001278										2	Nor-1,Nor-2,Nor-3,Fgr-1,Fgr-2,Fgr-3	Nor,Fgr	-	-	-	-	-	-	-	-
ENSG00000251129	LINC02506	EccDNA00001307	EccDNA00001308										2	Nor-3,Fgr-2,Fgr-1,Fgr-3	Nor,Fgr	-	-	-	-	-	-	-	-
ENSG00000074966	TXK	EccDNA00001311	EccDNA00001312										2	Nor-2	Nor	TXK tyrosine kinase [Source:HGNC Symbol;Acc:HGNC:12434]	Organismal Systems	Immune system	ko04670//Leukocyte transendothelial migration	K08016	GO:0005634//nucleus;GO:0005737//cytoplasm;GO:0005886//plasma membrane;GO:0016020//membrane	GO:0000166//nucleotide binding;GO:0000978//RNA polymerase II proximal promoter sequence-specific DNA binding;GO:0001012//RNA polymerase II regulatory region DNA binding;GO:0001228//DNA-binding transcription activator activity, RNA polymerase II-specific;GO:0003677//DNA binding;GO:0004672//protein kinase activity;GO:0004713//protein tyrosine kinase activity;GO:0004715//non-membrane spanning protei…	GO:0001816//cytokine production;GO:0002250//adaptive immune response;GO:0002376//immune system process;GO:0006357//regulation of transcription by RNA polymerase II;GO:0006468//protein phosphorylation;GO:0007202//activation of phospholipase C activity;GO:0016310//phosphorylation;GO:0018108//peptidyl-tyrosine phosphorylation;GO:0032729//positive regulation of interferon-gamma production;GO:0038083/…
ENSG00000184305	CCSER1	EccDNA00001332	EccDNA00001333										2	Nor-1,Fgr-2,Nor-2,Fgr-1,Fgr-3	Nor,Fgr	coiled-coil serine rich protein 1 [Source:HGNC Symbol;Acc:HGNC:29349]	-	-	-	-	-	-	-
ENSG00000005059	MCUB	EccDNA00001336	EccDNA00001337										2	Nor-2	Nor	mitochondrial calcium uniporter dominant negative beta subunit [Source:HGNC Symbol;Acc:HGNC:26076]	-	-	-	-	GO:0005739//mitochondrion;GO:0005743//mitochondrial inner membrane;GO:0016020//membrane;GO:0016021//integral component of membrane;GO:0031224//intrinsic component of membrane;GO:0031305//integral component of mitochondrial inner membrane;GO:0034704//calcium channel complex;GO:1990246//uniplex complex	GO:0019855//calcium channel inhibitor activity	GO:0006811//ion transport;GO:0006816//calcium ion transport;GO:0006851//mitochondrial calcium ion transmembrane transport;GO:0036444//calcium import into the mitochondrion;GO:0051560//mitochondrial calcium ion homeostasis
ENSG00000286700	AC108075.1	EccDNA00001340	EccDNA00001341										2	Nor-3	Nor	-	-	-	-	-	-	-	-
ENSG00000173320	STOX2	EccDNA00001360	EccDNA00001361										2	Fgr-3	Fgr	storkhead box 2 [Source:HGNC Symbol;Acc:HGNC:25450]	-	-	-	-	GO:0005575//cellular_component	GO:0003674//molecular_function	GO:0001893//maternal placenta development;GO:0006357//regulation of transcription by RNA polymerase II;GO:0009617//response to bacterium;GO:0009792//embryo development ending in birth or egg hatching
ENSG00000133401	PDZD2	EccDNA00001396	EccDNA00001397										2	Nor-1	Nor	PDZ domain containing 2 [Source:HGNC Symbol;Acc:HGNC:18486]	-	-	-	-	GO:0005576//extracellular region;GO:0005634//nucleus;GO:0005737//cytoplasm;GO:0005783//endoplasmic reticulum;GO:0005911//cell-cell junction	GO:0005515//protein binding	GO:0007155//cell adhesion
ENSG00000153015	CWC27	EccDNA00001475	EccDNA00001476										2	Fgr-2	Fgr	CWC27 spliceosome associated cyclophilin [Source:HGNC Symbol;Acc:HGNC:10664]	-	-	-	-	GO:0005634//nucleus;GO:0005654//nucleoplasm;GO:0071005//U2-type precatalytic spliceosome;GO:0071013//catalytic step 2 spliceosome	GO:0003755//peptidyl-prolyl cis-trans isomerase activity	GO:0000398//mRNA splicing, via spliceosome;GO:0000413//protein peptidyl-prolyl isomerization;GO:0006457//protein folding
ENSG00000249751	ECSCR	EccDNA00001499	EccDNA00001500										2	Fgr-2,Nor-2	Fgr,Nor	endothelial cell surface expressed chemotaxis and apoptosis regulator [Source:HGNC Symbol;Acc:HGNC:35454]	-	-	-	-	GO:0005654//nucleoplasm;GO:0005737//cytoplasm;GO:0005829//cytosol;GO:0005886//plasma membrane;GO:0016020//membrane;GO:0016021//integral component of membrane;GO:0043231//intracellular membrane-bounded organelle	GO:0005515//protein binding	GO:0001525//angiogenesis;GO:0006915//apoptotic process;GO:0006935//chemotaxis;GO:0007275//multicellular organism development;GO:0016525//negative regulation of angiogenesis;GO:0030154//cell differentiation;GO:1901800//positive regulation of proteasomal protein catabolic process;GO:2000353//positive regulation of endothelial cell apoptotic process
ENSG00000279686	AC142391.1	EccDNA00001499	EccDNA00001500										2	Fgr-2,Nor-2	Fgr,Nor	novel transcript	-	-	-	-	-	-	-
ENSG00000118322	ATP10B	EccDNA00001508	EccDNA00001509										2	Nor-3,Nor-1	Nor	ATPase phospholipid transporting 10B (putative) [Source:HGNC Symbol;Acc:HGNC:13543]	-	-	-	-	GO:0005783//endoplasmic reticulum;GO:0005789//endoplasmic reticulum membrane;GO:0005886//plasma membrane;GO:0016020//membrane;GO:0016021//integral component of membrane;GO:0030659//cytoplasmic vesicle membrane;GO:0031410//cytoplasmic vesicle	GO:0000166//nucleotide binding;GO:0000287//magnesium ion binding;GO:0005515//protein binding;GO:0005524//ATP binding;GO:0046872//metal ion binding	GO:0006869//lipid transport;GO:0015914//phospholipid transport;GO:0045332//phospholipid translocation
ENSG00000175414	ARL10	EccDNA00001513	EccDNA00001514										2	Fgr-3	Fgr	ADP ribosylation factor like GTPase 10 [Source:HGNC Symbol;Acc:HGNC:22042]	-	-	-	-	-	GO:0000166//nucleotide binding;GO:0005525//GTP binding	-
ENSG00000025796	SEC63	EccDNA00001561	EccDNA00001562										2	Nor-3	Nor	SEC63 homolog, protein translocation regulator [Source:HGNC Symbol;Acc:HGNC:21082]	Genetic Information Processing;Genetic Information Processing	Folding, sorting and degradation;Folding, sorting and degradation	ko04141//Protein processing in endoplasmic reticulum;ko03060//Protein export	K09540;K09540	GO:0005783//endoplasmic reticulum;GO:0005789//endoplasmic reticulum membrane;GO:0005829//cytosol;GO:0016020//membrane;GO:0016021//integral component of membrane;GO:0031207//Sec62/Sec63 complex	GO:0003723//RNA binding;GO:0005515//protein binding;GO:0038023//signaling receptor activity	GO:0001889//liver development;GO:0006612//protein targeting to membrane;GO:0006614//SRP-dependent cotranslational protein targeting to membrane;GO:0006620//posttranslational protein targeting to endoplasmic reticulum membrane;GO:0006807//nitrogen compound metabolic process;GO:0010259//multicellular organism aging;GO:0015031//protein transport;GO:0031204//posttranslational protein targeting to mem…
ENSG00000111860	CEP85L	EccDNA00001563	EccDNA00001564										2	Nor-3,Fgr-1,Nor-1	Nor,Fgr	centrosomal protein 85 like [Source:HGNC Symbol;Acc:HGNC:21638]	-	-	-	-	GO:0005737//cytoplasm;GO:0005813//centrosome;GO:0005815//microtubule organizing center;GO:0005856//cytoskeleton	-	-
ENSG00000223598	AL138733.1	EccDNA00001574	EccDNA00001575										2	Fgr-2	Fgr	-	-	-	-	-	-	-	-
ENSG00000146426	TIAM2	EccDNA00001578	EccDNA00001579										2	Fgr-3	Fgr	T cell lymphoma invasion and metastasis 2 [Source:HGNC Symbol;Acc:HGNC:11806]	-	-	-	-	GO:0005737//cytoplasm;GO:0005829//cytosol;GO:0016020//membrane;GO:0030027//lamellipodium;GO:0030175//filopodium;GO:0030426//growth cone;GO:0042995//cell projection;GO:0070062//extracellular exosome	GO:0005085//guanyl-nucleotide exchange factor activity;GO:0005089//Rho guanyl-nucleotide exchange factor activity;GO:0005096//GTPase activator activity;GO:0005515//protein binding	GO:0007165//signal transduction;GO:0007186//G protein-coupled receptor signaling pathway;GO:0019216//regulation of lipid metabolic process;GO:0035023//regulation of Rho protein signal transduction;GO:0035556//intracellular signal transduction;GO:0043065//positive regulation of apoptotic process;GO:0043547//positive regulation of GTPase activity;GO:0051056//regulation of small GTPase mediated sign…
ENSG00000287297	AL356123.1	EccDNA00001589	EccDNA00001590										2	Fgr-1,Nor-1,Fgr-3	Fgr,Nor	-	-	-	-	-	-	-	-
ENSG00000009950	MLXIPL	EccDNA00001648	EccDNA00001649										2	Fgr-2	Fgr	MLX interacting protein like [Source:HGNC Symbol;Acc:HGNC:12744]	Human Diseases;Human Diseases	Endocrine and metabolic diseases;Endocrine and metabolic diseases	ko04932//Non-alcoholic fatty liver disease (NAFLD);ko04931//Insulin resistance	K09113;K09113	GO:0000790//nuclear chromatin;GO:0005634//nucleus;GO:0005654//nucleoplasm;GO:0005667//transcription factor complex;GO:0005737//cytoplasm;GO:0005829//cytosol	GO:0000978//RNA polymerase II proximal promoter sequence-specific DNA binding;GO:0000981//DNA-binding transcription factor activity, RNA polymerase II-specific;GO:0001227//DNA-binding transcription repressor activity, RNA polymerase II-specific;GO:0003677//DNA binding;GO:0003700//DNA-binding transcription factor activity;GO:0008134//transcription factor binding;GO:0035538//carbohydrate response e…	GO:0000122//negative regulation of transcription by RNA polymerase II;GO:0006355//regulation of transcription, DNA-templated;GO:0006357//regulation of transcription by RNA polymerase II;GO:0008284//positive regulation of cell proliferation;GO:0009653//anatomical structure morphogenesis;GO:0010255//glucose mediated signaling pathway;GO:0033137//negative regulation of peptidyl-serine phosphorylatio…
ENSG00000184903	IMMP2L	EccDNA00001676	EccDNA00001677										2	Nor-2	Nor	inner mitochondrial membrane peptidase subunit 2 [Source:HGNC Symbol;Acc:HGNC:14598]	Genetic Information Processing	Folding, sorting and degradation	ko03060//Protein export	K09648	GO:0005739//mitochondrion;GO:0005743//mitochondrial inner membrane;GO:0016020//membrane;GO:0016021//integral component of membrane;GO:0042720//mitochondrial inner membrane peptidase complex	GO:0008233//peptidase activity;GO:0008236//serine-type peptidase activity;GO:0016787//hydrolase activity	GO:0001541//ovarian follicle development;GO:0006465//signal peptide processing;GO:0006508//proteolysis;GO:0006627//protein processing involved in protein targeting to mitochondrion;GO:0006801//superoxide metabolic process;GO:0006974//cellular response to DNA damage stimulus;GO:0007283//spermatogenesis;GO:0007420//brain development;GO:0008015//blood circulation;GO:0022904//respiratory electron tra…
ENSG00000214188	ST7-OT4	EccDNA00001678	EccDNA00001679										2	Fgr-1,Nor-2	Fgr,Nor	-	-	-	-	-	-	-	-
ENSG00000004866	ST7	EccDNA00001678	EccDNA00001679										2	Fgr-1,Nor-2	Fgr,Nor	suppression of tumorigenicity 7 [Source:HGNC Symbol;Acc:HGNC:11351]	-	-	-	-	GO:0016020//membrane;GO:0016021//integral component of membrane	GO:0005515//protein binding	GO:0030198//extracellular matrix organization;GO:0045595//regulation of cell differentiation
ENSG00000105929	ATP6V0A4	EccDNA00001687	EccDNA00001688										2	Nor-2,Fgr-1	Nor,Fgr	ATPase H+ transporting V0 subunit a4 [Source:HGNC Symbol;Acc:HGNC:866]	Metabolism;Human Diseases;Human Diseases;Cellular Processes;Metabolism;Cellular Processes;Human Diseases;Human Diseases;Organismal Systems;Human Diseases;Organismal Systems	Global and overview maps;Infectious diseases;Infectious diseases;Transport and catabolism;Energy metabolism;Transport and catabolism;Immune diseases;Infectious diseases;Nervous system;Infectious diseases;Excretory system	ko01100//Metabolic pathways;ko05165//Human papillomavirus infection;ko05152//Tuberculosis;ko04145//Phagosome;ko00190//Oxidative phosphorylation;ko04142//Lysosome;ko05323//Rheumatoid arthritis;ko05120//Epithelial cell signaling in Helicobacter pylori infection;ko04721//Synaptic vesicle cycle;ko05110//Vibrio cholerae infection;ko04966//Collecting duct acid secretion	K02154;K02154;K02154;K02154;K02154;K02154;K02154;K02154;K02154;K02154;K02154	GO:0000220//vacuolar proton-transporting V-type ATPase, V0 domain;GO:0005765//lysosomal membrane;GO:0005768//endosome;GO:0005886//plasma membrane;GO:0005903//brush border;GO:0010008//endosome membrane;GO:0016020//membrane;GO:0016021//integral component of membrane;GO:0016324//apical plasma membrane;GO:0016471//vacuolar proton-transporting V-type ATPase complex;GO:0030670//phagocytic vesicle membr…	GO:0005515//protein binding;GO:0015078//proton transmembrane transporter activity;GO:0046961//proton-transporting ATPase activity, rotational mechanism;GO:0051117//ATPase binding	GO:0001503//ossification;GO:0006811//ion transport;GO:0006885//regulation of pH;GO:0007035//vacuolar acidification;GO:0007588//excretion;GO:0007605//sensory perception of sound;GO:0008286//insulin receptor signaling pathway;GO:0033572//transferrin transport;GO:0034220//ion transmembrane transport;GO:0090383//phagosome acidification;GO:1902600//proton transmembrane transport
ENSG00000174469	CNTNAP2	EccDNA00001693	EccDNA00001694										2	Fgr-1,Fgr-2	Fgr	contactin associated protein like 2 [Source:HGNC Symbol;Acc:HGNC:13830]	Environmental Information Processing	Signaling molecules and interaction	ko04514//Cell adhesion molecules (CAMs)	K07380	GO:0005769//early endosome;GO:0005794//Golgi apparatus;GO:0008076//voltage-gated potassium channel complex;GO:0009986//cell surface;GO:0016020//membrane;GO:0016021//integral component of membrane;GO:0030054//cell junction;GO:0030424//axon;GO:0030425//dendrite;GO:0030673//axolemma;GO:0033010//paranodal junction;GO:0042995//cell projection;GO:0043025//neuronal cell body;GO:0043204//perikaryon;GO:00…	GO:0005515//protein binding;GO:0019899//enzyme binding	GO:0007155//cell adhesion;GO:0007420//brain development;GO:0007612//learning;GO:0008038//neuron recognition;GO:0019226//transmission of nerve impulse;GO:0021756//striatum development;GO:0021761//limbic system development;GO:0021794//thalamus development;GO:0021987//cerebral cortex development;GO:0030534//adult behavior;GO:0031175//neuron projection development;GO:0035176//social behavior;GO:00422…
ENSG00000234210	AC006372.3	EccDNA00001706	EccDNA00001707										2	Nor-3,Nor-1	Nor	-	-	-	-	-	-	-	-
ENSG00000283239	AC019257.8	EccDNA00001729	EccDNA00001730										2	Fgr-3,Fgr-2	Fgr	novel transcript	-	-	-	-	GO:0016020//membrane;GO:0016021//integral component of membrane	-	-
ENSG00000104728	ARHGEF10	EccDNA00001729	EccDNA00001730										2	Fgr-3,Fgr-2	Fgr	Rho guanine nucleotide exchange factor 10 [Source:HGNC Symbol;Acc:HGNC:14103]	-	-	-	-	GO:0005813//centrosome;GO:0005829//cytosol	GO:0005085//guanyl-nucleotide exchange factor activity;GO:0005089//Rho guanyl-nucleotide exchange factor activity;GO:0005515//protein binding;GO:0019894//kinesin binding	GO:0022011//myelination in peripheral nervous system;GO:0030036//actin cytoskeleton organization;GO:0035023//regulation of Rho protein signal transduction;GO:0051298//centrosome duplication;GO:0051496//positive regulation of stress fiber assembly;GO:0090307//mitotic spindle assembly;GO:0090630//activation of GTPase activity
ENSG00000036448	MYOM2	EccDNA00001731	EccDNA00001732										2	Nor-3	Nor	myomesin 2 [Source:HGNC Symbol;Acc:HGNC:7614]	-	-	-	-	GO:0005737//cytoplasm;GO:0005739//mitochondrion;GO:0005865//striated muscle thin filament;GO:0030017//sarcomere;GO:0030018//Z disc;GO:0031430//M band;GO:0032982//myosin filament	GO:0005515//protein binding;GO:0008307//structural constituent of muscle;GO:0019900//kinase binding;GO:0051015//actin filament binding;GO:0051371//muscle alpha-actinin binding	GO:0002074//extraocular skeletal muscle development;GO:0006936//muscle contraction;GO:0030240//skeletal muscle thin filament assembly;GO:0030241//skeletal muscle myosin thick filament assembly;GO:0045214//sarcomere organization;GO:0048739//cardiac muscle fiber development;GO:0055003//cardiac myofibril assembly;GO:0055008//cardiac muscle tissue morphogenesis;GO:0071688//striated muscle myosin thic…
ENSG00000283674	AC068587.4	EccDNA00001742	EccDNA00001743										2	Nor-2,Fgr-2	Nor,Fgr	-	-	-	-	-	-	-	-
ENSG00000253665	AC022733.1	EccDNA00001761	EccDNA00001762										2	Fgr-3	Fgr	-	-	-	-	-	-	-	-
ENSG00000253824	AP003472.1	EccDNA00001779	EccDNA00001780										2	Nor-2	Nor	-	-	-	-	-	-	-	-
ENSG00000186583	SPATC1	EccDNA00001791	EccDNA00001792										2	Fgr-3	Fgr	spermatogenesis and centriole associated 1 [Source:HGNC Symbol;Acc:HGNC:30510]	-	-	-	-	GO:0005737//cytoplasm;GO:0005813//centrosome;GO:0005815//microtubule organizing center;GO:0005856//cytoskeleton	-	-
ENSG00000164989	CCDC171	EccDNA00001797	EccDNA00001798										2	Nor-3	Nor	coiled-coil domain containing 171 [Source:HGNC Symbol;Acc:HGNC:29828]	-	-	-	-	-	-	-
ENSG00000205549	C9orf92	EccDNA00001799	EccDNA00001800										2	Nor-3	Nor	chromosome 9 open reading frame 92 [Source:HGNC Symbol;Acc:HGNC:19054]	-	-	-	-	-	-	-
ENSG00000136928	GABBR2	EccDNA00001822	EccDNA00001823										2	Nor-2	Nor	gamma-aminobutyric acid type B receptor subunit 2 [Source:HGNC Symbol;Acc:HGNC:4507]	Environmental Information Processing;Environmental Information Processing;Organismal Systems;Human Diseases;Organismal Systems;Organismal Systems	Signaling molecules and interaction;Signal transduction;Endocrine system;Substance dependence;Nervous system;Sensory system	ko04080//Neuroactive ligand-receptor interaction;ko04024//cAMP signaling pathway;ko04915//Estrogen signaling pathway;ko05032//Morphine addiction;ko04727//GABAergic synapse;ko04742//Taste transduction	K04615;K04615;K04615;K04615;K04615;K04615	GO:0005737//cytoplasm;GO:0005886//plasma membrane;GO:0005887//integral component of plasma membrane;GO:0016020//membrane;GO:0016021//integral component of membrane;GO:0030054//cell junction;GO:0038039//G protein-coupled receptor heterodimeric complex;GO:0043005//neuron projection;GO:0045202//synapse;GO:0045211//postsynaptic membrane;GO:1902710//GABA receptor complex	GO:0004930//G protein-coupled receptor activity;GO:0004965//G protein-coupled GABA receptor activity;GO:0005515//protein binding;GO:0046982//protein heterodimerization activity	GO:0007165//signal transduction;GO:0007186//G protein-coupled receptor signaling pathway;GO:0007194//negative regulation of adenylate cyclase activity;GO:0007214//gamma-aminobutyric acid signaling pathway;GO:0007268//chemical synaptic transmission
ENSG00000234156	AL359636.2	EccDNA00001832	EccDNA00001833										2	Fgr-3	Fgr	-	-	-	-	-	-	-	-
ENSG00000171496	OR1L8	EccDNA00001832	EccDNA00001833										2	Fgr-3	Fgr	olfactory receptor family 1 subfamily L member 8 [Source:HGNC Symbol;Acc:HGNC:15110]	Organismal Systems	Sensory system	ko04740//Olfactory transduction	K04257	GO:0005886//plasma membrane;GO:0016020//membrane;GO:0016021//integral component of membrane	GO:0004930//G protein-coupled receptor activity;GO:0004984//olfactory receptor activity	GO:0007165//signal transduction;GO:0007186//G protein-coupled receptor signaling pathway;GO:0007608//sensory perception of smell;GO:0050896//response to stimulus;GO:0050911//detection of chemical stimulus involved in sensory perception of smell
ENSG00000160293	VAV2	EccDNA00001842	EccDNA00001843										2	Nor-3	Nor	vav guanine nucleotide exchange factor 2 [Source:HGNC Symbol;Acc:HGNC:12658]	Cellular Processes;Environmental Information Processing;Environmental Information Processing;Cellular Processes;Human Diseases;Organismal Systems;Organismal Systems;Organismal Systems;Organismal Systems;Organismal Systems;Organismal Systems;Organismal Systems	Cell motility;Signal transduction;Signal transduction;Cellular community - eukaryotes;Cancers;Immune system;Immune system;Immune system;Immune system;Immune system;Immune system;Immune system	ko04810//Regulation of actin cytoskeleton;ko04015//Rap1 signaling pathway;ko04024//cAMP signaling pathway;ko04510//Focal adhesion;ko05205//Proteoglycans in cancer;ko04062//Chemokine signaling pathway;ko04650//Natural killer cell mediated cytotoxicity;ko04670//Leukocyte transendothelial migration;ko04660//T cell receptor signaling pathway;ko04666//Fc gamma R-mediated phagocytosis;ko04662//B cell r…	K05730;K05730;K05730;K05730;K05730;K05730;K05730;K05730;K05730;K05730;K05730;K05730	GO:0005737//cytoplasm;GO:0005829//cytosol;GO:0005886//plasma membrane	GO:0001784//phosphotyrosine residue binding;GO:0005085//guanyl-nucleotide exchange factor activity;GO:0005089//Rho guanyl-nucleotide exchange factor activity;GO:0005154//epidermal growth factor receptor binding;GO:0005515//protein binding;GO:0046872//metal ion binding	GO:0001525//angiogenesis;GO:0007165//signal transduction;GO:0007186//G protein-coupled receptor signaling pathway;GO:0007264//small GTPase mediated signal transduction;GO:0008361//regulation of cell size;GO:0016477//cell migration;GO:0030031//cell projection assembly;GO:0030032//lamellipodium assembly;GO:0030168//platelet activation;GO:0035023//regulation of Rho protein signal transduction;GO:003…
ENSG00000130635	COL5A1	EccDNA00001847	EccDNA00001848										2	Nor-1,Nor-2	Nor	collagen type V alpha 1 chain [Source:HGNC Symbol;Acc:HGNC:2209]	Organismal Systems	Digestive system	ko04974//Protein digestion and absorption	K19721	GO:0005576//extracellular region;GO:0005581//collagen trimer;GO:0005588//collagen type V trimer;GO:0005604//basement membrane;GO:0005615//extracellular space;GO:0005788//endoplasmic reticulum lumen;GO:0031012//extracellular matrix;GO:0062023//collagen-containing extracellular matrix	GO:0005178//integrin binding;GO:0005201//extracellular matrix structural constituent;GO:0005515//protein binding;GO:0008201//heparin binding;GO:0030020//extracellular matrix structural constituent conferring tensile strength;GO:0043394//proteoglycan binding;GO:0046872//metal ion binding;GO:0048407//platelet-derived growth factor binding	GO:0001568//blood vessel development;GO:0003007//heart morphogenesis;GO:0007155//cell adhesion;GO:0016477//cell migration;GO:0030198//extracellular matrix organization;GO:0030199//collagen fibril organization;GO:0032964//collagen biosynthetic process;GO:0035313//wound healing, spreading of epidermal cells;GO:0035989//tendon development;GO:0043588//skin development;GO:0045112//integrin biosyntheti…
ENSG00000148408	CACNA1B	EccDNA00001856	EccDNA00001857										2	Nor-1	Nor	calcium voltage-gated channel subunit alpha1 B [Source:HGNC Symbol;Acc:HGNC:1389]	Environmental Information Processing;Environmental Information Processing;Organismal Systems;Organismal Systems;Organismal Systems;Organismal Systems;Human Diseases;Organismal Systems;Organismal Systems;Human Diseases;Human Diseases	Signal transduction;Signal transduction;Nervous system;Nervous system;Nervous system;Nervous system;Substance dependence;Nervous system;Nervous system;Endocrine and metabolic diseases;Substance dependence	ko04010//MAPK signaling pathway;ko04020//Calcium signaling pathway;ko04723//Retrograde endocannabinoid signaling;ko04728//Dopaminergic synapse;ko04726//Serotonergic synapse;ko04725//Cholinergic synapse;ko05032//Morphine addiction;ko04727//GABAergic synapse;ko04721//Synaptic vesicle cycle;ko04930//Type II diabetes mellitus;ko05033//Nicotine addiction	K04849;K04849;K04849;K04849;K04849;K04849;K04849;K04849;K04849;K04849;K04849	GO:0005886//plasma membrane;GO:0005891//voltage-gated calcium channel complex;GO:0016020//membrane;GO:0016021//integral component of membrane;GO:0030425//dendrite;GO:0043025//neuronal cell body;GO:0098793//presynapse	GO:0000166//nucleotide binding;GO:0001540//amyloid-beta binding;GO:0005216//ion channel activity;GO:0005244//voltage-gated ion channel activity;GO:0005245//voltage-gated calcium channel activity;GO:0005262//calcium channel activity;GO:0005509//calcium ion binding;GO:0005515//protein binding;GO:0005524//ATP binding;GO:0008022//protein C-terminus binding;GO:0008331//high voltage-gated calcium chann…	GO:0006811//ion transport;GO:0006816//calcium ion transport;GO:0007268//chemical synaptic transmission;GO:0007269//neurotransmitter secretion;GO:0007626//locomotory behavior;GO:0008016//regulation of heart contraction;GO:0008217//regulation of blood pressure;GO:0034765//regulation of ion transmembrane transport;GO:0048265//response to pain;GO:0050804//modulation of chemical synaptic transmission;…
ENSG00000167393	PPP2R3B	EccDNA00001859	EccDNA00001860										2	Fgr-1,Nor-3	Fgr,Nor	protein phosphatase 2 regulatory subunit B''beta [Source:HGNC Symbol;Acc:HGNC:13417]	Environmental Information Processing;Human Diseases;Organismal Systems;Organismal Systems;Environmental Information Processing;Environmental Information Processing;Genetic Information Processing	Signal transduction;Infectious diseases;Circulatory system;Nervous system;Signal transduction;Signal transduction;Translation	ko04151//PI3K-Akt signaling pathway;ko05165//Human papillomavirus infection;ko04261//Adrenergic signaling in cardiomyocytes;ko04728//Dopaminergic synapse;ko04152//AMPK signaling pathway;ko04071//Sphingolipid signaling pathway;ko03015//mRNA surveillance pathway	K11583;K11583;K11583;K11583;K11583;K11583;K11583	GO:0000159//protein phosphatase type 2A complex;GO:0005634//nucleus;GO:0005654//nucleoplasm	GO:0004722//protein serine/threonine phosphatase activity;GO:0005509//calcium ion binding;GO:0005515//protein binding;GO:0019888//protein phosphatase regulator activity;GO:0046872//metal ion binding	GO:0006470//protein dephosphorylation;GO:0007050//cell cycle arrest;GO:0043666//regulation of phosphoprotein phosphatase activity
ENSG00000198223	CSF2RA	EccDNA00001876	EccDNA00001877										2	Nor-3	Nor	colony stimulating factor 2 receptor alpha subunit [Source:HGNC Symbol;Acc:HGNC:2435]	Human Diseases;Environmental Information Processing;Environmental Information Processing;Organismal Systems	Cancers;Signaling molecules and interaction;Signal transduction;Immune system	ko05200//Pathways in cancer;ko04060//Cytokine-cytokine receptor interaction;ko04630//Jak-STAT signaling pathway;ko04640//Hematopoietic cell lineage	K05066;K05066;K05066;K05066	GO:0005576//extracellular region;GO:0005886//plasma membrane;GO:0005887//integral component of plasma membrane;GO:0009897//external side of plasma membrane;GO:0016020//membrane;GO:0016021//integral component of membrane;GO:0043235//receptor complex	GO:0004896//cytokine receptor activity;GO:0005515//protein binding;GO:0019955//cytokine binding;GO:0038023//signaling receptor activity	GO:0000165//MAPK cascade;GO:0019221//cytokine-mediated signaling pathway;GO:0044267//cellular protein metabolic process
ENSG00000101846	STS	EccDNA00001894	EccDNA00001895										2	Nor-2	Nor	steroid sulfatase [Source:HGNC Symbol;Acc:HGNC:11425]	Metabolism	Lipid metabolism	ko00140//Steroid hormone biosynthesis	K01131	GO:0005764//lysosome;GO:0005768//endosome;GO:0005783//endoplasmic reticulum;GO:0005788//endoplasmic reticulum lumen;GO:0005789//endoplasmic reticulum membrane;GO:0005794//Golgi apparatus;GO:0005886//plasma membrane;GO:0016020//membrane;GO:0016021//integral component of membrane;GO:0031410//cytoplasmic vesicle;GO:0043231//intracellular membrane-bounded organelle	GO:0003824//catalytic activity;GO:0004065//arylsulfatase activity;GO:0004773//steryl-sulfatase activity;GO:0008484//sulfuric ester hydrolase activity;GO:0016787//hydrolase activity;GO:0046872//metal ion binding	GO:0006629//lipid metabolic process;GO:0006687//glycosphingolipid metabolic process;GO:0006706//steroid catabolic process;GO:0007565//female pregnancy;GO:0008202//steroid metabolic process;GO:0008544//epidermis development
ENSG00000130052	STARD8	EccDNA00001914	EccDNA00001915										2	Nor-2,Nor-1	Nor	StAR related lipid transfer domain containing 8 [Source:HGNC Symbol;Acc:HGNC:19161]	-	-	-	-	GO:0005829//cytosol;GO:0005925//focal adhesion;GO:0030054//cell junction	GO:0005096//GTPase activator activity;GO:0008289//lipid binding	GO:0007165//signal transduction;GO:0043547//positive regulation of GTPase activity;GO:0051056//regulation of small GTPase mediated signal transduction
ENSG00000288098	AL031073.2	EccDNA00001936	EccDNA00001937										2	Nor-1	Nor	-	-	-	-	-	-	-	-
ENSG00000188976	NOC2L	EccDNA00000001											1	Nor-2	Nor	NOC2 like nucleolar associated transcriptional repressor [Source:HGNC Symbol;Acc:HGNC:24517]	-	-	-	-	GO:0005634//nucleus;GO:0005654//nucleoplasm;GO:0005730//nucleolus;GO:0005829//cytosol;GO:0030690//Noc1p-Noc2p complex;GO:0030691//Noc2p-Noc3p complex	GO:0003682//chromatin binding;GO:0003714//transcription corepressor activity;GO:0003723//RNA binding;GO:0005515//protein binding;GO:0031491//nucleosome binding;GO:0042393//histone binding;GO:0070491//repressing transcription factor binding	GO:0000122//negative regulation of transcription by RNA polymerase II;GO:0002903//negative regulation of B cell apoptotic process;GO:0006915//apoptotic process;GO:0031497//chromatin assembly;GO:0034644//cellular response to UV;GO:0035067//negative regulation of histone acetylation;GO:0042273//ribosomal large subunit biogenesis;GO:1901796//regulation of signal transduction by p53 class mediator;GO…
ENSG00000157916	RER1	EccDNA00000006											1	Nor-2	Nor	retention in endoplasmic reticulum sorting receptor 1 [Source:HGNC Symbol;Acc:HGNC:30309]	-	-	-	-	GO:0000139//Golgi membrane;GO:0005783//endoplasmic reticulum;GO:0005793//endoplasmic reticulum-Golgi intermediate compartment;GO:0005794//Golgi apparatus;GO:0005886//plasma membrane;GO:0009986//cell surface;GO:0016020//membrane;GO:0016021//integral component of membrane;GO:0030173//integral component of Golgi membrane	GO:0003674//molecular_function;GO:0033130//acetylcholine receptor binding	GO:0006621//protein retention in ER lumen;GO:0006890//retrograde vesicle-mediated transport, Golgi to ER;GO:0007528//neuromuscular junction development;GO:0071340//skeletal muscle acetylcholine-gated channel clustering;GO:1903078//positive regulation of protein localization to plasma membrane
ENSG00000116151	MORN1	EccDNA00000006											1	Nor-2	Nor	MORN repeat containing 1 [Source:HGNC Symbol;Acc:HGNC:25852]	-	-	-	-	-	-	-
ENSG00000169598	DFFB	EccDNA00000011											1	Nor-1	Nor	DNA fragmentation factor subunit beta [Source:HGNC Symbol;Acc:HGNC:2773]	Cellular Processes	Cell growth and death	ko04210//Apoptosis	K02311	GO:0000790//nuclear chromatin;GO:0005622//intracellular;GO:0005634//nucleus;GO:0005654//nucleoplasm;GO:0005730//nucleolus;GO:0005737//cytoplasm;GO:0005829//cytosol	GO:0003677//DNA binding;GO:0004518//nuclease activity;GO:0004536//deoxyribonuclease activity;GO:0005515//protein binding;GO:0016787//hydrolase activity;GO:0019899//enzyme binding;GO:0019904//protein domain specific binding;GO:0042802//identical protein binding;GO:0097718//disordered domain specific binding	GO:0006308//DNA catabolic process;GO:0006309//apoptotic DNA fragmentation;GO:0006915//apoptotic process;GO:0030263//apoptotic chromosome condensation;GO:0051260//protein homooligomerization
ENSG00000198912	C1orf174	EccDNA00000012											1	Nor-1	Nor	chromosome 1 open reading frame 174 [Source:HGNC Symbol;Acc:HGNC:27915]	-	-	-	-	GO:0005634//nucleus	GO:0005515//protein binding	-
ENSG00000049247	UTS2	EccDNA00000020											1	Nor-1	Nor	urotensin 2 [Source:HGNC Symbol;Acc:HGNC:12636]	-	-	-	-	GO:0005576//extracellular region;GO:0005615//extracellular space	GO:0005102//signaling receptor binding;GO:0005179//hormone activity	GO:0006936//muscle contraction;GO:0007186//G protein-coupled receptor signaling pathway;GO:0007268//chemical synaptic transmission;GO:0008217//regulation of blood pressure;GO:0097746//regulation of blood vessel diameter
ENSG00000171603	CLSTN1	EccDNA00000023											1	Nor-2	Nor	calsyntenin 1 [Source:HGNC Symbol;Acc:HGNC:17447]	-	-	-	-	GO:0000139//Golgi membrane;GO:0005576//extracellular region;GO:0005634//nucleus;GO:0005783//endoplasmic reticulum;GO:0005789//endoplasmic reticulum membrane;GO:0005794//Golgi apparatus;GO:0005886//plasma membrane;GO:0009986//cell surface;GO:0014069//postsynaptic density;GO:0016020//membrane;GO:0016021//integral component of membrane;GO:0030054//cell junction;GO:0042995//cell projection;GO:0045202…	GO:0001540//amyloid-beta binding;GO:0005509//calcium ion binding;GO:0005515//protein binding;GO:0019894//kinesin binding;GO:0042988//X11-like protein binding	GO:0001558//regulation of cell growth;GO:0007155//cell adhesion;GO:0007156//homophilic cell adhesion via plasma membrane adhesion molecules;GO:0050806//positive regulation of synaptic transmission;GO:0051965//positive regulation of synapse assembly;GO:0090128//regulation of synapse maturation;GO:0098969//neurotransmitter receptor transport to postsynaptic membrane;GO:0099003//vesicle-mediated tra…
ENSG00000009724	MASP2	EccDNA00000024											1	Fgr-1	Fgr	mannan binding lectin serine peptidase 2 [Source:HGNC Symbol;Acc:HGNC:6902]	Organismal Systems;Human Diseases	Immune system;Infectious diseases	ko04610//Complement and coagulation cascades;ko05150//Staphylococcus aureus infection	K03993;K03993	GO:0005576//extracellular region;GO:0005615//extracellular space;GO:0070062//extracellular exosome	GO:0001855//complement component C4b binding;GO:0004252//serine-type endopeptidase activity;GO:0005509//calcium ion binding;GO:0005515//protein binding;GO:0008233//peptidase activity;GO:0008236//serine-type peptidase activity;GO:0016787//hydrolase activity;GO:0046872//metal ion binding;GO:0048306//calcium-dependent protein binding	GO:0001867//complement activation, lectin pathway;GO:0002376//immune system process;GO:0006508//proteolysis;GO:0006956//complement activation;GO:0006958//complement activation, classical pathway;GO:0045087//innate immune response
ENSG00000142621	FHAD1	EccDNA00000028											1	Nor-1	Nor	forkhead associated phosphopeptide binding domain 1 [Source:HGNC Symbol;Acc:HGNC:29408]	-	-	-	-	-	GO:0005515//protein binding	-
ENSG00000179743	AL450998.2	EccDNA00000029											1	Fgr-2	Fgr	-	-	-	-	-	-	-	-
ENSG00000185519	FAM131C	EccDNA00000030											1	Nor-1,Nor-3,Nor-2,Fgr-3,Fgr-2,Fgr-1	Nor,Fgr	family with sequence similarity 131 member C [Source:HGNC Symbol;Acc:HGNC:26717]	-	-	-	-	-	GO:0005515//protein binding	-
ENSG00000184908	CLCNKB	EccDNA00000030											1	Nor-1,Nor-3,Nor-2,Fgr-3,Fgr-2,Fgr-1	Nor,Fgr	chloride voltage-gated channel Kb [Source:HGNC Symbol;Acc:HGNC:2027]	Organismal Systems	Excretory system	ko04966//Collecting duct acid secretion	K05018	GO:0005886//plasma membrane;GO:0005887//integral component of plasma membrane;GO:0016020//membrane;GO:0016021//integral component of membrane;GO:0034707//chloride channel complex	GO:0005244//voltage-gated ion channel activity;GO:0005247//voltage-gated chloride channel activity;GO:0005254//chloride channel activity;GO:0046872//metal ion binding	GO:0006811//ion transport;GO:0006821//chloride transport;GO:0007588//excretion;GO:0034220//ion transmembrane transport;GO:0034765//regulation of ion transmembrane transport;GO:0055085//transmembrane transport;GO:1902476//chloride transmembrane transport
ENSG00000037637	FBXO42	EccDNA00000031											1	Fgr-1	Fgr	F-box protein 42 [Source:HGNC Symbol;Acc:HGNC:29249]	-	-	-	-	-	GO:0005515//protein binding	-
ENSG00000142794	NBPF3	EccDNA00000032											1	Fgr-2	Fgr	NBPF member 3 [Source:HGNC Symbol;Acc:HGNC:25076]	-	-	-	-	GO:0005737//cytoplasm	-	-
ENSG00000070886	EPHA8	EccDNA00000033											1	Nor-3	Nor	EPH receptor A8 [Source:HGNC Symbol;Acc:HGNC:3391]	Organismal Systems	Development	ko04360//Axon guidance	K05109	GO:0005768//endosome;GO:0005886//plasma membrane;GO:0005887//integral component of plasma membrane;GO:0016020//membrane;GO:0016021//integral component of membrane;GO:0031901//early endosome membrane;GO:0042995//cell projection;GO:0043005//neuron projection;GO:0043235//receptor complex	GO:0000166//nucleotide binding;GO:0004672//protein kinase activity;GO:0004713//protein tyrosine kinase activity;GO:0004714//transmembrane receptor protein tyrosine kinase activity;GO:0005003//ephrin receptor activity;GO:0005004//GPI-linked ephrin receptor activity;GO:0005005//transmembrane-ephrin receptor activity;GO:0005515//protein binding;GO:0005524//ATP binding;GO:0016301//kinase activity;GO:…	GO:0006468//protein phosphorylation;GO:0006929//substrate-dependent cell migration;GO:0007155//cell adhesion;GO:0007169//transmembrane receptor protein tyrosine kinase signaling pathway;GO:0007275//multicellular organism development;GO:0007399//nervous system development;GO:0007411//axon guidance;GO:0016310//phosphorylation;GO:0016322//neuron remodeling;GO:0018108//peptidyl-tyrosine phosphorylati…
ENSG00000133226	SRRM1	EccDNA00000036											1	Fgr-3	Fgr	serine and arginine repetitive matrix 1 [Source:HGNC Symbol;Acc:HGNC:16638]	Genetic Information Processing;Genetic Information Processing	Translation;Translation	ko03013//RNA transport;ko03015//mRNA surveillance pathway	K13171;K13171	GO:0005634//nucleus;GO:0005654//nucleoplasm;GO:0005681//spliceosomal complex;GO:0005829//cytosol;GO:0016363//nuclear matrix;GO:0016607//nuclear speck;GO:0071013//catalytic step 2 spliceosome	GO:0003677//DNA binding;GO:0003723//RNA binding;GO:0005515//protein binding	GO:0000375//RNA splicing, via transesterification reactions;GO:0000398//mRNA splicing, via spliceosome;GO:0006397//mRNA processing;GO:0006405//RNA export from nucleus;GO:0006406//mRNA export from nucleus;GO:0008380//RNA splicing;GO:0031124//mRNA 3'-end processing
ENSG00000158195	WASF2	EccDNA00000040											1	Nor-3	Nor	WASP family member 2 [Source:HGNC Symbol;Acc:HGNC:12733]	Cellular Processes;Human Diseases;Organismal Systems;Human Diseases;Human Diseases;Cellular Processes;Human Diseases	Cell motility;Cancers;Immune system;Infectious diseases;Infectious diseases;Cellular community - eukaryotes;Infectious diseases	ko04810//Regulation of actin cytoskeleton;ko05231//Choline metabolism in cancer;ko04666//Fc gamma R-mediated phagocytosis;ko05132//Salmonella infection;ko05100//Bacterial invasion of epithelial cells;ko04520//Adherens junction;ko05131//Shigellosis	K05748;K05748;K05748;K05748;K05748;K05748;K05748	GO:0001726//ruffle;GO:0005737//cytoplasm;GO:0005769//early endosome;GO:0005829//cytosol;GO:0005856//cytoskeleton;GO:0005911//cell-cell junction;GO:0015629//actin cytoskeleton;GO:0030027//lamellipodium;GO:0031209//SCAR complex;GO:0032991//protein-containing complex;GO:0042995//cell projection;GO:0045202//synapse;GO:0070062//extracellular exosome	GO:0003779//actin binding;GO:0005515//protein binding;GO:0017124//SH3 domain binding;GO:0045296//cadherin binding;GO:0051018//protein kinase A binding	GO:0001525//angiogenesis;GO:0001667//ameboidal-type cell migration;GO:0006897//endocytosis;GO:0007188//adenylate cyclase-modulating G protein-coupled receptor signaling pathway;GO:0010592//positive regulation of lamellipodium assembly;GO:0016032//viral process;GO:0016601//Rac protein signal transduction;GO:0030032//lamellipodium assembly;GO:0030036//actin cytoskeleton organization;GO:0030048//act…
ENSG00000163873	GRIK3	EccDNA00000042											1	Nor-2	Nor	glutamate ionotropic receptor kainate type subunit 3 [Source:HGNC Symbol;Acc:HGNC:4581]	Environmental Information Processing;Organismal Systems	Signaling molecules and interaction;Nervous system	ko04080//Neuroactive ligand-receptor interaction;ko04724//Glutamatergic synapse	K05203;K05203	GO:0005886//plasma membrane;GO:0005887//integral component of plasma membrane;GO:0016020//membrane;GO:0016021//integral component of membrane;GO:0030054//cell junction;GO:0030424//axon;GO:0030425//dendrite;GO:0032839//dendrite cytoplasm;GO:0032983//kainate selective glutamate receptor complex;GO:0042734//presynaptic membrane;GO:0043195//terminal bouton;GO:0043204//perikaryon;GO:0045202//synapse;G…	GO:0001640//adenylate cyclase inhibiting G protein-coupled glutamate receptor activity;GO:0004970//ionotropic glutamate receptor activity;GO:0005216//ion channel activity;GO:0008066//glutamate receptor activity;GO:0015276//ligand-gated ion channel activity;GO:0015277//kainate selective glutamate receptor activity;GO:0038023//signaling receptor activity;GO:0099507//ligand-gated ion channel activit…	GO:0006811//ion transport;GO:0007196//adenylate cyclase-inhibiting G protein-coupled glutamate receptor signaling pathway;GO:0007215//glutamate receptor signaling pathway;GO:0007216//G protein-coupled glutamate receptor signaling pathway;GO:0034220//ion transmembrane transport;GO:0035235//ionotropic glutamate receptor signaling pathway;GO:0035249//synaptic transmission, glutamatergic;GO:0042391//…
ENSG00000271723	MROH7-TTC4	EccDNA00000051											1	Fgr-2	Fgr	MROH7-TTC4 readthrough (NMD candidate) [Source:HGNC Symbol;Acc:HGNC:49180]	-	-	-	-	-	-	-
ENSG00000243725	TTC4	EccDNA00000051											1	Fgr-2	Fgr	tetratricopeptide repeat domain 4 [Source:HGNC Symbol;Acc:HGNC:12394]	-	-	-	-	GO:0005634//nucleus;GO:0005654//nucleoplasm;GO:0005737//cytoplasm	GO:0005515//protein binding	GO:0002376//immune system process;GO:0045087//innate immune response;GO:0051607//defense response to virus
ENSG00000162407	PLPP3	EccDNA00000054											1	Fgr-3	Fgr	phospholipid phosphatase 3 [Source:HGNC Symbol;Acc:HGNC:9229]	Metabolism;Environmental Information Processing;Human Diseases;Metabolism;Organismal Systems;Metabolism;Metabolism;Metabolism;Organismal Systems	Global and overview maps;Signal transduction;Cancers;Lipid metabolism;Immune system;Lipid metabolism;Lipid metabolism;Lipid metabolism;Digestive system	ko01100//Metabolic pathways;ko04072//Phospholipase D signaling pathway;ko05231//Choline metabolism in cancer;ko00564//Glycerophospholipid metabolism;ko04666//Fc gamma R-mediated phagocytosis;ko00561//Glycerolipid metabolism;ko00565//Ether lipid metabolism;ko00600//Sphingolipid metabolism;ko04975//Fat digestion and absorption	K01080;K01080;K01080;K01080;K01080;K01080;K01080;K01080;K01080	GO:0005794//Golgi apparatus;GO:0005886//plasma membrane;GO:0005887//integral component of plasma membrane;GO:0005912//adherens junction;GO:0016020//membrane;GO:0016021//integral component of membrane	GO:0004721//phosphoprotein phosphatase activity;GO:0005515//protein binding;GO:0008195//phosphatidate phosphatase activity;GO:0016787//hydrolase activity;GO:0016791//phosphatase activity;GO:0042392//sphingosine-1-phosphate phosphatase activity;GO:0042577//lipid phosphatase activity	GO:0001933//negative regulation of protein phosphorylation;GO:0006470//protein dephosphorylation;GO:0006629//lipid metabolic process;GO:0006644//phospholipid metabolic process;GO:0008354//germ cell migration;GO:0030111//regulation of Wnt signaling pathway;GO:0030148//sphingolipid biosynthetic process;GO:0034109//homotypic cell-cell adhesion;GO:0044328//canonical Wnt signaling pathway involved in …
ENSG00000162598	C1orf87	EccDNA00000055											1	Fgr-3	Fgr	chromosome 1 open reading frame 87 [Source:HGNC Symbol;Acc:HGNC:28547]	-	-	-	-	-	-	-
ENSG00000224209	LINC00466	EccDNA00000056											1	Nor-1	Nor	-	-	-	-	-	-	-	-
ENSG00000050628	PTGER3	EccDNA00000057											1	Nor-1	Nor	prostaglandin E receptor 3 [Source:HGNC Symbol;Acc:HGNC:9595]	Human Diseases;Environmental Information Processing;Human Diseases;Environmental Information Processing;Environmental Information Processing;Organismal Systems	Cancers;Signaling molecules and interaction;Infectious diseases;Signal transduction;Signal transduction;Endocrine system	ko05200//Pathways in cancer;ko04080//Neuroactive ligand-receptor interaction;ko05163//Human cytomegalovirus infection;ko04024//cAMP signaling pathway;ko04020//Calcium signaling pathway;ko04923//Regulation of lipolysis in adipocyte	K04260;K04260;K04260;K04260;K04260;K04260	GO:0005635//nuclear envelope;GO:0005886//plasma membrane;GO:0005887//integral component of plasma membrane;GO:0016020//membrane;GO:0016021//integral component of membrane	GO:0004930//G protein-coupled receptor activity;GO:0004955//prostaglandin receptor activity;GO:0004957//prostaglandin E receptor activity	GO:0006954//inflammatory response;GO:0007165//signal transduction;GO:0007186//G protein-coupled receptor signaling pathway;GO:0007189//adenylate cyclase-activating G protein-coupled receptor signaling pathway;GO:0007200//phospholipase C-activating G protein-coupled receptor signaling pathway;GO:0007204//positive regulation of cytosolic calcium ion concentration;GO:0008150//biological_process;GO:0…
ENSG00000286863	AL513166.1	EccDNA00000058											1	Nor-1	Nor	-	-	-	-	-	-	-	-
ENSG00000137960	GIPC2	EccDNA00000059											1	Fgr-2	Fgr	GIPC PDZ domain containing family member 2 [Source:HGNC Symbol;Acc:HGNC:18177]	-	-	-	-	GO:0005737//cytoplasm;GO:0070062//extracellular exosome	GO:0003674//molecular_function;GO:0005515//protein binding;GO:0042802//identical protein binding	GO:0008150//biological_process
ENSG00000162618	ADGRL4	EccDNA00000060											1	Fgr-3	Fgr	adhesion G protein-coupled receptor L4 [Source:HGNC Symbol;Acc:HGNC:20822]	-	-	-	-	GO:0005886//plasma membrane;GO:0005887//integral component of plasma membrane;GO:0016020//membrane;GO:0016021//integral component of membrane;GO:0031410//cytoplasmic vesicle	GO:0004888//transmembrane signaling receptor activity;GO:0004930//G protein-coupled receptor activity;GO:0005509//calcium ion binding;GO:0046983//protein dimerization activity	GO:0007165//signal transduction;GO:0007166//cell surface receptor signaling pathway;GO:0007186//G protein-coupled receptor signaling pathway;GO:0007189//adenylate cyclase-activating G protein-coupled receptor signaling pathway
ENSG00000233008	LINC01725	EccDNA00000062											1	Nor-1	Nor	-	-	-	-	-	-	-	-
ENSG00000232878	DPYD-AS1	EccDNA00000066											1	Nor-2	Nor	-	-	-	-	-	-	-	-
ENSG00000188641	DPYD	EccDNA00000066											1	Nor-2	Nor	dihydropyrimidine dehydrogenase [Source:HGNC Symbol;Acc:HGNC:3012]	Metabolism;Metabolism;Metabolism;Metabolism;Metabolism	Global and overview maps;Nucleotide metabolism;Xenobiotics biodegradation and metabolism;Metabolism of other amino acids;Metabolism of cofactors and vitamins	ko01100//Metabolic pathways;ko00240//Pyrimidine metabolism;ko00983//Drug metabolism - other enzymes;ko00410//beta-Alanine metabolism;ko00770//Pantothenate and CoA biosynthesis	K00207;K00207;K00207;K00207;K00207	GO:0005737//cytoplasm;GO:0005829//cytosol	GO:0000166//nucleotide binding;GO:0002058//uracil binding;GO:0003824//catalytic activity;GO:0005515//protein binding;GO:0016491//oxidoreductase activity;GO:0016627//oxidoreductase activity, acting on the CH-CH group of donors;GO:0017113//dihydropyrimidine dehydrogenase (NADP+) activity;GO:0042803//protein homodimerization activity;GO:0046872//metal ion binding;GO:0050660//flavin adenine dinucleot…	GO:0006145//purine nucleobase catabolic process;GO:0006208//pyrimidine nucleobase catabolic process;GO:0006210//thymine catabolic process;GO:0006212//uracil catabolic process;GO:0006214//thymidine catabolic process;GO:0019483//beta-alanine biosynthetic process;GO:0046135//pyrimidine nucleoside catabolic process;GO:0055114//oxidation-reduction process
ENSG00000159450	TCHH	EccDNA00000078											1	Nor-1	Nor	trichohyalin [Source:HGNC Symbol;Acc:HGNC:11791]	-	-	-	-	GO:0001533//cornified envelope;GO:0005829//cytosol;GO:0005856//cytoskeleton	GO:0005509//calcium ion binding;GO:0046872//metal ion binding;GO:0046914//transition metal ion binding	GO:0008150//biological_process;GO:0031424//keratinization;GO:0045109//intermediate filament organization;GO:0070268//cornification
ENSG00000203782	LOR	EccDNA00000079											1	Nor-1	Nor	loricrin [Source:HGNC Symbol;Acc:HGNC:6663]	-	-	-	-	GO:0001533//cornified envelope;GO:0005634//nucleus;GO:0005654//nucleoplasm;GO:0005737//cytoplasm;GO:0005829//cytosol	GO:0005200//structural constituent of cytoskeleton;GO:0005515//protein binding;GO:0030280//structural constituent of epidermis	GO:0007010//cytoskeleton organization;GO:0018149//peptide cross-linking;GO:0030216//keratinocyte differentiation;GO:0031424//keratinization;GO:0070268//cornification
ENSG00000183856	IQGAP3	EccDNA00000080											1	Fgr-3	Fgr	IQ motif containing GTPase activating protein 3 [Source:HGNC Symbol;Acc:HGNC:20669]	Cellular Processes	Cell motility	ko04810//Regulation of actin cytoskeleton	K05767	GO:0005737//cytoplasm;GO:0005829//cytosol;GO:0005911//cell-cell junction;GO:0016328//lateral plasma membrane	GO:0005515//protein binding;GO:0005516//calmodulin binding;GO:0017016//Ras GTPase binding;GO:0017048//Rho GTPase binding;GO:0070856//myosin VI light chain binding	GO:0000082//G1/S transition of mitotic cell cycle;GO:0000187//activation of MAPK activity;GO:0001934//positive regulation of protein phosphorylation;GO:0007165//signal transduction;GO:0007265//Ras protein signal transduction;GO:0008361//regulation of cell size;GO:0010628//positive regulation of gene expression;GO:0010629//negative regulation of gene expression;GO:0033601//positive regulation of m…
ENSG00000248485	PCP4L1	EccDNA00000081											1	Nor-1	Nor	Purkinje cell protein 4 like 1 [Source:HGNC Symbol;Acc:HGNC:20448]	-	-	-	-	-	-	-
ENSG00000198929	NOS1AP	EccDNA00000082											1	Nor-2	Nor	nitric oxide synthase 1 adaptor protein [Source:HGNC Symbol;Acc:HGNC:16859]	Organismal Systems	Environmental adaptation	ko04713//Circadian entrainment	K16513	GO:0005634//nucleus;GO:0005739//mitochondrion;GO:0005829//cytosol;GO:0005901//caveola;GO:0030018//Z disc;GO:0030315//T-tubule;GO:0031965//nuclear membrane;GO:0033017//sarcoplasmic reticulum membrane;GO:0042383//sarcolemma;GO:0048471//perinuclear region of cytoplasm;GO:0098978//glutamatergic synapse;GO:1902937//inward rectifier potassium channel complex;GO:1990454//L-type voltage-gated calcium cha…	GO:0005515//protein binding;GO:0050998//nitric-oxide synthase binding	GO:0003062//regulation of heart rate by chemical signal;GO:0010628//positive regulation of gene expression;GO:0010750//positive regulation of nitric oxide mediated signal transduction;GO:0045428//regulation of nitric oxide biosynthetic process;GO:0045429//positive regulation of nitric oxide biosynthetic process;GO:0050999//regulation of nitric-oxide synthase activity;GO:0051000//positive regulati…
ENSG00000143190	POU2F1	EccDNA00000083											1	Nor-2	Nor	POU class 2 homeobox 1 [Source:HGNC Symbol;Acc:HGNC:9212]	-	-	-	-	GO:0000790//nuclear chromatin;GO:0005634//nucleus;GO:0005654//nucleoplasm;GO:0005783//endoplasmic reticulum;GO:0043231//intracellular membrane-bounded organelle;GO:0090575//RNA polymerase II transcription factor complex	GO:0000978//RNA polymerase II proximal promoter sequence-specific DNA binding;GO:0000979//RNA polymerase II core promoter sequence-specific DNA binding;GO:0000981//DNA-binding transcription factor activity, RNA polymerase II-specific;GO:0003677//DNA binding;GO:0003700//DNA-binding transcription factor activity;GO:0005515//protein binding;GO:0043565//sequence-specific DNA binding	GO:0006355//regulation of transcription, DNA-templated;GO:0019221//cytokine-mediated signaling pathway;GO:0042795//snRNA transcription by RNA polymerase II;GO:0045892//negative regulation of transcription, DNA-templated;GO:0045944//positive regulation of transcription by RNA polymerase II
ENSG00000116218	NPHS2	EccDNA00000084											1	Nor-1	Nor	NPHS2 stomatin family member, podocin [Source:HGNC Symbol;Acc:HGNC:13394]	-	-	-	-	GO:0005783//endoplasmic reticulum;GO:0005886//plasma membrane;GO:0005887//integral component of plasma membrane;GO:0005911//cell-cell junction;GO:0016020//membrane;GO:0031235//intrinsic component of the cytoplasmic side of the plasma membrane;GO:0032991//protein-containing complex;GO:0036057//slit diaphragm;GO:0045121//membrane raft;GO:0070062//extracellular exosome	GO:0005515//protein binding	GO:0007588//excretion;GO:0031532//actin cytoskeleton reorganization;GO:0072249//metanephric glomerular visceral epithelial cell development
ENSG00000231791	AL445228.1	EccDNA00000087											1	Nor-1	Nor	-	-	-	-	-	-	-	-
ENSG00000116785	CFHR3	EccDNA00000089											1	Fgr-2	Fgr	complement factor H related 3 [Source:HGNC Symbol;Acc:HGNC:16980]	-	-	-	-	GO:0005576//extracellular region;GO:0005615//extracellular space;GO:0070062//extracellular exosome;GO:0072562//blood microparticle	-	-
ENSG00000244414	CFHR1	EccDNA00000089											1	Fgr-2	Fgr	complement factor H related 1 [Source:HGNC Symbol;Acc:HGNC:4888]	-	-	-	-	GO:0005576//extracellular region;GO:0005615//extracellular space;GO:0032991//protein-containing complex;GO:0072562//blood microparticle	GO:0005515//protein binding;GO:0042803//protein homodimerization activity;GO:0046982//protein heterodimerization activity	GO:0006956//complement activation;GO:0030449//regulation of complement activation;GO:0032091//negative regulation of protein binding;GO:0045919//positive regulation of cytolysis
ENSG00000134375	TIMM17A	EccDNA00000090											1	Fgr-3	Fgr	translocase of inner mitochondrial membrane 17A [Source:HGNC Symbol;Acc:HGNC:17315]	-	-	-	-	GO:0005654//nucleoplasm;GO:0005739//mitochondrion;GO:0005743//mitochondrial inner membrane;GO:0005744//TIM23 mitochondrial import inner membrane translocase complex;GO:0016020//membrane;GO:0016021//integral component of membrane;GO:0031305//integral component of mitochondrial inner membrane	GO:0008320//protein transmembrane transporter activity;GO:0015450//P-P-bond-hydrolysis-driven protein transmembrane transporter activity	GO:0006626//protein targeting to mitochondrion;GO:0006886//intracellular protein transport;GO:0010954//positive regulation of protein processing;GO:0015031//protein transport;GO:0030150//protein import into mitochondrial matrix
ENSG00000009790	TRAF3IP3	EccDNA00000093											1	Nor-1,Nor-3	Nor	TRAF3 interacting protein 3 [Source:HGNC Symbol;Acc:HGNC:30766]	-	-	-	-	GO:0016020//membrane;GO:0016021//integral component of membrane	GO:0005515//protein binding	-
ENSG00000066027	PPP2R5A	EccDNA00000095											1	Nor-2	Nor	protein phosphatase 2 regulatory subunit B'alpha [Source:HGNC Symbol;Acc:HGNC:9309]	Environmental Information Processing;Human Diseases;Organismal Systems;Organismal Systems;Cellular Processes;Environmental Information Processing;Environmental Information Processing;Genetic Information Processing	Signal transduction;Infectious diseases;Circulatory system;Nervous system;Cell growth and death;Signal transduction;Signal transduction;Translation	ko04151//PI3K-Akt signaling pathway;ko05165//Human papillomavirus infection;ko04261//Adrenergic signaling in cardiomyocytes;ko04728//Dopaminergic synapse;ko04114//Oocyte meiosis;ko04152//AMPK signaling pathway;ko04071//Sphingolipid signaling pathway;ko03015//mRNA surveillance pathway	K11584;K11584;K11584;K11584;K11584;K11584;K11584;K11584	GO:0000159//protein phosphatase type 2A complex;GO:0000775//chromosome, centromeric region;GO:0005634//nucleus;GO:0005694//chromosome;GO:0005737//cytoplasm;GO:0005813//centrosome;GO:0005829//cytosol;GO:0016020//membrane;GO:0030018//Z disc;GO:0031430//M band	GO:0004721//phosphoprotein phosphatase activity;GO:0005515//protein binding;GO:0019888//protein phosphatase regulator activity;GO:0019900//kinase binding;GO:0072542//protein phosphatase activator activity	GO:0006470//protein dephosphorylation;GO:0007165//signal transduction;GO:0031952//regulation of protein autophosphorylation;GO:0035307//positive regulation of protein dephosphorylation;GO:0043666//regulation of phosphoprotein phosphatase activity;GO:0090219//negative regulation of lipid kinase activity;GO:1903077//negative regulation of protein localization to plasma membrane
ENSG00000234915	AL360091.3	EccDNA00000095											1	Nor-2	Nor	-	-	-	-	-	-	-	-
ENSG00000163050	COQ8A	EccDNA00000100											1	Fgr-2	Fgr	coenzyme Q8A [Source:HGNC Symbol;Acc:HGNC:16812]	-	-	-	-	GO:0005739//mitochondrion;GO:0016020//membrane;GO:0016021//integral component of membrane;GO:0031314//extrinsic component of mitochondrial inner membrane	GO:0000166//nucleotide binding;GO:0005515//protein binding;GO:0005524//ATP binding;GO:0016301//kinase activity;GO:0016740//transferase activity;GO:0043531//ADP binding	GO:0006468//protein phosphorylation;GO:0006744//ubiquinone biosynthetic process;GO:0016310//phosphorylation
ENSG00000177614	PGBD5	EccDNA00000101											1	Nor-2	Nor	piggyBac transposable element derived 5 [Source:HGNC Symbol;Acc:HGNC:19405]	-	-	-	-	GO:0005634//nucleus	GO:0004518//nuclease activity;GO:0004519//endonuclease activity;GO:0004803//transposase activity;GO:0016787//hydrolase activity	GO:0032196//transposition;GO:0090305//nucleic acid phosphodiester bond hydrolysis;GO:0098038//non-replicative transposition, DNA-mediated
ENSG00000182901	RGS7	EccDNA00000107											1	Nor-2	Nor	regulator of G protein signaling 7 [Source:HGNC Symbol;Acc:HGNC:10003]	-	-	-	-	GO:0005737//cytoplasm;GO:0005829//cytosol;GO:0005886//plasma membrane;GO:0016020//membrane	GO:0003924//GTPase activity;GO:0005096//GTPase activator activity;GO:0031681//G-protein beta-subunit binding	GO:0006457//protein folding;GO:0007186//G protein-coupled receptor signaling pathway;GO:0009968//negative regulation of signal transduction;GO:0035556//intracellular signal transduction;GO:0043547//positive regulation of GTPase activity
ENSG00000175143	OR2T1	EccDNA00000113											1	Fgr-3	Fgr	olfactory receptor family 2 subfamily T member 1 [Source:HGNC Symbol;Acc:HGNC:8277]	Organismal Systems	Sensory system	ko04740//Olfactory transduction	K04257	GO:0005886//plasma membrane;GO:0016020//membrane;GO:0016021//integral component of membrane	GO:0004930//G protein-coupled receptor activity;GO:0004984//olfactory receptor activity	GO:0007165//signal transduction;GO:0007186//G protein-coupled receptor signaling pathway;GO:0007608//sensory perception of smell;GO:0050896//response to stimulus;GO:0050911//detection of chemical stimulus involved in sensory perception of smell
ENSG00000180525	PRR26	EccDNA00000116											1	Nor-3	Nor	proline rich 26 [Source:HGNC Symbol;Acc:HGNC:30724]	-	-	-	-	-	-	-
ENSG00000227912	AL441943.2	EccDNA00000120											1	Nor-2	Nor	-	-	-	-	-	-	-	-
ENSG00000234170	LINC02645	EccDNA00000121											1	Nor-3	Nor	-	-	-	-	-	-	-	-
ENSG00000226762	LINC02668	EccDNA00000122											1	Nor-3,Fgr-1	Nor,Fgr	-	-	-	-	-	-	-	-
ENSG00000123243	ITIH5	EccDNA00000128											1	Nor-2	Nor	inter-alpha-trypsin inhibitor heavy chain 5 [Source:HGNC Symbol;Acc:HGNC:21449]	-	-	-	-	-	GO:0004867//serine-type endopeptidase inhibitor activity	GO:0010951//negative regulation of endopeptidase activity;GO:0030212//hyaluronan metabolic process
ENSG00000151468	CCDC3	EccDNA00000134											1	Fgr-2	Fgr	coiled-coil domain containing 3 [Source:HGNC Symbol;Acc:HGNC:23813]	-	-	-	-	GO:0005576//extracellular region;GO:0005783//endoplasmic reticulum	-	GO:0010804//negative regulation of tumor necrosis factor-mediated signaling pathway;GO:0045600//positive regulation of fat cell differentiation;GO:0046889//positive regulation of lipid biosynthetic process
ENSG00000179133	C10orf67	EccDNA00000138											1	Fgr-1	Fgr	chromosome 10 open reading frame 67 [Source:HGNC Symbol;Acc:HGNC:28716]	-	-	-	-	GO:0005739//mitochondrion	GO:0005515//protein binding	-
ENSG00000077420	APBB1IP	EccDNA00000139											1	Fgr-3	Fgr	amyloid beta precursor protein binding family B member 1 interacting protein [Source:HGNC Symbol;Acc:HGNC:17379]	Environmental Information Processing;Organismal Systems	Signal transduction;Immune system	ko04015//Rap1 signaling pathway;ko04611//Platelet activation	K17704;K17704	GO:0005737//cytoplasm;GO:0005829//cytosol;GO:0005856//cytoskeleton;GO:0005886//plasma membrane;GO:0005925//focal adhesion;GO:0016020//membrane;GO:0030027//lamellipodium;GO:0030054//cell junction;GO:0042101//T cell receptor complex;GO:0042995//cell projection	GO:0005515//protein binding	GO:0002291//T cell activation via T cell receptor contact with antigen bound to MHC molecule on antigen presenting cell;GO:0007165//signal transduction;GO:0045785//positive regulation of cell adhesion
ENSG00000187783	TMEM72	EccDNA00000148											1	Nor-2	Nor	transmembrane protein 72 [Source:HGNC Symbol;Acc:HGNC:31658]	-	-	-	-	GO:0016020//membrane;GO:0016021//integral component of membrane	-	-
ENSG00000224812	TMEM72-AS1	EccDNA00000148											1	Nor-2	Nor	-	-	-	-	-	-	-	-
ENSG00000108091	CCDC6	EccDNA00000150											1	Fgr-1	Fgr	coiled-coil domain containing 6 [Source:HGNC Symbol;Acc:HGNC:18782]	Human Diseases;Human Diseases	Cancers;Cancers	ko05200//Pathways in cancer;ko05216//Thyroid cancer	K09288;K09288	GO:0005737//cytoplasm;GO:0005829//cytosol;GO:0005856//cytoskeleton	GO:0005200//structural constituent of cytoskeleton;GO:0005515//protein binding;GO:0017124//SH3 domain binding	GO:0007010//cytoskeleton organization;GO:0008150//biological_process
ENSG00000171988	JMJD1C	EccDNA00000151											1	Nor-1,Nor-2	Nor	jumonji domain containing 1C [Source:HGNC Symbol;Acc:HGNC:12313]	Human Diseases	Cancers	ko05202//Transcriptional misregulation in cancers	K11449	GO:0000785//chromatin;GO:0005634//nucleus;GO:0005654//nucleoplasm	GO:0000976//transcription regulatory region sequence-specific DNA binding;GO:0005515//protein binding;GO:0016491//oxidoreductase activity;GO:0031490//chromatin DNA binding;GO:0032454//histone demethylase activity (H3-K9 specific);GO:0046872//metal ion binding;GO:0046966//thyroid hormone receptor binding;GO:0051213//dioxygenase activity	GO:0006325//chromatin organization;GO:0006355//regulation of transcription, DNA-templated;GO:0007596//blood coagulation;GO:0033169//histone H3-K9 demethylation;GO:0055114//oxidation-reduction process
ENSG00000148655	LRMDA	EccDNA00000159											1	Nor-2	Nor	leucine rich melanocyte differentiation associated [Source:HGNC Symbol;Acc:HGNC:23405]	-	-	-	-	-	GO:0005515//protein binding	GO:0030154//cell differentiation;GO:0030318//melanocyte differentiation
ENSG00000228553	AL389885.1	EccDNA00000166											1	Nor-2	Nor	-	-	-	-	-	-	-	-
ENSG00000138193	PLCE1	EccDNA00000166											1	Nor-2	Nor	phospholipase C epsilon 1 [Source:HGNC Symbol;Acc:HGNC:17175]	Metabolism;Environmental Information Processing;Environmental Information Processing;Environmental Information Processing;Human Diseases;Environmental Information Processing;Organismal Systems;Environmental Information Processing;Human Diseases;Metabolism	Global and overview maps;Signal transduction;Signal transduction;Signal transduction;Cancers;Signal transduction;Endocrine system;Signal transduction;Endocrine and metabolic diseases;Carbohydrate metabolism	ko01100//Metabolic pathways;ko04014//Ras signaling pathway;ko04015//Rap1 signaling pathway;ko04024//cAMP signaling pathway;ko05205//Proteoglycans in cancer;ko04020//Calcium signaling pathway;ko04919//Thyroid hormone signaling pathway;ko04070//Phosphatidylinositol signaling system;ko04933//AGE-RAGE signaling pathway in diabetic complications;ko00562//Inositol phosphate metabolism	K05860;K05860;K05860;K05860;K05860;K05860;K05860;K05860;K05860;K05860	GO:0000139//Golgi membrane;GO:0005737//cytoplasm;GO:0005794//Golgi apparatus;GO:0005829//cytosol;GO:0005886//plasma membrane;GO:0016020//membrane	GO:0004435//phosphatidylinositol phospholipase C activity;GO:0004629//phospholipase C activity;GO:0005085//guanyl-nucleotide exchange factor activity;GO:0005515//protein binding;GO:0008081//phosphoric diester hydrolase activity;GO:0016787//hydrolase activity;GO:0017016//Ras GTPase binding;GO:0019899//enzyme binding;GO:0046872//metal ion binding	GO:0000187//activation of MAPK activity;GO:0001558//regulation of cell growth;GO:0006629//lipid metabolic process;GO:0006651//diacylglycerol biosynthetic process;GO:0006940//regulation of smooth muscle contraction;GO:0007010//cytoskeleton organization;GO:0007165//signal transduction;GO:0007173//epidermal growth factor receptor signaling pathway;GO:0007200//phospholipase C-activating G protein-cou…
ENSG00000213390	ARHGAP19	EccDNA00000171											1	Fgr-1	Fgr	Rho GTPase activating protein 19 [Source:HGNC Symbol;Acc:HGNC:23724]	-	-	-	-	GO:0005634//nucleus;GO:0005737//cytoplasm;GO:0005829//cytosol;GO:0005886//plasma membrane;GO:0043231//intracellular membrane-bounded organelle	GO:0005096//GTPase activator activity	GO:0007165//signal transduction;GO:0043547//positive regulation of GTPase activity;GO:0051056//regulation of small GTPase mediated signal transduction
ENSG00000269891	ARHGAP19-SLIT1	EccDNA00000171											1	Fgr-1	Fgr	ARHGAP19-SLIT1 readthrough (NMD candidate) [Source:HGNC Symbol;Acc:HGNC:48348]	-	-	-	-	-	-	-
ENSG00000065613	SLK	EccDNA00000173											1	Nor-2	Nor	STE20 like kinase [Source:HGNC Symbol;Acc:HGNC:11088]	Cellular Processes	Cell growth and death	ko04114//Oocyte meiosis	K08836	GO:0005737//cytoplasm;GO:0031252//cell leading edge;GO:0048471//perinuclear region of cytoplasm;GO:0070062//extracellular exosome	GO:0000166//nucleotide binding;GO:0004672//protein kinase activity;GO:0004674//protein serine/threonine kinase activity;GO:0005515//protein binding;GO:0005524//ATP binding;GO:0016301//kinase activity;GO:0016740//transferase activity;GO:0042802//identical protein binding;GO:0042803//protein homodimerization activity;GO:0045296//cadherin binding	GO:0006468//protein phosphorylation;GO:0006915//apoptotic process;GO:0016310//phosphorylation;GO:0023014//signal transduction by protein phosphorylation;GO:0030334//regulation of cell migration;GO:0031122//cytoplasmic microtubule organization;GO:0032147//activation of protein kinase activity;GO:0042981//regulation of apoptotic process;GO:0046777//protein autophosphorylation;GO:0051893//regulation…
ENSG00000156395	SORCS3	EccDNA00000174											1	Fgr-1	Fgr	sortilin related VPS10 domain containing receptor 3 [Source:HGNC Symbol;Acc:HGNC:16699]	-	-	-	-	GO:0014069//postsynaptic density;GO:0016020//membrane;GO:0016021//integral component of membrane;GO:0098978//glutamatergic synapse;GO:0099061//integral component of postsynaptic density membrane	GO:0005515//protein binding;GO:0008188//neuropeptide receptor activity	GO:0007218//neuropeptide signaling pathway;GO:0007612//learning;GO:0007613//memory;GO:1900452//regulation of long-term synaptic depression
ENSG00000119950	MXI1	EccDNA00000175											1	Nor-2	Nor	MAX interactor 1, dimerization protein [Source:HGNC Symbol;Acc:HGNC:7534]	-	-	-	-	GO:0000790//nuclear chromatin;GO:0005634//nucleus;GO:0005730//nucleolus;GO:0005829//cytosol;GO:0090575//RNA polymerase II transcription factor complex	GO:0000977//RNA polymerase II regulatory region sequence-specific DNA binding;GO:0000981//DNA-binding transcription factor activity, RNA polymerase II-specific;GO:0001227//DNA-binding transcription repressor activity, RNA polymerase II-specific;GO:0003677//DNA binding;GO:0003714//transcription corepressor activity;GO:0005515//protein binding;GO:0046983//protein dimerization activity	GO:0000122//negative regulation of transcription by RNA polymerase II;GO:0008285//negative regulation of cell proliferation;GO:0042994//cytoplasmic sequestering of transcription factor
ENSG00000228484	AL137025.1	EccDNA00000177											1	Fgr-3	Fgr	-	-	-	-	-	-	-	-
ENSG00000197771	MCMBP	EccDNA00000178											1	Fgr-2	Fgr	minichromosome maintenance complex binding protein [Source:HGNC Symbol;Acc:HGNC:25782]	-	-	-	-	GO:0000790//nuclear chromatin;GO:0005634//nucleus;GO:0005654//nucleoplasm;GO:0005829//cytosol;GO:0005886//plasma membrane;GO:0042555//MCM complex	GO:0003682//chromatin binding;GO:0005515//protein binding	GO:0006260//DNA replication;GO:0006261//DNA-dependent DNA replication;GO:0007049//cell cycle;GO:0007062//sister chromatid cohesion;GO:0051301//cell division
ENSG00000107669	ATE1	EccDNA00000179											1	Nor-1	Nor	arginyltransferase 1 [Source:HGNC Symbol;Acc:HGNC:782]	-	-	-	-	GO:0005634//nucleus;GO:0005737//cytoplasm	GO:0004057//arginyltransferase activity;GO:0005515//protein binding;GO:0016740//transferase activity;GO:0016746//transferase activity, transferring acyl groups	GO:0010498//proteasomal protein catabolic process;GO:0016598//protein arginylation
ENSG00000107902	LHPP	EccDNA00000182											1	Nor-2	Nor	phospholysine phosphohistidine inorganic pyrophosphate phosphatase [Source:HGNC Symbol;Acc:HGNC:30042]	Metabolism	Energy metabolism	ko00190//Oxidative phosphorylation	K11725	GO:0005634//nucleus;GO:0005737//cytoplasm;GO:0005829//cytosol;GO:0016607//nuclear speck	GO:0000287//magnesium ion binding;GO:0004427//inorganic diphosphatase activity;GO:0016787//hydrolase activity;GO:0016791//phosphatase activity;GO:0042803//protein homodimerization activity;GO:0046872//metal ion binding;GO:0101006//protein histidine phosphatase activity	GO:0006470//protein dephosphorylation;GO:0006796//phosphate-containing compound metabolic process;GO:0009168//purine ribonucleoside monophosphate biosynthetic process;GO:0016311//dephosphorylation
ENSG00000188690	UROS	EccDNA00000183											1	Nor-2,Fgr-3,Fgr-2	Nor,Fgr	uroporphyrinogen III synthase [Source:HGNC Symbol;Acc:HGNC:12592]	Metabolism;Metabolism	Global and overview maps;Metabolism of cofactors and vitamins	ko01100//Metabolic pathways;ko00860//Porphyrin and chlorophyll metabolism	K01719;K01719	GO:0005739//mitochondrion;GO:0005829//cytosol	GO:0004852//uroporphyrinogen-III synthase activity;GO:0016829//lyase activity;GO:0048037//cofactor binding	GO:0006779//porphyrin-containing compound biosynthetic process;GO:0006780//uroporphyrinogen III biosynthetic process;GO:0006782//protoporphyrinogen IX biosynthetic process;GO:0006783//heme biosynthetic process;GO:0033014//tetrapyrrole biosynthetic process;GO:0046677//response to antibiotic;GO:0070541//response to platinum ion;GO:0071243//cellular response to arsenic-containing substance;GO:007141…
ENSG00000107949	BCCIP	EccDNA00000183											1	Nor-2,Fgr-3,Fgr-2	Nor,Fgr	BRCA2 and CDKN1A interacting protein [Source:HGNC Symbol;Acc:HGNC:978]	-	-	-	-	GO:0000922//spindle pole;GO:0005634//nucleus;GO:0005654//nucleoplasm;GO:0005737//cytoplasm;GO:0005813//centrosome;GO:0005814//centriole;GO:0005815//microtubule organizing center;GO:0005829//cytosol;GO:0005856//cytoskeleton;GO:0019908//nuclear cyclin-dependent protein kinase holoenzyme complex;GO:0097431//mitotic spindle pole	GO:0003723//RNA binding;GO:0005515//protein binding;GO:0015631//tubulin binding;GO:0019207//kinase regulator activity	GO:0000079//regulation of cyclin-dependent protein serine/threonine kinase activity;GO:0000132//establishment of mitotic spindle orientation;GO:0000226//microtubule cytoskeleton organization;GO:0006281//DNA repair;GO:0006974//cellular response to DNA damage stimulus;GO:0007049//cell cycle;GO:0007052//mitotic spindle organization;GO:0034453//microtubule anchoring;GO:0061101//neuroendocrine cell di…
ENSG00000170430	MGMT	EccDNA00000185											1	Fgr-1	Fgr	O-6-methylguanine-DNA methyltransferase [Source:HGNC Symbol;Acc:HGNC:7059]	-	-	-	-	GO:0005634//nucleus;GO:0005654//nucleoplasm;GO:0016020//membrane	GO:0003677//DNA binding;GO:0003824//catalytic activity;GO:0003908//methylated-DNA-[protein]-cysteine S-methyltransferase activity;GO:0005509//calcium ion binding;GO:0008168//methyltransferase activity;GO:0009008//DNA-methyltransferase activity;GO:0016740//transferase activity;GO:0046872//metal ion binding	GO:0006266//DNA ligation;GO:0006281//DNA repair;GO:0006306//DNA methylation;GO:0006307//DNA dealkylation involved in DNA repair;GO:0006974//cellular response to DNA damage stimulus;GO:0009636//response to toxic substance;GO:0014070//response to organic cyclic compound;GO:0032259//methylation;GO:0034599//cellular response to oxidative stress;GO:0042493//response to drug;GO:0043066//negative regula…
ENSG00000176769	TCERG1L	EccDNA00000189											1	Fgr-3	Fgr	transcription elongation regulator 1 like [Source:HGNC Symbol;Acc:HGNC:23533]	-	-	-	-	GO:0005634//nucleus	GO:0005515//protein binding	-
ENSG00000175470	PPP2R2D	EccDNA00000193											1	Fgr-3	Fgr	protein phosphatase 2 regulatory subunit Bdelta [Source:HGNC Symbol;Acc:HGNC:23732]	Environmental Information Processing;Human Diseases;Cellular Processes;Environmental Information Processing;Organismal Systems;Organismal Systems;Human Diseases;Environmental Information Processing;Environmental Information Processing;Human Diseases;Genetic Information Processing	Signal transduction;Infectious diseases;Cellular community - eukaryotes;Signal transduction;Circulatory system;Nervous system;Infectious diseases;Signal transduction;Signal transduction;Infectious diseases;Translation	ko04151//PI3K-Akt signaling pathway;ko05165//Human papillomavirus infection;ko04530//Tight junction;ko04390//Hippo signaling pathway;ko04261//Adrenergic signaling in cardiomyocytes;ko04728//Dopaminergic synapse;ko05160//Hepatitis C;ko04152//AMPK signaling pathway;ko04071//Sphingolipid signaling pathway;ko05142//Chagas disease (American trypanosomiasis);ko03015//mRNA surveillance pathway	K04354;K04354;K04354;K04354;K04354;K04354;K04354;K04354;K04354;K04354;K04354	GO:0000159//protein phosphatase type 2A complex;GO:0005737//cytoplasm;GO:0005829//cytosol	GO:0004722//protein serine/threonine phosphatase activity;GO:0005515//protein binding;GO:0019888//protein phosphatase regulator activity	GO:0000278//mitotic cell cycle;GO:0007049//cell cycle;GO:0010458//exit from mitosis;GO:0043666//regulation of phosphoprotein phosphatase activity;GO:0051301//cell division;GO:0070262//peptidyl-serine dephosphorylation
ENSG00000068383	INPP5A	EccDNA00000195											1	Nor-1	Nor	inositol polyphosphate-5-phosphatase A [Source:HGNC Symbol;Acc:HGNC:6076]	Metabolism;Environmental Information Processing;Metabolism	Global and overview maps;Signal transduction;Carbohydrate metabolism	ko01100//Metabolic pathways;ko04070//Phosphatidylinositol signaling system;ko00562//Inositol phosphate metabolism	K01106;K01106;K01106	GO:0005886//plasma membrane;GO:0016020//membrane	GO:0004445//inositol-polyphosphate 5-phosphatase activity;GO:0005515//protein binding;GO:0016787//hydrolase activity;GO:0042731//PH domain binding;GO:0052658//inositol-1,4,5-trisphosphate 5-phosphatase activity;GO:0052659//inositol-1,3,4,5-tetrakisphosphate 5-phosphatase activity	GO:0016311//dephosphorylation;GO:0043647//inositol phosphate metabolic process;GO:0046855//inositol phosphate dephosphorylation;GO:0046856//phosphatidylinositol dephosphorylation;GO:0048016//inositol phosphate-mediated signaling
ENSG00000171811	CFAP46	EccDNA00000196											1	Fgr-3	Fgr	cilia and flagella associated protein 46 [Source:HGNC Symbol;Acc:HGNC:25247]	-	-	-	-	GO:0005737//cytoplasm;GO:0005856//cytoskeleton;GO:0005929//cilium;GO:0005930//axoneme;GO:0042995//cell projection	-	GO:0030030//cell projection organization;GO:0035082//axoneme assembly;GO:0060294//cilium movement involved in cell motility
ENSG00000171798	KNDC1	EccDNA00000200											1	Fgr-3	Fgr	kinase non-catalytic C-lobe domain containing 1 [Source:HGNC Symbol;Acc:HGNC:29374]	-	-	-	-	GO:0005575//cellular_component;GO:0030425//dendrite;GO:0032045//guanyl-nucleotide exchange factor complex;GO:0042995//cell projection;GO:0043025//neuronal cell body;GO:0043204//perikaryon	GO:0003674//molecular_function;GO:0005085//guanyl-nucleotide exchange factor activity;GO:0005088//Ras guanyl-nucleotide exchange factor activity	GO:0001934//positive regulation of protein phosphorylation;GO:0007264//small GTPase mediated signal transduction;GO:0008150//biological_process;GO:0021707//cerebellar granule cell differentiation;GO:0048814//regulation of dendrite morphogenesis;GO:0050773//regulation of dendrite development
ENSG00000130592	LSP1	EccDNA00000207											1	Nor-1	Nor	lymphocyte specific protein 1 [Source:HGNC Symbol;Acc:HGNC:6707]	Human Diseases;Organismal Systems	Infectious diseases;Immune system	ko05152//Tuberculosis;ko04625//C-type lectin receptor signaling pathway	K14957;K14957	GO:0005886//plasma membrane;GO:0015629//actin cytoskeleton;GO:0016020//membrane;GO:0070062//extracellular exosome	GO:0003779//actin binding	GO:0006968//cellular defense response;GO:0007165//signal transduction
ENSG00000053918	KCNQ1	EccDNA00000208											1	Nor-3	Nor	potassium voltage-gated channel subfamily Q member 1 [Source:HGNC Symbol;Acc:HGNC:6294]	Organismal Systems;Organismal Systems;Organismal Systems;Organismal Systems;Organismal Systems;Human Diseases	Circulatory system;Nervous system;Digestive system;Digestive system;Digestive system;Infectious diseases	ko04261//Adrenergic signaling in cardiomyocytes;ko04725//Cholinergic synapse;ko04972//Pancreatic secretion;ko04974//Protein digestion and absorption;ko04971//Gastric acid secretion;ko05110//Vibrio cholerae infection	K04926;K04926;K04926;K04926;K04926;K04926	GO:0005737//cytoplasm;GO:0005764//lysosome;GO:0005768//endosome;GO:0005769//early endosome;GO:0005770//late endosome;GO:0005783//endoplasmic reticulum;GO:0005886//plasma membrane;GO:0008076//voltage-gated potassium channel complex;GO:0016020//membrane;GO:0016021//integral component of membrane;GO:0016323//basolateral plasma membrane;GO:0030659//cytoplasmic vesicle membrane;GO:0031410//cytoplasmic…	GO:0005216//ion channel activity;GO:0005244//voltage-gated ion channel activity;GO:0005249//voltage-gated potassium channel activity;GO:0005251//delayed rectifier potassium channel activity;GO:0005267//potassium channel activity;GO:0005515//protein binding;GO:0005516//calmodulin binding;GO:0005546//phosphatidylinositol-4,5-bisphosphate binding;GO:0008157//protein phosphatase 1 binding;GO:0015271/…	GO:0006349//regulation of gene expression by genetic imprinting;GO:0006811//ion transport;GO:0006813//potassium ion transport;GO:0007605//sensory perception of sound;GO:0008016//regulation of heart contraction;GO:0010460//positive regulation of heart rate;GO:0016458//gene silencing;GO:0034765//regulation of ion transmembrane transport;GO:0035690//cellular response to drug;GO:0048839//inner ear de…
ENSG00000269821	KCNQ1OT1	EccDNA00000208											1	Nor-3	Nor	-	-	-	-	-	-	-	-
ENSG00000251364	AC107884.1	EccDNA00000212											1	Fgr-1	Fgr	-	-	-	-	-	-	-	-
ENSG00000183801	OLFML1	EccDNA00000212											1	Fgr-1	Fgr	olfactomedin like 1 [Source:HGNC Symbol;Acc:HGNC:24473]	-	-	-	-	GO:0005576//extracellular region	-	-
ENSG00000166478	ZNF143	EccDNA00000213											1	Nor-1	Nor	zinc finger protein 143 [Source:HGNC Symbol;Acc:HGNC:12928]	-	-	-	-	GO:0005634//nucleus;GO:0005654//nucleoplasm	GO:0000978//RNA polymerase II proximal promoter sequence-specific DNA binding;GO:0000981//DNA-binding transcription factor activity, RNA polymerase II-specific;GO:0001228//DNA-binding transcription activator activity, RNA polymerase II-specific;GO:0003676//nucleic acid binding;GO:0003677//DNA binding;GO:0003700//DNA-binding transcription factor activity;GO:0005515//protein binding;GO:0046872//met…	GO:0006355//regulation of transcription, DNA-templated;GO:0006357//regulation of transcription by RNA polymerase II;GO:0006359//regulation of transcription by RNA polymerase III;GO:0006366//transcription by RNA polymerase II;GO:0006383//transcription by RNA polymerase III;GO:0042795//snRNA transcription by RNA polymerase II;GO:0045944//positive regulation of transcription by RNA polymerase II
ENSG00000011405	PIK3C2A	EccDNA00000214											1	Fgr-2	Fgr	phosphatidylinositol-4-phosphate 3-kinase catalytic subunit type 2 alpha [Source:HGNC Symbol;Acc:HGNC:8971]	Metabolism;Environmental Information Processing;Metabolism	Global and overview maps;Signal transduction;Carbohydrate metabolism	ko01100//Metabolic pathways;ko04070//Phosphatidylinositol signaling system;ko00562//Inositol phosphate metabolism	K00923;K00923;K00923	GO:0005634//nucleus;GO:0005737//cytoplasm;GO:0005794//Golgi apparatus;GO:0005829//cytosol;GO:0005886//plasma membrane;GO:0005942//phosphatidylinositol 3-kinase complex;GO:0016020//membrane;GO:0030136//clathrin-coated vesicle;GO:0031410//cytoplasmic vesicle;GO:0031982//vesicle;GO:0070062//extracellular exosome	GO:0000166//nucleotide binding;GO:0005524//ATP binding;GO:0016301//kinase activity;GO:0016303//1-phosphatidylinositol-3-kinase activity;GO:0016740//transferase activity;GO:0035004//phosphatidylinositol 3-kinase activity;GO:0035005//1-phosphatidylinositol-4-phosphate 3-kinase activity;GO:0035091//phosphatidylinositol binding	GO:0006661//phosphatidylinositol biosynthetic process;GO:0006887//exocytosis;GO:0006897//endocytosis;GO:0007173//epidermal growth factor receptor signaling pathway;GO:0008286//insulin receptor signaling pathway;GO:0014065//phosphatidylinositol 3-kinase signaling;GO:0014829//vascular smooth muscle contraction;GO:0016310//phosphorylation;GO:0036092//phosphatidylinositol-3-phosphate biosynthetic pro…
ENSG00000148935	GAS2	EccDNA00000215											1	Nor-3	Nor	growth arrest specific 2 [Source:HGNC Symbol;Acc:HGNC:4167]	-	-	-	-	GO:0005737//cytoplasm;GO:0005829//cytosol;GO:0005856//cytoskeleton;GO:0005884//actin filament;GO:0016020//membrane	GO:0005515//protein binding;GO:0008017//microtubule binding	GO:0001544//initiation of primordial ovarian follicle growth;GO:0001547//antral ovarian follicle growth;GO:0006915//apoptotic process;GO:0007049//cell cycle;GO:0007050//cell cycle arrest;GO:0008360//regulation of cell shape;GO:0008593//regulation of Notch signaling pathway;GO:0030728//ovulation;GO:0071711//basement membrane organization
ENSG00000187398	LUZP2	EccDNA00000216											1	Fgr-3	Fgr	leucine zipper protein 2 [Source:HGNC Symbol;Acc:HGNC:23206]	-	-	-	-	GO:0005576//extracellular region	-	-
ENSG00000254530	LINC02755	EccDNA00000218											1	Nor-2,Fgr-3	Nor,Fgr	-	-	-	-	-	-	-	-
ENSG00000254734	AC107973.1	EccDNA00000218											1	Nor-2,Fgr-3	Nor,Fgr	-	-	-	-	-	-	-	-
ENSG00000254562	LINC01493	EccDNA00000221											1	Nor-3	Nor	-	-	-	-	-	-	-	-
ENSG00000165923	AGBL2	EccDNA00000224											1	Fgr-2	Fgr	ATP/GTP binding protein like 2 [Source:HGNC Symbol;Acc:HGNC:26296]	-	-	-	-	GO:0005737//cytoplasm;GO:0005814//centriole;GO:0005829//cytosol;GO:0005856//cytoskeleton;GO:0036064//ciliary basal body;GO:0042995//cell projection	GO:0004180//carboxypeptidase activity;GO:0004181//metallocarboxypeptidase activity;GO:0008233//peptidase activity;GO:0008237//metallopeptidase activity;GO:0008270//zinc ion binding;GO:0016787//hydrolase activity;GO:0046872//metal ion binding	GO:0006508//proteolysis;GO:0035610//protein side chain deglutamylation
ENSG00000156689	GLYATL2	EccDNA00000231											1	Nor-1	Nor	glycine-N-acyltransferase like 2 [Source:HGNC Symbol;Acc:HGNC:24178]	-	-	-	-	GO:0005739//mitochondrion;GO:0005783//endoplasmic reticulum	GO:0016740//transferase activity;GO:0016746//transferase activity, transferring acyl groups;GO:0047961//glycine N-acyltransferase activity	GO:0042758//long-chain fatty acid catabolic process;GO:0051793//medium-chain fatty acid catabolic process;GO:1903965//monounsaturated fatty acid catabolic process
ENSG00000013725	CD6	EccDNA00000232											1	Fgr-1	Fgr	CD6 molecule [Source:HGNC Symbol;Acc:HGNC:1691]	Environmental Information Processing	Signaling molecules and interaction	ko04514//Cell adhesion molecules (CAMs)	K06456	GO:0001772//immunological synapse;GO:0005576//extracellular region;GO:0005886//plasma membrane;GO:0005887//integral component of plasma membrane;GO:0009897//external side of plasma membrane;GO:0016020//membrane;GO:0016021//integral component of membrane;GO:0031012//extracellular matrix;GO:0031226//intrinsic component of plasma membrane;GO:0042101//T cell receptor complex	GO:0001530//lipopolysaccharide binding;GO:0005044//scavenger receptor activity;GO:0005515//protein binding;GO:0042802//identical protein binding;GO:0070891//lipoteichoic acid binding	GO:0001771//immunological synapse formation;GO:0002250//adaptive immune response;GO:0002376//immune system process;GO:0002438//acute inflammatory response to antigenic stimulus;GO:0006897//endocytosis;GO:0007155//cell adhesion;GO:0007157//heterophilic cell-cell adhesion via plasma membrane cell adhesion molecules;GO:0031663//lipopolysaccharide-mediated signaling pathway;GO:0032496//response to li…
ENSG00000149503	INCENP	EccDNA00000234											1	Nor-3	Nor	inner centromere protein [Source:HGNC Symbol;Acc:HGNC:6058]	-	-	-	-	GO:0000775//chromosome, centromeric region;GO:0000776//kinetochore;GO:0000777//condensed chromosome kinetochore;GO:0000795//synaptonemal complex;GO:0000800//lateral element;GO:0000801//central element;GO:0005634//nucleus;GO:0005654//nucleoplasm;GO:0005694//chromosome;GO:0005721//pericentric heterochromatin;GO:0005737//cytoplasm;GO:0005819//spindle;GO:0005829//cytosol;GO:0005856//cytoskeleton;GO:0…	GO:0005515//protein binding	GO:0000070//mitotic sister chromatid segregation;GO:0000281//mitotic cytokinesis;GO:0007049//cell cycle;GO:0007059//chromosome segregation;GO:0051301//cell division;GO:1902412//regulation of mitotic cytokinesis
ENSG00000168062	BATF2	EccDNA00000240											1	Nor-1	Nor	basic leucine zipper ATF-like transcription factor 2 [Source:HGNC Symbol;Acc:HGNC:25163]	-	-	-	-	GO:0000790//nuclear chromatin;GO:0005634//nucleus	GO:0000978//RNA polymerase II proximal promoter sequence-specific DNA binding;GO:0000981//DNA-binding transcription factor activity, RNA polymerase II-specific;GO:0003677//DNA binding;GO:0003700//DNA-binding transcription factor activity;GO:0005515//protein binding	GO:0006355//regulation of transcription, DNA-templated;GO:0006357//regulation of transcription by RNA polymerase II;GO:0030154//cell differentiation;GO:0042832//defense response to protozoan;GO:0043011//myeloid dendritic cell differentiation
ENSG00000173020	GRK2	EccDNA00000242											1	Nor-3	Nor	G protein-coupled receptor kinase 2 [Source:HGNC Symbol;Acc:HGNC:289]	Organismal Systems;Cellular Processes;Organismal Systems;Organismal Systems;Human Diseases;Environmental Information Processing	Sensory system;Transport and catabolism;Immune system;Nervous system;Substance dependence;Signal transduction	ko04740//Olfactory transduction;ko04144//Endocytosis;ko04062//Chemokine signaling pathway;ko04724//Glutamatergic synapse;ko05032//Morphine addiction;ko04340//Hedgehog signaling pathway	K00910;K00910;K00910;K00910;K00910;K00910	GO:0005737//cytoplasm;GO:0005829//cytosol;GO:0005886//plasma membrane;GO:0005929//cilium;GO:0016020//membrane	GO:0000166//nucleotide binding;GO:0004672//protein kinase activity;GO:0004674//protein serine/threonine kinase activity;GO:0004703//G protein-coupled receptor kinase activity;GO:0005515//protein binding;GO:0005524//ATP binding;GO:0016301//kinase activity;GO:0016740//transferase activity;GO:0031694//alpha-2A adrenergic receptor binding;GO:0031755//Edg-2 lysophosphatidic acid receptor binding;GO:00…	GO:0002026//regulation of the force of heart contraction;GO:0002029//desensitization of G protein-coupled receptor signaling pathway;GO:0003108//negative regulation of the force of heart contraction by chemical signal;GO:0006468//protein phosphorylation;GO:0007165//signal transduction;GO:0007186//G protein-coupled receptor signaling pathway;GO:0007213//G protein-coupled acetylcholine receptor sig…
ENSG00000287725	AP003071.5	EccDNA00000245											1	Nor-2	Nor	novel protein, TPCN2 - SMIM38 readthrough	-	-	-	-	GO:0005765//lysosomal membrane;GO:0016020//membrane;GO:0016021//integral component of membrane	GO:0005216//ion channel activity;GO:0005245//voltage-gated calcium channel activity;GO:0072345//NAADP-sensitive calcium-release channel activity	GO:0006811//ion transport;GO:0034220//ion transmembrane transport;GO:0051209//release of sequestered calcium ion into cytosol;GO:0055085//transmembrane transport;GO:0070588//calcium ion transmembrane transport
ENSG00000162341	TPCN2	EccDNA00000245											1	Nor-2	Nor	two pore segment channel 2 [Source:HGNC Symbol;Acc:HGNC:20820]	Organismal Systems	Digestive system	ko04972//Pancreatic secretion	K14077	GO:0005764//lysosome;GO:0005765//lysosomal membrane;GO:0010008//endosome membrane;GO:0016020//membrane;GO:0016021//integral component of membrane	GO:0005216//ion channel activity;GO:0005244//voltage-gated ion channel activity;GO:0005245//voltage-gated calcium channel activity;GO:0005262//calcium channel activity;GO:0005515//protein binding;GO:0019901//protein kinase binding;GO:0042802//identical protein binding;GO:0072345//NAADP-sensitive calcium-release channel activity	GO:0006811//ion transport;GO:0006816//calcium ion transport;GO:0006874//cellular calcium ion homeostasis;GO:0006939//smooth muscle contraction;GO:0007040//lysosome organization;GO:0010506//regulation of autophagy;GO:0019722//calcium-mediated signaling;GO:0034220//ion transmembrane transport;GO:0034765//regulation of ion transmembrane transport;GO:0051209//release of sequestered calcium ion into c…
ENSG00000260895	AP003071.1	EccDNA00000245											1	Nor-2	Nor	-	-	-	-	-	-	-	-
ENSG00000172927	MYEOV	EccDNA00000246											1	Fgr-1	Fgr	myeloma overexpressed [Source:HGNC Symbol;Acc:HGNC:7563]	-	-	-	-	-	-	-
ENSG00000204971	AP000812.1	EccDNA00000250											1	Nor-1	Nor	-	-	-	-	-	-	-	-
ENSG00000175564	UCP3	EccDNA00000251											1	Nor-2,Fgr-3	Nor,Fgr	uncoupling protein 3 [Source:HGNC Symbol;Acc:HGNC:12519]	-	-	-	-	GO:0005739//mitochondrion;GO:0005743//mitochondrial inner membrane;GO:0016020//membrane;GO:0016021//integral component of membrane;GO:0031966//mitochondrial membrane	GO:0005215//transporter activity;GO:0005515//protein binding;GO:0017077//oxidative phosphorylation uncoupler activity	GO:0000303//response to superoxide;GO:0001666//response to hypoxia;GO:0006629//lipid metabolic process;GO:0006631//fatty acid metabolic process;GO:0006839//mitochondrial transport;GO:0007568//aging;GO:0007584//response to nutrient;GO:0007585//respiratory gaseous exchange;GO:0009409//response to cold;GO:0014823//response to activity;GO:0032868//response to insulin;GO:0032870//cellular response to …
ENSG00000074201	CLNS1A	EccDNA00000256											1	Nor-1	Nor	chloride nucleotide-sensitive channel 1A [Source:HGNC Symbol;Acc:HGNC:2080]	Genetic Information Processing	Translation	ko03013//RNA transport	K05019	GO:0005634//nucleus;GO:0005654//nucleoplasm;GO:0005737//cytoplasm;GO:0005829//cytosol;GO:0005856//cytoskeleton;GO:0005886//plasma membrane;GO:0034709//methylosome;GO:0034715//pICln-Sm protein complex	GO:0003723//RNA binding;GO:0005515//protein binding;GO:0046982//protein heterodimerization activity	GO:0000387//spliceosomal snRNP assembly;GO:0006821//chloride transport;GO:0006884//cell volume homeostasis
ENSG00000287912	AP003464.1	EccDNA00000257											1	Nor-2	Nor	-	-	-	-	-	-	-	-
ENSG00000150672	DLG2	EccDNA00000258											1	Nor-3	Nor	discs large MAGUK scaffold protein 2 [Source:HGNC Symbol;Acc:HGNC:2901]	Human Diseases;Cellular Processes;Environmental Information Processing	Infectious diseases;Cellular community - eukaryotes;Signal transduction	ko05165//Human papillomavirus infection;ko04530//Tight junction;ko04390//Hippo signaling pathway	K12075;K12075;K12075	GO:0005829//cytosol;GO:0005886//plasma membrane;GO:0008076//voltage-gated potassium channel complex;GO:0008328//ionotropic glutamate receptor complex;GO:0014069//postsynaptic density;GO:0016020//membrane;GO:0016323//basolateral plasma membrane;GO:0030054//cell junction;GO:0030424//axon;GO:0031594//neuromuscular junction;GO:0042995//cell projection;GO:0043005//neuron projection;GO:0044224//juxtapa…	GO:0004385//guanylate kinase activity;GO:0005515//protein binding;GO:0019900//kinase binding;GO:0098919//structural constituent of postsynaptic density	GO:0000165//MAPK cascade;GO:0007268//chemical synaptic transmission;GO:0010923//negative regulation of phosphatase activity;GO:0019233//sensory perception of pain;GO:0035865//cellular response to potassium ion;GO:0043113//receptor clustering;GO:0045197//establishment or maintenance of epithelial cell apical/basal polarity;GO:0046037//GMP metabolic process;GO:0046710//GDP metabolic process;GO:0097…
ENSG00000166004	CEP295	EccDNA00000261											1	Fgr-1	Fgr	centrosomal protein 295 [Source:HGNC Symbol;Acc:HGNC:29366]	-	-	-	-	GO:0005737//cytoplasm;GO:0005813//centrosome;GO:0005814//centriole;GO:0005815//microtubule organizing center;GO:0005819//spindle;GO:0005829//cytosol;GO:0005856//cytoskeleton;GO:0005886//plasma membrane;GO:1990498//mitotic spindle microtubule	GO:0008017//microtubule binding	GO:0010825//positive regulation of centrosome duplication;GO:0046599//regulation of centriole replication;GO:1901985//positive regulation of protein acetylation;GO:1903724//positive regulation of centriole elongation;GO:1904951//positive regulation of establishment of protein localization
ENSG00000149972	CNTN5	EccDNA00000265											1	Fgr-3	Fgr	contactin 5 [Source:HGNC Symbol;Acc:HGNC:2175]	-	-	-	-	GO:0005576//extracellular region;GO:0005829//cytosol;GO:0005886//plasma membrane;GO:0016020//membrane;GO:0031225//anchored component of membrane;GO:0098982//GABA-ergic synapse;GO:0099026//anchored component of presynaptic membrane	GO:0005515//protein binding	GO:0007155//cell adhesion;GO:0007605//sensory perception of sound;GO:0099054//presynapse assembly
ENSG00000187240	DYNC2H1	EccDNA00000271											1	Nor-1	Nor	dynein cytoplasmic 2 heavy chain 1 [Source:HGNC Symbol;Acc:HGNC:2962]	Cellular Processes;Human Diseases;Organismal Systems	Transport and catabolism;Infectious diseases;Excretory system	ko04145//Phagosome;ko05132//Salmonella infection;ko04962//Vasopressin-regulated water reabsorption	K10414;K10414;K10414	GO:0005737//cytoplasm;GO:0005794//Golgi apparatus;GO:0005856//cytoskeleton;GO:0005868//cytoplasmic dynein complex;GO:0005874//microtubule;GO:0005886//plasma membrane;GO:0005929//cilium;GO:0005930//axoneme;GO:0016020//membrane;GO:0030286//dynein complex;GO:0031514//motile cilium;GO:0042995//cell projection;GO:0045177//apical part of cell;GO:0070062//extracellular exosome;GO:0097542//ciliary tip	GO:0000166//nucleotide binding;GO:0003774//motor activity;GO:0003777//microtubule motor activity;GO:0005524//ATP binding;GO:0008569//ATP-dependent microtubule motor activity, minus-end-directed;GO:0045505//dynein intermediate chain binding;GO:0051959//dynein light intermediate chain binding	GO:0007018//microtubule-based movement;GO:0007030//Golgi organization;GO:0007275//multicellular organism development;GO:0007368//determination of left/right symmetry;GO:0007507//heart development;GO:0009953//dorsal/ventral pattern formation;GO:0016485//protein processing;GO:0021522//spinal cord motor neuron differentiation;GO:0030030//cell projection organization;GO:0030182//neuron differentiatio…
ENSG00000255501	CARD18	EccDNA00000272											1	Nor-1,Nor-3	Nor	caspase recruitment domain family member 18 [Source:HGNC Symbol;Acc:HGNC:28861]	Organismal Systems	Immune system	ko04621//NOD-like receptor signaling pathway	K12806	GO:0032991//protein-containing complex	GO:0004869//cysteine-type endopeptidase inhibitor activity;GO:0005515//protein binding;GO:0030414//peptidase inhibitor activity;GO:0050700//CARD domain binding;GO:0089720//caspase binding	GO:0006954//inflammatory response;GO:0010466//negative regulation of peptidase activity;GO:0032091//negative regulation of protein binding;GO:0042981//regulation of apoptotic process;GO:0050713//negative regulation of interleukin-1 beta secretion;GO:0097340//inhibition of cysteine-type endopeptidase activity
ENSG00000167257	RNF214	EccDNA00000275											1	Fgr-3	Fgr	ring finger protein 214 [Source:HGNC Symbol;Acc:HGNC:25335]	-	-	-	-	-	GO:0004842//ubiquitin-protein transferase activity;GO:0046872//metal ion binding	GO:0016567//protein ubiquitination
ENSG00000110367	DDX6	EccDNA00000276											1	Fgr-3	Fgr	DEAD-box helicase 6 [Source:HGNC Symbol;Acc:HGNC:2747]	Genetic Information Processing	Folding, sorting and degradation	ko03018//RNA degradation	K12614	GO:0000792//heterochromatin;GO:0000932//P-body;GO:0001520//outer dense fiber;GO:0005634//nucleus;GO:0005730//nucleolus;GO:0005737//cytoplasm;GO:0005739//mitochondrion;GO:0005829//cytosol;GO:0005913//cell-cell adherens junction;GO:0010494//cytoplasmic stress granule;GO:0016020//membrane;GO:0016442//RISC complex;GO:0033391//chromatoid body;GO:0036464//cytoplasmic ribonucleoprotein granule;GO:004847…	GO:0000166//nucleotide binding;GO:0003676//nucleic acid binding;GO:0003723//RNA binding;GO:0003724//RNA helicase activity;GO:0003729//mRNA binding;GO:0004386//helicase activity;GO:0005515//protein binding;GO:0005524//ATP binding;GO:0016787//hydrolase activity;GO:0019904//protein domain specific binding;GO:0045296//cadherin binding	GO:0007283//spermatogenesis;GO:0019074//viral RNA genome packaging;GO:0019827//stem cell population maintenance;GO:0033962//cytoplasmic mRNA processing body assembly;GO:0034063//stress granule assembly;GO:0043928//exonucleolytic nuclear-transcribed mRNA catabolic process involved in deadenylation-dependent decay;GO:0045665//negative regulation of neuron differentiation;GO:0048515//spermatid diffe…
ENSG00000197125	OR8B8	EccDNA00000279											1	Nor-3	Nor	olfactory receptor family 8 subfamily B member 8 [Source:HGNC Symbol;Acc:HGNC:8477]	Organismal Systems	Sensory system	ko04740//Olfactory transduction	K04257	GO:0005886//plasma membrane;GO:0016020//membrane;GO:0016021//integral component of membrane	GO:0004930//G protein-coupled receptor activity;GO:0004984//olfactory receptor activity;GO:0005549//odorant binding	GO:0007165//signal transduction;GO:0007186//G protein-coupled receptor signaling pathway;GO:0007608//sensory perception of smell;GO:0050896//response to stimulus;GO:0050911//detection of chemical stimulus involved in sensory perception of smell
ENSG00000134909	ARHGAP32	EccDNA00000281											1	Nor-3	Nor	Rho GTPase activating protein 32 [Source:HGNC Symbol;Acc:HGNC:17399]	-	-	-	-	GO:0000139//Golgi membrane;GO:0001650//fibrillar center;GO:0005654//nucleoplasm;GO:0005737//cytoplasm;GO:0005768//endosome;GO:0005783//endoplasmic reticulum;GO:0005789//endoplasmic reticulum membrane;GO:0005794//Golgi apparatus;GO:0005829//cytosol;GO:0005886//plasma membrane;GO:0005938//cell cortex;GO:0010008//endosome membrane;GO:0014069//postsynaptic density;GO:0015629//actin cytoskeleton;GO:00…	GO:0005096//GTPase activator activity;GO:0005515//protein binding;GO:0035091//phosphatidylinositol binding;GO:1901981//phosphatidylinositol phosphate binding	GO:0007165//signal transduction;GO:0007264//small GTPase mediated signal transduction;GO:0043547//positive regulation of GTPase activity;GO:0051056//regulation of small GTPase mediated signal transduction
ENSG00000204241	LINC02731	EccDNA00000284											1	Nor-1	Nor	-	-	-	-	-	-	-	-
ENSG00000255545	AP004608.1	EccDNA00000285											1	Nor-2,Nor-3	Nor	-	-	-	-	-	-	-	-
ENSG00000010379	SLC6A13	EccDNA00000288											1	Fgr-3	Fgr	solute carrier family 6 member 13 [Source:HGNC Symbol;Acc:HGNC:11046]	Organismal Systems	Nervous system	ko04727//GABAergic synapse	K05039	GO:0005886//plasma membrane;GO:0005887//integral component of plasma membrane;GO:0016020//membrane;GO:0016021//integral component of membrane;GO:0043005//neuron projection;GO:0070062//extracellular exosome	GO:0005328//neurotransmitter:sodium symporter activity;GO:0005332//gamma-aminobutyric acid:sodium symporter activity;GO:0015293//symporter activity;GO:0042165//neurotransmitter binding	GO:0006836//neurotransmitter transport;GO:0015812//gamma-aminobutyric acid transport;GO:0055085//transmembrane transport
ENSG00000139044	B4GALNT3	EccDNA00000289											1	Nor-2	Nor	beta-1,4-N-acetyl-galactosaminyltransferase 3 [Source:HGNC Symbol;Acc:HGNC:24137]	-	-	-	-	GO:0005794//Golgi apparatus;GO:0016020//membrane;GO:0016021//integral component of membrane;GO:0032580//Golgi cisterna membrane	GO:0008376//acetylgalactosaminyltransferase activity;GO:0016740//transferase activity;GO:0033842//N-acetyl-beta-glucosaminyl-glycoprotein 4-beta-N-acetylgalactosaminyltransferase activity	-
ENSG00000250899	AC125807.2	EccDNA00000292											1	Nor-2	Nor	-	-	-	-	-	-	-	-
ENSG00000159403	C1R	EccDNA00000293											1	Fgr-3,Nor-1,Nor-3	Fgr,Nor	complement C1r [Source:HGNC Symbol;Acc:HGNC:1246]	Cellular Processes;Human Diseases;Organismal Systems;Human Diseases;Human Diseases	Transport and catabolism;Immune diseases;Immune system;Infectious diseases;Infectious diseases	ko04145//Phagosome;ko05322//Systemic lupus erythematosus;ko04610//Complement and coagulation cascades;ko05133//Pertussis;ko05150//Staphylococcus aureus infection	K01330;K01330;K01330;K01330;K01330	-	GO:0004252//serine-type endopeptidase activity;GO:0005509//calcium ion binding;GO:0008233//peptidase activity;GO:0016787//hydrolase activity	GO:0006508//proteolysis;GO:0006958//complement activation, classical pathway
ENSG00000111701	APOBEC1	EccDNA00000294											1	Fgr-2	Fgr	apolipoprotein B mRNA editing enzyme catalytic subunit 1 [Source:HGNC Symbol;Acc:HGNC:604]	-	-	-	-	GO:0005634//nucleus;GO:0005654//nucleoplasm;GO:0005737//cytoplasm	GO:0003723//RNA binding;GO:0003729//mRNA binding;GO:0003824//catalytic activity;GO:0004126//cytidine deaminase activity;GO:0004131//cytosine deaminase activity;GO:0005515//protein binding;GO:0008047//enzyme activator activity;GO:0008270//zinc ion binding;GO:0016787//hydrolase activity;GO:0019904//protein domain specific binding;GO:0035925//mRNA 3'-UTR AU-rich region binding;GO:0043021//ribonucleo…	GO:0006396//RNA processing;GO:0006397//mRNA processing;GO:0006629//lipid metabolic process;GO:0006641//triglyceride metabolic process;GO:0006970//response to osmotic stress;GO:0009972//cytidine deamination;GO:0010043//response to zinc ion;GO:0010332//response to gamma radiation;GO:0016554//cytidine to uridine editing;GO:0016556//mRNA modification;GO:0032869//cellular response to insulin stimulus;…
ENSG00000196946	ZNF705A	EccDNA00000295											1	Nor-2	Nor	zinc finger protein 705A [Source:HGNC Symbol;Acc:HGNC:32281]	-	-	-	-	GO:0000790//nuclear chromatin;GO:0005622//intracellular;GO:0005634//nucleus	GO:0000981//DNA-binding transcription factor activity, RNA polymerase II-specific;GO:0003676//nucleic acid binding;GO:0003677//DNA binding;GO:0046872//metal ion binding	GO:0006355//regulation of transcription, DNA-templated;GO:0006357//regulation of transcription by RNA polymerase II
ENSG00000226711	FAM66C	EccDNA00000295											1	Nor-2	Nor	-	-	-	-	-	-	-	-
ENSG00000060140	STYK1	EccDNA00000297											1	Fgr-3	Fgr	serine/threonine/tyrosine kinase 1 [Source:HGNC Symbol;Acc:HGNC:18889]	-	-	-	-	GO:0005886//plasma membrane;GO:0016020//membrane;GO:0016021//integral component of membrane	GO:0000166//nucleotide binding;GO:0004672//protein kinase activity;GO:0004713//protein tyrosine kinase activity;GO:0004715//non-membrane spanning protein tyrosine kinase activity;GO:0005515//protein binding;GO:0005524//ATP binding;GO:0016301//kinase activity;GO:0016740//transferase activity	GO:0006468//protein phosphorylation;GO:0016310//phosphorylation;GO:0018108//peptidyl-tyrosine phosphorylation
ENSG00000111728	ST8SIA1	EccDNA00000301											1	Nor-2	Nor	ST8 alpha-N-acetyl-neuraminide alpha-2,8-sialyltransferase 1 [Source:HGNC Symbol;Acc:HGNC:10869]	Metabolism;Metabolism;Metabolism;Metabolism	Global and overview maps;Glycan biosynthesis and metabolism;Glycan biosynthesis and metabolism;Glycan biosynthesis and metabolism	ko01100//Metabolic pathways;ko00601//Glycosphingolipid biosynthesis - lacto and neolacto series;ko00603//Glycosphingolipid biosynthesis - globo and isoglobo series;ko00604//Glycosphingolipid biosynthesis - ganglio series	K03371;K03371;K03371;K03371	GO:0000139//Golgi membrane;GO:0005794//Golgi apparatus;GO:0016020//membrane;GO:0016021//integral component of membrane	GO:0003828//alpha-N-acetylneuraminate alpha-2,8-sialyltransferase activity;GO:0008373//sialyltransferase activity;GO:0016740//transferase activity;GO:0016757//transferase activity, transferring glycosyl groups	GO:0005975//carbohydrate metabolic process;GO:0006486//protein glycosylation;GO:0006629//lipid metabolic process;GO:0006665//sphingolipid metabolic process;GO:0006688//glycosphingolipid biosynthetic process;GO:0008284//positive regulation of cell proliferation;GO:0034605//cellular response to heat;GO:0097503//sialylation
ENSG00000123104	ITPR2	EccDNA00000302											1	Fgr-3	Fgr	inositol 1,4,5-trisphosphate receptor type 2 [Source:HGNC Symbol;Acc:HGNC:6181]	Human Diseases;Human Diseases;Human Diseases;Environmental Information Processing;Human Diseases;Organismal Systems;Environmental Information Processing;Cellular Processes;Human Diseases;Organismal Systems;Organismal Systems;Cellular Processes;Environmental Information Processing;Organismal Systems;Organismal Systems;Cellular Processes;Organismal Systems;Organismal Systems;Organismal Systems;Orga…	Infectious diseases;Cancers;Infectious diseases;Signal transduction;Neurodegenerative diseases;Immune system;Signal transduction;Cell growth and death;Endocrine and metabolic diseases;Endocrine system;Nervous system;Cell growth and death;Signal transduction;Endocrine system;Nervous system;Cell growth and death;Immune system;Circulatory system;Nervous system;Nervous system;Nervous system;Endocrine…	ko05163//Human cytomegalovirus infection;ko05205//Proteoglycans in cancer;ko05167//Kaposi sarcoma-associated herpesvirus infection;ko04020//Calcium signaling pathway;ko05010//Alzheimer disease;ko04621//NOD-like receptor signaling pathway;ko04022//cGMP - PKG signaling pathway;ko04218//Cellular senescence;ko04934//Cushing syndrome;ko04921//Oxytocin signaling pathway;ko04723//Retrograde endocannabin…	K04959;K04959;K04959;K04959;K04959;K04959;K04959;K04959;K04959;K04959;K04959;K04959;K04959;K04959;K04959;K04959;K04959;K04959;K04959;K04959;K04959;K04959;K04959;K04959;K04959;K04959;K04959;K04959;K04959;K04959;K04959;K04959;K04959;K04959;K04959;K04959;K04959	GO:0005634//nucleus;GO:0005737//cytoplasm;GO:0005783//endoplasmic reticulum;GO:0005789//endoplasmic reticulum membrane;GO:0005886//plasma membrane;GO:0005938//cell cortex;GO:0016020//membrane;GO:0016021//integral component of membrane;GO:0016529//sarcoplasmic reticulum;GO:0030659//cytoplasmic vesicle membrane;GO:0030667//secretory granule membrane;GO:0031095//platelet dense tubular network membra…	GO:0005216//ion channel activity;GO:0005220//inositol 1,4,5-trisphosphate-sensitive calcium-release channel activity;GO:0005262//calcium channel activity;GO:0005509//calcium ion binding;GO:0015085//calcium ion transmembrane transporter activity;GO:0015278//calcium-release channel activity;GO:0035091//phosphatidylinositol binding;GO:0070679//inositol 1,4,5 trisphosphate binding;GO:0097110//scaffol…	GO:0001666//response to hypoxia;GO:0006811//ion transport;GO:0006816//calcium ion transport;GO:0007165//signal transduction;GO:0030168//platelet activation;GO:0048016//inositol phosphate-mediated signaling;GO:0050796//regulation of insulin secretion;GO:0051209//release of sequestered calcium ion into cytosol;GO:0055085//transmembrane transport;GO:0070588//calcium ion transmembrane transport;GO:00…
ENSG00000255968	AC024145.1	EccDNA00000302											1	Fgr-3	Fgr	-	-	-	-	-	-	-	-
ENSG00000165966	PDZRN4	EccDNA00000315											1	Nor-1	Nor	PDZ domain containing ring finger 4 [Source:HGNC Symbol;Acc:HGNC:30552]	-	-	-	-	-	GO:0005515//protein binding;GO:0046872//metal ion binding;GO:0061630//ubiquitin protein ligase activity	GO:0016567//protein ubiquitination
ENSG00000129315	CCNT1	EccDNA00000317											1	Fgr-2	Fgr	cyclin T1 [Source:HGNC Symbol;Acc:HGNC:1599]	Human Diseases	Cancers	ko05202//Transcriptional misregulation in cancers	K15188	GO:0005634//nucleus;GO:0005654//nucleoplasm;GO:0008024//cyclin/CDK positive transcription elongation factor complex	GO:0003677//DNA binding;GO:0003682//chromatin binding;GO:0005515//protein binding;GO:0008134//transcription factor binding;GO:0016538//cyclin-dependent protein serine/threonine kinase regulator activity;GO:0017069//snRNA binding;GO:0019901//protein kinase binding;GO:0044212//transcription regulatory region DNA binding;GO:0061575//cyclin-dependent protein serine/threonine kinase activator activity…	GO:0000079//regulation of cyclin-dependent protein serine/threonine kinase activity;GO:0006351//transcription, DNA-templated;GO:0006357//regulation of transcription by RNA polymerase II;GO:0006366//transcription by RNA polymerase II;GO:0006368//transcription elongation from RNA polymerase II promoter;GO:0006468//protein phosphorylation;GO:0007049//cell cycle;GO:0016032//viral process;GO:0032786//…
ENSG00000066117	SMARCD1	EccDNA00000318											1	Nor-3	Nor	SWI/SNF related, matrix associated, actin dependent regulator of chromatin, subfamily d, member 1 [Source:HGNC Symbol;Acc:HGNC:11106]	Organismal Systems;Human Diseases	Environmental adaptation;Cancers	ko04714//Thermogenesis;ko05225//Hepatocellular carcinoma	K11650;K11650	GO:0005634//nucleus;GO:0005654//nucleoplasm;GO:0016514//SWI/SNF complex;GO:0043231//intracellular membrane-bounded organelle;GO:0071564//npBAF complex;GO:0071565//nBAF complex	GO:0003682//chromatin binding;GO:0003713//transcription coactivator activity;GO:0005102//signaling receptor binding;GO:0005515//protein binding;GO:0060090//molecular adaptor activity	GO:0006325//chromatin organization;GO:0006337//nucleosome disassembly;GO:0006338//chromatin remodeling;GO:0006357//regulation of transcription by RNA polymerase II;GO:0007399//nervous system development;GO:0048096//chromatin-mediated maintenance of transcription;GO:0071398//cellular response to fatty acid
ENSG00000050405	LIMA1	EccDNA00000321											1	Nor-1	Nor	LIM domain and actin binding 1 [Source:HGNC Symbol;Acc:HGNC:24636]	-	-	-	-	GO:0001725//stress fiber;GO:0001726//ruffle;GO:0005737//cytoplasm;GO:0005829//cytosol;GO:0005856//cytoskeleton;GO:0005886//plasma membrane;GO:0005903//brush border;GO:0005925//focal adhesion;GO:0015629//actin cytoskeleton;GO:0016020//membrane;GO:0030054//cell junction;GO:0031526//brush border membrane;GO:0032154//cleavage furrow	GO:0003779//actin binding;GO:0003785//actin monomer binding;GO:0005515//protein binding;GO:0045296//cadherin binding;GO:0046872//metal ion binding;GO:0051015//actin filament binding	GO:0006629//lipid metabolic process;GO:0008202//steroid metabolic process;GO:0008203//cholesterol metabolic process;GO:0016477//cell migration;GO:0030299//intestinal cholesterol absorption;GO:0030835//negative regulation of actin filament depolymerization;GO:0031529//ruffle organization;GO:0042632//cholesterol homeostasis;GO:0051017//actin filament bundle assembly
ENSG00000170465	KRT6C	EccDNA00000322											1	Fgr-1	Fgr	keratin 6C [Source:HGNC Symbol;Acc:HGNC:20406]	-	-	-	-	GO:0005829//cytosol;GO:0005882//intermediate filament;GO:0045095//keratin filament;GO:0070062//extracellular exosome	GO:0005515//protein binding	GO:0031424//keratinization;GO:0045104//intermediate filament cytoskeleton organization;GO:0070268//cornification
ENSG00000205420	KRT6A	EccDNA00000322											1	Fgr-1	Fgr	keratin 6A [Source:HGNC Symbol;Acc:HGNC:6443]	-	-	-	-	GO:0005634//nucleus;GO:0005829//cytosol;GO:0005882//intermediate filament;GO:0016020//membrane;GO:0045095//keratin filament;GO:0070062//extracellular exosome	GO:0005200//structural constituent of cytoskeleton;GO:0005515//protein binding	GO:0001899//negative regulation of cytolysis by symbiont of host cells;GO:0002009//morphogenesis of an epithelium;GO:0007010//cytoskeleton organization;GO:0008284//positive regulation of cell proliferation;GO:0030154//cell differentiation;GO:0031424//keratinization;GO:0042060//wound healing;GO:0050830//defense response to Gram-positive bacterium;GO:0051801//cytolysis in other organism involved in…
ENSG00000185479	KRT6B	EccDNA00000322											1	Fgr-1	Fgr	keratin 6B [Source:HGNC Symbol;Acc:HGNC:6444]	-	-	-	-	GO:0005829//cytosol;GO:0005882//intermediate filament;GO:0045095//keratin filament;GO:0070062//extracellular exosome	GO:0005200//structural constituent of cytoskeleton;GO:0005515//protein binding	GO:0007010//cytoskeleton organization;GO:0007398//ectoderm development;GO:0031424//keratinization;GO:0070268//cornification
ENSG00000267281	ATF7-NPFF	EccDNA00000323											1	Nor-2	Nor	ATF7-NPFF readthrough [Source:NCBI gene;Acc:114108587]	-	-	-	-	GO:0005634//nucleus	GO:0003676//nucleic acid binding;GO:0003677//DNA binding;GO:0003700//DNA-binding transcription factor activity	GO:0006355//regulation of transcription, DNA-templated
ENSG00000285692	AC023509.6	EccDNA00000323											1	Nor-2	Nor	-	-	-	-	-	-	-	-
ENSG00000170653	ATF7	EccDNA00000323											1	Nor-2	Nor	activating transcription factor 7 [Source:HGNC Symbol;Acc:HGNC:792]	-	-	-	-	GO:0000790//nuclear chromatin;GO:0005634//nucleus;GO:0005654//nucleoplasm;GO:0005737//cytoplasm;GO:0034399//nuclear periphery	GO:0000981//DNA-binding transcription factor activity, RNA polymerase II-specific;GO:0003676//nucleic acid binding;GO:0003677//DNA binding;GO:0003700//DNA-binding transcription factor activity;GO:0005515//protein binding;GO:0008134//transcription factor binding;GO:0019899//enzyme binding;GO:0046872//metal ion binding;GO:0051019//mitogen-activated protein kinase binding	GO:0006355//regulation of transcription, DNA-templated;GO:0006357//regulation of transcription by RNA polymerase II;GO:0016032//viral process
ENSG00000094916	CBX5	EccDNA00000324											1	Fgr-1	Fgr	chromobox 5 [Source:HGNC Symbol;Acc:HGNC:1555]	-	-	-	-	GO:0000118//histone deacetylase complex;GO:0000775//chromosome, centromeric region;GO:0000776//kinetochore;GO:0000784//nuclear chromosome, telomeric region;GO:0000792//heterochromatin;GO:0005634//nucleus;GO:0005635//nuclear envelope;GO:0005654//nucleoplasm;GO:0005694//chromosome;GO:0005720//nuclear heterochromatin;GO:0005721//pericentric heterochromatin;GO:0005730//nucleolus;GO:0010369//chromocen…	GO:0003682//chromatin binding;GO:0005515//protein binding;GO:0030674//protein binding, bridging;GO:0035064//methylated histone binding;GO:0042802//identical protein binding;GO:0042803//protein homodimerization activity;GO:0042826//histone deacetylase binding;GO:0043021//ribonucleoprotein complex binding;GO:0044877//protein-containing complex binding;GO:0070491//repressing transcription factor bin…	GO:0000122//negative regulation of transcription by RNA polymerase II;GO:0006974//cellular response to DNA damage stimulus;GO:0007596//blood coagulation;GO:0016032//viral process;GO:0045892//negative regulation of transcription, DNA-templated;GO:0070317//negative regulation of G0 to G1 transition
ENSG00000139579	NABP2	EccDNA00000325											1	Nor-2	Nor	nucleic acid binding protein 2 [Source:HGNC Symbol;Acc:HGNC:28412]	-	-	-	-	GO:0000784//nuclear chromosome, telomeric region;GO:0005634//nucleus;GO:0005654//nucleoplasm;GO:0005829//cytosol;GO:0070876//SOSS complex	GO:0003676//nucleic acid binding;GO:0003677//DNA binding;GO:0003697//single-stranded DNA binding;GO:0005515//protein binding;GO:0070182//DNA polymerase binding;GO:0098505//G-rich strand telomeric DNA binding	GO:0000724//double-strand break repair via homologous recombination;GO:0006281//DNA repair;GO:0006974//cellular response to DNA damage stimulus;GO:0007093//mitotic cell cycle checkpoint;GO:0010212//response to ionizing radiation;GO:0042795//snRNA transcription by RNA polymerase II;GO:0070200//establishment of protein localization to telomere;GO:1904355//positive regulation of telomere capping
ENSG00000198673	TAFA2	EccDNA00000327											1	Fgr-3	Fgr	TAFA chemokine like family member 2 [Source:HGNC Symbol;Acc:HGNC:21589]	-	-	-	-	GO:0005615//extracellular space;GO:0005634//nucleus;GO:0005737//cytoplasm	GO:0048018//receptor ligand activity	GO:0007165//signal transduction;GO:0007613//memory;GO:0008542//visual learning
ENSG00000255583	AC084357.3	EccDNA00000328											1	Nor-1	Nor	-	-	-	-	-	-	-	-
ENSG00000249753	AC084357.2	EccDNA00000328											1	Nor-1	Nor	-	-	-	-	-	-	-	-
ENSG00000257815	AC025159.1	EccDNA00000331											1	Nor-3	Nor	-	-	-	-	-	-	-	-
ENSG00000072657	TRHDE	EccDNA00000332											1	Nor-2	Nor	thyrotropin releasing hormone degrading enzyme [Source:HGNC Symbol;Acc:HGNC:30748]	-	-	-	-	GO:0005737//cytoplasm;GO:0005886//plasma membrane;GO:0005887//integral component of plasma membrane;GO:0016020//membrane;GO:0016021//integral component of membrane;GO:0070062//extracellular exosome	GO:0004177//aminopeptidase activity;GO:0008233//peptidase activity;GO:0008237//metallopeptidase activity;GO:0008270//zinc ion binding;GO:0016787//hydrolase activity;GO:0042277//peptide binding;GO:0046872//metal ion binding;GO:0070006//metalloaminopeptidase activity	GO:0006508//proteolysis;GO:0007165//signal transduction;GO:0007267//cell-cell signaling;GO:0043171//peptide catabolic process
ENSG00000198015	MRPL42	EccDNA00000338											1	Fgr-1,Fgr-3	Fgr	mitochondrial ribosomal protein L42 [Source:HGNC Symbol;Acc:HGNC:14493]	-	-	-	-	GO:0005739//mitochondrion;GO:0005743//mitochondrial inner membrane;GO:0005762//mitochondrial large ribosomal subunit;GO:0005763//mitochondrial small ribosomal subunit;GO:0005840//ribosome;GO:0005886//plasma membrane;GO:0016020//membrane;GO:0016021//integral component of membrane	GO:0003723//RNA binding;GO:0003735//structural constituent of ribosome	GO:0006412//translation;GO:0070125//mitochondrial translational elongation;GO:0070126//mitochondrial translational termination
ENSG00000057704	TMCC3	EccDNA00000339											1	Nor-3	Nor	transmembrane and coiled-coil domain family 3 [Source:HGNC Symbol;Acc:HGNC:29199]	-	-	-	-	GO:0005783//endoplasmic reticulum;GO:0005789//endoplasmic reticulum membrane;GO:0016020//membrane;GO:0016021//integral component of membrane	GO:0005515//protein binding;GO:0042802//identical protein binding;GO:0071889//14-3-3 protein binding	-
ENSG00000184752	NDUFA12	EccDNA00000340											1	Nor-2	Nor	NADH:ubiquinone oxidoreductase subunit A12 [Source:HGNC Symbol;Acc:HGNC:23987]	Metabolism;Organismal Systems;Human Diseases;Human Diseases;Human Diseases;Organismal Systems;Human Diseases;Metabolism	Global and overview maps;Environmental adaptation;Neurodegenerative diseases;Neurodegenerative diseases;Endocrine and metabolic diseases;Nervous system;Neurodegenerative diseases;Energy metabolism	ko01100//Metabolic pathways;ko04714//Thermogenesis;ko05016//Huntington disease;ko05010//Alzheimer disease;ko04932//Non-alcoholic fatty liver disease (NAFLD);ko04723//Retrograde endocannabinoid signaling;ko05012//Parkinson disease;ko00190//Oxidative phosphorylation	K11352;K11352;K11352;K11352;K11352;K11352;K11352;K11352	GO:0005739//mitochondrion;GO:0005743//mitochondrial inner membrane;GO:0005747//mitochondrial respiratory chain complex I;GO:0005829//cytosol;GO:0016020//membrane;GO:0070469//respiratory chain	GO:0008137//NADH dehydrogenase (ubiquinone) activity;GO:0009055//electron transfer activity	GO:0006120//mitochondrial electron transport, NADH to ubiquinone;GO:0006979//response to oxidative stress;GO:0007585//respiratory gaseous exchange;GO:0022900//electron transport chain;GO:0032981//mitochondrial respiratory chain complex I assembly;GO:0042775//mitochondrial ATP synthesis coupled electron transport;GO:0055114//oxidation-reduction process
ENSG00000188596	CFAP54	EccDNA00000343											1	Nor-1	Nor	cilia and flagella associated protein 54 [Source:HGNC Symbol;Acc:HGNC:26456]	-	-	-	-	GO:0005737//cytoplasm;GO:0005856//cytoskeleton;GO:0005929//cilium;GO:0005930//axoneme;GO:0016020//membrane;GO:0016021//integral component of membrane;GO:0042995//cell projection	-	GO:0007283//spermatogenesis;GO:0030030//cell projection organization;GO:0030154//cell differentiation;GO:0060271//cilium assembly;GO:0060294//cilium movement involved in cell motility
ENSG00000139350	NEDD1	EccDNA00000344											1	Nor-3	Nor	NEDD1 gamma-tubulin ring complex targeting factor [Source:HGNC Symbol;Acc:HGNC:7723]	-	-	-	-	GO:0000242//pericentriolar material;GO:0000922//spindle pole;GO:0005737//cytoplasm;GO:0005813//centrosome;GO:0005814//centriole;GO:0005815//microtubule organizing center;GO:0005829//cytosol;GO:0005856//cytoskeleton;GO:0036064//ciliary basal body;GO:0045177//apical part of cell	GO:0005515//protein binding	GO:0000086//G2/M transition of mitotic cell cycle;GO:0007049//cell cycle;GO:0010389//regulation of G2/M transition of mitotic cell cycle;GO:0051301//cell division;GO:0071539//protein localization to centrosome;GO:0097711//ciliary basal body-plasma membrane docking
ENSG00000214198	TTC41P	EccDNA00000348											1	Nor-1	Nor	-	-	-	-	-	-	-	-
ENSG00000136044	APPL2	EccDNA00000349											1	Nor-2	Nor	adaptor protein, phosphotyrosine interacting with PH domain and leucine zipper 2 [Source:HGNC Symbol;Acc:HGNC:18242]	-	-	-	-	GO:0001726//ruffle;GO:0005634//nucleus;GO:0005737//cytoplasm;GO:0005768//endosome;GO:0005886//plasma membrane;GO:0010008//endosome membrane;GO:0016020//membrane;GO:0030670//phagocytic vesicle membrane;GO:0031410//cytoplasmic vesicle;GO:0031901//early endosome membrane;GO:0031982//vesicle;GO:0032009//early phagosome;GO:0032587//ruffle membrane;GO:0036186//early phagosome membrane;GO:0042995//cell …	GO:0001786//phosphatidylserine binding;GO:0005515//protein binding;GO:0035091//phosphatidylinositol binding;GO:0042803//protein homodimerization activity;GO:0044877//protein-containing complex binding	GO:0002024//diet induced thermogenesis;GO:0006606//protein import into nucleus;GO:0007049//cell cycle;GO:0007165//signal transduction;GO:0007179//transforming growth factor beta receptor signaling pathway;GO:0008283//cell proliferation;GO:0009631//cold acclimation;GO:0010762//regulation of fibroblast migration;GO:0023052//signaling;GO:0033211//adiponectin-activated signaling pathway;GO:0034143//r…
ENSG00000287202	AC008119.1	EccDNA00000352											1	Nor-3	Nor	-	-	-	-	-	-	-	-
ENSG00000075856	SART3	EccDNA00000352											1	Nor-3	Nor	spliceosome associated factor 3, U4/U6 recycling protein [Source:HGNC Symbol;Acc:HGNC:16860]	-	-	-	-	GO:0005634//nucleus;GO:0005654//nucleoplasm;GO:0005691//U6atac snRNP;GO:0005737//cytoplasm;GO:0015030//Cajal body;GO:0016607//nuclear speck;GO:0061574//ASAP complex;GO:0071001//U4/U6 snRNP	GO:0003676//nucleic acid binding;GO:0003723//RNA binding;GO:0005515//protein binding;GO:0017070//U6 snRNA binding;GO:0030621//U4 snRNA binding;GO:0030624//U6atac snRNA binding;GO:0042393//histone binding;GO:1990381//ubiquitin-specific protease binding	GO:0000244//spliceosomal tri-snRNP complex assembly;GO:0000381//regulation of alternative mRNA splicing, via spliceosome;GO:0000387//spliceosomal snRNP assembly;GO:0000398//mRNA splicing, via spliceosome;GO:0000902//cell morphogenesis;GO:0006334//nucleosome assembly;GO:0006396//RNA processing;GO:0006397//mRNA processing;GO:0008380//RNA splicing;GO:0010468//regulation of gene expression;GO:0048872…
ENSG00000089169	RPH3A	EccDNA00000354											1	Nor-3	Nor	rabphilin 3A [Source:HGNC Symbol;Acc:HGNC:17056]	-	-	-	-	GO:0005623//cell;GO:0005794//Golgi apparatus;GO:0005829//cytosol;GO:0005886//plasma membrane;GO:0008021//synaptic vesicle;GO:0016020//membrane;GO:0019898//extrinsic component of membrane;GO:0030054//cell junction;GO:0030141//secretory granule;GO:0030672//synaptic vesicle membrane;GO:0031410//cytoplasmic vesicle;GO:0032991//protein-containing complex;GO:0042995//cell projection;GO:0043005//neuron …	GO:0005509//calcium ion binding;GO:0005515//protein binding;GO:0005544//calcium-dependent phospholipid binding;GO:0005546//phosphatidylinositol-4,5-bisphosphate binding;GO:0008270//zinc ion binding;GO:0008289//lipid binding;GO:0008430//selenium binding;GO:0017137//Rab GTPase binding;GO:0042301//phosphate ion binding;GO:0044877//protein-containing complex binding;GO:0046872//metal ion binding;GO:0…	GO:0006886//intracellular protein transport;GO:0015031//protein transport;GO:0061669//spontaneous neurotransmitter secretion
ENSG00000257407	AC009803.1	EccDNA00000355											1	Nor-1,Fgr-3	Nor,Fgr	-	-	-	-	-	-	-	-
ENSG00000176834	VSIG10	EccDNA00000356											1	Nor-1	Nor	V-set and immunoglobulin domain containing 10 [Source:HGNC Symbol;Acc:HGNC:26078]	-	-	-	-	GO:0016020//membrane;GO:0016021//integral component of membrane	-	-
ENSG00000178882	RFLNA	EccDNA00000359											1	Nor-3	Nor	refilin A [Source:HGNC Symbol;Acc:HGNC:27051]	-	-	-	-	GO:0005737//cytoplasm;GO:0005856//cytoskeleton;GO:0032432//actin filament bundle	GO:0005515//protein binding;GO:0031005//filamin binding	GO:0048705//skeletal system morphogenesis;GO:0061181//regulation of chondrocyte development;GO:0061182//negative regulation of chondrocyte development;GO:0061572//actin filament bundle organization;GO:1900158//negative regulation of bone mineralization involved in bone maturation
ENSG00000181234	TMEM132C	EccDNA00000368											1	Fgr-3	Fgr	transmembrane protein 132C [Source:HGNC Symbol;Acc:HGNC:25436]	-	-	-	-	GO:0005575//cellular_component;GO:0016020//membrane;GO:0016021//integral component of membrane	GO:0003674//molecular_function	GO:0008150//biological_process
ENSG00000125207	PIWIL1	EccDNA00000369											1	Fgr-2	Fgr	piwi like RNA-mediated gene silencing 1 [Source:HGNC Symbol;Acc:HGNC:9007]	-	-	-	-	GO:0005634//nucleus;GO:0005737//cytoplasm;GO:0033391//chromatoid body;GO:0043186//P granule;GO:0097433//dense body	GO:0003676//nucleic acid binding;GO:0003723//RNA binding;GO:0003727//single-stranded RNA binding;GO:0003729//mRNA binding;GO:0004518//nuclease activity;GO:0004519//endonuclease activity;GO:0004521//endoribonuclease activity;GO:0005515//protein binding;GO:0016787//hydrolase activity;GO:0019901//protein kinase binding;GO:0034584//piRNA binding;GO:0046872//metal ion binding;GO:0140262//mRNA cap bind…	GO:0006417//regulation of translation;GO:0007275//multicellular organism development;GO:0007283//spermatogenesis;GO:0007286//spermatid development;GO:0010529//negative regulation of transposition;GO:0030154//cell differentiation;GO:0031047//gene silencing by RNA;GO:0034587//piRNA metabolic process;GO:0035093//spermatogenesis, exchange of chromosomal proteins;GO:0051321//meiotic cell cycle;GO:0090…
ENSG00000090615	GOLGA3	EccDNA00000379											1	Nor-2	Nor	golgin A3 [Source:HGNC Symbol;Acc:HGNC:4426]	-	-	-	-	GO:0000139//Golgi membrane;GO:0005634//nucleus;GO:0005654//nucleoplasm;GO:0005730//nucleolus;GO:0005737//cytoplasm;GO:0005794//Golgi apparatus;GO:0005829//cytosol;GO:0016020//membrane;GO:0017119//Golgi transport complex;GO:0032580//Golgi cisterna membrane;GO:0090498//extrinsic component of Golgi membrane	GO:0005515//protein binding;GO:0045296//cadherin binding	GO:0006891//intra-Golgi vesicle-mediated transport;GO:0007283//spermatogenesis
ENSG00000072609	CHFR	EccDNA00000380											1	Fgr-3	Fgr	checkpoint with forkhead and ring finger domains [Source:HGNC Symbol;Acc:HGNC:20455]	-	-	-	-	GO:0005634//nucleus;GO:0016605//PML body	GO:0000166//nucleotide binding;GO:0004842//ubiquitin-protein transferase activity;GO:0005515//protein binding;GO:0016740//transferase activity;GO:0046872//metal ion binding;GO:0061630//ubiquitin protein ligase activity	GO:0000209//protein polyubiquitination;GO:0000278//mitotic cell cycle;GO:0006511//ubiquitin-dependent protein catabolic process;GO:0007049//cell cycle;GO:0007093//mitotic cell cycle checkpoint;GO:0016567//protein ubiquitination;GO:0019941//modification-dependent protein catabolic process;GO:0031398//positive regulation of protein ubiquitination;GO:0031648//protein destabilization;GO:0032436//posi…
ENSG00000165475	CRYL1	EccDNA00000385											1	Fgr-3	Fgr	crystallin lambda 1 [Source:HGNC Symbol;Acc:HGNC:18246]	Metabolism;Metabolism	Global and overview maps;Carbohydrate metabolism	ko01100//Metabolic pathways;ko00040//Pentose and glucuronate interconversions	K13247;K13247	GO:0005737//cytoplasm;GO:0005829//cytosol;GO:0070062//extracellular exosome	GO:0003857//3-hydroxyacyl-CoA dehydrogenase activity;GO:0016491//oxidoreductase activity;GO:0042803//protein homodimerization activity;GO:0050104//L-gulonate 3-dehydrogenase activity;GO:0070403//NAD+ binding	GO:0006631//fatty acid metabolic process;GO:0019640//glucuronate catabolic process to xylulose 5-phosphate;GO:0055114//oxidation-reduction process
ENSG00000172458	IL17D	EccDNA00000386											1	Fgr-1	Fgr	interleukin 17D [Source:HGNC Symbol;Acc:HGNC:5984]	Environmental Information Processing;Environmental Information Processing;Organismal Systems;Organismal Systems;Organismal Systems	Signaling molecules and interaction;Signal transduction;Immune system;Immune system;Immune system	ko04060//Cytokine-cytokine receptor interaction;ko04630//Jak-STAT signaling pathway;ko04659//Th17 cell differentiation;ko04625//C-type lectin receptor signaling pathway;ko04657//IL-17 signaling pathway	K05492;K05492;K05492;K05492;K05492	GO:0005576//extracellular region;GO:0005615//extracellular space	GO:0005125//cytokine activity;GO:0042803//protein homodimerization activity;GO:0048018//receptor ligand activity	GO:0006954//inflammatory response;GO:0007165//signal transduction;GO:0032725//positive regulation of granulocyte macrophage colony-stimulating factor production;GO:0032755//positive regulation of interleukin-6 production;GO:0032757//positive regulation of interleukin-8 production;GO:1900017//positive regulation of cytokine production involved in inflammatory response;GO:1903707//negative regulati…
ENSG00000273167	AL359736.1	EccDNA00000387											1	Nor-1	Nor	novel transcript	-	-	-	-	-	GO:0005089//Rho guanyl-nucleotide exchange factor activity	GO:0035023//regulation of Rho protein signal transduction
ENSG00000182957	SPATA13	EccDNA00000387											1	Nor-1	Nor	spermatogenesis associated 13 [Source:HGNC Symbol;Acc:HGNC:23222]	Cellular Processes	Cell motility	ko04810//Regulation of actin cytoskeleton	K05769	GO:0005654//nucleoplasm;GO:0005737//cytoplasm;GO:0005829//cytosol;GO:0005886//plasma membrane;GO:0016020//membrane;GO:0030027//lamellipodium;GO:0030175//filopodium;GO:0032587//ruffle membrane;GO:0042995//cell projection	GO:0005085//guanyl-nucleotide exchange factor activity;GO:0005089//Rho guanyl-nucleotide exchange factor activity;GO:0005515//protein binding;GO:0030676//Rac guanyl-nucleotide exchange factor activity	GO:0016477//cell migration;GO:0030032//lamellipodium assembly;GO:0030334//regulation of cell migration;GO:0035023//regulation of Rho protein signal transduction;GO:0046847//filopodium assembly
ENSG00000283579	AL160035.1	EccDNA00000389											1	Nor-2,Fgr-3	Nor,Fgr	-	-	-	-	-	-	-	-
ENSG00000132938	MTUS2	EccDNA00000390											1	Nor-1	Nor	microtubule associated scaffold protein 2 [Source:HGNC Symbol;Acc:HGNC:20595]	-	-	-	-	GO:0005634//nucleus;GO:0005737//cytoplasm;GO:0005813//centrosome;GO:0005856//cytoskeleton;GO:0005874//microtubule;GO:0005881//cytoplasmic microtubule;GO:0015630//microtubule cytoskeleton;GO:0045171//intercellular bridge	GO:0005515//protein binding;GO:0008017//microtubule binding;GO:0042803//protein homodimerization activity	-
ENSG00000271850	LINC02343	EccDNA00000392											1	Nor-3	Nor	-	-	-	-	-	-	-	-
ENSG00000215486	ARL2BPP3	EccDNA00000396											1	Nor-2	Nor	-	-	-	-	-	-	-	-
ENSG00000283554	LINC02341	EccDNA00000397											1	Nor-2,Fgr-3,Nor-3,Nor-1,Fgr-1	Nor,Fgr	-	-	-	-	-	-	-	-
ENSG00000233725	NRAD1	EccDNA00000398											1	Nor-1	Nor	-	-	-	-	-	-	-	-
ENSG00000281883	AL512506.3	EccDNA00000398											1	Nor-1	Nor	novel transcript	-	-	-	-	-	GO:0005507//copper ion binding	-
ENSG00000235903	CPB2-AS1	EccDNA00000401											1	Nor-1	Nor	-	-	-	-	-	-	-	-
ENSG00000136167	LCP1	EccDNA00000401											1	Nor-1	Nor	lymphocyte cytosolic protein 1 [Source:HGNC Symbol;Acc:HGNC:6528]	-	-	-	-	GO:0001725//stress fiber;GO:0001726//ruffle;GO:0001891//phagocytic cup;GO:0002102//podosome;GO:0005615//extracellular space;GO:0005737//cytoplasm;GO:0005829//cytosol;GO:0005856//cytoskeleton;GO:0005884//actin filament;GO:0005886//plasma membrane;GO:0005925//focal adhesion;GO:0015629//actin cytoskeleton;GO:0016020//membrane;GO:0030054//cell junction;GO:0030175//filopodium;GO:0032432//actin filamen…	GO:0003779//actin binding;GO:0005178//integrin binding;GO:0005509//calcium ion binding;GO:0005515//protein binding;GO:0042802//identical protein binding;GO:0046872//metal ion binding;GO:0051015//actin filament binding;GO:0051020//GTPase binding	GO:0002286//T cell activation involved in immune response;GO:0010737//protein kinase A signaling;GO:0016477//cell migration;GO:0022617//extracellular matrix disassembly;GO:0031100//animal organ regeneration;GO:0033157//regulation of intracellular protein transport;GO:0035722//interleukin-12-mediated signaling pathway;GO:0051017//actin filament bundle assembly;GO:0051639//actin filament network fo…
ENSG00000102753	KPNA3	EccDNA00000402											1	Fgr-1	Fgr	karyopherin subunit alpha 3 [Source:HGNC Symbol;Acc:HGNC:6396]	-	-	-	-	GO:0005634//nucleus;GO:0005643//nuclear pore;GO:0005654//nucleoplasm;GO:0005737//cytoplasm;GO:0005829//cytosol;GO:0043657//host cell	GO:0005515//protein binding;GO:0008022//protein C-terminus binding;GO:0008139//nuclear localization sequence binding;GO:0008565//protein transporter activity;GO:0061608//nuclear import signal receptor activity	GO:0006606//protein import into nucleus;GO:0006607//NLS-bearing protein import into nucleus;GO:0015031//protein transport;GO:0016032//viral process;GO:0019054//modulation by virus of host process;GO:0046718//viral entry into host cell;GO:0065003//protein-containing complex assembly;GO:0075732//viral penetration into host nucleus
ENSG00000276436	AL136301.1	EccDNA00000402											1	Fgr-1	Fgr	-	-	-	-	-	-	-	-
ENSG00000176124	DLEU1	EccDNA00000403											1	Fgr-2	Fgr	-	-	-	-	-	-	-	-
ENSG00000253309	SERPINE3	EccDNA00000404											1	Nor-1	Nor	serpin family E member 3 [Source:HGNC Symbol;Acc:HGNC:24774]	-	-	-	-	GO:0005576//extracellular region;GO:0005615//extracellular space	GO:0004867//serine-type endopeptidase inhibitor activity;GO:0030414//peptidase inhibitor activity	GO:0010466//negative regulation of peptidase activity;GO:0010951//negative regulation of endopeptidase activity
ENSG00000226846	LINC00348	EccDNA00000407											1	Nor-1	Nor	-	-	-	-	-	-	-	-
ENSG00000286330	AL353660.1	EccDNA00000408											1	Nor-1	Nor	-	-	-	-	-	-	-	-
ENSG00000285572	AL136441.1	EccDNA00000410											1	Fgr-3	Fgr	-	-	-	-	-	-	-	-
ENSG00000286746	AL590807.1	EccDNA00000411											1	Nor-3	Nor	-	-	-	-	-	-	-	-
ENSG00000286385	AL445255.1	EccDNA00000413											1	Nor-1	Nor	-	-	-	-	-	-	-	-
ENSG00000288016	AL162493.1	EccDNA00000414											1	Nor-3	Nor	-	-	-	-	-	-	-	-
ENSG00000183098	GPC6	EccDNA00000418											1	Nor-1,Nor-3	Nor	glypican 6 [Source:HGNC Symbol;Acc:HGNC:4454]	-	-	-	-	GO:0005576//extracellular region;GO:0005615//extracellular space;GO:0005634//nucleus;GO:0005796//Golgi lumen;GO:0005886//plasma membrane;GO:0009986//cell surface;GO:0016020//membrane;GO:0031225//anchored component of membrane;GO:0043202//lysosomal lumen;GO:0045202//synapse;GO:0046658//anchored component of plasma membrane;GO:0062023//collagen-containing extracellular matrix;GO:0098978//glutamater…	GO:0005515//protein binding;GO:1904929//coreceptor activity involved in Wnt signaling pathway, planar cell polarity pathway	GO:0001523//retinoid metabolic process;GO:0006024//glycosaminoglycan biosynthetic process;GO:0006027//glycosaminoglycan catabolic process;GO:0009966//regulation of signal transduction;GO:0016477//cell migration;GO:0060071//Wnt signaling pathway, planar cell polarity pathway;GO:0098696//regulation of neurotransmitter receptor localization to postsynaptic specialization membrane;GO:0099560//synapti…
ENSG00000125257	ABCC4	EccDNA00000419											1	Fgr-1	Fgr	ATP binding cassette subfamily C member 4 [Source:HGNC Symbol;Acc:HGNC:55]	Environmental Information Processing;Organismal Systems;Environmental Information Processing;Human Diseases	Signal transduction;Digestive system;Membrane transport;Drug resistance	ko04024//cAMP signaling pathway;ko04976//Bile secretion;ko02010//ABC transporters;ko01523//Antifolate resistance	K05673;K05673;K05673;K05673	GO:0005886//plasma membrane;GO:0009986//cell surface;GO:0016020//membrane;GO:0016021//integral component of membrane;GO:0016323//basolateral plasma membrane;GO:0016324//apical plasma membrane;GO:0031088//platelet dense granule membrane;GO:0098591//external side of apical plasma membrane	GO:0000166//nucleotide binding;GO:0005515//protein binding;GO:0005524//ATP binding;GO:0015562//efflux transmembrane transporter activity;GO:0015662//ATPase activity, coupled to transmembrane movement of ions, phosphorylative mechanism;GO:0016404//15-hydroxyprostaglandin dehydrogenase (NAD+) activity;GO:0016887//ATPase activity;GO:0042626//ATPase activity, coupled to transmembrane movement of subs…	GO:0002576//platelet degranulation;GO:0010033//response to organic substance;GO:0010243//response to organonitrogen compound;GO:0014070//response to organic cyclic compound;GO:0032310//prostaglandin secretion;GO:0034220//ion transmembrane transport;GO:0042493//response to drug;GO:0048661//positive regulation of smooth muscle cell proliferation;GO:0055085//transmembrane transport;GO:0055114//oxida…
ENSG00000102452	NALCN	EccDNA00000423											1	Nor-2	Nor	sodium leak channel, non-selective [Source:HGNC Symbol;Acc:HGNC:19082]	-	-	-	-	GO:0005886//plasma membrane;GO:0016020//membrane;GO:0016021//integral component of membrane	GO:0005216//ion channel activity;GO:0005244//voltage-gated ion channel activity;GO:0005261//cation channel activity;GO:0005272//sodium channel activity;GO:0005515//protein binding;GO:0022840//leak channel activity	GO:0006811//ion transport;GO:0006814//sodium ion transport;GO:0034220//ion transmembrane transport;GO:0034765//regulation of ion transmembrane transport;GO:0035725//sodium ion transmembrane transport;GO:0055085//transmembrane transport;GO:0060075//regulation of resting membrane potential;GO:0070588//calcium ion transmembrane transport;GO:0071805//potassium ion transmembrane transport;GO:0098655//…
ENSG00000102466	FGF14	EccDNA00000424											1	Nor-1	Nor	fibroblast growth factor 14 [Source:HGNC Symbol;Acc:HGNC:3671]	-	-	-	-	GO:0005576//extracellular region;GO:0005634//nucleus	GO:0005515//protein binding;GO:0008083//growth factor activity	GO:0007165//signal transduction;GO:0007267//cell-cell signaling;GO:0007399//nervous system development;GO:0048167//regulation of synaptic plasticity;GO:0060078//regulation of postsynaptic membrane potential;GO:1901843//positive regulation of high voltage-gated calcium channel activity;GO:1903421//regulation of synaptic vesicle recycling
ENSG00000134871	COL4A2	EccDNA00000428											1	Nor-2	Nor	collagen type IV alpha 2 chain [Source:HGNC Symbol;Acc:HGNC:2203]	Human Diseases;Environmental Information Processing;Human Diseases;Cellular Processes;Organismal Systems;Human Diseases;Human Diseases;Human Diseases;Organismal Systems;Environmental Information Processing	Cancers;Signal transduction;Infectious diseases;Cellular community - eukaryotes;Endocrine system;Endocrine and metabolic diseases;Infectious diseases;Cancers;Digestive system;Signaling molecules and interaction	ko05200//Pathways in cancer;ko04151//PI3K-Akt signaling pathway;ko05165//Human papillomavirus infection;ko04510//Focal adhesion;ko04926//Relaxin signaling pathway;ko04933//AGE-RAGE signaling pathway in diabetic complications;ko05146//Amoebiasis;ko05222//Small cell lung cancer;ko04974//Protein digestion and absorption;ko04512//ECM-receptor interaction	K06237;K06237;K06237;K06237;K06237;K06237;K06237;K06237;K06237;K06237	GO:0005576//extracellular region;GO:0005581//collagen trimer;GO:0005587//collagen type IV trimer;GO:0005604//basement membrane;GO:0005615//extracellular space;GO:0005788//endoplasmic reticulum lumen;GO:0031012//extracellular matrix;GO:0062023//collagen-containing extracellular matrix;GO:0070062//extracellular exosome	GO:0005201//extracellular matrix structural constituent;GO:0005515//protein binding;GO:0030020//extracellular matrix structural constituent conferring tensile strength	GO:0001525//angiogenesis;GO:0006351//transcription, DNA-templated;GO:0007568//aging;GO:0014823//response to activity;GO:0016525//negative regulation of angiogenesis;GO:0030198//extracellular matrix organization;GO:0035987//endodermal cell differentiation;GO:0038063//collagen-activated tyrosine kinase receptor signaling pathway;GO:0071560//cellular response to transforming growth factor beta stimu…
ENSG00000088448	ANKRD10	EccDNA00000429											1	Nor-1	Nor	ankyrin repeat domain 10 [Source:HGNC Symbol;Acc:HGNC:20265]	-	-	-	-	-	GO:0005515//protein binding	-
ENSG00000197595	ATP11AUN	EccDNA00000441											1	Fgr-1	Fgr	-	-	-	-	-	-	-	-
ENSG00000126226	PCID2	EccDNA00000444											1	Fgr-1	Fgr	PCI domain containing 2 [Source:HGNC Symbol;Acc:HGNC:25653]	-	-	-	-	GO:0005575//cellular_component;GO:0005634//nucleus;GO:0005643//nuclear pore;GO:0005737//cytoplasm;GO:0035327//transcriptionally active chromatin;GO:0044615//nuclear pore nuclear basket;GO:0070390//transcription export complex 2	GO:0003690//double-stranded DNA binding;GO:0003723//RNA binding;GO:0005515//protein binding	GO:0000973//posttranscriptional tethering of RNA polymerase II gene DNA at nuclear periphery;GO:0006368//transcription elongation from RNA polymerase II promoter;GO:0015031//protein transport;GO:0016973//poly(A)+ mRNA export from nucleus;GO:0043066//negative regulation of apoptotic process;GO:0043488//regulation of mRNA stability;GO:0045579//positive regulation of B cell differentiation;GO:004589…
ENSG00000153531	ADPRHL1	EccDNA00000445											1	Fgr-3	Fgr	ADP-ribosylhydrolase like 1 [Source:HGNC Symbol;Acc:HGNC:21303]	-	-	-	-	-	GO:0000287//magnesium ion binding;GO:0003875//ADP-ribosylarginine hydrolase activity;GO:0016787//hydrolase activity	GO:0051725//protein de-ADP-ribosylation
ENSG00000198176	TFDP1	EccDNA00000446											1	Fgr-3	Fgr	transcription factor Dp-1 [Source:HGNC Symbol;Acc:HGNC:11749]	Cellular Processes;Environmental Information Processing	Cell growth and death;Signal transduction	ko04110//Cell cycle;ko04350//TGF-beta signaling pathway	K04683;K04683	GO:0000790//nuclear chromatin;GO:0005634//nucleus;GO:0005654//nucleoplasm;GO:0005667//transcription factor complex;GO:0005737//cytoplasm;GO:0005739//mitochondrion;GO:0005829//cytosol;GO:0090575//RNA polymerase II transcription factor complex	GO:0000977//RNA polymerase II regulatory region sequence-specific DNA binding;GO:0000981//DNA-binding transcription factor activity, RNA polymerase II-specific;GO:0001228//DNA-binding transcription activator activity, RNA polymerase II-specific;GO:0003677//DNA binding;GO:0003700//DNA-binding transcription factor activity;GO:0003713//transcription coactivator activity;GO:0005515//protein binding;G…	GO:0000083//regulation of transcription involved in G1/S transition of mitotic cell cycle;GO:0006355//regulation of transcription, DNA-templated;GO:0006357//regulation of transcription by RNA polymerase II;GO:0006977//DNA damage response, signal transduction by p53 class mediator resulting in cell cycle arrest;GO:0007049//cell cycle;GO:0008544//epidermis development;GO:0043276//anoikis;GO:0045893…
ENSG00000237699	BX072579.1	EccDNA00000449											1	Nor-2	Nor	-	-	-	-	-	-	-	-
ENSG00000226921	LINC00454	EccDNA00000449											1	Nor-2	Nor	-	-	-	-	-	-	-	-
ENSG00000283199	C13orf46	EccDNA00000450											1	Fgr-1	Fgr	chromosome 13 open reading frame 46 [Source:HGNC Symbol;Acc:HGNC:53786]	-	-	-	-	-	-	-
ENSG00000185989	RASA3	EccDNA00000451											1	Nor-1	Nor	RAS p21 protein activator 3 [Source:HGNC Symbol;Acc:HGNC:20331]	Environmental Information Processing	Signal transduction	ko04014//Ras signaling pathway	K12380	GO:0005829//cytosol;GO:0005886//plasma membrane;GO:0016020//membrane;GO:0031235//intrinsic component of the cytoplasmic side of the plasma membrane	GO:0005096//GTPase activator activity;GO:0015278//calcium-release channel activity;GO:0046872//metal ion binding	GO:0000165//MAPK cascade;GO:0007165//signal transduction;GO:0035556//intracellular signal transduction;GO:0043087//regulation of GTPase activity;GO:0043547//positive regulation of GTPase activity;GO:0046580//negative regulation of Ras protein signal transduction;GO:0051209//release of sequestered calcium ion into cytosol
ENSG00000285467	AL136419.1	EccDNA00000453											1	Fgr-1	Fgr	-	-	-	-	-	-	-	-
ENSG00000187630	DHRS4L2	EccDNA00000453											1	Fgr-1	Fgr	dehydrogenase/reductase 4 like 2 [Source:HGNC Symbol;Acc:HGNC:19731]	Metabolism;Metabolism	Global and overview maps;Metabolism of cofactors and vitamins	ko01100//Metabolic pathways;ko00830//Retinol metabolism	K11148;K11148	GO:0005576//extracellular region	GO:0016491//oxidoreductase activity	GO:0055114//oxidation-reduction process
ENSG00000157326	DHRS4	EccDNA00000453											1	Fgr-1	Fgr	dehydrogenase/reductase 4 [Source:HGNC Symbol;Acc:HGNC:16985]	Metabolism;Cellular Processes;Metabolism	Global and overview maps;Transport and catabolism;Metabolism of cofactors and vitamins	ko01100//Metabolic pathways;ko04146//Peroxisome;ko00830//Retinol metabolism	K11147;K11147;K11147	GO:0005634//nucleus;GO:0005739//mitochondrion;GO:0005777//peroxisome;GO:0005778//peroxisomal membrane;GO:0005782//peroxisomal matrix;GO:0005789//endoplasmic reticulum membrane;GO:0005829//cytosol	GO:0000253//3-keto sterol reductase activity;GO:0004090//carbonyl reductase (NADPH) activity;GO:0016491//oxidoreductase activity;GO:0016655//oxidoreductase activity, acting on NAD(P)H, quinone or similar compound as acceptor;GO:0018455//alcohol dehydrogenase [NAD(P)+] activity	GO:0006066//alcohol metabolic process;GO:0006625//protein targeting to peroxisome;GO:0008202//steroid metabolic process;GO:0042180//cellular ketone metabolic process;GO:0051262//protein tetramerization;GO:0055114//oxidation-reduction process
ENSG00000215256	DHRS4-AS1	EccDNA00000453											1	Fgr-1	Fgr	-	-	-	-	-	-	-	-
ENSG00000165389	SPTSSA	EccDNA00000457											1	Fgr-2	Fgr	serine palmitoyltransferase small subunit A [Source:HGNC Symbol;Acc:HGNC:20361]	-	-	-	-	GO:0005783//endoplasmic reticulum;GO:0005789//endoplasmic reticulum membrane;GO:0016020//membrane;GO:0016021//integral component of membrane;GO:0017059//serine C-palmitoyltransferase complex	GO:0004758//serine C-palmitoyltransferase activity;GO:0005515//protein binding	GO:0006629//lipid metabolic process;GO:0006665//sphingolipid metabolic process;GO:0008104//protein localization;GO:0030148//sphingolipid biosynthetic process;GO:0046513//ceramide biosynthetic process
ENSG00000100934	SEC23A	EccDNA00000458											1	Fgr-1,Fgr-3,Nor-1	Fgr,Nor	Sec23 homolog A, coat complex II component [Source:HGNC Symbol;Acc:HGNC:10701]	Genetic Information Processing	Folding, sorting and degradation	ko04141//Protein processing in endoplasmic reticulum	K14006	GO:0000139//Golgi membrane;GO:0005737//cytoplasm;GO:0005783//endoplasmic reticulum;GO:0005789//endoplasmic reticulum membrane;GO:0005829//cytosol;GO:0012507//ER to Golgi transport vesicle membrane;GO:0016020//membrane;GO:0019898//extrinsic component of membrane;GO:0030127//COPII vesicle coat;GO:0030134//COPII-coated ER to Golgi transport vesicle;GO:0031410//cytoplasmic vesicle;GO:0048471//perinuc…	GO:0005096//GTPase activator activity;GO:0005515//protein binding;GO:0008270//zinc ion binding;GO:0046872//metal ion binding	GO:0002474//antigen processing and presentation of peptide antigen via MHC class I;GO:0006886//intracellular protein transport;GO:0006888//ER to Golgi vesicle-mediated transport;GO:0015031//protein transport;GO:0016192//vesicle-mediated transport;GO:0019886//antigen processing and presentation of exogenous peptide antigen via MHC class II;GO:0043547//positive regulation of GTPase activity;GO:0048…
ENSG00000186469	GNG2	EccDNA00000461											1	Fgr-1	Fgr	G protein subunit gamma 2 [Source:HGNC Symbol;Acc:HGNC:4404]	Human Diseases;Environmental Information Processing;Environmental Information Processing;Human Diseases;Human Diseases;Organismal Systems;Human Diseases;Organismal Systems;Environmental Information Processing;Organismal Systems;Organismal Systems;Organismal Systems;Organismal Systems;Organismal Systems;Organismal Systems;Human Diseases;Organismal Systems	Cancers;Signal transduction;Signal transduction;Infectious diseases;Infectious diseases;Immune system;Substance dependence;Nervous system;Signal transduction;Nervous system;Endocrine system;Nervous system;Nervous system;Nervous system;Environmental adaptation;Substance dependence;Nervous system	ko05200//Pathways in cancer;ko04151//PI3K-Akt signaling pathway;ko04014//Ras signaling pathway;ko05163//Human cytomegalovirus infection;ko05167//Kaposi sarcoma-associated herpesvirus infection;ko04062//Chemokine signaling pathway;ko05034//Alcoholism;ko04723//Retrograde endocannabinoid signaling;ko04371//Apelin signaling pathway;ko04728//Dopaminergic synapse;ko04926//Relaxin signaling pathway;ko04…	K07826;K07826;K07826;K07826;K07826;K07826;K07826;K07826;K07826;K07826;K07826;K07826;K07826;K07826;K07826;K07826;K07826	GO:0005834//heterotrimeric G-protein complex;GO:0005886//plasma membrane;GO:0016020//membrane;GO:0031680//G-protein beta/gamma-subunit complex;GO:0070062//extracellular exosome	GO:0003924//GTPase activity;GO:0005515//protein binding;GO:0031681//G-protein beta-subunit binding	GO:0006457//protein folding;GO:0007165//signal transduction;GO:0007186//G protein-coupled receptor signaling pathway;GO:0007191//adenylate cyclase-activating dopamine receptor signaling pathway;GO:0007223//Wnt signaling pathway, calcium modulating pathway;GO:0008283//cell proliferation;GO:0030168//platelet activation;GO:0071380//cellular response to prostaglandin E stimulus;GO:0071870//cellular r…
ENSG00000197930	ERO1A	EccDNA00000462											1	Nor-2	Nor	endoplasmic reticulum oxidoreductase 1 alpha [Source:HGNC Symbol;Acc:HGNC:13280]	Genetic Information Processing;Human Diseases	Folding, sorting and degradation;Infectious diseases	ko04141//Protein processing in endoplasmic reticulum;ko05110//Vibrio cholerae infection	K10950;K10950	GO:0005783//endoplasmic reticulum;GO:0005788//endoplasmic reticulum lumen;GO:0005789//endoplasmic reticulum membrane;GO:0016020//membrane;GO:0030425//dendrite;GO:0043231//intracellular membrane-bounded organelle	GO:0003756//protein disulfide isomerase activity;GO:0005515//protein binding;GO:0015035//protein disulfide oxidoreductase activity;GO:0016491//oxidoreductase activity;GO:0016671//oxidoreductase activity, acting on a sulfur group of donors, disulfide as acceptor	GO:0006457//protein folding;GO:0006464//cellular protein modification process;GO:0006915//apoptotic process;GO:0009266//response to temperature stimulus;GO:0010260//animal organ senescence;GO:0019471//4-hydroxyproline metabolic process;GO:0022417//protein maturation by protein folding;GO:0030198//extracellular matrix organization;GO:0030968//endoplasmic reticulum unfolded protein response;GO:0034…
ENSG00000139946	PELI2	EccDNA00000464											1	Fgr-3	Fgr	pellino E3 ubiquitin protein ligase family member 2 [Source:HGNC Symbol;Acc:HGNC:8828]	-	-	-	-	GO:0005829//cytosol	GO:0005515//protein binding;GO:0016740//transferase activity;GO:0034450//ubiquitin-ubiquitin ligase activity;GO:0061630//ubiquitin protein ligase activity	GO:0000209//protein polyubiquitination;GO:0001934//positive regulation of protein phosphorylation;GO:0008063//Toll signaling pathway;GO:0008592//regulation of Toll signaling pathway;GO:0016567//protein ubiquitination;GO:0043123//positive regulation of I-kappaB kinase/NF-kappaB signaling;GO:0043410//positive regulation of MAPK cascade;GO:0070498//interleukin-1-mediated signaling pathway
ENSG00000234911	TEX21P	EccDNA00000466											1	Fgr-1	Fgr	-	-	-	-	-	-	-	-
ENSG00000258760	AL355076.2	EccDNA00000469											1	Nor-1	Nor	-	-	-	-	-	-	-	-
ENSG00000139990	DCAF5	EccDNA00000470											1	Fgr-1	Fgr	DDB1 and CUL4 associated factor 5 [Source:HGNC Symbol;Acc:HGNC:20224]	-	-	-	-	GO:0005654//nucleoplasm;GO:0080008//Cul4-RING E3 ubiquitin ligase complex	GO:0005515//protein binding	GO:0016567//protein ubiquitination;GO:0043687//post-translational protein modification
ENSG00000184227	ACOT1	EccDNA00000473											1	Nor-1,Nor-2,Fgr-1,Nor-3,Fgr-3,Fgr-2	Nor,Fgr	acyl-CoA thioesterase 1 [Source:HGNC Symbol;Acc:HGNC:33128]	Metabolism;Metabolism;Metabolism	Global and overview maps;Lipid metabolism;Lipid metabolism	ko01100//Metabolic pathways;ko00062//Fatty acid elongation;ko01040//Biosynthesis of unsaturated fatty acids	K01068;K01068;K01068	GO:0005737//cytoplasm;GO:0005829//cytosol	GO:0016290//palmitoyl-CoA hydrolase activity;GO:0016787//hydrolase activity;GO:0016790//thiolester hydrolase activity;GO:0047617//acyl-CoA hydrolase activity;GO:0052689//carboxylic ester hydrolase activity;GO:0102991//myristoyl-CoA hydrolase activity	GO:0000038//very long-chain fatty acid metabolic process;GO:0001676//long-chain fatty acid metabolic process;GO:0006629//lipid metabolic process;GO:0006631//fatty acid metabolic process;GO:0006637//acyl-CoA metabolic process
ENSG00000258603	AC005225.2	EccDNA00000473											1	Nor-1,Nor-2,Fgr-1,Nor-3,Fgr-3,Fgr-2	Nor,Fgr	-	-	-	-	-	-	-	-
ENSG00000187105	HEATR4	EccDNA00000473											1	Nor-1,Nor-2,Fgr-1,Nor-3,Fgr-3,Fgr-2	Nor,Fgr	HEAT repeat containing 4 [Source:HGNC Symbol;Acc:HGNC:16761]	-	-	-	-	-	GO:0005515//protein binding	-
ENSG00000119673	ACOT2	EccDNA00000473											1	Nor-1,Nor-2,Fgr-1,Nor-3,Fgr-3,Fgr-2	Nor,Fgr	acyl-CoA thioesterase 2 [Source:HGNC Symbol;Acc:HGNC:18431]	Metabolism;Organismal Systems;Metabolism;Metabolism	Global and overview maps;Endocrine system;Lipid metabolism;Lipid metabolism	ko01100//Metabolic pathways;ko04913//Ovarian Steroidogenesis;ko00062//Fatty acid elongation;ko01040//Biosynthesis of unsaturated fatty acids	K01068;K01068;K01068;K01068	GO:0005739//mitochondrion;GO:0005759//mitochondrial matrix;GO:0005782//peroxisomal matrix;GO:0005829//cytosol	GO:0005515//protein binding;GO:0016290//palmitoyl-CoA hydrolase activity;GO:0016787//hydrolase activity;GO:0016790//thiolester hydrolase activity;GO:0047617//acyl-CoA hydrolase activity;GO:0052689//carboxylic ester hydrolase activity;GO:0102991//myristoyl-CoA hydrolase activity	GO:0000038//very long-chain fatty acid metabolic process;GO:0001676//long-chain fatty acid metabolic process;GO:0006625//protein targeting to peroxisome;GO:0006629//lipid metabolic process;GO:0006631//fatty acid metabolic process;GO:0006637//acyl-CoA metabolic process
ENSG00000089916	GPATCH2L	EccDNA00000474											1	Nor-1	Nor	G-patch domain containing 2 like [Source:HGNC Symbol;Acc:HGNC:20210]	-	-	-	-	-	GO:0005515//protein binding	-
ENSG00000259164	AC007375.2	EccDNA00000475											1	Nor-2	Nor	novel protein	-	-	-	-	GO:0005634//nucleus	-	GO:0042754//negative regulation of circadian rhythm;GO:0045892//negative regulation of transcription, DNA-templated
ENSG00000165548	TMEM63C	EccDNA00000475											1	Nor-2	Nor	transmembrane protein 63C [Source:HGNC Symbol;Acc:HGNC:23787]	-	-	-	-	GO:0005886//plasma membrane;GO:0016020//membrane;GO:0016021//integral component of membrane	GO:0005227//calcium activated cation channel activity	GO:0006811//ion transport;GO:0006812//cation transport;GO:0034220//ion transmembrane transport
ENSG00000011114	BTBD7	EccDNA00000480											1	Nor-1	Nor	BTB domain containing 7 [Source:HGNC Symbol;Acc:HGNC:18269]	-	-	-	-	GO:0005634//nucleus	GO:0005515//protein binding	GO:0007275//multicellular organism development;GO:0060693//regulation of branching involved in salivary gland morphogenesis;GO:0061138//morphogenesis of a branching epithelium
ENSG00000133958	UNC79	EccDNA00000480											1	Nor-1	Nor	unc-79 homolog, NALCN channel complex subunit [Source:HGNC Symbol;Acc:HGNC:19966]	-	-	-	-	GO:0005886//plasma membrane;GO:0016020//membrane;GO:0016021//integral component of membrane	GO:0005515//protein binding	GO:0030534//adult behavior;GO:0034220//ion transmembrane transport;GO:0035264//multicellular organism growth;GO:0048149//behavioral response to ethanol
ENSG00000278396	AL122023.1	EccDNA00000480											1	Nor-1	Nor	-	-	-	-	-	-	-	-
ENSG00000197249	SERPINA1	EccDNA00000481											1	Nor-1,Fgr-2,Nor-3,Fgr-3,Nor-2	Nor,Fgr	serpin family A member 1 [Source:HGNC Symbol;Acc:HGNC:8941]	Organismal Systems	Immune system	ko04610//Complement and coagulation cascades	K03984	GO:0000139//Golgi membrane;GO:0005576//extracellular region;GO:0005615//extracellular space;GO:0005783//endoplasmic reticulum;GO:0005788//endoplasmic reticulum lumen;GO:0005794//Golgi apparatus;GO:0030134//COPII-coated ER to Golgi transport vesicle;GO:0031093//platelet alpha granule lumen;GO:0033116//endoplasmic reticulum-Golgi intermediate compartment membrane;GO:0043231//intracellular membrane-…	GO:0002020//protease binding;GO:0004867//serine-type endopeptidase inhibitor activity;GO:0005515//protein binding;GO:0030414//peptidase inhibitor activity;GO:0042802//identical protein binding	GO:0002576//platelet degranulation;GO:0006888//ER to Golgi vesicle-mediated transport;GO:0006953//acute-phase response;GO:0007596//blood coagulation;GO:0007599//hemostasis;GO:0010466//negative regulation of peptidase activity;GO:0010951//negative regulation of endopeptidase activity;GO:0043312//neutrophil degranulation;GO:0043687//post-translational protein modification;GO:0044267//cellular prote…
ENSG00000258597	SERPINA2	EccDNA00000481											1	Nor-1,Fgr-2,Nor-3,Fgr-3,Nor-2	Nor,Fgr	serpin family A member 2 (gene/pseudogene) [Source:HGNC Symbol;Acc:HGNC:8985]	-	-	-	-	GO:0005615//extracellular space	-	-
ENSG00000066739	ATG2B	EccDNA00000482											1	Fgr-3	Fgr	autophagy related 2B [Source:HGNC Symbol;Acc:HGNC:20187]	Cellular Processes;Cellular Processes	Transport and catabolism;Transport and catabolism	ko04140//Autophagy - animal;ko04136//Autophagy - other eukaryotes	K17906;K17906	GO:0000407//phagophore assembly site;GO:0005654//nucleoplasm;GO:0005811//lipid droplet;GO:0016020//membrane;GO:0019898//extrinsic component of membrane;GO:0034045//phagophore assembly site membrane	-	GO:0000045//autophagosome assembly;GO:0000422//autophagy of mitochondrion;GO:0006914//autophagy
ENSG00000259026	AL049833.2	EccDNA00000483											1	Nor-2	Nor	-	-	-	-	-	-	-	-
ENSG00000183576	SETD3	EccDNA00000485											1	Nor-1	Nor	SET domain containing 3, actin histidine methyltransferase [Source:HGNC Symbol;Acc:HGNC:20493]	Metabolism	Amino acid metabolism	ko00310//Lysine degradation	K19199	GO:0000790//nuclear chromatin;GO:0005634//nucleus;GO:0005654//nucleoplasm;GO:0005737//cytoplasm	GO:0001102//RNA polymerase II activating transcription factor binding;GO:0003713//transcription coactivator activity;GO:0003779//actin binding;GO:0005515//protein binding;GO:0008168//methyltransferase activity;GO:0016279//protein-lysine N-methyltransferase activity;GO:0016740//transferase activity;GO:0018064//protein-histidine N-methyltransferase activity;GO:0042800//histone methyltransferase act…	GO:0010452//histone H3-K36 methylation;GO:0018021//peptidyl-histidine methylation;GO:0018022//peptidyl-lysine methylation;GO:0018023//peptidyl-lysine trimethylation;GO:0018026//peptidyl-lysine monomethylation;GO:0018027//peptidyl-lysine dimethylation;GO:0030047//actin modification;GO:0032259//methylation;GO:0045893//positive regulation of transcription, DNA-templated;GO:0045944//positive regulati…
ENSG00000225746	MEG8	EccDNA00000488											1	Nor-1	Nor	-	-	-	-	-	-	-	-
ENSG00000197102	DYNC1H1	EccDNA00000489											1	Fgr-3	Fgr	dynein cytoplasmic 1 heavy chain 1 [Source:HGNC Symbol;Acc:HGNC:2961]	Cellular Processes;Human Diseases;Organismal Systems	Transport and catabolism;Infectious diseases;Excretory system	ko04145//Phagosome;ko05132//Salmonella infection;ko04962//Vasopressin-regulated water reabsorption	K10413;K10413;K10413	GO:0005576//extracellular region;GO:0005737//cytoplasm;GO:0005813//centrosome;GO:0005829//cytosol;GO:0005856//cytoskeleton;GO:0005868//cytoplasmic dynein complex;GO:0005874//microtubule;GO:0005881//cytoplasmic microtubule;GO:0005938//cell cortex;GO:0016020//membrane;GO:0030175//filopodium;GO:0030286//dynein complex;GO:0035578//azurophil granule lumen;GO:0070062//extracellular exosome;GO:1904115//…	GO:0000166//nucleotide binding;GO:0003723//RNA binding;GO:0003774//motor activity;GO:0003777//microtubule motor activity;GO:0005515//protein binding;GO:0005524//ATP binding;GO:0008569//ATP-dependent microtubule motor activity, minus-end-directed;GO:0045505//dynein intermediate chain binding;GO:0051959//dynein light intermediate chain binding	GO:0000086//G2/M transition of mitotic cell cycle;GO:0000278//mitotic cell cycle;GO:0006888//ER to Golgi vesicle-mediated transport;GO:0007018//microtubule-based movement;GO:0007049//cell cycle;GO:0007052//mitotic spindle organization;GO:0007097//nuclear migration;GO:0008090//retrograde axonal transport;GO:0010389//regulation of G2/M transition of mitotic cell cycle;GO:0019886//antigen processing…
ENSG00000258959	AL118558.1	EccDNA00000489											1	Fgr-3	Fgr	-	-	-	-	-	-	-	-
ENSG00000140153	WDR20	EccDNA00000490											1	Fgr-3	Fgr	WD repeat domain 20 [Source:HGNC Symbol;Acc:HGNC:19667]	-	-	-	-	GO:0005654//nucleoplasm	GO:0005515//protein binding	GO:0016579//protein deubiquitination
ENSG00000099814	CEP170B	EccDNA00000493											1	Fgr-3	Fgr	centrosomal protein 170B [Source:HGNC Symbol;Acc:HGNC:20362]	-	-	-	-	GO:0005737//cytoplasm;GO:0005856//cytoskeleton;GO:0005874//microtubule	GO:0005515//protein binding	-
ENSG00000211896	IGHG1	EccDNA00000504											1	Nor-2	Nor	immunoglobulin heavy constant gamma 1 (G1m marker) [Source:HGNC Symbol;Acc:HGNC:5525]	-	-	-	-	GO:0005576//extracellular region;GO:0005615//extracellular space;GO:0005886//plasma membrane;GO:0009897//external side of plasma membrane;GO:0016020//membrane;GO:0016021//integral component of membrane;GO:0019814//immunoglobulin complex;GO:0042571//immunoglobulin complex, circulating;GO:0070062//extracellular exosome;GO:0072562//blood microparticle	GO:0003823//antigen binding;GO:0005515//protein binding;GO:0034987//immunoglobulin receptor binding	GO:0002250//adaptive immune response;GO:0002376//immune system process;GO:0006910//phagocytosis, recognition;GO:0006911//phagocytosis, engulfment;GO:0006956//complement activation;GO:0006958//complement activation, classical pathway;GO:0019221//cytokine-mediated signaling pathway;GO:0030449//regulation of complement activation;GO:0038096//Fc-gamma receptor signaling pathway involved in phagocytos…
ENSG00000211970	IGHV4-61	EccDNA00000506											1	Fgr-2,Fgr-3	Fgr	immunoglobulin heavy variable 4-61 [Source:HGNC Symbol;Acc:HGNC:5655]	-	-	-	-	GO:0005576//extracellular region;GO:0005886//plasma membrane;GO:0009897//external side of plasma membrane;GO:0016020//membrane;GO:0019814//immunoglobulin complex;GO:0042571//immunoglobulin complex, circulating	GO:0003823//antigen binding;GO:0034987//immunoglobulin receptor binding	GO:0002250//adaptive immune response;GO:0002376//immune system process;GO:0006910//phagocytosis, recognition;GO:0006911//phagocytosis, engulfment;GO:0006958//complement activation, classical pathway;GO:0042742//defense response to bacterium;GO:0045087//innate immune response;GO:0050853//B cell receptor signaling pathway;GO:0050871//positive regulation of B cell activation
ENSG00000224373	IGHV4-59	EccDNA00000506											1	Fgr-2,Fgr-3	Fgr	immunoglobulin heavy variable 4-59 [Source:HGNC Symbol;Acc:HGNC:5654]	-	-	-	-	GO:0005576//extracellular region;GO:0005886//plasma membrane;GO:0009897//external side of plasma membrane;GO:0016020//membrane;GO:0019814//immunoglobulin complex;GO:0042571//immunoglobulin complex, circulating	GO:0003823//antigen binding;GO:0034987//immunoglobulin receptor binding	GO:0002250//adaptive immune response;GO:0002376//immune system process;GO:0006898//receptor-mediated endocytosis;GO:0006910//phagocytosis, recognition;GO:0006911//phagocytosis, engulfment;GO:0006955//immune response;GO:0006956//complement activation;GO:0006958//complement activation, classical pathway;GO:0030449//regulation of complement activation;GO:0038095//Fc-epsilon receptor signaling pathwa…
ENSG00000211973	IGHV1-69	EccDNA00000507											1	Fgr-3	Fgr	immunoglobulin heavy variable 1-69 [Source:HGNC Symbol;Acc:HGNC:5558]	-	-	-	-	GO:0005576//extracellular region;GO:0005886//plasma membrane;GO:0009897//external side of plasma membrane;GO:0016020//membrane;GO:0019814//immunoglobulin complex;GO:0042571//immunoglobulin complex, circulating	GO:0003823//antigen binding;GO:0034987//immunoglobulin receptor binding	GO:0002250//adaptive immune response;GO:0002376//immune system process;GO:0006898//receptor-mediated endocytosis;GO:0006910//phagocytosis, recognition;GO:0006911//phagocytosis, engulfment;GO:0006955//immune response;GO:0006956//complement activation;GO:0006958//complement activation, classical pathway;GO:0030449//regulation of complement activation;GO:0038095//Fc-epsilon receptor signaling pathwa…
ENSG00000211974	IGHV2-70D	EccDNA00000507											1	Fgr-3	Fgr	immunoglobulin heavy variable 2-70D [Source:HGNC Symbol;Acc:HGNC:49602]	-	-	-	-	GO:0005576//extracellular region;GO:0005886//plasma membrane;GO:0009897//external side of plasma membrane;GO:0016020//membrane;GO:0019814//immunoglobulin complex;GO:0042571//immunoglobulin complex, circulating	GO:0003823//antigen binding;GO:0034987//immunoglobulin receptor binding	GO:0002250//adaptive immune response;GO:0002376//immune system process;GO:0006910//phagocytosis, recognition;GO:0006911//phagocytosis, engulfment;GO:0006958//complement activation, classical pathway;GO:0042742//defense response to bacterium;GO:0045087//innate immune response;GO:0050853//B cell receptor signaling pathway;GO:0050871//positive regulation of B cell activation
ENSG00000281990	IGHV1-69-2	EccDNA00000507											1	Fgr-3	Fgr	immunoglobulin heavy variable 1-69-2 [Source:HGNC Symbol;Acc:HGNC:5562]	-	-	-	-	GO:0005576//extracellular region;GO:0005886//plasma membrane;GO:0009897//external side of plasma membrane;GO:0016020//membrane;GO:0019814//immunoglobulin complex;GO:0042571//immunoglobulin complex, circulating	GO:0003823//antigen binding;GO:0034987//immunoglobulin receptor binding	GO:0002250//adaptive immune response;GO:0002376//immune system process;GO:0006910//phagocytosis, recognition;GO:0006911//phagocytosis, engulfment;GO:0006958//complement activation, classical pathway;GO:0042742//defense response to bacterium;GO:0045087//innate immune response;GO:0050853//B cell receptor signaling pathway;GO:0050871//positive regulation of B cell activation
ENSG00000260232	PWRN4	EccDNA00000516											1	Nor-1	Nor	-	-	-	-	-	-	-	-
ENSG00000286110	AC090983.2	EccDNA00000517											1	Nor-3	Nor	-	-	-	-	-	-	-	-
ENSG00000259905	PWRN1	EccDNA00000517											1	Nor-3	Nor	-	-	-	-	-	-	-	-
ENSG00000166206	GABRB3	EccDNA00000518											1	Fgr-3	Fgr	gamma-aminobutyric acid type A receptor beta3 subunit [Source:HGNC Symbol;Acc:HGNC:4083]	Environmental Information Processing;Organismal Systems;Organismal Systems;Human Diseases;Organismal Systems;Human Diseases	Signaling molecules and interaction;Nervous system;Nervous system;Substance dependence;Nervous system;Substance dependence	ko04080//Neuroactive ligand-receptor interaction;ko04723//Retrograde endocannabinoid signaling;ko04726//Serotonergic synapse;ko05032//Morphine addiction;ko04727//GABAergic synapse;ko05033//Nicotine addiction	K05181;K05181;K05181;K05181;K05181;K05181	GO:0005886//plasma membrane;GO:0005887//integral component of plasma membrane;GO:0016020//membrane;GO:0016021//integral component of membrane;GO:0030054//cell junction;GO:0030659//cytoplasmic vesicle membrane;GO:0031410//cytoplasmic vesicle;GO:0034707//chloride channel complex;GO:0043005//neuron projection;GO:0045202//synapse;GO:0045211//postsynaptic membrane;GO:0098982//GABA-ergic synapse;GO:190…	GO:0004888//transmembrane signaling receptor activity;GO:0004890//GABA-A receptor activity;GO:0005216//ion channel activity;GO:0005230//extracellular ligand-gated ion channel activity;GO:0005254//chloride channel activity;GO:0022851//GABA-gated chloride ion channel activity;GO:0042802//identical protein binding;GO:1904315//transmitter-gated ion channel activity involved in regulation of postsynap…	GO:0006811//ion transport;GO:0006821//chloride transport;GO:0007165//signal transduction;GO:0007214//gamma-aminobutyric acid signaling pathway;GO:0007268//chemical synaptic transmission;GO:0007605//sensory perception of sound;GO:0034220//ion transmembrane transport;GO:0042391//regulation of membrane potential;GO:0043523//regulation of neuron apoptotic process;GO:0043524//negative regulation of ne…
ENSG00000104059	FAM189A1	EccDNA00000522											1	Fgr-3	Fgr	family with sequence similarity 189 member A1 [Source:HGNC Symbol;Acc:HGNC:29075]	-	-	-	-	GO:0016020//membrane;GO:0016021//integral component of membrane	-	-
ENSG00000169918	OTUD7A	EccDNA00000523											1	Nor-3	Nor	OTU deubiquitinase 7A [Source:HGNC Symbol;Acc:HGNC:20718]	-	-	-	-	GO:0005634//nucleus;GO:0005737//cytoplasm;GO:0005829//cytosol	GO:0003677//DNA binding;GO:0004843//thiol-dependent ubiquitin-specific protease activity;GO:0005515//protein binding;GO:0008233//peptidase activity;GO:0008234//cysteine-type peptidase activity;GO:0008270//zinc ion binding;GO:0016787//hydrolase activity;GO:0036459//thiol-dependent ubiquitinyl hydrolase activity;GO:0046872//metal ion binding;GO:0070530//K63-linked polyubiquitin modification-depende…	GO:0006508//proteolysis;GO:0016579//protein deubiquitination;GO:0035871//protein K11-linked deubiquitination;GO:0043124//negative regulation of I-kappaB kinase/NF-kappaB signaling;GO:0070536//protein K63-linked deubiquitination;GO:0071108//protein K48-linked deubiquitination;GO:0071947//protein deubiquitination involved in ubiquitin-dependent protein catabolic process
ENSG00000175344	CHRNA7	EccDNA00000524											1	Nor-1	Nor	cholinergic receptor nicotinic alpha 7 subunit [Source:HGNC Symbol;Acc:HGNC:1960]	Environmental Information Processing;Environmental Information Processing;Organismal Systems;Human Diseases;Human Diseases	Signaling molecules and interaction;Signal transduction;Nervous system;Cancers;Substance dependence	ko04080//Neuroactive ligand-receptor interaction;ko04020//Calcium signaling pathway;ko04725//Cholinergic synapse;ko05204//Chemical carcinogenesis;ko05033//Nicotine addiction	K04809;K04809;K04809;K04809;K04809	GO:0005886//plasma membrane;GO:0005887//integral component of plasma membrane;GO:0005892//acetylcholine-gated channel complex;GO:0016020//membrane;GO:0016021//integral component of membrane;GO:0030054//cell junction;GO:0043005//neuron projection;GO:0044853//plasma membrane raft;GO:0045202//synapse;GO:0045211//postsynaptic membrane;GO:0098794//postsynapse	GO:0001540//amyloid-beta binding;GO:0004888//transmembrane signaling receptor activity;GO:0005216//ion channel activity;GO:0005230//extracellular ligand-gated ion channel activity;GO:0005262//calcium channel activity;GO:0005515//protein binding;GO:0015464//acetylcholine receptor activity;GO:0015643//toxic substance binding;GO:0017081//chloride channel regulator activity;GO:0022848//acetylcholine-…	GO:0000187//activation of MAPK activity;GO:0001666//response to hypoxia;GO:0001934//positive regulation of protein phosphorylation;GO:0006811//ion transport;GO:0006816//calcium ion transport;GO:0006874//cellular calcium ion homeostasis;GO:0007165//signal transduction;GO:0007268//chemical synaptic transmission;GO:0007271//synaptic transmission, cholinergic;GO:0007611//learning or memory;GO:0007613…
ENSG00000259336	AC021231.1	EccDNA00000525											1	Nor-1	Nor	-	-	-	-	-	-	-	-
ENSG00000259345	AC013652.1	EccDNA00000526											1	Nor-1	Nor	-	-	-	-	-	-	-	-
ENSG00000259200	AC068722.1	EccDNA00000527											1	Nor-1	Nor	-	-	-	-	-	-	-	-
ENSG00000259712	AC023906.5	EccDNA00000528											1	Fgr-3,Fgr-2,Nor-1,Fgr-1,Nor-2,Nor-3	Fgr,Nor	-	-	-	-	-	-	-	-
ENSG00000197535	MYO5A	EccDNA00000529											1	Nor-1	Nor	myosin VA [Source:HGNC Symbol;Acc:HGNC:7602]	-	-	-	-	GO:0001726//ruffle;GO:0001750//photoreceptor outer segment;GO:0005737//cytoplasm;GO:0005764//lysosome;GO:0005769//early endosome;GO:0005770//late endosome;GO:0005777//peroxisome;GO:0005783//endoplasmic reticulum;GO:0005790//smooth endoplasmic reticulum;GO:0005794//Golgi apparatus;GO:0005829//cytosol;GO:0005882//intermediate filament;GO:0005884//actin filament;GO:0016020//membrane;GO:0016459//myos…	GO:0000146//microfilament motor activity;GO:0000166//nucleotide binding;GO:0003723//RNA binding;GO:0003774//motor activity;GO:0003779//actin binding;GO:0005509//calcium ion binding;GO:0005515//protein binding;GO:0005516//calmodulin binding;GO:0005524//ATP binding;GO:0017137//Rab GTPase binding;GO:0042802//identical protein binding;GO:0051015//actin filament binding;GO:0097718//disordered domain s…	GO:0006582//melanin metabolic process;GO:0006887//exocytosis;GO:0006892//post-Golgi vesicle-mediated transport;GO:0007268//chemical synaptic transmission;GO:0007601//visual perception;GO:0015031//protein transport;GO:0016192//vesicle-mediated transport;GO:0030048//actin filament-based movement;GO:0030050//vesicle transport along actin filament;GO:0030073//insulin secretion;GO:0030318//melanocyte …
ENSG00000128918	ALDH1A2	EccDNA00000530											1	Fgr-3	Fgr	aldehyde dehydrogenase 1 family member A2 [Source:HGNC Symbol;Acc:HGNC:15472]	Metabolism;Metabolism	Global and overview maps;Metabolism of cofactors and vitamins	ko01100//Metabolic pathways;ko00830//Retinol metabolism	K07249;K07249	GO:0005737//cytoplasm;GO:0005829//cytosol;GO:0048471//perinuclear region of cytoplasm	GO:0001758//retinal dehydrogenase activity;GO:0004028//3-chloroallyl aldehyde dehydrogenase activity;GO:0004029//aldehyde dehydrogenase (NAD) activity;GO:0016491//oxidoreductase activity;GO:0016620//oxidoreductase activity, acting on the aldehyde or oxo group of donors, NAD or NADP as acceptor;GO:0016918//retinal binding	GO:0001568//blood vessel development;GO:0001822//kidney development;GO:0001889//liver development;GO:0001936//regulation of endothelial cell proliferation;GO:0002138//retinoic acid biosynthetic process;GO:0003007//heart morphogenesis;GO:0006776//vitamin A metabolic process;GO:0007494//midgut development;GO:0008284//positive regulation of cell proliferation;GO:0008285//negative regulation of cell …
ENSG00000259293	LIPC-AS1	EccDNA00000530											1	Fgr-3	Fgr	-	-	-	-	-	-	-	-
ENSG00000166035	LIPC	EccDNA00000530											1	Fgr-3	Fgr	lipase C, hepatic type [Source:HGNC Symbol;Acc:HGNC:6619]	Metabolism;Metabolism;Organismal Systems	Global and overview maps;Lipid metabolism;Digestive system	ko01100//Metabolic pathways;ko00561//Glycerolipid metabolism;ko04979//Cholesterol metabolism	K22283;K22283;K22283	GO:0005576//extracellular region;GO:0005615//extracellular space;GO:0005788//endoplasmic reticulum lumen;GO:0034364//high-density lipoprotein particle	GO:0004620//phospholipase activity;GO:0004806//triglyceride lipase activity;GO:0005515//protein binding;GO:0008201//heparin binding;GO:0016298//lipase activity;GO:0016787//hydrolase activity;GO:0030169//low-density lipoprotein particle binding;GO:0034185//apolipoprotein binding;GO:0046872//metal ion binding;GO:0052689//carboxylic ester hydrolase activity	GO:0006629//lipid metabolic process;GO:0006633//fatty acid biosynthetic process;GO:0008203//cholesterol metabolic process;GO:0016042//lipid catabolic process;GO:0019433//triglyceride catabolic process;GO:0030301//cholesterol transport;GO:0034372//very-low-density lipoprotein particle remodeling;GO:0034373//intermediate-density lipoprotein particle remodeling;GO:0034374//low-density lipoprotein pa…
ENSG00000075131	TIPIN	EccDNA00000535											1	Nor-2	Nor	TIMELESS interacting protein [Source:HGNC Symbol;Acc:HGNC:30750]	-	-	-	-	GO:0000790//nuclear chromatin;GO:0005634//nucleus;GO:0005654//nucleoplasm;GO:0005737//cytoplasm;GO:0031298//replication fork protection complex;GO:0043231//intracellular membrane-bounded organelle	GO:0003677//DNA binding;GO:0005515//protein binding	GO:0000076//DNA replication checkpoint;GO:0000077//DNA damage checkpoint;GO:0006260//DNA replication;GO:0006974//cellular response to DNA damage stimulus;GO:0007049//cell cycle;GO:0008284//positive regulation of cell proliferation;GO:0009411//response to UV;GO:0031573//intra-S DNA damage checkpoint;GO:0033262//regulation of nuclear cell cycle DNA replication;GO:0043111//replication fork arrest;GO…
ENSG00000169783	LINGO1	EccDNA00000539											1	Nor-3	Nor	leucine rich repeat and Ig domain containing 1 [Source:HGNC Symbol;Acc:HGNC:21205]	-	-	-	-	GO:0005615//extracellular space;GO:0005886//plasma membrane;GO:0016020//membrane;GO:0016021//integral component of membrane;GO:0031012//extracellular matrix	GO:0005154//epidermal growth factor receptor binding;GO:0005515//protein binding	GO:0050771//negative regulation of axonogenesis
ENSG00000103811	CTSH	EccDNA00000540											1	Fgr-3,Nor-3,Fgr-2	Fgr,Nor	cathepsin H [Source:HGNC Symbol;Acc:HGNC:2535]	Cellular Processes;Cellular Processes	Cell growth and death;Transport and catabolism	ko04210//Apoptosis;ko04142//Lysosome	K01366;K01366	GO:0005576//extracellular region;GO:0005615//extracellular space;GO:0005764//lysosome;GO:0005829//cytosol;GO:0034774//secretory granule lumen;GO:0036464//cytoplasmic ribonucleoprotein granule;GO:0043231//intracellular membrane-bounded organelle;GO:0062023//collagen-containing extracellular matrix;GO:0070062//extracellular exosome;GO:0097208//alveolar lamellar body;GO:0097486//multivesicular body …	GO:0004175//endopeptidase activity;GO:0004177//aminopeptidase activity;GO:0004197//cysteine-type endopeptidase activity;GO:0004252//serine-type endopeptidase activity;GO:0005515//protein binding;GO:0008233//peptidase activity;GO:0008234//cysteine-type peptidase activity;GO:0008656//cysteine-type endopeptidase activator activity involved in apoptotic process;GO:0016505//peptidase activator activit…	GO:0001656//metanephros development;GO:0001913//T cell mediated cytotoxicity;GO:0002250//adaptive immune response;GO:0002764//immune response-regulating signaling pathway;GO:0006508//proteolysis;GO:0006915//apoptotic process;GO:0006919//activation of cysteine-type endopeptidase activity involved in apoptotic process;GO:0008284//positive regulation of cell proliferation;GO:0010628//positive regula…
ENSG00000103888	CEMIP	EccDNA00000543											1	Fgr-2	Fgr	cell migration inducing hyaluronidase 1 [Source:HGNC Symbol;Acc:HGNC:29213]	-	-	-	-	GO:0005576//extracellular region;GO:0005634//nucleus;GO:0005737//cytoplasm;GO:0005783//endoplasmic reticulum;GO:0005886//plasma membrane;GO:0005905//clathrin-coated pit;GO:0016020//membrane;GO:0030665//clathrin-coated vesicle membrane;GO:0045334//clathrin-coated endocytic vesicle	GO:0004415//hyalurononglucosaminidase activity;GO:0005515//protein binding;GO:0005540//hyaluronic acid binding;GO:0016787//hydrolase activity;GO:0016798//hydrolase activity, acting on glycosyl bonds;GO:0032050//clathrin heavy chain binding;GO:0046923//ER retention sequence binding	GO:0007605//sensory perception of sound;GO:0008152//metabolic process;GO:0010800//positive regulation of peptidyl-threonine phosphorylation;GO:0030213//hyaluronan biosynthetic process;GO:0030214//hyaluronan catabolic process;GO:0030335//positive regulation of cell migration;GO:0051281//positive regulation of release of sequestered calcium ion into cytosol;GO:0090314//positive regulation of protei…
ENSG00000259546	AC027808.1	EccDNA00000543											1	Fgr-2	Fgr	-	-	-	-	-	-	-	-
ENSG00000259367	AC087286.2	EccDNA00000544											1	Nor-3	Nor	-	-	-	-	-	-	-	-
ENSG00000170776	AKAP13	EccDNA00000544											1	Nor-3	Nor	A-kinase anchoring protein 13 [Source:HGNC Symbol;Acc:HGNC:371]	Human Diseases;Organismal Systems	Infectious diseases;Endocrine system	ko05163//Human cytomegalovirus infection;ko04928//Parathyroid hormone synthesis, secretion and action	K16529;K16529	GO:0005634//nucleus;GO:0005737//cytoplasm;GO:0005829//cytosol;GO:0005884//actin filament;GO:0005938//cell cortex;GO:0015629//actin cytoskeleton;GO:0016020//membrane;GO:0030864//cortical actin cytoskeleton;GO:0048471//perinuclear region of cytoplasm	GO:0004691//cAMP-dependent protein kinase activity;GO:0005078//MAP-kinase scaffold activity;GO:0005085//guanyl-nucleotide exchange factor activity;GO:0005089//Rho guanyl-nucleotide exchange factor activity;GO:0005515//protein binding;GO:0017048//Rho GTPase binding;GO:0046872//metal ion binding;GO:0051018//protein kinase A binding;GO:0060090//molecular adaptor activity	GO:0006468//protein phosphorylation;GO:0007186//G protein-coupled receptor signaling pathway;GO:0007507//heart development;GO:0035023//regulation of Rho protein signal transduction;GO:0035025//positive regulation of Rho protein signal transduction;GO:0035556//intracellular signal transduction;GO:0043065//positive regulation of apoptotic process;GO:0043123//positive regulation of I-kappaB kinase/N…
ENSG00000258551	AC104035.1	EccDNA00000545											1	Nor-1,Nor-3	Nor	-	-	-	-	-	-	-	-
ENSG00000259134	LINC00924	EccDNA00000551											1	Nor-3	Nor	-	-	-	-	-	-	-	-
ENSG00000140470	ADAMTS17	EccDNA00000552											1	Fgr-2	Fgr	ADAM metallopeptidase with thrombospondin type 1 motif 17 [Source:HGNC Symbol;Acc:HGNC:17109]	-	-	-	-	GO:0005576//extracellular region	GO:0003676//nucleic acid binding;GO:0004222//metalloendopeptidase activity;GO:0008233//peptidase activity;GO:0008237//metallopeptidase activity;GO:0016787//hydrolase activity;GO:0046872//metal ion binding	GO:0006508//proteolysis
ENSG00000184254	ALDH1A3	EccDNA00000553											1	Nor-1	Nor	aldehyde dehydrogenase 1 family member A3 [Source:HGNC Symbol;Acc:HGNC:409]	Metabolism;Human Diseases;Metabolism;Metabolism;Metabolism;Metabolism;Metabolism;Metabolism;Metabolism	Global and overview maps;Cancers;Xenobiotics biodegradation and metabolism;Xenobiotics biodegradation and metabolism;Carbohydrate metabolism;Amino acid metabolism;Metabolism of other amino acids;Amino acid metabolism;Amino acid metabolism	ko01100//Metabolic pathways;ko05204//Chemical carcinogenesis;ko00980//Metabolism of xenobiotics by cytochrome P450;ko00982//Drug metabolism - cytochrome P450;ko00010//Glycolysis / Gluconeogenesis;ko00350//Tyrosine metabolism;ko00410//beta-Alanine metabolism;ko00340//Histidine metabolism;ko00360//Phenylalanine metabolism	K00129;K00129;K00129;K00129;K00129;K00129;K00129;K00129;K00129	GO:0005634//nucleus;GO:0005737//cytoplasm;GO:0005829//cytosol;GO:0005886//plasma membrane;GO:0070062//extracellular exosome	GO:0001758//retinal dehydrogenase activity;GO:0004029//aldehyde dehydrogenase (NAD) activity;GO:0004030//aldehyde dehydrogenase [NAD(P)+] activity;GO:0016491//oxidoreductase activity;GO:0016620//oxidoreductase activity, acting on the aldehyde or oxo group of donors, NAD or NADP as acceptor;GO:0042803//protein homodimerization activity;GO:0070324//thyroid hormone binding;GO:0070403//NAD+ binding	GO:0002072//optic cup morphogenesis involved in camera-type eye development;GO:0002138//retinoic acid biosynthetic process;GO:0007626//locomotory behavior;GO:0021768//nucleus accumbens development;GO:0031076//embryonic camera-type eye development;GO:0042472//inner ear morphogenesis;GO:0042572//retinol metabolic process;GO:0042573//retinoic acid metabolic process;GO:0042574//retinal metabolic proc…
ENSG00000259583	AC015712.2	EccDNA00000553											1	Nor-1	Nor	-	-	-	-	-	-	-	-
ENSG00000140479	PCSK6	EccDNA00000554											1	Nor-3,Fgr-3	Nor,Fgr	proprotein convertase subtilisin/kexin type 6 [Source:HGNC Symbol;Acc:HGNC:8569]	-	-	-	-	GO:0005576//extracellular region;GO:0005615//extracellular space;GO:0005783//endoplasmic reticulum;GO:0005796//Golgi lumen;GO:0005886//plasma membrane;GO:0009986//cell surface;GO:0012505//endomembrane system;GO:0016020//membrane;GO:0062023//collagen-containing extracellular matrix	GO:0004175//endopeptidase activity;GO:0004252//serine-type endopeptidase activity;GO:0005515//protein binding;GO:0008201//heparin binding;GO:0008233//peptidase activity;GO:0008236//serine-type peptidase activity;GO:0016787//hydrolase activity;GO:0048406//nerve growth factor binding	GO:0006508//proteolysis;GO:0007354//zygotic determination of anterior/posterior axis, embryo;GO:0007368//determination of left/right symmetry;GO:0009100//glycoprotein metabolic process;GO:0016485//protein processing;GO:0016486//peptide hormone processing;GO:0030510//regulation of BMP signaling pathway;GO:0032455//nerve growth factor processing;GO:0032902//nerve growth factor production;GO:0032940…
ENSG00000103326	CAPN15	EccDNA00000555											1	Nor-3	Nor	calpain 15 [Source:HGNC Symbol;Acc:HGNC:11182]	-	-	-	-	GO:0005622//intracellular;GO:0005737//cytoplasm	GO:0004198//calcium-dependent cysteine-type endopeptidase activity;GO:0008233//peptidase activity;GO:0008234//cysteine-type peptidase activity;GO:0016787//hydrolase activity;GO:0046872//metal ion binding	GO:0006508//proteolysis
ENSG00000138834	MAPK8IP3	EccDNA00000556											1	Nor-3	Nor	mitogen-activated protein kinase 8 interacting protein 3 [Source:HGNC Symbol;Acc:HGNC:6884]	Environmental Information Processing	Signal transduction	ko04010//MAPK signaling pathway	K04436	GO:0000139//Golgi membrane;GO:0005737//cytoplasm;GO:0005790//smooth endoplasmic reticulum;GO:0005794//Golgi apparatus;GO:0005886//plasma membrane;GO:0030424//axon;GO:0030425//dendrite;GO:0030426//growth cone;GO:0030673//axolemma;GO:0031410//cytoplasmic vesicle;GO:0042995//cell projection;GO:0043005//neuron projection;GO:0044297//cell body;GO:0048471//perinuclear region of cytoplasm;GO:1904115//ax…	GO:0005078//MAP-kinase scaffold activity;GO:0005515//protein binding;GO:0008432//JUN kinase binding;GO:0019894//kinesin binding;GO:0030159//receptor signaling complex scaffold activity;GO:0031434//mitogen-activated protein kinase kinase binding;GO:0031435//mitogen-activated protein kinase kinase kinase binding	GO:0001701//in utero embryonic development;GO:0007254//JNK cascade;GO:0007257//activation of JUN kinase activity;GO:0007411//axon guidance;GO:0007585//respiratory gaseous exchange;GO:0008104//protein localization;GO:0009791//post-embryonic development;GO:0010468//regulation of gene expression;GO:0016192//vesicle-mediated transport;GO:0030900//forebrain development;GO:0031103//axon regeneration;GO…
ENSG00000285329	AC025283.2	EccDNA00000557											1	Nor-3	Nor	novel protein	-	-	-	-	-	GO:0003700//DNA-binding transcription factor activity	GO:0000122//negative regulation of transcription by RNA polymerase II
ENSG00000267077	AC020663.2	EccDNA00000560											1	Nor-3	Nor	-	-	-	-	-	-	-	-
ENSG00000285952	AC020663.4	EccDNA00000560											1	Nor-3	Nor	-	-	-	-	-	-	-	-
ENSG00000267795	SMIM22	EccDNA00000560											1	Nor-3	Nor	small integral membrane protein 22 [Source:HGNC Symbol;Acc:HGNC:48329]	-	-	-	-	GO:0005768//endosome;GO:0005770//late endosome;GO:0016020//membrane;GO:0016021//integral component of membrane	GO:0005515//protein binding	GO:0030335//positive regulation of cell migration;GO:0032956//regulation of actin cytoskeleton organization;GO:0042127//regulation of cell proliferation;GO:0051726//regulation of cell cycle;GO:0140042//lipid droplet formation
ENSG00000067836	ROGDI	EccDNA00000560											1	Nor-3	Nor	rogdi atypical leucine zipper [Source:HGNC Symbol;Acc:HGNC:29478]	-	-	-	-	GO:0005622//intracellular;GO:0005634//nucleus;GO:0005635//nuclear envelope;GO:0005886//plasma membrane;GO:0008021//synaptic vesicle;GO:0016020//membrane;GO:0030054//cell junction;GO:0030424//axon;GO:0030425//dendrite;GO:0031410//cytoplasmic vesicle;GO:0042734//presynaptic membrane;GO:0042995//cell projection;GO:0043204//perikaryon;GO:0043291//RAVE complex;GO:0045202//synapse;GO:0098793//presynapse	GO:0005515//protein binding	GO:0007035//vacuolar acidification;GO:0007420//brain development;GO:0008284//positive regulation of cell proliferation;GO:0022008//neurogenesis;GO:0030097//hemopoiesis;GO:0032502//developmental process;GO:0042475//odontogenesis of dentin-containing tooth
ENSG00000067365	METTL22	EccDNA00000561											1	Nor-3,Fgr-1	Nor,Fgr	methyltransferase like 22 [Source:HGNC Symbol;Acc:HGNC:28368]	-	-	-	-	GO:0005634//nucleus;GO:0005654//nucleoplasm;GO:0005730//nucleolus;GO:0032991//protein-containing complex	GO:0005515//protein binding;GO:0008168//methyltransferase activity;GO:0008276//protein methyltransferase activity;GO:0016279//protein-lysine N-methyltransferase activity;GO:0016740//transferase activity;GO:0031072//heat shock protein binding	GO:0006479//protein methylation;GO:0018022//peptidyl-lysine methylation;GO:0032259//methylation
ENSG00000091262	ABCC6	EccDNA00000562											1	Fgr-2	Fgr	ATP binding cassette subfamily C member 6 [Source:HGNC Symbol;Acc:HGNC:57]	Environmental Information Processing	Membrane transport	ko02010//ABC transporters	K05669	GO:0005634//nucleus;GO:0005783//endoplasmic reticulum;GO:0005789//endoplasmic reticulum membrane;GO:0005886//plasma membrane;GO:0016020//membrane;GO:0016021//integral component of membrane;GO:0016323//basolateral plasma membrane;GO:0016324//apical plasma membrane;GO:0016328//lateral plasma membrane	GO:0000166//nucleotide binding;GO:0005215//transporter activity;GO:0005524//ATP binding;GO:0016887//ATPase activity;GO:0022857//transmembrane transporter activity;GO:0042626//ATPase activity, coupled to transmembrane movement of substances	GO:0007601//visual perception;GO:0042493//response to drug;GO:0050896//response to stimulus;GO:0055085//transmembrane transport
ENSG00000168447	SCNN1B	EccDNA00000566											1	Nor-3	Nor	sodium channel epithelial 1 beta subunit [Source:HGNC Symbol;Acc:HGNC:10600]	Organismal Systems;Organismal Systems	Sensory system;Excretory system	ko04742//Taste transduction;ko04960//Aldosterone-regulated sodium reabsorption	K04825;K04825	GO:0005886//plasma membrane;GO:0005887//integral component of plasma membrane;GO:0009897//external side of plasma membrane;GO:0016020//membrane;GO:0016021//integral component of membrane;GO:0016324//apical plasma membrane;GO:0030659//cytoplasmic vesicle membrane;GO:0031410//cytoplasmic vesicle;GO:0034706//sodium channel complex;GO:0070062//extracellular exosome	GO:0005272//sodium channel activity;GO:0005515//protein binding;GO:0015280//ligand-gated sodium channel activity;GO:0050699//WW domain binding	GO:0006811//ion transport;GO:0006814//sodium ion transport;GO:0007588//excretion;GO:0034220//ion transmembrane transport;GO:0035725//sodium ion transmembrane transport;GO:0050891//multicellular organismal water homeostasis;GO:0050896//response to stimulus;GO:0050909//sensory perception of taste;GO:0055078//sodium ion homeostasis
ENSG00000260136	AC008915.2	EccDNA00000567											1	Fgr-2,Nor-3,Nor-1,Fgr-1	Fgr,Nor	-	-	-	-	-	-	-	-
ENSG00000168434	COG7	EccDNA00000567											1	Fgr-2,Nor-3,Nor-1,Fgr-1	Fgr,Nor	component of oligomeric golgi complex 7 [Source:HGNC Symbol;Acc:HGNC:18622]	-	-	-	-	GO:0000139//Golgi membrane;GO:0005730//nucleolus;GO:0005794//Golgi apparatus;GO:0016020//membrane;GO:0017119//Golgi transport complex;GO:0032588//trans-Golgi network membrane	GO:0005515//protein binding	GO:0006486//protein glycosylation;GO:0006886//intracellular protein transport;GO:0006888//ER to Golgi vesicle-mediated transport;GO:0006890//retrograde vesicle-mediated transport, Golgi to ER;GO:0007030//Golgi organization;GO:0015031//protein transport;GO:0033365//protein localization to organelle;GO:0034067//protein localization to Golgi apparatus;GO:0050821//protein stabilization
ENSG00000182601	HS3ST4	EccDNA00000568											1	Nor-1	Nor	heparan sulfate-glucosamine 3-sulfotransferase 4 [Source:HGNC Symbol;Acc:HGNC:5200]	-	-	-	-	GO:0000139//Golgi membrane;GO:0005794//Golgi apparatus;GO:0016020//membrane;GO:0016021//integral component of membrane	GO:0008146//sulfotransferase activity;GO:0008467//[heparan sulfate]-glucosamine 3-sulfotransferase 1 activity;GO:0016740//transferase activity	GO:0030201//heparan sulfate proteoglycan metabolic process
ENSG00000121270	ABCC11	EccDNA00000581											1	Fgr-1,Nor-3,Nor-1	Fgr,Nor	ATP binding cassette subfamily C member 11 [Source:HGNC Symbol;Acc:HGNC:14639]	Environmental Information Processing	Membrane transport	ko02010//ABC transporters	K05671	GO:0005773//vacuole;GO:0005774//vacuolar membrane;GO:0005886//plasma membrane;GO:0005887//integral component of plasma membrane;GO:0016020//membrane;GO:0016021//integral component of membrane;GO:0030659//cytoplasmic vesicle membrane;GO:0031410//cytoplasmic vesicle;GO:0070062//extracellular exosome	GO:0000166//nucleotide binding;GO:0005524//ATP binding;GO:0008514//organic anion transmembrane transporter activity;GO:0015216//purine nucleotide transmembrane transporter activity;GO:0016887//ATPase activity;GO:0042626//ATPase activity, coupled to transmembrane movement of substances	GO:0015711//organic anion transport;GO:0015865//purine nucleotide transport;GO:0055085//transmembrane transport
ENSG00000102910	LONP2	EccDNA00000581											1	Fgr-1,Nor-3,Nor-1	Fgr,Nor	lon peptidase 2, peroxisomal [Source:HGNC Symbol;Acc:HGNC:20598]	-	-	-	-	GO:0005634//nucleus;GO:0005737//cytoplasm;GO:0005777//peroxisome;GO:0005782//peroxisomal matrix;GO:0005829//cytosol;GO:0016020//membrane	GO:0000166//nucleotide binding;GO:0002020//protease binding;GO:0004176//ATP-dependent peptidase activity;GO:0004252//serine-type endopeptidase activity;GO:0005515//protein binding;GO:0005524//ATP binding;GO:0008233//peptidase activity;GO:0008236//serine-type peptidase activity;GO:0016787//hydrolase activity;GO:0016887//ATPase activity;GO:0019899//enzyme binding	GO:0006508//proteolysis;GO:0006515//protein quality control for misfolded or incompletely synthesized proteins;GO:0006625//protein targeting to peroxisome;GO:0007031//peroxisome organization;GO:0014070//response to organic cyclic compound;GO:0016485//protein processing;GO:0016558//protein import into peroxisome matrix;GO:0030163//protein catabolic process;GO:0031998//regulation of fatty acid beta…
ENSG00000150394	CDH8	EccDNA00000586											1	Nor-1	Nor	cadherin 8 [Source:HGNC Symbol;Acc:HGNC:1767]	-	-	-	-	GO:0005886//plasma membrane;GO:0005913//cell-cell adherens junction;GO:0009986//cell surface;GO:0016020//membrane;GO:0016021//integral component of membrane;GO:0016342//catenin complex;GO:0043083//synaptic cleft;GO:0043679//axon terminus;GO:0097060//synaptic membrane;GO:0098978//glutamatergic synapse	GO:0005509//calcium ion binding;GO:0008092//cytoskeletal protein binding;GO:0042802//identical protein binding;GO:0042803//protein homodimerization activity;GO:0045296//cadherin binding;GO:0046872//metal ion binding	GO:0000902//cell morphogenesis;GO:0007043//cell-cell junction assembly;GO:0007155//cell adhesion;GO:0007156//homophilic cell adhesion via plasma membrane adhesion molecules;GO:0007268//chemical synaptic transmission;GO:0009409//response to cold;GO:0016339//calcium-dependent cell-cell adhesion via plasma membrane cell adhesion molecules;GO:0034332//adherens junction organization;GO:0035249//synapt…
ENSG00000062038	CDH3	EccDNA00000588											1	Nor-3	Nor	cadherin 3 [Source:HGNC Symbol;Acc:HGNC:1762]	Environmental Information Processing	Signaling molecules and interaction	ko04514//Cell adhesion molecules (CAMs)	K06796	GO:0005737//cytoplasm;GO:0005886//plasma membrane;GO:0005913//cell-cell adherens junction;GO:0009986//cell surface;GO:0016020//membrane;GO:0016021//integral component of membrane;GO:0016342//catenin complex	GO:0003674//molecular_function;GO:0005509//calcium ion binding;GO:0008092//cytoskeletal protein binding;GO:0042803//protein homodimerization activity;GO:0045296//cadherin binding;GO:0046872//metal ion binding	GO:0000902//cell morphogenesis;GO:0001895//retina homeostasis;GO:0007043//cell-cell junction assembly;GO:0007155//cell adhesion;GO:0007156//homophilic cell adhesion via plasma membrane adhesion molecules;GO:0007601//visual perception;GO:0010628//positive regulation of gene expression;GO:0010838//positive regulation of keratinocyte proliferation;GO:0016339//calcium-dependent cell-cell adhesion via…
ENSG00000198373	WWP2	EccDNA00000589											1	Fgr-1,Fgr-3	Fgr	WW domain containing E3 ubiquitin protein ligase 2 [Source:HGNC Symbol;Acc:HGNC:16804]	Genetic Information Processing	Folding, sorting and degradation	ko04120//Ubiquitin mediated proteolysis	K05630	GO:0000151//ubiquitin ligase complex;GO:0005634//nucleus;GO:0005737//cytoplasm;GO:0005829//cytosol;GO:0016020//membrane;GO:0070062//extracellular exosome	GO:0001085//RNA polymerase II transcription factor binding;GO:0004842//ubiquitin-protein transferase activity;GO:0005515//protein binding;GO:0008134//transcription factor binding;GO:0016740//transferase activity;GO:0061630//ubiquitin protein ligase activity	GO:0000122//negative regulation of transcription by RNA polymerase II;GO:0000209//protein polyubiquitination;GO:0006464//cellular protein modification process;GO:0006511//ubiquitin-dependent protein catabolic process;GO:0006858//extracellular transport;GO:0010629//negative regulation of gene expression;GO:0016032//viral process;GO:0016567//protein ubiquitination;GO:0032410//negative regulation of…
ENSG00000090863	GLG1	EccDNA00000590											1	Nor-2	Nor	golgi glycoprotein 1 [Source:HGNC Symbol;Acc:HGNC:4316]	Environmental Information Processing	Signaling molecules and interaction	ko04514//Cell adhesion molecules (CAMs)	K06816	GO:0000139//Golgi membrane;GO:0005794//Golgi apparatus;GO:0005886//plasma membrane;GO:0016020//membrane;GO:0016021//integral component of membrane;GO:0031012//extracellular matrix;GO:0070062//extracellular exosome	GO:0005102//signaling receptor binding;GO:0017134//fibroblast growth factor binding	GO:0010955//negative regulation of protein processing;GO:0030512//negative regulation of transforming growth factor beta receptor signaling pathway;GO:0032330//regulation of chondrocyte differentiation;GO:0050900//leukocyte migration;GO:0060349//bone morphogenesis
ENSG00000140945	CDH13	EccDNA00000595											1	Nor-1	Nor	cadherin 13 [Source:HGNC Symbol;Acc:HGNC:1753]	-	-	-	-	GO:0005576//extracellular region;GO:0005615//extracellular space;GO:0005737//cytoplasm;GO:0005886//plasma membrane;GO:0005901//caveola;GO:0005913//cell-cell adherens junction;GO:0005925//focal adhesion;GO:0009897//external side of plasma membrane;GO:0009986//cell surface;GO:0016020//membrane;GO:0016342//catenin complex;GO:0031225//anchored component of membrane;GO:0043005//neuron projection;GO:00…	GO:0005509//calcium ion binding;GO:0008092//cytoskeletal protein binding;GO:0030169//low-density lipoprotein particle binding;GO:0042803//protein homodimerization activity;GO:0045296//cadherin binding;GO:0046872//metal ion binding;GO:0055100//adiponectin binding;GO:0071813//lipoprotein particle binding	GO:0000278//mitotic cell cycle;GO:0000902//cell morphogenesis;GO:0001938//positive regulation of endothelial cell proliferation;GO:0001954//positive regulation of cell-matrix adhesion;GO:0002040//sprouting angiogenesis;GO:0007043//cell-cell junction assembly;GO:0007155//cell adhesion;GO:0007156//homophilic cell adhesion via plasma membrane adhesion molecules;GO:0007162//negative regulation of cel…
ENSG00000131149	GSE1	EccDNA00000596											1	Nor-3	Nor	Gse1 coiled-coil protein [Source:HGNC Symbol;Acc:HGNC:28979]	-	-	-	-	-	GO:0005515//protein binding	-
ENSG00000285040	AC092723.4	EccDNA00000597											1	Nor-1,Fgr-2	Nor,Fgr	-	-	-	-	-	-	-	-
ENSG00000172530	BANP	EccDNA00000598											1	Nor-3	Nor	BTG3 associated nuclear protein [Source:HGNC Symbol;Acc:HGNC:13450]	-	-	-	-	GO:0005634//nucleus;GO:0005654//nucleoplasm;GO:0016604//nuclear body	GO:0002039//p53 binding;GO:0003677//DNA binding;GO:0005515//protein binding	GO:0006325//chromatin organization;GO:0007049//cell cycle;GO:0007275//multicellular organism development;GO:0034504//protein localization to nucleus;GO:0042177//negative regulation of protein catabolic process;GO:0045893//positive regulation of transcription, DNA-templated;GO:1901796//regulation of signal transduction by p53 class mediator
ENSG00000261273	AC138512.1	EccDNA00000599											1	Nor-3	Nor	-	-	-	-	-	-	-	-
ENSG00000225614	ZNF469	EccDNA00000600											1	Fgr-1	Fgr	zinc finger protein 469 [Source:HGNC Symbol;Acc:HGNC:23216]	-	-	-	-	GO:0005634//nucleus	GO:0003676//nucleic acid binding;GO:0003677//DNA binding;GO:0046872//metal ion binding	-
ENSG00000186532	SMYD4	EccDNA00000605											1	Fgr-3	Fgr	SET and MYND domain containing 4 [Source:HGNC Symbol;Acc:HGNC:21067]	-	-	-	-	-	GO:0005515//protein binding;GO:0008168//methyltransferase activity;GO:0016740//transferase activity;GO:0046872//metal ion binding	GO:0032259//methylation
ENSG00000185722	ANKFY1	EccDNA00000608											1	Nor-3	Nor	ankyrin repeat and FYVE domain containing 1 [Source:HGNC Symbol;Acc:HGNC:20763]	-	-	-	-	GO:0005737//cytoplasm;GO:0005765//lysosomal membrane;GO:0005768//endosome;GO:0005769//early endosome;GO:0005829//cytosol;GO:0010008//endosome membrane;GO:0016020//membrane;GO:0030904//retromer complex;GO:0043231//intracellular membrane-bounded organelle;GO:0044354//macropinosome;GO:0070062//extracellular exosome	GO:0005515//protein binding;GO:0017137//Rab GTPase binding;GO:0046872//metal ion binding;GO:1901981//phosphatidylinositol phosphate binding	GO:0006897//endocytosis;GO:0016197//endosomal transport;GO:0034058//endosomal vesicle fusion;GO:0042147//retrograde transport, endosome to Golgi;GO:0048549//positive regulation of pinocytosis;GO:0090160//Golgi to lysosome transport
ENSG00000141480	ARRB2	EccDNA00000609											1	Nor-1	Nor	arrestin beta 2 [Source:HGNC Symbol;Acc:HGNC:712]	Organismal Systems;Environmental Information Processing;Cellular Processes;Organismal Systems;Organismal Systems;Organismal Systems;Organismal Systems;Human Diseases;Environmental Information Processing	Sensory system;Signal transduction;Transport and catabolism;Immune system;Nervous system;Endocrine system;Endocrine system;Substance dependence;Signal transduction	ko04740//Olfactory transduction;ko04010//MAPK signaling pathway;ko04144//Endocytosis;ko04062//Chemokine signaling pathway;ko04728//Dopaminergic synapse;ko04926//Relaxin signaling pathway;ko04928//Parathyroid hormone synthesis, secretion and action;ko05032//Morphine addiction;ko04340//Hedgehog signaling pathway	K04439;K04439;K04439;K04439;K04439;K04439;K04439;K04439;K04439	GO:0005634//nucleus;GO:0005737//cytoplasm;GO:0005768//endosome;GO:0005829//cytosol;GO:0005886//plasma membrane;GO:0005905//clathrin-coated pit;GO:0014069//postsynaptic density;GO:0016020//membrane;GO:0016323//basolateral plasma membrane;GO:0030139//endocytic vesicle;GO:0031410//cytoplasmic vesicle;GO:0043197//dendritic spine;GO:0043231//intracellular membrane-bounded organelle;GO:0045211//postsyn…	GO:0001664//G protein-coupled receptor binding;GO:0005102//signaling receptor binding;GO:0005515//protein binding;GO:0019899//enzyme binding;GO:0019904//protein domain specific binding;GO:0031625//ubiquitin protein ligase binding;GO:0031691//alpha-1A adrenergic receptor binding;GO:0031692//alpha-1B adrenergic receptor binding;GO:0031701//angiotensin receptor binding;GO:0031702//type 1 angiotensin…	GO:0001932//regulation of protein phosphorylation;GO:0001933//negative regulation of protein phosphorylation;GO:0001934//positive regulation of protein phosphorylation;GO:0002031//G protein-coupled receptor internalization;GO:0002032//desensitization of G protein-coupled receptor signaling pathway by arrestin;GO:0002092//positive regulation of receptor internalization;GO:0006366//transcription by…
ENSG00000141505	ASGR1	EccDNA00000611											1	Fgr-2	Fgr	asialoglycoprotein receptor 1 [Source:HGNC Symbol;Acc:HGNC:742]	Organismal Systems	Endocrine system	ko04918//Thyroid hormone synthesis	K10063	GO:0005576//extracellular region;GO:0005886//plasma membrane;GO:0005887//integral component of plasma membrane;GO:0016020//membrane;GO:0016021//integral component of membrane	GO:0004873//asialoglycoprotein receptor activity;GO:0005515//protein binding;GO:0030246//carbohydrate binding;GO:0042803//protein homodimerization activity;GO:0046872//metal ion binding	GO:0006897//endocytosis;GO:0006898//receptor-mediated endocytosis;GO:0016032//viral process;GO:0018279//protein N-linked glycosylation via asparagine;GO:0031668//cellular response to extracellular stimulus
ENSG00000108474	PIGL	EccDNA00000614											1	Fgr-1	Fgr	phosphatidylinositol glycan anchor biosynthesis class L [Source:HGNC Symbol;Acc:HGNC:8966]	Metabolism;Metabolism	Global and overview maps;Glycan biosynthesis and metabolism	ko01100//Metabolic pathways;ko00563//Glycosylphosphatidylinositol(GPI)-anchor biosynthesis	K03434;K03434	GO:0005783//endoplasmic reticulum;GO:0005789//endoplasmic reticulum membrane;GO:0016020//membrane;GO:0016021//integral component of membrane	GO:0000225//N-acetylglucosaminylphosphatidylinositol deacetylase activity;GO:0016787//hydrolase activity	GO:0006506//GPI anchor biosynthetic process;GO:0016254//preassembly of GPI anchor in ER membrane
ENSG00000141030	COPS3	EccDNA00000615											1	Nor-1	Nor	COP9 signalosome subunit 3 [Source:HGNC Symbol;Acc:HGNC:2239]	-	-	-	-	GO:0005634//nucleus;GO:0005654//nucleoplasm;GO:0005737//cytoplasm;GO:0005829//cytosol;GO:0008180//COP9 signalosome	GO:0005515//protein binding	GO:0000338//protein deneddylation;GO:0000715//nucleotide-excision repair, DNA damage recognition;GO:0001701//in utero embryonic development;GO:0006283//transcription-coupled nucleotide-excision repair;GO:0006511//ubiquitin-dependent protein catabolic process;GO:0007165//signal transduction;GO:0009416//response to light stimulus;GO:0043687//post-translational protein modification
ENSG00000109016	DHRS7B	EccDNA00000616											1	Nor-1	Nor	dehydrogenase/reductase 7B [Source:HGNC Symbol;Acc:HGNC:24547]	-	-	-	-	GO:0005783//endoplasmic reticulum;GO:0005789//endoplasmic reticulum membrane;GO:0016020//membrane;GO:0016021//integral component of membrane	GO:0003674//molecular_function;GO:0016491//oxidoreductase activity	GO:0008150//biological_process;GO:0008611//ether lipid biosynthetic process;GO:0030223//neutrophil differentiation;GO:0055114//oxidation-reduction process
ENSG00000279668	AC024610.2	EccDNA00000770											1	Nor-1	Nor	-	-	-	-	-	-	-	-
ENSG00000108684	ASIC2	EccDNA00000770											1	Nor-1	Nor	acid sensing ion channel subunit 2 [Source:HGNC Symbol;Acc:HGNC:99]	Organismal Systems;Organismal Systems	Sensory system;Sensory system	ko04750//Inflammatory mediator regulation of TRP channels;ko04742//Taste transduction	K04828;K04828	GO:0005886//plasma membrane;GO:0005887//integral component of plasma membrane;GO:0016020//membrane;GO:0016021//integral component of membrane;GO:0043005//neuron projection;GO:0043025//neuronal cell body;GO:0043197//dendritic spine;GO:0045202//synapse	GO:0005216//ion channel activity;GO:0005261//cation channel activity;GO:0005272//sodium channel activity;GO:0005515//protein binding;GO:0015280//ligand-gated sodium channel activity;GO:0022839//ion gated channel activity	GO:0003026//regulation of systemic arterial blood pressure by aortic arch baroreceptor feedback;GO:0006811//ion transport;GO:0006812//cation transport;GO:0006814//sodium ion transport;GO:0007268//chemical synaptic transmission;GO:0007417//central nervous system development;GO:0007422//peripheral nervous system development;GO:0007602//phototransduction;GO:0007605//sensory perception of sound;GO:00…
ENSG00000276241	AC243829.2	EccDNA00000771											1	Nor-2	Nor	-	-	-	-	-	-	-	-
ENSG00000274808	TBC1D3B	EccDNA00000771											1	Nor-2	Nor	TBC1 domain family member 3B [Source:HGNC Symbol;Acc:HGNC:27011]	-	-	-	-	GO:0005886//plasma membrane;GO:0016020//membrane	GO:0005096//GTPase activator activity;GO:0017137//Rab GTPase binding	GO:0006886//intracellular protein transport;GO:0090630//activation of GTPase activity
ENSG00000274767	AC243829.1	EccDNA00000771											1	Nor-2	Nor	-	-	-	-	-	-	-	-
ENSG00000131737	KRT34	EccDNA00000772											1	Fgr-1	Fgr	keratin 34 [Source:HGNC Symbol;Acc:HGNC:6452]	Organismal Systems	Endocrine system	ko04915//Estrogen signaling pathway	K07604	GO:0005615//extracellular space;GO:0005829//cytosol;GO:0005882//intermediate filament	GO:0005198//structural molecule activity	GO:0008544//epidermis development;GO:0031424//keratinization;GO:0070268//cornification
ENSG00000188825	LINC00910	EccDNA00000776											1	Fgr-2	Fgr	-	-	-	-	-	-	-	-
ENSG00000264813	AC113554.1	EccDNA00000779											1	Nor-1	Nor	novel protein	-	-	-	-	GO:0005615//extracellular space;GO:0005886//plasma membrane;GO:0016020//membrane	GO:0004180//carboxypeptidase activity;GO:0008233//peptidase activity;GO:0008237//metallopeptidase activity;GO:0008238//exopeptidase activity;GO:0008239//dipeptidyl-peptidase activity;GO:0008241//peptidyl-dipeptidase activity;GO:0016787//hydrolase activity;GO:0046872//metal ion binding	GO:0003081//regulation of systemic arterial blood pressure by renin-angiotensin;GO:0003084//positive regulation of systemic arterial blood pressure;GO:0006508//proteolysis;GO:0045777//positive regulation of blood pressure
ENSG00000237560	LINC01497	EccDNA00000781											1	Fgr-1	Fgr	-	-	-	-	-	-	-	-
ENSG00000283517	AC005144.1	EccDNA00000782											1	Nor-2	Nor	-	-	-	-	-	-	-	-
ENSG00000108479	GALK1	EccDNA00000784											1	Fgr-3	Fgr	galactokinase 1 [Source:HGNC Symbol;Acc:HGNC:4118]	Metabolism;Metabolism;Metabolism	Global and overview maps;Carbohydrate metabolism;Carbohydrate metabolism	ko01100//Metabolic pathways;ko00520//Amino sugar and nucleotide sugar metabolism;ko00052//Galactose metabolism	K00849;K00849;K00849	GO:0005737//cytoplasm;GO:0005829//cytosol;GO:0016020//membrane;GO:0070062//extracellular exosome	GO:0000166//nucleotide binding;GO:0004335//galactokinase activity;GO:0005524//ATP binding;GO:0005534//galactose binding;GO:0016301//kinase activity;GO:0016740//transferase activity;GO:0016773//phosphotransferase activity, alcohol group as acceptor	GO:0005975//carbohydrate metabolic process;GO:0006012//galactose metabolic process;GO:0016310//phosphorylation;GO:0019388//galactose catabolic process;GO:0019402//galactitol metabolic process;GO:0033499//galactose catabolic process via UDP-galactose;GO:0046835//carbohydrate phosphorylation;GO:0061623//glycolytic process from galactose
ENSG00000184640	SEPTIN9	EccDNA00000785											1	Nor-1	Nor	septin 9 [Source:HGNC Symbol;Acc:HGNC:7323]	Human Diseases	Infectious diseases	ko05100//Bacterial invasion of epithelial cells	K16938	GO:0001725//stress fiber;GO:0005737//cytoplasm;GO:0005856//cytoskeleton;GO:0005874//microtubule;GO:0005930//axoneme;GO:0005940//septin ring;GO:0015629//actin cytoskeleton;GO:0015630//microtubule cytoskeleton;GO:0031105//septin complex;GO:0048471//perinuclear region of cytoplasm;GO:0097730//non-motile cilium	GO:0000166//nucleotide binding;GO:0003924//GTPase activity;GO:0005515//protein binding;GO:0005525//GTP binding;GO:0045296//cadherin binding	GO:0007049//cell cycle;GO:0051291//protein heterooligomerization;GO:0051301//cell division;GO:0061640//cytoskeleton-dependent cytokinesis;GO:1902857//positive regulation of non-motile cilium assembly
ENSG00000261978	AC116025.1	EccDNA00000786											1	Nor-3,Fgr-1,Nor-1	Nor,Fgr	-	-	-	-	-	-	-	-
ENSG00000167291	TBC1D16	EccDNA00000786											1	Nor-3,Fgr-1,Nor-1	Nor,Fgr	TBC1 domain family member 16 [Source:HGNC Symbol;Acc:HGNC:28356]	-	-	-	-	GO:0005769//early endosome;GO:0005829//cytosol	GO:0005096//GTPase activator activity;GO:0005515//protein binding;GO:0017137//Rab GTPase binding	GO:0001919//regulation of receptor recycling;GO:0006886//intracellular protein transport;GO:0090630//activation of GTPase activity
ENSG00000181045	SLC26A11	EccDNA00000787											1	Nor-3	Nor	solute carrier family 26 member 11 [Source:HGNC Symbol;Acc:HGNC:14471]	-	-	-	-	GO:0005654//nucleoplasm;GO:0005764//lysosome;GO:0005765//lysosomal membrane;GO:0005783//endoplasmic reticulum;GO:0005794//Golgi apparatus;GO:0005886//plasma membrane;GO:0005887//integral component of plasma membrane;GO:0016020//membrane;GO:0016021//integral component of membrane;GO:0043231//intracellular membrane-bounded organelle;GO:0070062//extracellular exosome	GO:0008271//secondary active sulfate transmembrane transporter activity;GO:0008509//anion transmembrane transporter activity;GO:0015116//sulfate transmembrane transporter activity;GO:0015301//anion:anion antiporter activity	GO:0006811//ion transport;GO:0008272//sulfate transport;GO:0055085//transmembrane transport;GO:0098656//anion transmembrane transport;GO:1902358//sulfate transmembrane transport
ENSG00000173821	RNF213	EccDNA00000788											1	Nor-1	Nor	ring finger protein 213 [Source:HGNC Symbol;Acc:HGNC:14539]	-	-	-	-	GO:0005730//nucleolus;GO:0005829//cytosol	GO:0004842//ubiquitin-protein transferase activity;GO:0016887//ATPase activity;GO:0046872//metal ion binding	GO:0001525//angiogenesis;GO:0016567//protein ubiquitination
ENSG00000262979	AC124319.1	EccDNA00000788											1	Nor-1	Nor	-	-	-	-	-	-	-	-
ENSG00000141556	TBCD	EccDNA00000792											1	Nor-1	Nor	tubulin folding cofactor D [Source:HGNC Symbol;Acc:HGNC:11581]	-	-	-	-	GO:0005737//cytoplasm;GO:0005813//centrosome;GO:0005815//microtubule organizing center;GO:0005856//cytoskeleton;GO:0005874//microtubule;GO:0005886//plasma membrane;GO:0005912//adherens junction;GO:0005923//bicellular tight junction;GO:0016020//membrane;GO:0016328//lateral plasma membrane;GO:0030054//cell junction	GO:0005096//GTPase activator activity;GO:0005515//protein binding;GO:0048487//beta-tubulin binding;GO:0051087//chaperone binding	GO:0000226//microtubule cytoskeleton organization;GO:0000278//mitotic cell cycle;GO:0006457//protein folding;GO:0007021//tubulin complex assembly;GO:0007023//post-chaperonin tubulin folding pathway;GO:0010812//negative regulation of cell-substrate adhesion;GO:0031115//negative regulation of microtubule polymerization;GO:0034333//adherens junction assembly;GO:0043547//positive regulation of GTPase…
ENSG00000266846	AP001021.3	EccDNA00000803											1	Nor-2	Nor	-	-	-	-	-	-	-	-
ENSG00000154655	L3MBTL4	EccDNA00000803											1	Nor-2	Nor	L3MBTL histone methyl-lysine binding protein 4 [Source:HGNC Symbol;Acc:HGNC:26677]	-	-	-	-	GO:0005634//nucleus	GO:0003700//DNA-binding transcription factor activity;GO:0005515//protein binding;GO:0008270//zinc ion binding;GO:0046872//metal ion binding;GO:0140110//transcription regulator activity	GO:0006325//chromatin organization;GO:0006355//regulation of transcription, DNA-templated
ENSG00000264449	AP001021.1	EccDNA00000803											1	Nor-2	Nor	-	-	-	-	-	-	-	-
ENSG00000168461	RAB31	EccDNA00000805											1	Nor-1	Nor	RAB31, member RAS oncogene family [Source:HGNC Symbol;Acc:HGNC:9771]	Cellular Processes	Transport and catabolism	ko04144//Endocytosis	K07891	GO:0001891//phagocytic cup;GO:0005768//endosome;GO:0005769//early endosome;GO:0005794//Golgi apparatus;GO:0005829//cytosol;GO:0005886//plasma membrane;GO:0016020//membrane;GO:0030667//secretory granule membrane;GO:0030670//phagocytic vesicle membrane;GO:0031410//cytoplasmic vesicle;GO:0031901//early endosome membrane;GO:0032588//trans-Golgi network membrane;GO:0036186//early phagosome membrane;GO…	GO:0000166//nucleotide binding;GO:0003924//GTPase activity;GO:0005515//protein binding;GO:0005525//GTP binding;GO:0019003//GDP binding	GO:0006886//intracellular protein transport;GO:0031623//receptor internalization;GO:0032482//Rab protein signal transduction;GO:0032869//cellular response to insulin stimulus;GO:0043001//Golgi to plasma membrane protein transport;GO:0043312//neutrophil degranulation;GO:0045055//regulated exocytosis;GO:0060100//positive regulation of phagocytosis, engulfment;GO:0090382//phagosome maturation
ENSG00000101639	CEP192	EccDNA00000806											1	Fgr-1	Fgr	centrosomal protein 192 [Source:HGNC Symbol;Acc:HGNC:25515]	-	-	-	-	GO:0000242//pericentriolar material;GO:0005737//cytoplasm;GO:0005813//centrosome;GO:0005814//centriole;GO:0005829//cytosol;GO:0005856//cytoskeleton	GO:0005515//protein binding;GO:0019902//phosphatase binding	GO:0000086//G2/M transition of mitotic cell cycle;GO:0009617//response to bacterium;GO:0010389//regulation of G2/M transition of mitotic cell cycle;GO:0010923//negative regulation of phosphatase activity;GO:0051298//centrosome duplication;GO:0071539//protein localization to centrosome;GO:0090222//centrosome-templated microtubule nucleation;GO:0090307//mitotic spindle assembly;GO:0097711//ciliary …
ENSG00000101773	RBBP8	EccDNA00000810											1	Fgr-3	Fgr	RB binding protein 8, endonuclease [Source:HGNC Symbol;Acc:HGNC:9891]	Genetic Information Processing	Replication and repair	ko03440//Homologous recombination	K20773	GO:0005634//nucleus;GO:0005654//nucleoplasm;GO:0005694//chromosome;GO:0017053//transcriptional repressor complex;GO:0035861//site of double-strand break;GO:0043231//intracellular membrane-bounded organelle	GO:0000014//single-stranded DNA endodeoxyribonuclease activity;GO:0000403//Y-form DNA binding;GO:0000406//double-strand/single-strand DNA junction binding;GO:0001103//RNA polymerase II repressing transcription factor binding;GO:0003677//DNA binding;GO:0003684//damaged DNA binding;GO:0003690//double-stranded DNA binding;GO:0003697//single-stranded DNA binding;GO:0003714//transcription corepressor …	GO:0000082//G1/S transition of mitotic cell cycle;GO:0000724//double-strand break repair via homologous recombination;GO:0000729//DNA double-strand break processing;GO:0001835//blastocyst hatching;GO:0006260//DNA replication;GO:0006281//DNA repair;GO:0006289//nucleotide-excision repair;GO:0006357//regulation of transcription by RNA polymerase II;GO:0006974//cellular response to DNA damage stimulu…
ENSG00000153339	TRAPPC8	EccDNA00000812											1	Fgr-3	Fgr	trafficking protein particle complex 8 [Source:HGNC Symbol;Acc:HGNC:29169]	-	-	-	-	GO:0000407//phagophore assembly site;GO:0005794//Golgi apparatus;GO:0005829//cytosol;GO:0030008//TRAPP complex;GO:0031410//cytoplasmic vesicle;GO:1990072//TRAPPIII protein complex	GO:0005515//protein binding	GO:0000045//autophagosome assembly;GO:0006888//ER to Golgi vesicle-mediated transport;GO:0007030//Golgi organization;GO:0016192//vesicle-mediated transport;GO:0030242//autophagy of peroxisome;GO:0032258//protein localization by the Cvt pathway;GO:0034497//protein localization to phagophore assembly site
ENSG00000263823	AC009831.1	EccDNA00000812											1	Fgr-3	Fgr	-	-	-	-	-	-	-	-
ENSG00000283458	AC011139.1	EccDNA00000815											1	Fgr-3	Fgr	-	-	-	-	-	-	-	-
ENSG00000287907	AC005909.2	EccDNA00000822											1	Nor-3	Nor	-	-	-	-	-	-	-	-
ENSG00000260457	AC027458.1	EccDNA00000823											1	Fgr-1	Fgr	-	-	-	-	-	-	-	-
ENSG00000266256	LINC00683	EccDNA00000825											1	Nor-1	Nor	-	-	-	-	-	-	-	-
ENSG00000286186	AC018445.5	EccDNA00000836											1	Nor-2	Nor	-	-	-	-	-	-	-	-
ENSG00000129946	SHC2	EccDNA00000844											1	Nor-1	Nor	SHC adaptor protein 2 [Source:HGNC Symbol;Acc:HGNC:29869]	Environmental Information Processing;Cellular Processes;Organismal Systems;Human Diseases;Human Diseases;Human Diseases;Human Diseases;Environmental Information Processing;Organismal Systems;Organismal Systems;Organismal Systems;Organismal Systems;Organismal Systems;Human Diseases;Environmental Information Processing;Human Diseases;Human Diseases;Human Diseases;Human Diseases;Organismal Systems;E…	Signal transduction;Cellular community - eukaryotes;Immune system;Substance dependence;Cancers;Cancers;Cancers;Signal transduction;Endocrine system;Endocrine system;Endocrine system;Immune system;Nervous system;Drug resistance;Signal transduction;Drug resistance;Cancers;Infectious diseases;Cancers;Endocrine system;Signal transduction	ko04014//Ras signaling pathway;ko04510//Focal adhesion;ko04062//Chemokine signaling pathway;ko05034//Alcoholism;ko05225//Hepatocellular carcinoma;ko05226//Gastric cancer;ko05224//Breast cancer;ko04072//Phospholipase D signaling pathway;ko04910//Insulin signaling pathway;ko04915//Estrogen signaling pathway;ko04926//Relaxin signaling pathway;ko04650//Natural killer cell mediated cytotoxicity;ko0472…	K17447;K17447;K17447;K17447;K17447;K17447;K17447;K17447;K17447;K17447;K17447;K17447;K17447;K17447;K17447;K17447;K17447;K17447;K17447;K17447;K17447	GO:0005575//cellular_component;GO:0005829//cytosol;GO:0005886//plasma membrane	GO:0005515//protein binding;GO:0019901//protein kinase binding;GO:0030971//receptor tyrosine kinase binding	GO:0000165//MAPK cascade;GO:0000187//activation of MAPK activity;GO:0007265//Ras protein signal transduction;GO:0035556//intracellular signal transduction;GO:0048010//vascular endothelial growth factor receptor signaling pathway
ENSG00000172232	AZU1	EccDNA00000847											1	Nor-2	Nor	azurocidin 1 [Source:HGNC Symbol;Acc:HGNC:913]	-	-	-	-	GO:0005576//extracellular region;GO:0005615//extracellular space;GO:0016020//membrane;GO:0019898//extrinsic component of membrane;GO:0035577//azurophil granule membrane;GO:0035578//azurophil granule lumen;GO:0042582//azurophil granule;GO:0070062//extracellular exosome	GO:0004252//serine-type endopeptidase activity;GO:0005515//protein binding;GO:0008201//heparin binding;GO:0008233//peptidase activity;GO:0015643//toxic substance binding;GO:0043395//heparan sulfate proteoglycan binding	GO:0001774//microglial cell activation;GO:0006508//proteolysis;GO:0006935//chemotaxis;GO:0006954//inflammatory response;GO:0007205//protein kinase C-activating G protein-coupled receptor signaling pathway;GO:0008347//glial cell migration;GO:0010628//positive regulation of gene expression;GO:0010800//positive regulation of peptidyl-threonine phosphorylation;GO:0019730//antimicrobial humoral respon…
ENSG00000175221	MED16	EccDNA00000849											1	Nor-3	Nor	mediator complex subunit 16 [Source:HGNC Symbol;Acc:HGNC:17556]	Organismal Systems	Endocrine system	ko04919//Thyroid hormone signaling pathway	K15159	GO:0005634//nucleus;GO:0005654//nucleoplasm;GO:0016020//membrane;GO:0016592//mediator complex	GO:0003712//transcription coregulator activity;GO:0003713//transcription coactivator activity;GO:0003824//catalytic activity;GO:0005515//protein binding;GO:0030375//thyroid hormone receptor coactivator activity;GO:0042809//vitamin D receptor binding;GO:0046966//thyroid hormone receptor binding	GO:0006357//regulation of transcription by RNA polymerase II;GO:0006366//transcription by RNA polymerase II;GO:0006367//transcription initiation from RNA polymerase II promoter;GO:0045893//positive regulation of transcription, DNA-templated
ENSG00000182087	TMEM259	EccDNA00000850											1	Nor-3	Nor	transmembrane protein 259 [Source:HGNC Symbol;Acc:HGNC:17039]	-	-	-	-	GO:0005783//endoplasmic reticulum;GO:0005789//endoplasmic reticulum membrane;GO:0016020//membrane;GO:0016021//integral component of membrane	-	GO:0034976//response to endoplasmic reticulum stress;GO:1901215//negative regulation of neuron death;GO:1904294//positive regulation of ERAD pathway
ENSG00000267011	AC011498.1	EccDNA00000851											1	Fgr-1	Fgr	-	-	-	-	-	-	-	-
ENSG00000167674	HDGFL2	EccDNA00000851											1	Fgr-1	Fgr	HDGF like 2 [Source:HGNC Symbol;Acc:HGNC:14680]	-	-	-	-	GO:0005634//nucleus	GO:0005515//protein binding	GO:0030307//positive regulation of cell growth
ENSG00000167676	PLIN4	EccDNA00000852											1	Nor-2	Nor	perilipin 4 [Source:HGNC Symbol;Acc:HGNC:29393]	Organismal Systems	Endocrine system	ko03320//PPAR signaling pathway	K20254	GO:0005737//cytoplasm;GO:0005811//lipid droplet;GO:0005829//cytosol;GO:0005886//plasma membrane;GO:0016020//membrane;GO:0043231//intracellular membrane-bounded organelle	-	-
ENSG00000268480	LINC01862	EccDNA00000859											1	Nor-3	Nor	long intergenic non-protein coding RNA 1862 [Source:HGNC Symbol;Acc:HGNC:52681]	-	-	-	-	-	GO:0003700//DNA-binding transcription factor activity	GO:0006355//regulation of transcription, DNA-templated
ENSG00000181143	MUC16	EccDNA00000860											1	Fgr-1	Fgr	mucin 16, cell surface associated [Source:HGNC Symbol;Acc:HGNC:15582]	-	-	-	-	GO:0005576//extracellular region;GO:0005615//extracellular space;GO:0005796//Golgi lumen;GO:0005886//plasma membrane;GO:0016020//membrane;GO:0016021//integral component of membrane;GO:0019898//extrinsic component of membrane;GO:0031982//vesicle;GO:0070062//extracellular exosome	GO:0005515//protein binding	GO:0002223//stimulatory C-type lectin receptor signaling pathway;GO:0007155//cell adhesion;GO:0016266//O-glycan processing
ENSG00000080573	COL5A3	EccDNA00000861											1	Nor-1	Nor	collagen type V alpha 3 chain [Source:HGNC Symbol;Acc:HGNC:14864]	Organismal Systems	Digestive system	ko04974//Protein digestion and absorption	K19721	GO:0005576//extracellular region;GO:0005581//collagen trimer;GO:0005588//collagen type V trimer;GO:0005594//collagen type IX trimer;GO:0005615//extracellular space;GO:0005788//endoplasmic reticulum lumen;GO:0031012//extracellular matrix;GO:0062023//collagen-containing extracellular matrix	GO:0005201//extracellular matrix structural constituent;GO:0005518//collagen binding;GO:0008201//heparin binding;GO:0030020//extracellular matrix structural constituent conferring tensile strength;GO:0043394//proteoglycan binding	GO:0007160//cell-matrix adhesion;GO:0030198//extracellular matrix organization;GO:0030199//collagen fibril organization;GO:0043588//skin development
ENSG00000099331	MYO9B	EccDNA00000869											1	Nor-2	Nor	myosin IXB [Source:HGNC Symbol;Acc:HGNC:7609]	-	-	-	-	GO:0005737//cytoplasm;GO:0005829//cytosol;GO:0005856//cytoskeleton;GO:0005884//actin filament;GO:0005938//cell cortex;GO:0015629//actin cytoskeleton;GO:0016020//membrane;GO:0016459//myosin complex;GO:0048471//perinuclear region of cytoplasm	GO:0000146//microfilament motor activity;GO:0000166//nucleotide binding;GO:0003774//motor activity;GO:0003779//actin binding;GO:0005096//GTPase activator activity;GO:0005515//protein binding;GO:0005516//calmodulin binding;GO:0005524//ATP binding;GO:0016887//ATPase activity;GO:0017048//Rho GTPase binding;GO:0043531//ADP binding;GO:0046872//metal ion binding;GO:0048495//Roundabout binding	GO:0007165//signal transduction;GO:0007266//Rho protein signal transduction;GO:0030048//actin filament-based movement;GO:0035023//regulation of Rho protein signal transduction;GO:0035385//Roundabout signaling pathway;GO:0035556//intracellular signal transduction;GO:0043547//positive regulation of GTPase activity;GO:0051056//regulation of small GTPase mediated signal transduction
ENSG00000269066	AC020908.3	EccDNA00000869											1	Nor-2	Nor	-	-	-	-	-	-	-	-
ENSG00000105662	CRTC1	EccDNA00000872											1	Fgr-1	Fgr	CREB regulated transcription coactivator 1 [Source:HGNC Symbol;Acc:HGNC:16062]	Human Diseases	Infectious diseases	ko05166//HTLV-I infection	K15309	GO:0005634//nucleus;GO:0005654//nucleoplasm;GO:0005737//cytoplasm;GO:0005829//cytosol;GO:0005886//plasma membrane;GO:0014069//postsynaptic density;GO:0016604//nuclear body;GO:0030425//dendrite;GO:0043025//neuronal cell body;GO:0045202//synapse;GO:0098978//glutamatergic synapse	GO:0005515//protein binding;GO:0008140//cAMP response element binding protein binding	GO:0007613//memory;GO:0016032//viral process;GO:0032793//positive regulation of CREB transcription factor activity;GO:0043153//entrainment of circadian clock by photoperiod;GO:0045944//positive regulation of transcription by RNA polymerase II;GO:0048511//rhythmic process;GO:0051289//protein homotetramerization;GO:0097009//energy homeostasis;GO:0099527//postsynapse to nucleus signaling pathway;GO:…
ENSG00000196705	ZNF431	EccDNA00000873											1	Nor-1,Nor-2,Fgr-3,Fgr-1	Nor,Fgr	zinc finger protein 431 [Source:HGNC Symbol;Acc:HGNC:20809]	-	-	-	-	GO:0005622//intracellular;GO:0005634//nucleus	GO:0000978//RNA polymerase II proximal promoter sequence-specific DNA binding;GO:0003676//nucleic acid binding;GO:0003677//DNA binding;GO:0003682//chromatin binding;GO:0046872//metal ion binding	GO:0000122//negative regulation of transcription by RNA polymerase II;GO:0006355//regulation of transcription, DNA-templated;GO:0030154//cell differentiation;GO:0043433//negative regulation of DNA-binding transcription factor activity
ENSG00000160352	ZNF714	EccDNA00000873											1	Nor-1,Nor-2,Fgr-3,Fgr-1	Nor,Fgr	zinc finger protein 714 [Source:HGNC Symbol;Acc:HGNC:27124]	-	-	-	-	GO:0005622//intracellular	GO:0003676//nucleic acid binding;GO:0046872//metal ion binding	GO:0006355//regulation of transcription, DNA-templated
ENSG00000196172	ZNF681	EccDNA00000875											1	Fgr-3,Nor-1,Fgr-1,Nor-2	Fgr,Nor	zinc finger protein 681 [Source:HGNC Symbol;Acc:HGNC:26457]	-	-	-	-	GO:0005622//intracellular;GO:0005634//nucleus	GO:0003676//nucleic acid binding;GO:0003677//DNA binding;GO:0046872//metal ion binding	GO:0006355//regulation of transcription, DNA-templated
ENSG00000267014	LINC01532	EccDNA00000883											1	Fgr-1	Fgr	-	-	-	-	-	-	-	-
ENSG00000121289	CEP89	EccDNA00000890											1	Fgr-1	Fgr	centrosomal protein 89 [Source:HGNC Symbol;Acc:HGNC:25907]	-	-	-	-	GO:0000922//spindle pole;GO:0005737//cytoplasm;GO:0005739//mitochondrion;GO:0005758//mitochondrial intermembrane space;GO:0005813//centrosome;GO:0005814//centriole;GO:0005815//microtubule organizing center;GO:0005829//cytosol;GO:0005856//cytoskeleton;GO:0005886//plasma membrane;GO:0031514//motile cilium;GO:0097539//ciliary transition fiber;GO:0097730//non-motile cilium	GO:0005515//protein binding	GO:0007005//mitochondrion organization;GO:0007268//chemical synaptic transmission;GO:0030030//cell projection organization;GO:0060271//cilium assembly;GO:0097711//ciliary basal body-plasma membrane docking;GO:1905515//non-motile cilium assembly
ENSG00000124299	PEPD	EccDNA00000891											1	Nor-1	Nor	peptidase D [Source:HGNC Symbol;Acc:HGNC:8840]	-	-	-	-	GO:0005634//nucleus;GO:0005654//nucleoplasm;GO:0070062//extracellular exosome	GO:0004177//aminopeptidase activity;GO:0004181//metallocarboxypeptidase activity;GO:0005515//protein binding;GO:0008233//peptidase activity;GO:0008237//metallopeptidase activity;GO:0016787//hydrolase activity;GO:0016805//dipeptidase activity;GO:0030145//manganese ion binding;GO:0046872//metal ion binding;GO:0102009//proline dipeptidase activity	GO:0006508//proteolysis;GO:0006520//cellular amino acid metabolic process;GO:0030574//collagen catabolic process
ENSG00000270876	ZNF30-AS1	EccDNA00000892											1	Fgr-1	Fgr	-	-	-	-	-	-	-	-
ENSG00000189144	ZNF573	EccDNA00000893											1	Nor-1	Nor	zinc finger protein 573 [Source:HGNC Symbol;Acc:HGNC:26420]	-	-	-	-	GO:0005622//intracellular;GO:0005634//nucleus	GO:0003676//nucleic acid binding;GO:0003677//DNA binding;GO:0046872//metal ion binding	GO:0006355//regulation of transcription, DNA-templated
ENSG00000267422	AC016582.2	EccDNA00000893											1	Nor-1	Nor	-	-	-	-	-	-	-	-
ENSG00000182472	CAPN12	EccDNA00000894											1	Nor-1	Nor	calpain 12 [Source:HGNC Symbol;Acc:HGNC:13249]	-	-	-	-	GO:0005622//intracellular;GO:0005737//cytoplasm	GO:0004198//calcium-dependent cysteine-type endopeptidase activity;GO:0005509//calcium ion binding;GO:0016787//hydrolase activity;GO:0046872//metal ion binding	GO:0006508//proteolysis
ENSG00000130669	PAK4	EccDNA00000895											1	Nor-2	Nor	p21 (RAC1) activated kinase 4 [Source:HGNC Symbol;Acc:HGNC:16059]	Environmental Information Processing;Cellular Processes;Cellular Processes;Organismal Systems;Human Diseases;Organismal Systems;Environmental Information Processing;Human Diseases	Signal transduction;Cell motility;Cellular community - eukaryotes;Development;Cancers;Immune system;Signal transduction;Cancers	ko04014//Ras signaling pathway;ko04810//Regulation of actin cytoskeleton;ko04510//Focal adhesion;ko04360//Axon guidance;ko05206//MicroRNAs in cancer;ko04660//T cell receptor signaling pathway;ko04012//ErbB signaling pathway;ko05211//Renal cell carcinoma	K05734;K05734;K05734;K05734;K05734;K05734;K05734;K05734	GO:0005737//cytoplasm;GO:0005794//Golgi apparatus;GO:0005913//cell-cell adherens junction;GO:0005925//focal adhesion	GO:0000166//nucleotide binding;GO:0004672//protein kinase activity;GO:0004674//protein serine/threonine kinase activity;GO:0005515//protein binding;GO:0005524//ATP binding;GO:0016301//kinase activity;GO:0016740//transferase activity;GO:0098641//cadherin binding involved in cell-cell adhesion	GO:0001558//regulation of cell growth;GO:0006468//protein phosphorylation;GO:0006915//apoptotic process;GO:0007010//cytoskeleton organization;GO:0007049//cell cycle;GO:0007165//signal transduction;GO:0008283//cell proliferation;GO:0016310//phosphorylation;GO:0016477//cell migration;GO:0023014//signal transduction by protein phosphorylation;GO:0032147//activation of protein kinase activity;GO:0045…
ENSG00000160396	HIPK4	EccDNA00000896											1	Fgr-1	Fgr	homeodomain interacting protein kinase 4 [Source:HGNC Symbol;Acc:HGNC:19007]	Cellular Processes	Cell growth and death	ko04218//Cellular senescence	K08826	GO:0005634//nucleus;GO:0005737//cytoplasm	GO:0000166//nucleotide binding;GO:0003677//DNA binding;GO:0004672//protein kinase activity;GO:0004674//protein serine/threonine kinase activity;GO:0004713//protein tyrosine kinase activity;GO:0005515//protein binding;GO:0005524//ATP binding;GO:0016301//kinase activity;GO:0016740//transferase activity	GO:0006468//protein phosphorylation;GO:0016310//phosphorylation;GO:0016572//histone phosphorylation;GO:0018105//peptidyl-serine phosphorylation;GO:0018107//peptidyl-threonine phosphorylation;GO:0018108//peptidyl-tyrosine phosphorylation;GO:0046777//protein autophosphorylation;GO:1901796//regulation of signal transduction by p53 class mediator
ENSG00000105223	PLD3	EccDNA00000896											1	Fgr-1	Fgr	phospholipase D family member 3 [Source:HGNC Symbol;Acc:HGNC:17158]	Metabolism;Metabolism;Metabolism	Global and overview maps;Lipid metabolism;Lipid metabolism	ko01100//Metabolic pathways;ko00564//Glycerophospholipid metabolism;ko00565//Ether lipid metabolism	K16860;K16860;K16860	GO:0005783//endoplasmic reticulum;GO:0005789//endoplasmic reticulum membrane;GO:0016020//membrane;GO:0016021//integral component of membrane;GO:0070062//extracellular exosome	GO:0003824//catalytic activity;GO:0004630//phospholipase D activity;GO:0005515//protein binding;GO:0016787//hydrolase activity;GO:0070290//N-acylphosphatidylethanolamine-specific phospholipase D activity	GO:0006629//lipid metabolic process;GO:0016042//lipid catabolic process
ENSG00000183668	PSG9	EccDNA00000899											1	Nor-2	Nor	pregnancy specific beta-1-glycoprotein 9 [Source:HGNC Symbol;Acc:HGNC:9526]	-	-	-	-	GO:0005576//extracellular region	-	GO:0007565//female pregnancy
ENSG00000204941	PSG5	EccDNA00000899											1	Nor-2	Nor	pregnancy specific beta-1-glycoprotein 5 [Source:HGNC Symbol;Acc:HGNC:9522]	-	-	-	-	GO:0005576//extracellular region	GO:0005515//protein binding	GO:0007565//female pregnancy
ENSG00000241104	CEACAMP10	EccDNA00000899											1	Nor-2	Nor	-	-	-	-	-	-	-	-
ENSG00000243137	PSG4	EccDNA00000899											1	Nor-2	Nor	pregnancy specific beta-1-glycoprotein 4 [Source:HGNC Symbol;Acc:HGNC:9521]	-	-	-	-	GO:0005576//extracellular region	-	GO:0007565//female pregnancy
ENSG00000159871	LYPD5	EccDNA00000900											1	Nor-3,Fgr-2	Nor,Fgr	LY6/PLAUR domain containing 5 [Source:HGNC Symbol;Acc:HGNC:26397]	-	-	-	-	GO:0005576//extracellular region;GO:0005886//plasma membrane;GO:0016020//membrane;GO:0031225//anchored component of membrane	GO:0043236//laminin binding	GO:0007160//cell-matrix adhesion
ENSG00000125741	OPA3	EccDNA00000901											1	Fgr-1	Fgr	outer mitochondrial membrane lipid metabolism regulator OPA3 [Source:HGNC Symbol;Acc:HGNC:8142]	-	-	-	-	GO:0005739//mitochondrion	-	GO:0007601//visual perception;GO:0019216//regulation of lipid metabolic process;GO:0040008//regulation of growth;GO:0050896//response to stimulus;GO:0050905//neuromuscular process;GO:0070584//mitochondrion morphogenesis
ENSG00000177464	GPR4	EccDNA00000901											1	Fgr-1	Fgr	G protein-coupled receptor 4 [Source:HGNC Symbol;Acc:HGNC:4497]	-	-	-	-	GO:0005886//plasma membrane;GO:0005887//integral component of plasma membrane;GO:0016020//membrane;GO:0016021//integral component of membrane	GO:0004930//G protein-coupled receptor activity	GO:0007165//signal transduction;GO:0007186//G protein-coupled receptor signaling pathway;GO:0010447//response to acidic pH;GO:0016525//negative regulation of angiogenesis;GO:0035025//positive regulation of Rho protein signal transduction;GO:0051482//positive regulation of cytosolic calcium ion concentration involved in phospholipase C-activating G protein-coupled signaling pathway;GO:0060055//ang…
ENSG00000124440	HIF3A	EccDNA00000902											1	Fgr-2	Fgr	hypoxia inducible factor 3 subunit alpha [Source:HGNC Symbol;Acc:HGNC:15825]	-	-	-	-	GO:0000790//nuclear chromatin;GO:0005634//nucleus;GO:0005654//nucleoplasm;GO:0005737//cytoplasm;GO:0005739//mitochondrion;GO:0005829//cytosol;GO:0005886//plasma membrane;GO:0016607//nuclear speck	GO:0000981//DNA-binding transcription factor activity, RNA polymerase II-specific;GO:0003677//DNA binding;GO:0003700//DNA-binding transcription factor activity;GO:0005515//protein binding;GO:0046983//protein dimerization activity	GO:0001525//angiogenesis;GO:0001666//response to hypoxia;GO:0006355//regulation of transcription, DNA-templated;GO:0006357//regulation of transcription by RNA polymerase II;GO:0006366//transcription by RNA polymerase II;GO:0006915//apoptotic process;GO:0007275//multicellular organism development;GO:0016567//protein ubiquitination;GO:0043687//post-translational protein modification;GO:0045944//pos…
ENSG00000273189	AC010619.2	EccDNA00000904											1	Fgr-2	Fgr	-	-	-	-	-	-	-	-
ENSG00000269469	AC010619.1	EccDNA00000904											1	Fgr-2	Fgr	novel protein	-	-	-	-	-	-	-
ENSG00000090554	FLT3LG	EccDNA00000904											1	Fgr-2	Fgr	fms related tyrosine kinase 3 ligand [Source:HGNC Symbol;Acc:HGNC:3766]	Human Diseases;Environmental Information Processing;Environmental Information Processing;Environmental Information Processing;Organismal Systems	Cancers;Signal transduction;Signal transduction;Signal transduction;Immune system	ko05200//Pathways in cancer;ko04151//PI3K-Akt signaling pathway;ko04010//MAPK signaling pathway;ko04014//Ras signaling pathway;ko04640//Hematopoietic cell lineage	K05454;K05454;K05454;K05454;K05454	GO:0005576//extracellular region;GO:0005615//extracellular space;GO:0005886//plasma membrane;GO:0009986//cell surface;GO:0016020//membrane;GO:0016021//integral component of membrane;GO:0031233//intrinsic component of external side of plasma membrane	GO:0005102//signaling receptor binding;GO:0005125//cytokine activity;GO:0030971//receptor tyrosine kinase binding	GO:0000165//MAPK cascade;GO:0001934//positive regulation of protein phosphorylation;GO:0007165//signal transduction;GO:0008284//positive regulation of cell proliferation;GO:0019221//cytokine-mediated signaling pathway;GO:0030098//lymphocyte differentiation;GO:0030885//regulation of myeloid dendritic cell activation;GO:0032819//positive regulation of natural killer cell proliferation;GO:0032825//p…
ENSG00000080031	PTPRH	EccDNA00000910											1	Fgr-2	Fgr	protein tyrosine phosphatase receptor type H [Source:HGNC Symbol;Acc:HGNC:9672]	-	-	-	-	GO:0005737//cytoplasm;GO:0005886//plasma membrane;GO:0005887//integral component of plasma membrane;GO:0016020//membrane;GO:0016021//integral component of membrane;GO:0016324//apical plasma membrane;GO:0031528//microvillus membrane;GO:0042995//cell projection	GO:0004721//phosphoprotein phosphatase activity;GO:0004725//protein tyrosine phosphatase activity;GO:0005001//transmembrane receptor protein tyrosine phosphatase activity;GO:0005515//protein binding;GO:0016787//hydrolase activity;GO:0016791//phosphatase activity;GO:0045296//cadherin binding	GO:0006470//protein dephosphorylation;GO:0006915//apoptotic process;GO:0016311//dephosphorylation;GO:0035335//peptidyl-tyrosine dephosphorylation
ENSG00000141946	ZIM3	EccDNA00000912											1	Nor-2	Nor	zinc finger imprinted 3 [Source:HGNC Symbol;Acc:HGNC:16366]	-	-	-	-	GO:0005622//intracellular;GO:0005634//nucleus	GO:0003676//nucleic acid binding;GO:0003677//DNA binding;GO:0046872//metal ion binding	GO:0006355//regulation of transcription, DNA-templated
ENSG00000035115	SH3YL1	EccDNA00000913											1	Nor-1	Nor	SH3 and SYLF domain containing 1 [Source:HGNC Symbol;Acc:HGNC:29546]	-	-	-	-	GO:0032587//ruffle membrane	GO:0005515//protein binding;GO:0019902//phosphatase binding;GO:0035091//phosphatidylinositol binding	GO:0006661//phosphatidylinositol biosynthetic process;GO:1900027//regulation of ruffle assembly
ENSG00000235779	AC079779.3	EccDNA00000914											1	Nor-1	Nor	-	-	-	-	-	-	-	-
ENSG00000277997	AC079779.4	EccDNA00000914											1	Nor-1	Nor	-	-	-	-	-	-	-	-
ENSG00000172554	SNTG2	EccDNA00000915											1	Nor-1	Nor	syntrophin gamma 2 [Source:HGNC Symbol;Acc:HGNC:13741]	-	-	-	-	GO:0005737//cytoplasm;GO:0005856//cytoskeleton;GO:0005886//plasma membrane;GO:0016010//dystrophin-associated glycoprotein complex;GO:0016013//syntrophin complex;GO:0016020//membrane;GO:0042383//sarcolemma	GO:0003779//actin binding;GO:0005198//structural molecule activity;GO:0005515//protein binding;GO:0030165//PDZ domain binding;GO:0097109//neuroligin family protein binding	GO:0007417//central nervous system development
ENSG00000228613	AC141930.1	EccDNA00000923											1	Nor-1	Nor	-	-	-	-	-	-	-	-
ENSG00000130508	PXDN	EccDNA00000924											1	Fgr-1	Fgr	peroxidasin [Source:HGNC Symbol;Acc:HGNC:14966]	-	-	-	-	GO:0005576//extracellular region;GO:0005615//extracellular space;GO:0005783//endoplasmic reticulum;GO:0062023//collagen-containing extracellular matrix;GO:0070062//extracellular exosome	GO:0004601//peroxidase activity;GO:0005152//interleukin-1 receptor antagonist activity;GO:0005201//extracellular matrix structural constituent;GO:0005515//protein binding;GO:0016491//oxidoreductase activity;GO:0019806//bromide peroxidase activity;GO:0020037//heme binding;GO:0046872//metal ion binding	GO:0001960//negative regulation of cytokine-mediated signaling pathway;GO:0006955//immune response;GO:0006979//response to oxidative stress;GO:0030198//extracellular matrix organization;GO:0030199//collagen fibril organization;GO:0042744//hydrogen peroxide catabolic process;GO:0055114//oxidation-reduction process;GO:0070831//basement membrane assembly;GO:0098869//cellular oxidant detoxification
ENSG00000186487	MYT1L	EccDNA00000926											1	Fgr-3	Fgr	myelin transcription factor 1 like [Source:HGNC Symbol;Acc:HGNC:7623]	-	-	-	-	GO:0000790//nuclear chromatin;GO:0005634//nucleus;GO:0005694//chromosome	GO:0000977//RNA polymerase II regulatory region sequence-specific DNA binding;GO:0000981//DNA-binding transcription factor activity, RNA polymerase II-specific;GO:0001227//DNA-binding transcription repressor activity, RNA polymerase II-specific;GO:0001228//DNA-binding transcription activator activity, RNA polymerase II-specific;GO:0003677//DNA binding;GO:0003700//DNA-binding transcription factor …	GO:0000122//negative regulation of transcription by RNA polymerase II;GO:0006355//regulation of transcription, DNA-templated;GO:0006357//regulation of transcription by RNA polymerase II;GO:0007275//multicellular organism development;GO:0007399//nervous system development;GO:0030154//cell differentiation;GO:0030182//neuron differentiation;GO:0045944//positive regulation of transcription by RNA pol…
ENSG00000234929	AC018685.2	EccDNA00000927											1	Nor-2,Fgr-2	Nor,Fgr	-	-	-	-	-	-	-	-
ENSG00000234423	LINC01250	EccDNA00000931											1	Fgr-1	Fgr	-	-	-	-	-	-	-	-
ENSG00000214866	DCDC2C	EccDNA00000938											1	Fgr-2	Fgr	doublecortin domain containing 2C [Source:HGNC Symbol;Acc:HGNC:32696]	-	-	-	-	GO:0005737//cytoplasm;GO:0005815//microtubule organizing center;GO:0005874//microtubule;GO:0005929//cilium;GO:0030864//cortical actin cytoskeleton;GO:0031514//motile cilium;GO:0036126//sperm flagellum;GO:0042995//cell projection	-	GO:0035556//intracellular signal transduction
ENSG00000285591	AC092617.1	EccDNA00000941											1	Nor-2,Fgr-1	Nor,Fgr	-	-	-	-	-	-	-	-
ENSG00000236008	LINC01814	EccDNA00000941											1	Nor-2,Fgr-1	Nor,Fgr	-	-	-	-	-	-	-	-
ENSG00000143797	MBOAT2	EccDNA00000942											1	Nor-2	Nor	membrane bound O-acyltransferase domain containing 2 [Source:HGNC Symbol;Acc:HGNC:25193]	Metabolism;Metabolism;Metabolism	Global and overview maps;Lipid metabolism;Lipid metabolism	ko01100//Metabolic pathways;ko00564//Glycerophospholipid metabolism;ko00561//Glycerolipid metabolism	K13517;K13517;K13517	GO:0005789//endoplasmic reticulum membrane;GO:0016020//membrane;GO:0016021//integral component of membrane	GO:0003841//1-acylglycerol-3-phosphate O-acyltransferase activity;GO:0016740//transferase activity;GO:0016746//transferase activity, transferring acyl groups	GO:0006629//lipid metabolic process;GO:0006644//phospholipid metabolic process;GO:0008654//phospholipid biosynthetic process;GO:0036151//phosphatidylcholine acyl-chain remodeling;GO:0036152//phosphatidylethanolamine acyl-chain remodeling
ENSG00000151693	ASAP2	EccDNA00000943											1	Nor-3	Nor	ArfGAP with SH3 domain, ankyrin repeat and PH domain 2 [Source:HGNC Symbol;Acc:HGNC:2721]	Cellular Processes;Organismal Systems	Transport and catabolism;Immune system	ko04144//Endocytosis;ko04666//Fc gamma R-mediated phagocytosis	K12488;K12488	GO:0005737//cytoplasm;GO:0005794//Golgi apparatus;GO:0005886//plasma membrane;GO:0016020//membrane;GO:0032580//Golgi cisterna membrane	GO:0005096//GTPase activator activity;GO:0005515//protein binding;GO:0046872//metal ion binding	GO:0043547//positive regulation of GTPase activity
ENSG00000145063	AC062028.1	EccDNA00000945											1	Nor-1	Nor	-	-	-	-	-	-	-	-
ENSG00000228876	AC010745.2	EccDNA00000948											1	Nor-2,Nor-1,Fgr-2	Nor,Fgr	-	-	-	-	-	-	-	-
ENSG00000231266	AC010745.3	EccDNA00000948											1	Nor-2,Nor-1,Fgr-2	Nor,Fgr	-	-	-	-	-	-	-	-
ENSG00000138080	EMILIN1	EccDNA00000953											1	Fgr-2	Fgr	elastin microfibril interfacer 1 [Source:HGNC Symbol;Acc:HGNC:19880]	-	-	-	-	GO:0005576//extracellular region;GO:0005581//collagen trimer;GO:0005615//extracellular space;GO:0031012//extracellular matrix;GO:0034668//integrin alpha4-beta1 complex;GO:0062023//collagen-containing extracellular matrix;GO:0070062//extracellular exosome;GO:1990971//EMILIN complex	GO:0005201//extracellular matrix structural constituent;GO:0005515//protein binding;GO:0030023//extracellular matrix constituent conferring elasticity;GO:0042802//identical protein binding;GO:0098640//integrin binding involved in cell-matrix adhesion	GO:0003180//aortic valve morphogenesis;GO:0007155//cell adhesion;GO:0007160//cell-matrix adhesion;GO:0010628//positive regulation of gene expression;GO:0010629//negative regulation of gene expression;GO:0010811//positive regulation of cell-substrate adhesion;GO:0016477//cell migration;GO:0016525//negative regulation of angiogenesis;GO:0030198//extracellular matrix organization;GO:0030512//negativ…
ENSG00000138030	KHK	EccDNA00000953											1	Fgr-2	Fgr	ketohexokinase [Source:HGNC Symbol;Acc:HGNC:6315]	Metabolism;Metabolism	Global and overview maps;Carbohydrate metabolism	ko01100//Metabolic pathways;ko00051//Fructose and mannose metabolism	K00846;K00846	GO:0005737//cytoplasm;GO:0005829//cytosol;GO:0070062//extracellular exosome	GO:0000166//nucleotide binding;GO:0004454//ketohexokinase activity;GO:0005515//protein binding;GO:0005524//ATP binding;GO:0016301//kinase activity;GO:0016740//transferase activity;GO:0019200//carbohydrate kinase activity	GO:0005975//carbohydrate metabolic process;GO:0006000//fructose metabolic process;GO:0009744//response to sucrose;GO:0009749//response to glucose;GO:0009750//response to fructose;GO:0010043//response to zinc ion;GO:0016310//phosphorylation;GO:0032868//response to insulin;GO:0046835//carbohydrate phosphorylation;GO:0061624//fructose catabolic process to hydroxyacetone phosphate and glyceraldehyde-…
ENSG00000228262	LINC01320	EccDNA00000954											1	Nor-3	Nor	-	-	-	-	-	-	-	-
ENSG00000179915	NRXN1	EccDNA00000957											1	Fgr-2	Fgr	neurexin 1 [Source:HGNC Symbol;Acc:HGNC:8008]	Environmental Information Processing	Signaling molecules and interaction	ko04514//Cell adhesion molecules (CAMs)	K07377	GO:0005730//nucleolus;GO:0005783//endoplasmic reticulum;GO:0005886//plasma membrane;GO:0005887//integral component of plasma membrane;GO:0009986//cell surface;GO:0016020//membrane;GO:0016021//integral component of membrane;GO:0030054//cell junction;GO:0030139//endocytic vesicle;GO:0031965//nuclear membrane;GO:0031982//vesicle;GO:0032991//protein-containing complex;GO:0042734//presynaptic membrane…	GO:0004888//transmembrane signaling receptor activity;GO:0005102//signaling receptor binding;GO:0005105//type 1 fibroblast growth factor receptor binding;GO:0005246//calcium channel regulator activity;GO:0005509//calcium ion binding;GO:0005515//protein binding;GO:0033130//acetylcholine receptor binding;GO:0038023//signaling receptor activity;GO:0046872//metal ion binding;GO:0048306//calcium-depen…	GO:0001525//angiogenesis;GO:0007155//cell adhesion;GO:0007157//heterophilic cell-cell adhesion via plasma membrane cell adhesion molecules;GO:0007158//neuron cell-cell adhesion;GO:0007165//signal transduction;GO:0007268//chemical synaptic transmission;GO:0007269//neurotransmitter secretion;GO:0007411//axon guidance;GO:0007416//synapse assembly;GO:0007612//learning;GO:0010628//positive regulation …
ENSG00000231918	AC007402.1	EccDNA00000958											1	Nor-2	Nor	-	-	-	-	-	-	-	-
ENSG00000271955	AC007100.1	EccDNA00000959											1	Fgr-3	Fgr	-	-	-	-	-	-	-	-
ENSG00000144036	EXOC6B	EccDNA00000962											1	Fgr-1	Fgr	exocyst complex component 6B [Source:HGNC Symbol;Acc:HGNC:17085]	-	-	-	-	GO:0000145//exocyst	GO:0005515//protein binding	GO:0006887//exocytosis;GO:0006893//Golgi to plasma membrane transport;GO:0006904//vesicle docking involved in exocytosis;GO:0015031//protein transport
ENSG00000176204	LRRTM4	EccDNA00000969											1	Nor-1	Nor	leucine rich repeat transmembrane neuronal 4 [Source:HGNC Symbol;Acc:HGNC:19411]	-	-	-	-	GO:0005615//extracellular space;GO:0005886//plasma membrane;GO:0016020//membrane;GO:0016021//integral component of membrane;GO:0030054//cell junction;GO:0031012//extracellular matrix;GO:0045202//synapse;GO:0045211//postsynaptic membrane;GO:0098978//glutamatergic synapse;GO:0099061//integral component of postsynaptic density membrane	GO:0005515//protein binding	GO:0050808//synapse organization
ENSG00000115423	DNAH6	EccDNA00000971											1	Nor-3	Nor	dynein axonemal heavy chain 6 [Source:HGNC Symbol;Acc:HGNC:2951]	Human Diseases	Neurodegenerative diseases	ko05016//Huntington disease	K10408	GO:0005737//cytoplasm;GO:0005856//cytoskeleton;GO:0005874//microtubule;GO:0005929//cilium;GO:0030286//dynein complex;GO:0042995//cell projection	GO:0000166//nucleotide binding;GO:0003774//motor activity;GO:0003777//microtubule motor activity;GO:0005524//ATP binding;GO:0008569//ATP-dependent microtubule motor activity, minus-end-directed;GO:0045505//dynein intermediate chain binding;GO:0051959//dynein light intermediate chain binding	GO:0007018//microtubule-based movement
ENSG00000115593	SMYD1	EccDNA00000977											1	Nor-2	Nor	SET and MYND domain containing 1 [Source:HGNC Symbol;Acc:HGNC:20986]	-	-	-	-	GO:0005634//nucleus;GO:0005737//cytoplasm	GO:0003677//DNA binding;GO:0003714//transcription corepressor activity;GO:0005515//protein binding;GO:0008168//methyltransferase activity;GO:0016740//transferase activity;GO:0018024//histone-lysine N-methyltransferase activity;GO:0046872//metal ion binding	GO:0006338//chromatin remodeling;GO:0007507//heart development;GO:0010831//positive regulation of myotube differentiation;GO:0032259//methylation;GO:0034968//histone lysine methylation;GO:0035914//skeletal muscle cell differentiation;GO:0045663//positive regulation of myoblast differentiation;GO:0045892//negative regulation of transcription, DNA-templated
ENSG00000153574	RPIA	EccDNA00000980											1	Fgr-3	Fgr	ribose 5-phosphate isomerase A [Source:HGNC Symbol;Acc:HGNC:10297]	Metabolism;Metabolism;Metabolism;Metabolism	Global and overview maps;Global and overview maps;Global and overview maps;Carbohydrate metabolism	ko01100//Metabolic pathways;ko01200//Carbon metabolism;ko01230//Biosynthesis of amino acids;ko00030//Pentose phosphate pathway	K01807;K01807;K01807;K01807	GO:0005829//cytosol;GO:0043231//intracellular membrane-bounded organelle	GO:0004751//ribose-5-phosphate isomerase activity;GO:0005515//protein binding;GO:0016853//isomerase activity;GO:0030246//carbohydrate binding;GO:0042802//identical protein binding;GO:0048029//monosaccharide binding	GO:0006014//D-ribose metabolic process;GO:0006098//pentose-phosphate shunt;GO:0009052//pentose-phosphate shunt, non-oxidative branch;GO:0019693//ribose phosphate metabolic process
ENSG00000135951	TSGA10	EccDNA00000987											1	Fgr-2	Fgr	testis specific 10 [Source:HGNC Symbol;Acc:HGNC:14927]	-	-	-	-	GO:0005575//cellular_component;GO:0005737//cytoplasm;GO:0005814//centriole;GO:0005856//cytoskeleton;GO:0031514//motile cilium;GO:0035686//sperm fibrous sheath;GO:0043005//neuron projection;GO:0097228//sperm principal piece	GO:0003674//molecular_function;GO:0005515//protein binding	GO:0007283//spermatogenesis;GO:0030031//cell projection assembly
ENSG00000158417	EIF5B	EccDNA00000988											1	Fgr-3	Fgr	eukaryotic translation initiation factor 5B [Source:HGNC Symbol;Acc:HGNC:30793]	Genetic Information Processing	Translation	ko03013//RNA transport	K03243	GO:0005737//cytoplasm;GO:0005829//cytosol	GO:0000166//nucleotide binding;GO:0003723//RNA binding;GO:0003743//translation initiation factor activity;GO:0003924//GTPase activity;GO:0005515//protein binding;GO:0005525//GTP binding;GO:0016787//hydrolase activity;GO:0046872//metal ion binding	GO:0006412//translation;GO:0006413//translational initiation;GO:0006446//regulation of translational initiation
ENSG00000144218	AFF3	EccDNA00000990											1	Nor-2	Nor	AF4/FMR2 family member 3 [Source:HGNC Symbol;Acc:HGNC:6473]	-	-	-	-	GO:0005634//nucleus;GO:0005654//nucleoplasm;GO:0005829//cytosol;GO:0008023//transcription elongation factor complex;GO:0016604//nuclear body;GO:0032783//ELL-EAF complex	GO:0003677//DNA binding;GO:0003690//double-stranded DNA binding;GO:0003700//DNA-binding transcription factor activity	GO:0006355//regulation of transcription, DNA-templated;GO:0034612//response to tumor necrosis factor;GO:0035116//embryonic hindlimb morphogenesis
ENSG00000172965	MIR4435-2HG	EccDNA00000991											1	Fgr-1,Fgr-2	Fgr	-	-	-	-	-	-	-	-
ENSG00000080293	SCTR	EccDNA00000993											1	Fgr-3	Fgr	secretin receptor [Source:HGNC Symbol;Acc:HGNC:10608]	Environmental Information Processing;Organismal Systems;Organismal Systems	Signaling molecules and interaction;Digestive system;Digestive system	ko04080//Neuroactive ligand-receptor interaction;ko04972//Pancreatic secretion;ko04976//Bile secretion	K04588;K04588;K04588	GO:0005881//cytoplasmic microtubule;GO:0005886//plasma membrane;GO:0016020//membrane;GO:0016021//integral component of membrane	GO:0004888//transmembrane signaling receptor activity;GO:0004930//G protein-coupled receptor activity;GO:0008528//G protein-coupled peptide receptor activity;GO:0015055//secretin receptor activity;GO:0017046//peptide hormone binding	GO:0002024//diet induced thermogenesis;GO:0007165//signal transduction;GO:0007166//cell surface receptor signaling pathway;GO:0007186//G protein-coupled receptor signaling pathway;GO:0007420//brain development;GO:0009992//cellular water homeostasis;GO:0031667//response to nutrient levels;GO:0032098//regulation of appetite;GO:0043950//positive regulation of cAMP-mediated signaling;GO:0048167//regu…
ENSG00000163075	CFAP221	EccDNA00000994											1	Nor-2,Fgr-1,Fgr-2	Nor,Fgr	cilia and flagella associated protein 221 [Source:HGNC Symbol;Acc:HGNC:33720]	-	-	-	-	GO:0005737//cytoplasm;GO:0005856//cytoskeleton;GO:0005929//cilium;GO:0005930//axoneme;GO:0042995//cell projection	GO:0005516//calmodulin binding	GO:0003341//cilium movement;GO:0030030//cell projection organization;GO:0044458//motile cilium assembly;GO:0060271//cilium assembly
ENSG00000074054	CLASP1	EccDNA00000995											1	Nor-3	Nor	cytoplasmic linker associated protein 1 [Source:HGNC Symbol;Acc:HGNC:17088]	-	-	-	-	GO:0000775//chromosome, centromeric region;GO:0000776//kinetochore;GO:0000777//condensed chromosome kinetochore;GO:0005694//chromosome;GO:0005737//cytoplasm;GO:0005794//Golgi apparatus;GO:0005813//centrosome;GO:0005815//microtubule organizing center;GO:0005819//spindle;GO:0005828//kinetochore microtubule;GO:0005829//cytosol;GO:0005856//cytoskeleton;GO:0005874//microtubule;GO:0005876//spindle micr…	GO:0002162//dystroglycan binding;GO:0005515//protein binding;GO:0008017//microtubule binding;GO:0043515//kinetochore binding;GO:0051010//microtubule plus-end binding	GO:0000086//G2/M transition of mitotic cell cycle;GO:0000226//microtubule cytoskeleton organization;GO:0001578//microtubule bundle formation;GO:0006903//vesicle targeting;GO:0007020//microtubule nucleation;GO:0007026//negative regulation of microtubule depolymerization;GO:0007030//Golgi organization;GO:0007049//cell cycle;GO:0007052//mitotic spindle organization;GO:0007163//establishment or maint…
ENSG00000155052	CNTNAP5	EccDNA00000998											1	Fgr-1	Fgr	contactin associated protein like 5 [Source:HGNC Symbol;Acc:HGNC:18748]	-	-	-	-	GO:0016020//membrane;GO:0016021//integral component of membrane	-	GO:0007155//cell adhesion
ENSG00000237574	LINC01856	EccDNA00001002											1	Fgr-1	Fgr	-	-	-	-	-	-	-	-
ENSG00000176771	NCKAP5	EccDNA00001007											1	Fgr-3	Fgr	NCK associated protein 5 [Source:HGNC Symbol;Acc:HGNC:29847]	-	-	-	-	GO:0005575//cellular_component;GO:0035371//microtubule plus-end	-	GO:0001578//microtubule bundle formation;GO:0007019//microtubule depolymerization;GO:0008150//biological_process
ENSG00000144229	THSD7B	EccDNA00001008											1	Fgr-3	Fgr	thrombospondin type 1 domain containing 7B [Source:HGNC Symbol;Acc:HGNC:29348]	-	-	-	-	GO:0005886//plasma membrane;GO:0016020//membrane;GO:0016021//integral component of membrane	-	GO:0031532//actin cytoskeleton reorganization
ENSG00000168702	LRP1B	EccDNA00001009											1	Fgr-3	Fgr	LDL receptor related protein 1B [Source:HGNC Symbol;Acc:HGNC:6693]	-	-	-	-	GO:0016020//membrane;GO:0016021//integral component of membrane;GO:0043235//receptor complex	GO:0005509//calcium ion binding;GO:0005515//protein binding	GO:0006897//endocytosis;GO:0006898//receptor-mediated endocytosis;GO:0015031//protein transport
ENSG00000204406	MBD5	EccDNA00001010											1	Fgr-2	Fgr	methyl-CpG binding domain protein 5 [Source:HGNC Symbol;Acc:HGNC:20444]	-	-	-	-	GO:0005634//nucleus;GO:0005654//nucleoplasm;GO:0005694//chromosome;GO:0010369//chromocenter;GO:0030496//midbody;GO:0070062//extracellular exosome	GO:0003677//DNA binding;GO:0003682//chromatin binding	GO:0007399//nervous system development;GO:0016579//protein deubiquitination;GO:0040014//regulation of multicellular organism growth;GO:0042593//glucose homeostasis;GO:0050795//regulation of behavior;GO:0060399//positive regulation of growth hormone receptor signaling pathway
ENSG00000172292	CERS6	EccDNA00001014											1	Nor-1	Nor	ceramide synthase 6 [Source:HGNC Symbol;Acc:HGNC:23826]	Metabolism;Environmental Information Processing;Metabolism	Global and overview maps;Signal transduction;Lipid metabolism	ko01100//Metabolic pathways;ko04071//Sphingolipid signaling pathway;ko00600//Sphingolipid metabolism	K04710;K04710;K04710	GO:0005783//endoplasmic reticulum;GO:0005789//endoplasmic reticulum membrane;GO:0016020//membrane;GO:0016021//integral component of membrane	GO:0000981//DNA-binding transcription factor activity, RNA polymerase II-specific;GO:0003677//DNA binding;GO:0005515//protein binding;GO:0016740//transferase activity;GO:0050291//sphingosine N-acyltransferase activity	GO:0006357//regulation of transcription by RNA polymerase II;GO:0006629//lipid metabolic process;GO:0006665//sphingolipid metabolic process;GO:0006954//inflammatory response;GO:0030148//sphingolipid biosynthetic process;GO:0046513//ceramide biosynthetic process
ENSG00000172878	METAP1D	EccDNA00001015											1	Nor-3	Nor	methionyl aminopeptidase type 1D, mitochondrial [Source:HGNC Symbol;Acc:HGNC:32583]	-	-	-	-	GO:0005739//mitochondrion;GO:0043231//intracellular membrane-bounded organelle	GO:0004177//aminopeptidase activity;GO:0008233//peptidase activity;GO:0008235//metalloexopeptidase activity;GO:0016787//hydrolase activity;GO:0046872//metal ion binding;GO:0070006//metalloaminopeptidase activity	GO:0006508//proteolysis;GO:0018206//peptidyl-methionine modification;GO:0031365//N-terminal protein amino acid modification;GO:0070084//protein initiator methionine removal
ENSG00000138430	OLA1	EccDNA00001016											1	Nor-3	Nor	Obg like ATPase 1 [Source:HGNC Symbol;Acc:HGNC:28833]	-	-	-	-	GO:0005576//extracellular region;GO:0005634//nucleus;GO:0005730//nucleolus;GO:0005737//cytoplasm;GO:0005813//centrosome;GO:0005829//cytosol;GO:0016020//membrane;GO:0031093//platelet alpha granule lumen;GO:0070062//extracellular exosome	GO:0000166//nucleotide binding;GO:0005515//protein binding;GO:0005524//ATP binding;GO:0005525//GTP binding;GO:0016787//hydrolase activity;GO:0016887//ATPase activity;GO:0043022//ribosome binding;GO:0043023//ribosomal large subunit binding;GO:0045296//cadherin binding;GO:0046872//metal ion binding	GO:0002576//platelet degranulation;GO:0046034//ATP metabolic process
ENSG00000281131	SCHLAP1	EccDNA00001019											1	Fgr-3	Fgr	-	-	-	-	-	-	-	-
ENSG00000115252	PDE1A	EccDNA00001020											1	Nor-1	Nor	phosphodiesterase 1A [Source:HGNC Symbol;Acc:HGNC:8774]	Organismal Systems;Environmental Information Processing;Metabolism;Human Diseases;Organismal Systems;Organismal Systems	Sensory system;Signal transduction;Nucleotide metabolism;Substance dependence;Sensory system;Endocrine system	ko04740//Olfactory transduction;ko04020//Calcium signaling pathway;ko00230//Purine metabolism;ko05032//Morphine addiction;ko04742//Taste transduction;ko04924//Renin secretion	K13755;K13755;K13755;K13755;K13755;K13755	GO:0005634//nucleus;GO:0005737//cytoplasm;GO:0005829//cytosol;GO:0043025//neuronal cell body	GO:0004114//3',5'-cyclic-nucleotide phosphodiesterase activity;GO:0004117//calmodulin-dependent cyclic-nucleotide phosphodiesterase activity;GO:0005516//calmodulin binding;GO:0008081//phosphoric diester hydrolase activity;GO:0016787//hydrolase activity;GO:0046872//metal ion binding;GO:0048101//calcium- and calmodulin-regulated 3',5'-cyclic-GMP phosphodiesterase activity	GO:0007165//signal transduction;GO:0007186//G protein-coupled receptor signaling pathway;GO:0034391//regulation of smooth muscle cell apoptotic process;GO:0046069//cGMP catabolic process;GO:0048660//regulation of smooth muscle cell proliferation
ENSG00000187699	C2orf88	EccDNA00001024											1	Fgr-3	Fgr	chromosome 2 open reading frame 88 [Source:HGNC Symbol;Acc:HGNC:28191]	-	-	-	-	GO:0005886//plasma membrane;GO:0016020//membrane	GO:0005515//protein binding;GO:0034237//protein kinase A regulatory subunit binding	-
ENSG00000156973	PDE6D	EccDNA00001033											1	Nor-1	Nor	phosphodiesterase 6D [Source:HGNC Symbol;Acc:HGNC:8788]	Metabolism	Nucleotide metabolism	ko00230//Purine metabolism	K13758	GO:0005737//cytoplasm;GO:0005829//cytosol;GO:0005856//cytoskeleton;GO:0005929//cilium;GO:0016020//membrane;GO:0030659//cytoplasmic vesicle membrane;GO:0031410//cytoplasmic vesicle;GO:0042995//cell projection	GO:0004114//3',5'-cyclic-nucleotide phosphodiesterase activity;GO:0005095//GTPase inhibitor activity;GO:0005515//protein binding;GO:0017137//Rab GTPase binding	GO:0007601//visual perception;GO:0034260//negative regulation of GTPase activity;GO:0050896//response to stimulus;GO:0050953//sensory perception of light stimulus
ENSG00000066248	NGEF	EccDNA00001034											1	Nor-3	Nor	neuronal guanine nucleotide exchange factor [Source:HGNC Symbol;Acc:HGNC:7807]	Organismal Systems	Development	ko04360//Axon guidance	K07525	GO:0005737//cytoplasm;GO:0005829//cytosol;GO:0016020//membrane;GO:0030426//growth cone;GO:0042995//cell projection	GO:0005085//guanyl-nucleotide exchange factor activity;GO:0005089//Rho guanyl-nucleotide exchange factor activity;GO:0005515//protein binding	GO:0007186//G protein-coupled receptor signaling pathway;GO:0007275//multicellular organism development;GO:0007399//nervous system development;GO:0030154//cell differentiation;GO:0035023//regulation of Rho protein signal transduction;GO:0043065//positive regulation of apoptotic process;GO:0043087//regulation of GTPase activity;GO:0048013//ephrin receptor signaling pathway;GO:0051056//regulation o…
ENSG00000157985	AGAP1	EccDNA00001038											1	Nor-3	Nor	ArfGAP with GTPase domain, ankyrin repeat and PH domain 1 [Source:HGNC Symbol;Acc:HGNC:16922]	Cellular Processes	Transport and catabolism	ko04144//Endocytosis	K12491	GO:0005634//nucleus;GO:0005737//cytoplasm	GO:0000166//nucleotide binding;GO:0003924//GTPase activity;GO:0005096//GTPase activator activity;GO:0005515//protein binding;GO:0005525//GTP binding;GO:0005543//phospholipid binding;GO:0046872//metal ion binding	GO:0015031//protein transport;GO:0043547//positive regulation of GTPase activity
ENSG00000132321	IQCA1	EccDNA00001039											1	Nor-1	Nor	IQ motif containing with AAA domain 1 [Source:HGNC Symbol;Acc:HGNC:26195]	-	-	-	-	GO:0005737//cytoplasm;GO:0005856//cytoskeleton;GO:0005929//cilium;GO:0031514//motile cilium;GO:0042995//cell projection	GO:0000166//nucleotide binding;GO:0005515//protein binding;GO:0005524//ATP binding	-
ENSG00000068024	HDAC4	EccDNA00001043											1	Nor-1	Nor	histone deacetylase 4 [Source:HGNC Symbol;Acc:HGNC:14063]	Human Diseases;Human Diseases;Human Diseases;Human Diseases;Human Diseases;Environmental Information Processing	Infectious diseases;Cancers;Infectious diseases;Substance dependence;Cancers;Signal transduction	ko05165//Human papillomavirus infection;ko05203//Viral carcinogenesis;ko05169//Epstein-Barr virus infection;ko05034//Alcoholism;ko05206//MicroRNAs in cancer;ko04371//Apelin signaling pathway	K11406;K11406;K11406;K11406;K11406;K11406	GO:0000118//histone deacetylase complex;GO:0005634//nucleus;GO:0005654//nucleoplasm;GO:0005737//cytoplasm;GO:0005829//cytosol;GO:0017053//transcriptional repressor complex;GO:0030017//sarcomere;GO:0030018//Z disc;GO:0031594//neuromuscular junction;GO:0031672//A band;GO:0032991//protein-containing complex;GO:0042641//actomyosin	GO:0000978//RNA polymerase II proximal promoter sequence-specific DNA binding;GO:0001085//RNA polymerase II transcription factor binding;GO:0003677//DNA binding;GO:0003682//chromatin binding;GO:0003714//transcription corepressor activity;GO:0004407//histone deacetylase activity;GO:0005515//protein binding;GO:0008134//transcription factor binding;GO:0008270//zinc ion binding;GO:0016787//hydrolase …	GO:0000122//negative regulation of transcription by RNA polymerase II;GO:0001501//skeletal system development;GO:0002076//osteoblast development;GO:0006325//chromatin organization;GO:0006338//chromatin remodeling;GO:0006476//protein deacetylation;GO:0006954//inflammatory response;GO:0007399//nervous system development;GO:0008284//positive regulation of cell proliferation;GO:0008285//negative regu…
ENSG00000286325	AC124861.3	EccDNA00001045											1	Fgr-1	Fgr	-	-	-	-	-	-	-	-
ENSG00000130294	KIF1A	EccDNA00001046											1	Nor-1	Nor	kinesin family member 1A [Source:HGNC Symbol;Acc:HGNC:888]	-	-	-	-	GO:0005737//cytoplasm;GO:0005829//cytosol;GO:0005856//cytoskeleton;GO:0005871//kinesin complex;GO:0005874//microtubule;GO:0008021//synaptic vesicle;GO:0030424//axon;GO:0030425//dendrite;GO:0032991//protein-containing complex;GO:0043005//neuron projection;GO:0043025//neuronal cell body;GO:0098793//presynapse;GO:0098794//postsynapse;GO:1904115//axon cytoplasm	GO:0000166//nucleotide binding;GO:0003774//motor activity;GO:0003777//microtubule motor activity;GO:0005515//protein binding;GO:0005524//ATP binding;GO:0008017//microtubule binding;GO:0008574//ATP-dependent microtubule motor activity, plus-end-directed;GO:0016887//ATPase activity;GO:0042802//identical protein binding;GO:0042803//protein homodimerization activity	GO:0007018//microtubule-based movement;GO:0008089//anterograde axonal transport;GO:0016192//vesicle-mediated transport;GO:0022027//interkinetic nuclear migration;GO:0030705//cytoskeleton-dependent intracellular transport;GO:0098840//protein transport along microtubule;GO:1990048//anterograde neuronal dense core vesicle transport;GO:1990049//retrograde neuronal dense core vesicle transport
ENSG00000226321	CROCC2	EccDNA00001047											1	Fgr-3	Fgr	ciliary rootlet coiled-coil, rootletin family member 2 [Source:HGNC Symbol;Acc:HGNC:51677]	-	-	-	-	-	-	-
ENSG00000223991	AC104809.1	EccDNA00001047											1	Fgr-3	Fgr	-	-	-	-	-	-	-	-
ENSG00000170373	CST1	EccDNA00001063											1	Fgr-2,Fgr-3,Nor-1,Nor-3,Fgr-1	Fgr,Nor	cystatin SN [Source:HGNC Symbol;Acc:HGNC:2473]	Organismal Systems	Digestive system	ko04970//Salivary secretion	K13897	GO:0005576//extracellular region;GO:0005615//extracellular space	GO:0004869//cysteine-type endopeptidase inhibitor activity;GO:0005515//protein binding;GO:0030414//peptidase inhibitor activity	GO:0001580//detection of chemical stimulus involved in sensory perception of bitter taste;GO:0010466//negative regulation of peptidase activity;GO:0010951//negative regulation of endopeptidase activity
ENSG00000286270	AL591074.2	EccDNA00001063											1	Fgr-2,Fgr-3,Nor-1,Nor-3,Fgr-1	Fgr,Nor	-	-	-	-	-	-	-	-
ENSG00000126005	MMP24OS	EccDNA00001116											1	Nor-1	Nor	MMP24 opposite strand [Source:HGNC Symbol;Acc:HGNC:44421]	-	-	-	-	-	-	-
ENSG00000101000	PROCR	EccDNA00001116											1	Nor-1	Nor	protein C receptor [Source:HGNC Symbol;Acc:HGNC:9452]	Organismal Systems	Immune system	ko04610//Complement and coagulation cascades	K06557	GO:0005576//extracellular region;GO:0005615//extracellular space;GO:0005813//centrosome;GO:0005886//plasma membrane;GO:0005887//integral component of plasma membrane;GO:0005925//focal adhesion;GO:0009986//cell surface;GO:0016020//membrane;GO:0016021//integral component of membrane;GO:0048471//perinuclear region of cytoplasm;GO:0070062//extracellular exosome	GO:0005515//protein binding;GO:0038023//signaling receptor activity	GO:0007596//blood coagulation;GO:0007599//hemostasis;GO:0050819//negative regulation of coagulation
ENSG00000196090	PTPRT	EccDNA00001119											1	Nor-2	Nor	protein tyrosine phosphatase receptor type T [Source:HGNC Symbol;Acc:HGNC:9682]	-	-	-	-	GO:0005886//plasma membrane;GO:0005887//integral component of plasma membrane;GO:0009986//cell surface;GO:0016020//membrane;GO:0016021//integral component of membrane;GO:0098978//glutamatergic synapse;GO:0099061//integral component of postsynaptic density membrane	GO:0004721//phosphoprotein phosphatase activity;GO:0004725//protein tyrosine phosphatase activity;GO:0005001//transmembrane receptor protein tyrosine phosphatase activity;GO:0005515//protein binding;GO:0008013//beta-catenin binding;GO:0016787//hydrolase activity;GO:0016790//thiolester hydrolase activity;GO:0016791//phosphatase activity;GO:0019903//protein phosphatase binding;GO:0042803//protein h…	GO:0006470//protein dephosphorylation;GO:0007155//cell adhesion;GO:0007156//homophilic cell adhesion via plasma membrane adhesion molecules;GO:0007165//signal transduction;GO:0007169//transmembrane receptor protein tyrosine kinase signaling pathway;GO:0016311//dephosphorylation;GO:0030336//negative regulation of cell migration;GO:0035335//peptidyl-tyrosine dephosphorylation;GO:0050807//regulation…
ENSG00000101076	HNF4A	EccDNA00001122											1	Fgr-2	Fgr	hepatocyte nuclear factor 4 alpha [Source:HGNC Symbol;Acc:HGNC:5024]	Environmental Information Processing;Human Diseases	Signal transduction;Endocrine and metabolic diseases	ko04152//AMPK signaling pathway;ko04950//Maturity onset diabetes of the young	K07292;K07292	GO:0000790//nuclear chromatin;GO:0005634//nucleus;GO:0005654//nucleoplasm;GO:0005737//cytoplasm	GO:0000977//RNA polymerase II regulatory region sequence-specific DNA binding;GO:0000978//RNA polymerase II proximal promoter sequence-specific DNA binding;GO:0000981//DNA-binding transcription factor activity, RNA polymerase II-specific;GO:0001102//RNA polymerase II activating transcription factor binding;GO:0001228//DNA-binding transcription activator activity, RNA polymerase II-specific;GO:000…	GO:0003323//type B pancreatic cell development;GO:0006355//regulation of transcription, DNA-templated;GO:0006357//regulation of transcription by RNA polymerase II;GO:0006367//transcription initiation from RNA polymerase II promoter;GO:0006591//ornithine metabolic process;GO:0006629//lipid metabolic process;GO:0006805//xenobiotic metabolic process;GO:0007548//sex differentiation;GO:0007596//blood …
ENSG00000158296	SLC13A3	EccDNA00001125											1	Fgr-1	Fgr	solute carrier family 13 member 3 [Source:HGNC Symbol;Acc:HGNC:14430]	-	-	-	-	GO:0005886//plasma membrane;GO:0016020//membrane;GO:0016021//integral component of membrane;GO:0070062//extracellular exosome	GO:0005215//transporter activity;GO:0015137//citrate transmembrane transporter activity;GO:0015139//alpha-ketoglutarate transmembrane transporter activity;GO:0015141//succinate transmembrane transporter activity;GO:0015293//symporter activity;GO:0015362//high-affinity sodium:dicarboxylate symporter activity;GO:0017153//sodium:dicarboxylate symporter activity;GO:0022857//transmembrane transporter …	GO:0006811//ion transport;GO:0006814//sodium ion transport;GO:0006835//dicarboxylic acid transport;GO:0015742//alpha-ketoglutarate transport;GO:0015746//citrate transport;GO:0055085//transmembrane transport;GO:0071422//succinate transmembrane transport
ENSG00000228340	MIR646HG	EccDNA00001131											1	Nor-2	Nor	-	-	-	-	-	-	-	-
ENSG00000101188	NTSR1	EccDNA00001137											1	Nor-3	Nor	neurotensin receptor 1 [Source:HGNC Symbol;Acc:HGNC:8039]	Environmental Information Processing;Environmental Information Processing	Signaling molecules and interaction;Signal transduction	ko04080//Neuroactive ligand-receptor interaction;ko04020//Calcium signaling pathway	K04211;K04211	GO:0005737//cytoplasm;GO:0005739//mitochondrion;GO:0005783//endoplasmic reticulum;GO:0005794//Golgi apparatus;GO:0005886//plasma membrane;GO:0005887//integral component of plasma membrane;GO:0009898//cytoplasmic side of plasma membrane;GO:0009986//cell surface;GO:0016020//membrane;GO:0016021//integral component of membrane;GO:0030424//axon;GO:0030425//dendrite;GO:0032280//symmetric synapse;GO:004…	GO:0004930//G protein-coupled receptor activity;GO:0005515//protein binding;GO:0016492//G protein-coupled neurotensin receptor activity;GO:0042802//identical protein binding;GO:0042803//protein homodimerization activity;GO:0046982//protein heterodimerization activity;GO:0047485//protein N-terminus binding	GO:0001659//temperature homeostasis;GO:0003085//negative regulation of systemic arterial blood pressure;GO:0003254//regulation of membrane depolarization;GO:0007165//signal transduction;GO:0007186//G protein-coupled receptor signaling pathway;GO:0007218//neuropeptide signaling pathway;GO:0007268//chemical synaptic transmission;GO:0007612//learning;GO:0008344//adult locomotory behavior;GO:0014049/…
ENSG00000101210	EEF1A2	EccDNA00001140											1	Nor-3	Nor	eukaryotic translation elongation factor 1 alpha 2 [Source:HGNC Symbol;Acc:HGNC:3192]	Genetic Information Processing;Human Diseases	Translation;Infectious diseases	ko03013//RNA transport;ko05134//Legionellosis	K03231;K03231	GO:0005737//cytoplasm;GO:0005853//eukaryotic translation elongation factor 1 complex;GO:0043025//neuronal cell body;GO:0045202//synapse;GO:0098574//cytoplasmic side of lysosomal membrane	GO:0000166//nucleotide binding;GO:0003746//translation elongation factor activity;GO:0003924//GTPase activity;GO:0005515//protein binding;GO:0005525//GTP binding;GO:0008135//translation factor activity, RNA binding;GO:0019901//protein kinase binding	GO:0006412//translation;GO:0006414//translational elongation;GO:0010035//response to inorganic substance;GO:0043065//positive regulation of apoptotic process;GO:0051602//response to electrical stimulus;GO:0090218//positive regulation of lipid kinase activity;GO:1904714//regulation of chaperone-mediated autophagy
ENSG00000130584	ZBTB46	EccDNA00001141											1	Fgr-1	Fgr	zinc finger and BTB domain containing 46 [Source:HGNC Symbol;Acc:HGNC:16094]	-	-	-	-	GO:0000790//nuclear chromatin;GO:0005634//nucleus	GO:0000981//DNA-binding transcription factor activity, RNA polymerase II-specific;GO:0003676//nucleic acid binding;GO:0005515//protein binding;GO:0046872//metal ion binding	GO:0006357//regulation of transcription by RNA polymerase II;GO:0030853//negative regulation of granulocyte differentiation;GO:0045650//negative regulation of macrophage differentiation;GO:0045656//negative regulation of monocyte differentiation;GO:2001199//negative regulation of dendritic cell differentiation;GO:2001200//positive regulation of dendritic cell differentiation
ENSG00000101152	DNAJC5	EccDNA00001142											1	Nor-2	Nor	DnaJ heat shock protein family (Hsp40) member C5 [Source:HGNC Symbol;Acc:HGNC:16235]	Genetic Information Processing	Folding, sorting and degradation	ko04141//Protein processing in endoplasmic reticulum	K09525	GO:0005739//mitochondrion;GO:0005765//lysosomal membrane;GO:0005886//plasma membrane;GO:0008021//synaptic vesicle;GO:0016020//membrane;GO:0031594//neuromuscular junction;GO:0035577//azurophil granule membrane;GO:0035579//specific granule membrane;GO:0042470//melanosome;GO:0061202//clathrin-sculpted gamma-aminobutyric acid transport vesicle membrane;GO:0098793//presynapse;GO:0098993//anchored comp…	GO:0005515//protein binding;GO:0043008//ATP-dependent protein binding	GO:0006887//exocytosis;GO:0007269//neurotransmitter secretion;GO:0016079//synaptic vesicle exocytosis;GO:0043312//neutrophil degranulation;GO:0043524//negative regulation of neuron apoptotic process;GO:0045055//regulated exocytosis;GO:0061077//chaperone-mediated protein folding;GO:0098693//regulation of synaptic vesicle cycle
ENSG00000196700	ZNF512B	EccDNA00001143											1	Nor-3	Nor	zinc finger protein 512B [Source:HGNC Symbol;Acc:HGNC:29212]	-	-	-	-	GO:0005634//nucleus	GO:0003676//nucleic acid binding;GO:0003677//DNA binding;GO:0005515//protein binding;GO:0046872//metal ion binding	-
ENSG00000203880	PCMTD2	EccDNA00001144											1	Fgr-1	Fgr	protein-L-isoaspartate (D-aspartate) O-methyltransferase domain containing 2 [Source:HGNC Symbol;Acc:HGNC:15882]	-	-	-	-	GO:0005737//cytoplasm	GO:0004719//protein-L-isoaspartate (D-aspartate) O-methyltransferase activity	GO:0006464//cellular protein modification process;GO:0006479//protein methylation;GO:0032259//methylation
ENSG00000154645	CHODL	EccDNA00001146											1	Nor-2	Nor	chondrolectin [Source:HGNC Symbol;Acc:HGNC:17807]	-	-	-	-	GO:0005737//cytoplasm;GO:0005783//endoplasmic reticulum;GO:0005789//endoplasmic reticulum membrane;GO:0016020//membrane;GO:0016021//integral component of membrane;GO:0048471//perinuclear region of cytoplasm	GO:0030246//carbohydrate binding	GO:0007399//nervous system development;GO:0007517//muscle organ development;GO:0010975//regulation of neuron projection development;GO:0050772//positive regulation of axonogenesis
ENSG00000227330	AF130417.1	EccDNA00001146											1	Nor-2	Nor	-	-	-	-	-	-	-	-
ENSG00000222042	AP001341.1	EccDNA00001148											1	Fgr-3	Fgr	-	-	-	-	-	-	-	-
ENSG00000159086	PAXBP1	EccDNA00001155											1	Fgr-3	Fgr	PAX3 and PAX7 binding protein 1 [Source:HGNC Symbol;Acc:HGNC:13579]	-	-	-	-	GO:0005634//nucleus;GO:0005829//cytosol	GO:0000978//RNA polymerase II proximal promoter sequence-specific DNA binding;GO:0003677//DNA binding;GO:0003700//DNA-binding transcription factor activity;GO:0008134//transcription factor binding	GO:0000122//negative regulation of transcription by RNA polymerase II;GO:0006355//regulation of transcription, DNA-templated;GO:0007517//muscle organ development;GO:0014842//regulation of skeletal muscle satellite cell proliferation;GO:0031062//positive regulation of histone methylation;GO:0045944//positive regulation of transcription by RNA polymerase II;GO:2000288//positive regulation of myobla…
ENSG00000205930	C21orf62-AS1	EccDNA00001155											1	Fgr-3	Fgr	-	-	-	-	-	-	-	-
ENSG00000159216	RUNX1	EccDNA00001156											1	Nor-2	Nor	RUNX family transcription factor 1 [Source:HGNC Symbol;Acc:HGNC:10471]	Human Diseases;Human Diseases;Cellular Processes;Organismal Systems;Human Diseases;Human Diseases	Cancers;Cancers;Cellular community - eukaryotes;Immune system;Cancers;Cancers	ko05200//Pathways in cancer;ko05202//Transcriptional misregulation in cancers;ko04530//Tight junction;ko04659//Th17 cell differentiation;ko05220//Chronic myeloid leukemia;ko05221//Acute myeloid leukemia	K08367;K08367;K08367;K08367;K08367;K08367	GO:0000790//nuclear chromatin;GO:0005634//nucleus;GO:0005654//nucleoplasm;GO:0005829//cytosol;GO:0016513//core-binding factor complex;GO:0043231//intracellular membrane-bounded organelle	GO:0000977//RNA polymerase II regulatory region sequence-specific DNA binding;GO:0000978//RNA polymerase II proximal promoter sequence-specific DNA binding;GO:0000981//DNA-binding transcription factor activity, RNA polymerase II-specific;GO:0001228//DNA-binding transcription activator activity, RNA polymerase II-specific;GO:0003677//DNA binding;GO:0003700//DNA-binding transcription factor activit…	GO:0000122//negative regulation of transcription by RNA polymerase II;GO:0001959//regulation of cytokine-mediated signaling pathway;GO:0002062//chondrocyte differentiation;GO:0006355//regulation of transcription, DNA-templated;GO:0010629//negative regulation of gene expression;GO:0030097//hemopoiesis;GO:0030111//regulation of Wnt signaling pathway;GO:0030182//neuron differentiation;GO:0030854//po…
ENSG00000157551	KCNJ15	EccDNA00001157											1	Nor-1	Nor	potassium voltage-gated channel subfamily J member 15 [Source:HGNC Symbol;Acc:HGNC:6261]	Organismal Systems	Digestive system	ko04971//Gastric acid secretion	K05008	GO:0005886//plasma membrane;GO:0005887//integral component of plasma membrane;GO:0016020//membrane;GO:0016021//integral component of membrane	GO:0005242//inward rectifier potassium channel activity;GO:0005244//voltage-gated ion channel activity;GO:0005515//protein binding	GO:0006811//ion transport;GO:0006813//potassium ion transport;GO:0034220//ion transmembrane transport;GO:0034765//regulation of ion transmembrane transport;GO:0071805//potassium ion transmembrane transport;GO:1990573//potassium ion import across plasma membrane
ENSG00000160207	HSF2BP	EccDNA00001159											1	Nor-1,Fgr-3	Nor,Fgr	heat shock transcription factor 2 binding protein [Source:HGNC Symbol;Acc:HGNC:5226]	-	-	-	-	GO:0005737//cytoplasm;GO:0005829//cytosol	GO:0005515//protein binding	GO:0006366//transcription by RNA polymerase II;GO:0007283//spermatogenesis
ENSG00000173638	SLC19A1	EccDNA00001166											1	Nor-2	Nor	solute carrier family 19 member 1 [Source:HGNC Symbol;Acc:HGNC:10937]	Human Diseases;Organismal Systems	Drug resistance;Digestive system	ko01523//Antifolate resistance;ko04977//Vitamin digestion and absorption	K14609;K14609	GO:0005886//plasma membrane;GO:0005887//integral component of plasma membrane;GO:0016020//membrane;GO:0016021//integral component of membrane;GO:0016323//basolateral plasma membrane;GO:0016324//apical plasma membrane	GO:0005542//folic acid binding;GO:0008517//folic acid transmembrane transporter activity;GO:0008518//folate:anion antiporter activity;GO:0015297//antiporter activity;GO:0015350//methotrexate transmembrane transporter activity;GO:0061507//cyclic-GMP-AMP binding;GO:0090482//vitamin transmembrane transporter activity	GO:0015884//folic acid transport;GO:0035461//vitamin transmembrane transport;GO:0046655//folic acid metabolic process;GO:0051180//vitamin transport;GO:0051958//methotrexate transport;GO:0055085//transmembrane transport;GO:0098838//folate transmembrane transport;GO:1904447//folate import across plasma membrane
ENSG00000183570	PCBP3	EccDNA00001167											1	Fgr-3	Fgr	poly(rC) binding protein 3 [Source:HGNC Symbol;Acc:HGNC:8651]	-	-	-	-	GO:0005634//nucleus;GO:0005737//cytoplasm;GO:0005829//cytosol;GO:0070062//extracellular exosome	GO:0001227//DNA-binding transcription repressor activity, RNA polymerase II-specific;GO:0003676//nucleic acid binding;GO:0003677//DNA binding;GO:0003690//double-stranded DNA binding;GO:0003723//RNA binding;GO:1990829//C-rich single-stranded DNA binding	GO:0000122//negative regulation of transcription by RNA polymerase II;GO:0016071//mRNA metabolic process
ENSG00000142156	COL6A1	EccDNA00001168											1	Nor-1	Nor	collagen type VI alpha 1 chain [Source:HGNC Symbol;Acc:HGNC:2211]	Environmental Information Processing;Human Diseases;Cellular Processes;Organismal Systems;Environmental Information Processing	Signal transduction;Infectious diseases;Cellular community - eukaryotes;Digestive system;Signaling molecules and interaction	ko04151//PI3K-Akt signaling pathway;ko05165//Human papillomavirus infection;ko04510//Focal adhesion;ko04974//Protein digestion and absorption;ko04512//ECM-receptor interaction	K06238;K06238;K06238;K06238;K06238	GO:0005576//extracellular region;GO:0005581//collagen trimer;GO:0005589//collagen type VI trimer;GO:0005615//extracellular space;GO:0005765//lysosomal membrane;GO:0005788//endoplasmic reticulum lumen;GO:0016020//membrane;GO:0031012//extracellular matrix;GO:0032991//protein-containing complex;GO:0042383//sarcolemma;GO:0062023//collagen-containing extracellular matrix;GO:0070062//extracellular exos…	GO:0005518//collagen binding;GO:0030020//extracellular matrix structural constituent conferring tensile strength;GO:0048407//platelet-derived growth factor binding	GO:0001649//osteoblast differentiation;GO:0003429//growth plate cartilage chondrocyte morphogenesis;GO:0007155//cell adhesion;GO:0030198//extracellular matrix organization;GO:0035987//endodermal cell differentiation;GO:0071230//cellular response to amino acid stimulus
ENSG00000227438	AP001471.1	EccDNA00001169											1	Nor-3	Nor	-	-	-	-	-	-	-	-
ENSG00000069998	HDHD5	EccDNA00001176											1	Fgr-2	Fgr	haloacid dehalogenase like hydrolase domain containing 5 [Source:HGNC Symbol;Acc:HGNC:1843]	-	-	-	-	GO:0005739//mitochondrion	-	GO:0046474//glycerophospholipid biosynthetic process
ENSG00000276095	FAM230F	EccDNA00001178											1	Nor-3	Nor	-	-	-	-	-	-	-	-
ENSG00000070371	CLTCL1	EccDNA00001179											1	Nor-1	Nor	clathrin heavy chain like 1 [Source:HGNC Symbol;Acc:HGNC:2093]	Cellular Processes;Human Diseases;Cellular Processes;Human Diseases;Organismal Systems;Organismal Systems	Transport and catabolism;Neurodegenerative diseases;Transport and catabolism;Infectious diseases;Nervous system;Excretory system	ko04144//Endocytosis;ko05016//Huntington disease;ko04142//Lysosome;ko05100//Bacterial invasion of epithelial cells;ko04721//Synaptic vesicle cycle;ko04961//Endocrine and other factor-regulated calcium reabsorption	K04646;K04646;K04646;K04646;K04646;K04646	GO:0005623//cell;GO:0005770//late endosome;GO:0005802//trans-Golgi network;GO:0005819//spindle;GO:0005829//cytosol;GO:0005905//clathrin-coated pit;GO:0016020//membrane;GO:0030130//clathrin coat of trans-Golgi network vesicle;GO:0030132//clathrin coat of coated pit;GO:0030135//coated vesicle;GO:0030136//clathrin-coated vesicle;GO:0030659//cytoplasmic vesicle membrane;GO:0031410//cytoplasmic vesicl…	GO:0005198//structural molecule activity;GO:0005515//protein binding;GO:0032051//clathrin light chain binding	GO:0000278//mitotic cell cycle;GO:0006886//intracellular protein transport;GO:0006898//receptor-mediated endocytosis;GO:0009653//anatomical structure morphogenesis;GO:0016192//vesicle-mediated transport;GO:0042147//retrograde transport, endosome to Golgi;GO:0046326//positive regulation of glucose import;GO:0048268//clathrin coat assembly;GO:0061024//membrane organization
ENSG00000100109	TFIP11	EccDNA00001181											1	Nor-1	Nor	tuftelin interacting protein 11 [Source:HGNC Symbol;Acc:HGNC:17165]	-	-	-	-	GO:0000784//nuclear chromosome, telomeric region;GO:0005634//nucleus;GO:0005654//nucleoplasm;GO:0005681//spliceosomal complex;GO:0005730//nucleolus;GO:0005737//cytoplasm;GO:0016607//nuclear speck;GO:0031012//extracellular matrix;GO:0071008//U2-type post-mRNA release spliceosomal complex;GO:0071013//catalytic step 2 spliceosome	GO:0003676//nucleic acid binding;GO:0005515//protein binding	GO:0000390//spliceosomal complex disassembly;GO:0000398//mRNA splicing, via spliceosome;GO:0006396//RNA processing;GO:0006397//mRNA processing;GO:0008380//RNA splicing;GO:0031214//biomineral tissue development;GO:0031333//negative regulation of protein complex assembly;GO:0031848//protection from non-homologous end joining at telomere;GO:0032091//negative regulation of protein binding;GO:1904876/…
ENSG00000100104	SRRD	EccDNA00001181											1	Nor-1	Nor	SRR1 domain containing [Source:HGNC Symbol;Acc:HGNC:33910]	-	-	-	-	GO:0005634//nucleus;GO:0005737//cytoplasm	-	GO:0006783//heme biosynthetic process;GO:0007017//microtubule-based process;GO:0007623//circadian rhythm;GO:0042752//regulation of circadian rhythm;GO:0048511//rhythmic process;GO:0070453//regulation of heme biosynthetic process
ENSG00000100285	NEFH	EccDNA00001183											1	Nor-2	Nor	neurofilament heavy [Source:HGNC Symbol;Acc:HGNC:7737]	Human Diseases	Neurodegenerative diseases	ko05014//Amyotrophic lateral sclerosis (ALS)	K04574	GO:0005737//cytoplasm;GO:0005856//cytoskeleton;GO:0005882//intermediate filament;GO:0005883//neurofilament;GO:0014069//postsynaptic density;GO:0030424//axon;GO:0097418//neurofibrillary tangle;GO:0098685//Schaffer collateral - CA1 synapse;GO:0099160//postsynaptic intermediate filament cytoskeleton	GO:0005200//structural constituent of cytoskeleton;GO:0008017//microtubule binding;GO:0019894//kinesin binding;GO:0019901//protein kinase binding;GO:0030674//protein binding, bridging;GO:0070840//dynein complex binding;GO:0099184//structural constituent of postsynaptic intermediate filament cytoskeleton	GO:0000226//microtubule cytoskeleton organization;GO:0007409//axonogenesis;GO:0030031//cell projection assembly;GO:0033693//neurofilament bundle assembly;GO:0045104//intermediate filament cytoskeleton organization;GO:0045110//intermediate filament bundle assembly;GO:0048936//peripheral nervous system neuron axonogenesis;GO:0060052//neurofilament cytoskeleton organization;GO:0061564//axon developm…
ENSG00000185666	SYN3	EccDNA00001186											1	Fgr-1	Fgr	synapsin III [Source:HGNC Symbol;Acc:HGNC:11496]	-	-	-	-	GO:0008021//synaptic vesicle;GO:0014069//postsynaptic density;GO:0016020//membrane;GO:0030054//cell junction;GO:0030672//synaptic vesicle membrane;GO:0031410//cytoplasmic vesicle;GO:0045202//synapse;GO:0098793//presynapse;GO:0098978//glutamatergic synapse	GO:0000166//nucleotide binding;GO:0005524//ATP binding	GO:0007269//neurotransmitter secretion;GO:0032228//regulation of synaptic transmission, GABAergic;GO:0097091//synaptic vesicle clustering;GO:0099504//synaptic vesicle cycle
[truncated: 277 more rows]
