# Supplementary material for: Identification and Characterization of Extrachromosomal Circular DNA in Human Placentas With Fetal Growth Restriction
Source: Front Immunol. 2021 Dec 21;12:780779. doi: 10.3389/fimmu.2021.780779 (PMC8724250; doi:10.3389/fimmu.2021.780779)
Supplement: Supplementary file 2 [file DataSheet_1.zip › Supplementary data9b- ecDNA overlap Gene.xls]

Gene_id	Symbol	eccDNA_id			numbers	sample	group	Description	KEGG_A_class	KEGG_B_class	Pathway	K_ID	GO Component	GO Function	GO Process
ENSG00000211893	IGHG2	EcDNA00000024	EcDNA00000025	EcDNA00000026	3	Nor-2,Fgr-3,Nor-3,Fgr-2,Fgr-1,Nor-1	Nor,Fgr	immunoglobulin heavy constant gamma 2 (G2m marker) [Source:HGNC Symbol;Acc:HGNC:5526]	-	-	-	-	GO:0005576//extracellular region;GO:0005615//extracellular space;GO:0005886//plasma membrane;GO:0009897//external side of plasma membrane;GO:0016020//membrane;GO:0016021//integral component of membrane;GO:0019814//immunoglobulin complex;GO:0042571//immunoglobulin complex, circulating;GO:0070062//extracellular exosome;GO:0072562//blood microparticle	GO:0003823//antigen binding;GO:0005515//protein binding;GO:0034987//immunoglobulin receptor binding	GO:0002250//adaptive immune response;GO:0002376//immune system process;GO:0006910//phagocytosis, recognition;GO:0006911//phagocytosis, engulfment;GO:0006956//complement activation;GO:0006958//complement activation, classical pathway;GO:0030449//regulation of complement activation;GO:0038096//Fc-gamma receptor signaling pathway involved in phagocytosis;GO:0042742//defense response to bacterium;GO:…
ENSG00000253364	COPDA1	EcDNA00000024	EcDNA00000025	EcDNA00000026	3	Nor-2,Fgr-3,Nor-3,Fgr-2,Fgr-1,Nor-1	Nor,Fgr	-	-	-	-	-	-	-	-
ENSG00000211895	IGHA1	EcDNA00000024	EcDNA00000025	EcDNA00000026	3	Nor-2,Fgr-3,Nor-3,Fgr-2,Fgr-1,Nor-1	Nor,Fgr	immunoglobulin heavy constant alpha 1 [Source:HGNC Symbol;Acc:HGNC:5478]	-	-	-	-	GO:0005576//extracellular region;GO:0005615//extracellular space;GO:0005886//plasma membrane;GO:0009897//external side of plasma membrane;GO:0016020//membrane;GO:0019814//immunoglobulin complex;GO:0042571//immunoglobulin complex, circulating;GO:0070062//extracellular exosome;GO:0071748//monomeric IgA immunoglobulin complex;GO:0071751//secretory IgA immunoglobulin complex;GO:0071752//secretory dim…	GO:0003823//antigen binding;GO:0034987//immunoglobulin receptor binding	GO:0001895//retina homeostasis;GO:0002250//adaptive immune response;GO:0002376//immune system process;GO:0003094//glomerular filtration;GO:0006898//receptor-mediated endocytosis;GO:0006910//phagocytosis, recognition;GO:0006911//phagocytosis, engulfment;GO:0006955//immune response;GO:0006958//complement activation, classical pathway;GO:0018298//protein-chromophore linkage;GO:0019731//antibacterial…
ENSG00000285544	AC115220.2	EcDNA00000172	EcDNA00000178	EcDNA00000179	3	Fgr-3,Nor-1,Fgr-1,Nor-3	Fgr,Nor	-	-	-	-	-	-	-	-
ENSG00000229881	AC091685.1	EcDNA00000172	EcDNA00000178	EcDNA00000179	3	Fgr-3,Nor-1,Fgr-1,Nor-3	Fgr,Nor	-	-	-	-	-	-	-	-
ENSG00000223614	ZNF735	EcDNA00000172	EcDNA00000178	EcDNA00000179	3	Fgr-3,Nor-1,Fgr-1,Nor-3	Fgr,Nor	zinc finger protein 735 [Source:HGNC Symbol;Acc:HGNC:32466]	-	-	-	-	GO:0005622//intracellular;GO:0005634//nucleus	GO:0003676//nucleic acid binding;GO:0003677//DNA binding;GO:0046872//metal ion binding	GO:0006355//regulation of transcription, DNA-templated
ENSG00000224458	GUSBP6	EcDNA00000172	EcDNA00000178	EcDNA00000179	3	Fgr-3,Nor-1,Fgr-1,Nor-3	Fgr,Nor	-	-	-	-	-	-	-	-
ENSG00000164669	INTS4P1	EcDNA00000178	EcDNA00000180	EcDNA00000181	3	Nor-1,Fgr-1,Nor-3,Nor-2,Fgr-2,Fgr-3	Nor,Fgr	-	-	-	-	-	-	-	-
ENSG00000146757	ZNF92	EcDNA00000178	EcDNA00000180	EcDNA00000181	3	Nor-1,Fgr-1,Nor-3,Nor-2,Fgr-2,Fgr-3	Nor,Fgr	zinc finger protein 92 [Source:HGNC Symbol;Acc:HGNC:13168]	-	-	-	-	GO:0005622//intracellular;GO:0005634//nucleus	GO:0003676//nucleic acid binding;GO:0003677//DNA binding;GO:0003700//DNA-binding transcription factor activity;GO:0008270//zinc ion binding;GO:0046872//metal ion binding	GO:0006355//regulation of transcription, DNA-templated
ENSG00000154710	RABGEF1	EcDNA00000178	EcDNA00000182	EcDNA00000183	3	Nor-1,Fgr-1,Nor-3,Nor-2,Fgr-2,Fgr-3	Nor,Fgr	RAB guanine nucleotide exchange factor 1 [Source:HGNC Symbol;Acc:HGNC:17676]	-	-	-	-	GO:0005730//nucleolus;GO:0005737//cytoplasm;GO:0005768//endosome;GO:0005769//early endosome;GO:0005829//cytosol;GO:0031901//early endosome membrane;GO:0055037//recycling endosome	GO:0003677//DNA binding;GO:0005515//protein binding;GO:0008270//zinc ion binding;GO:0017112//Rab guanyl-nucleotide exchange factor activity;GO:0017137//Rab GTPase binding;GO:0046872//metal ion binding	GO:0006612//protein targeting to membrane;GO:0006897//endocytosis;GO:0015031//protein transport;GO:0016567//protein ubiquitination
ENSG00000230583	GTF2IRD1P1	EcDNA00000178	EcDNA00000182	EcDNA00000183	3	Nor-1,Fgr-1,Nor-3,Nor-2,Fgr-2,Fgr-3	Nor,Fgr	-	-	-	-	-	-	-	-
ENSG00000272693	AC073107.1	EcDNA00000178	EcDNA00000180	EcDNA00000181	3	Nor-1,Fgr-1,Nor-3,Nor-2,Fgr-2,Fgr-3	Nor,Fgr	-	-	-	-	-	-	-	-
ENSG00000273142	LINC02604	EcDNA00000178	EcDNA00000182	EcDNA00000183	3	Nor-1,Fgr-1,Nor-3,Nor-2,Fgr-2,Fgr-3	Nor,Fgr	-	-	-	-	-	-	-	-
ENSG00000282381	AC104073.4	EcDNA00000178	EcDNA00000180	EcDNA00000181	3	Nor-1,Fgr-1,Nor-3,Nor-2,Fgr-2,Fgr-3	Nor,Fgr	-	-	-	-	-	-	-	-
ENSG00000273448	AC006480.2	EcDNA00000178	EcDNA00000182	EcDNA00000183	3	Nor-1,Fgr-1,Nor-3,Nor-2,Fgr-2,Fgr-3	Nor,Fgr	-	-	-	-	-	-	-	-
ENSG00000238124	AC114501.3	EcDNA00000178	EcDNA00000180	EcDNA00000181	3	Nor-1,Fgr-1,Nor-3,Nor-2,Fgr-2,Fgr-3	Nor,Fgr	-	-	-	-	-	-	-	-
ENSG00000272831	AC027644.3	EcDNA00000178	EcDNA00000182	EcDNA00000183	3	Nor-1,Fgr-1,Nor-3,Nor-2,Fgr-2,Fgr-3	Nor,Fgr	-	-	-	-	-	-	-	-
ENSG00000106609	TMEM248	EcDNA00000178	EcDNA00000182	EcDNA00000183	3	Nor-1,Fgr-1,Nor-3,Nor-2,Fgr-2,Fgr-3	Nor,Fgr	transmembrane protein 248 [Source:HGNC Symbol;Acc:HGNC:25476]	-	-	-	-	GO:0016020//membrane;GO:0016021//integral component of membrane	GO:0005515//protein binding	-
ENSG00000106610	STAG3L4	EcDNA00000178	EcDNA00000182	EcDNA00000183	3	Nor-1,Fgr-1,Nor-3,Nor-2,Fgr-2,Fgr-3	Nor,Fgr	-	-	-	-	-	-	-	-
ENSG00000067601	PMS2P4	EcDNA00000178	EcDNA00000182	EcDNA00000183	3	Nor-1,Fgr-1,Nor-3,Nor-2,Fgr-2,Fgr-3	Nor,Fgr	-	-	-	-	-	-	-	-
ENSG00000230358	SPDYE21P	EcDNA00000178	EcDNA00000182	EcDNA00000183	3	Nor-1,Fgr-1,Nor-3,Nor-2,Fgr-2,Fgr-3	Nor,Fgr	speedy/RINGO cell cycle regulator family member E21, pseudogene [Source:HGNC Symbol;Acc:HGNC:51517]	-	-	-	-	-	-	-
ENSG00000228409	CCT6P1	EcDNA00000178	EcDNA00000180	EcDNA00000181	3	Nor-1,Fgr-1,Nor-3,Nor-2,Fgr-2,Fgr-3	Nor,Fgr	-	-	-	-	-	-	-	-
ENSG00000284461	AC027644.4	EcDNA00000178	EcDNA00000182	EcDNA00000183	3	Nor-1,Fgr-1,Nor-3,Nor-2,Fgr-2,Fgr-3	Nor,Fgr	novel transcript	-	-	-	-	-	GO:0003677//DNA binding;GO:0008270//zinc ion binding	-
ENSG00000273024	INTS4P2	EcDNA00000178	EcDNA00000180	EcDNA00000181	3	Nor-1,Fgr-1,Nor-3,Nor-2,Fgr-2,Fgr-3	Nor,Fgr	-	-	-	-	-	-	-	-
ENSG00000233423	AC005482.1	EcDNA00000178	EcDNA00000182	EcDNA00000183	3	Nor-1,Fgr-1,Nor-3,Nor-2,Fgr-2,Fgr-3	Nor,Fgr	-	-	-	-	-	-	-	-
ENSG00000126524	SBDS	EcDNA00000178	EcDNA00000182	EcDNA00000183	3	Nor-1,Fgr-1,Nor-3,Nor-2,Fgr-2,Fgr-3	Nor,Fgr	SBDS ribosome maturation factor [Source:HGNC Symbol;Acc:HGNC:19440]	Genetic Information Processing	Translation	ko03008//Ribosome biogenesis in eukaryotes	K14574	GO:0000922//spindle pole;GO:0005634//nucleus;GO:0005654//nucleoplasm;GO:0005730//nucleolus;GO:0005737//cytoplasm;GO:0005819//spindle;GO:0005829//cytosol;GO:0005856//cytoskeleton	GO:0003723//RNA binding;GO:0005515//protein binding;GO:0008017//microtubule binding;GO:0019843//rRNA binding;GO:0043022//ribosome binding	GO:0001833//inner cell mass cell proliferation;GO:0006364//rRNA processing;GO:0007052//mitotic spindle organization;GO:0008283//cell proliferation;GO:0030282//bone mineralization;GO:0030595//leukocyte chemotaxis;GO:0042254//ribosome biogenesis;GO:0042256//mature ribosome assembly;GO:0048539//bone marrow development
ENSG00000198874	TYW1	EcDNA00000178	EcDNA00000182	EcDNA00000183	3	Nor-1,Fgr-1,Nor-3,Nor-2,Fgr-2,Fgr-3	Nor,Fgr	tRNA-yW synthesizing protein 1 homolog [Source:HGNC Symbol;Acc:HGNC:25598]	-	-	-	-	GO:0016020//membrane;GO:0016021//integral component of membrane	GO:0000166//nucleotide binding;GO:0003824//catalytic activity;GO:0010181//FMN binding;GO:0016829//lyase activity;GO:0046872//metal ion binding;GO:0051536//iron-sulfur cluster binding;GO:0051539//4 iron, 4 sulfur cluster binding;GO:0102521//tRNA-4-demethylwyosine synthase activity	GO:0008033//tRNA processing;GO:0055114//oxidation-reduction process
ENSG00000254987	AP002989.1	EcDNA00000011	EcDNA00000012		2	Nor-1,Fgr-3	Nor,Fgr	-	-	-	-	-	-	-	-
ENSG00000285878	AP002961.1	EcDNA00000011	EcDNA00000012		2	Nor-1,Fgr-3	Nor,Fgr	-	-	-	-	-	-	-	-
ENSG00000187240	DYNC2H1	EcDNA00000011	EcDNA00000012		2	Nor-1,Fgr-3	Nor,Fgr	dynein cytoplasmic 2 heavy chain 1 [Source:HGNC Symbol;Acc:HGNC:2962]	Cellular Processes;Human Diseases;Organismal Systems	Transport and catabolism;Infectious diseases;Excretory system	ko04145//Phagosome;ko05132//Salmonella infection;ko04962//Vasopressin-regulated water reabsorption	K10414;K10414;K10414	GO:0005737//cytoplasm;GO:0005794//Golgi apparatus;GO:0005856//cytoskeleton;GO:0005868//cytoplasmic dynein complex;GO:0005874//microtubule;GO:0005886//plasma membrane;GO:0005929//cilium;GO:0005930//axoneme;GO:0016020//membrane;GO:0030286//dynein complex;GO:0031514//motile cilium;GO:0042995//cell projection;GO:0045177//apical part of cell;GO:0070062//extracellular exosome;GO:0097542//ciliary tip	GO:0000166//nucleotide binding;GO:0003774//motor activity;GO:0003777//microtubule motor activity;GO:0005524//ATP binding;GO:0008569//ATP-dependent microtubule motor activity, minus-end-directed;GO:0045505//dynein intermediate chain binding;GO:0051959//dynein light intermediate chain binding	GO:0007018//microtubule-based movement;GO:0007030//Golgi organization;GO:0007275//multicellular organism development;GO:0007368//determination of left/right symmetry;GO:0007507//heart development;GO:0009953//dorsal/ventral pattern formation;GO:0016485//protein processing;GO:0021522//spinal cord motor neuron differentiation;GO:0030030//cell projection organization;GO:0030182//neuron differentiatio…
ENSG00000255548	AP003043.1	EcDNA00000011	EcDNA00000012		2	Nor-1,Fgr-3	Nor,Fgr	-	-	-	-	-	-	-	-
ENSG00000170967	DDI1	EcDNA00000011	EcDNA00000012		2	Nor-1,Fgr-3	Nor,Fgr	DNA damage inducible 1 homolog 1 [Source:HGNC Symbol;Acc:HGNC:18961]	-	-	-	-	-	GO:0004190//aspartic-type endopeptidase activity;GO:0005515//protein binding;GO:0008233//peptidase activity;GO:0016787//hydrolase activity	GO:0006508//proteolysis;GO:0010498//proteasomal protein catabolic process;GO:0031647//regulation of protein stability;GO:0072711//cellular response to hydroxyurea;GO:0097752//regulation of DNA stability
ENSG00000170962	PDGFD	EcDNA00000011	EcDNA00000012		2	Nor-1,Fgr-3	Nor,Fgr	platelet derived growth factor D [Source:HGNC Symbol;Acc:HGNC:30620]	Environmental Information Processing;Environmental Information Processing;Environmental Information Processing;Cellular Processes;Environmental Information Processing;Cellular Processes;Environmental Information Processing;Human Diseases;Human Diseases;Cellular Processes;Human Diseases;Human Diseases	Signal transduction;Signal transduction;Signal transduction;Cell motility;Signal transduction;Cellular community - eukaryotes;Signal transduction;Cancers;Cancers;Cellular community - eukaryotes;Drug resistance;Cancers	ko04151//PI3K-Akt signaling pathway;ko04010//MAPK signaling pathway;ko04014//Ras signaling pathway;ko04810//Regulation of actin cytoskeleton;ko04015//Rap1 signaling pathway;ko04510//Focal adhesion;ko04072//Phospholipase D signaling pathway;ko05231//Choline metabolism in cancer;ko05215//Prostate cancer;ko04540//Gap junction;ko01521//EGFR tyrosine kinase inhibitor resistance;ko05218//Melanoma	K05450;K05450;K05450;K05450;K05450;K05450;K05450;K05450;K05450;K05450;K05450;K05450	GO:0000139//Golgi membrane;GO:0005576//extracellular region;GO:0005615//extracellular space;GO:0005788//endoplasmic reticulum lumen;GO:0016020//membrane	GO:0005161//platelet-derived growth factor receptor binding;GO:0008083//growth factor activity	GO:0007275//multicellular organism development;GO:0008284//positive regulation of cell proliferation;GO:0014068//positive regulation of phosphatidylinositol 3-kinase signaling;GO:0030335//positive regulation of cell migration;GO:0031954//positive regulation of protein autophosphorylation;GO:0036120//cellular response to platelet-derived growth factor stimulus;GO:0043406//positive regulation of MA…
ENSG00000211892	IGHG4	EcDNA00000024	EcDNA00000025		2	Nor-2,Fgr-3,Nor-3,Fgr-2,Fgr-1,Nor-1	Nor,Fgr	immunoglobulin heavy constant gamma 4 (G4m marker) [Source:HGNC Symbol;Acc:HGNC:5528]	-	-	-	-	GO:0005576//extracellular region;GO:0005615//extracellular space;GO:0005886//plasma membrane;GO:0009897//external side of plasma membrane;GO:0016020//membrane;GO:0016021//integral component of membrane;GO:0019814//immunoglobulin complex;GO:0042571//immunoglobulin complex, circulating;GO:0070062//extracellular exosome;GO:0072562//blood microparticle	GO:0003823//antigen binding;GO:0034987//immunoglobulin receptor binding	GO:0002250//adaptive immune response;GO:0002376//immune system process;GO:0006910//phagocytosis, recognition;GO:0006911//phagocytosis, engulfment;GO:0006956//complement activation;GO:0006958//complement activation, classical pathway;GO:0019221//cytokine-mediated signaling pathway;GO:0030449//regulation of complement activation;GO:0038096//Fc-gamma receptor signaling pathway involved in phagocytos…
ENSG00000211896	IGHG1	EcDNA00000025	EcDNA00000026		2	Fgr-3,Nor-2,Nor-3,Fgr-2,Fgr-1,Nor-1	Fgr,Nor	immunoglobulin heavy constant gamma 1 (G1m marker) [Source:HGNC Symbol;Acc:HGNC:5525]	-	-	-	-	GO:0005576//extracellular region;GO:0005615//extracellular space;GO:0005886//plasma membrane;GO:0009897//external side of plasma membrane;GO:0016020//membrane;GO:0016021//integral component of membrane;GO:0019814//immunoglobulin complex;GO:0042571//immunoglobulin complex, circulating;GO:0070062//extracellular exosome;GO:0072562//blood microparticle	GO:0003823//antigen binding;GO:0005515//protein binding;GO:0034987//immunoglobulin receptor binding	GO:0002250//adaptive immune response;GO:0002376//immune system process;GO:0006910//phagocytosis, recognition;GO:0006911//phagocytosis, engulfment;GO:0006956//complement activation;GO:0006958//complement activation, classical pathway;GO:0019221//cytokine-mediated signaling pathway;GO:0030449//regulation of complement activation;GO:0038096//Fc-gamma receptor signaling pathway involved in phagocytos…
ENSG00000186153	WWOX	EcDNA00000035	EcDNA00000036		2	Fgr-3,Fgr-1	Fgr	WW domain containing oxidoreductase [Source:HGNC Symbol;Acc:HGNC:12799]	-	-	-	-	GO:0005634//nucleus;GO:0005737//cytoplasm;GO:0005739//mitochondrion;GO:0005794//Golgi apparatus;GO:0005829//cytosol;GO:0005886//plasma membrane;GO:0005902//microvillus;GO:0090575//RNA polymerase II transcription factor complex	GO:0003713//transcription coactivator activity;GO:0005515//protein binding;GO:0016491//oxidoreductase activity;GO:0019899//enzyme binding;GO:0046983//protein dimerization activity;GO:0048037//cofactor binding;GO:0050662//coenzyme binding	GO:0000122//negative regulation of transcription by RNA polymerase II;GO:0001649//osteoblast differentiation;GO:0006915//apoptotic process;GO:0008202//steroid metabolic process;GO:0016055//Wnt signaling pathway;GO:0030178//negative regulation of Wnt signaling pathway;GO:0045944//positive regulation of transcription by RNA polymerase II;GO:0048705//skeletal system morphogenesis;GO:0055114//oxidati…
ENSG00000276007	AC079414.3	EcDNA00000035	EcDNA00000036		2	Fgr-3,Fgr-1	Fgr	-	-	-	-	-	-	-	-
ENSG00000260969	WWOX-AS1	EcDNA00000035	EcDNA00000036		2	Fgr-3,Fgr-1	Fgr	-	-	-	-	-	-	-	-
ENSG00000260733	AC046158.1	EcDNA00000035	EcDNA00000036		2	Fgr-3,Fgr-1	Fgr	-	-	-	-	-	-	-	-
ENSG00000287106	AC106743.1	EcDNA00000035	EcDNA00000036		2	Fgr-3,Fgr-1	Fgr	-	-	-	-	-	-	-	-
ENSG00000263609	LINC02002	EcDNA00000037	EcDNA00000038		2	Nor-3,Nor-3,Fgr-1,Fgr-2,Fgr-1,Nor-3,Nor-1,Fgr-2,Fgr-3,Nor-2,Nor-3,Nor-3,Fgr-1,Fgr-2,Fgr-2,Fgr-2,Fgr-3,Fgr-2,Fgr-2,Nor-2,Fgr-3,Fgr-2,Fgr-1	Nor,Fgr	-	-	-	-	-	-	-	-
ENSG00000263563	UBBP4	EcDNA00000037	EcDNA00000038		2	Nor-3,Nor-3,Fgr-1,Fgr-2,Fgr-1,Nor-3,Nor-1,Fgr-2,Fgr-3,Nor-2,Nor-3,Nor-3,Fgr-1,Fgr-2,Fgr-2,Fgr-2,Fgr-3,Fgr-2,Fgr-2,Nor-2,Fgr-3,Fgr-2,Fgr-1	Nor,Fgr	-	-	-	-	-	-	-	-
ENSG00000264956	AC138761.1	EcDNA00000037	EcDNA00000038		2	Nor-3,Nor-3,Fgr-1,Fgr-2,Fgr-1,Nor-3,Nor-1,Fgr-2,Fgr-3,Nor-2,Nor-3,Nor-3,Fgr-1,Fgr-2,Fgr-2,Fgr-2,Fgr-3,Fgr-2,Fgr-2,Nor-2,Fgr-3,Fgr-2,Fgr-1	Nor,Fgr	-	-	-	-	-	-	-	-
ENSG00000178130	FAM27E5	EcDNA00000037	EcDNA00000038		2	Nor-3,Nor-3,Fgr-1,Fgr-2,Fgr-1,Nor-3,Nor-1,Fgr-2,Fgr-3,Nor-2,Nor-3,Nor-3,Fgr-1,Fgr-2,Fgr-2,Fgr-2,Fgr-3,Fgr-2,Fgr-2,Nor-2,Fgr-3,Fgr-2,Fgr-1	Nor,Fgr	-	-	-	-	-	-	-	-
ENSG00000243655	AC132825.2	EcDNA00000037	EcDNA00000038		2	Nor-3,Nor-3,Fgr-1,Fgr-2,Fgr-1,Nor-3,Nor-1,Fgr-2,Fgr-3,Nor-2,Nor-3,Nor-3,Fgr-1,Fgr-2,Fgr-2,Fgr-2,Fgr-3,Fgr-2,Fgr-2,Nor-2,Fgr-3,Fgr-2,Fgr-1	Nor,Fgr	-	-	-	-	-	-	-	-
ENSG00000264262	AC131274.1	EcDNA00000037	EcDNA00000038		2	Nor-3,Nor-3,Fgr-1,Fgr-2,Fgr-1,Nor-3,Nor-1,Fgr-2,Fgr-3,Nor-2,Nor-3,Nor-3,Fgr-1,Fgr-2,Fgr-2,Fgr-2,Fgr-3,Fgr-2,Fgr-2,Nor-2,Fgr-3,Fgr-2,Fgr-1	Nor,Fgr	-	-	-	-	-	-	-	-
ENSG00000264970	AC131274.3	EcDNA00000037	EcDNA00000038		2	Nor-3,Nor-3,Fgr-1,Fgr-2,Fgr-1,Nor-3,Nor-1,Fgr-2,Fgr-3,Nor-2,Nor-3,Nor-3,Fgr-1,Fgr-2,Fgr-2,Fgr-2,Fgr-3,Fgr-2,Fgr-2,Nor-2,Fgr-3,Fgr-2,Fgr-1	Nor,Fgr	-	-	-	-	-	-	-	-
ENSG00000266885	AC132825.4	EcDNA00000037	EcDNA00000038		2	Nor-3,Nor-3,Fgr-1,Fgr-2,Fgr-1,Nor-3,Nor-1,Fgr-2,Fgr-3,Nor-2,Nor-3,Nor-3,Fgr-1,Fgr-2,Fgr-2,Fgr-2,Fgr-3,Fgr-2,Fgr-2,Nor-2,Fgr-3,Fgr-2,Fgr-1	Nor,Fgr	-	-	-	-	-	-	-	-
ENSG00000276399	AC209154.1	EcDNA00000037	EcDNA00000038		2	Nor-3,Nor-3,Fgr-1,Fgr-2,Fgr-1,Nor-3,Nor-1,Fgr-2,Fgr-3,Nor-2,Nor-3,Nor-3,Fgr-1,Fgr-2,Fgr-2,Fgr-2,Fgr-3,Fgr-2,Fgr-2,Nor-2,Fgr-3,Fgr-2,Fgr-1	Nor,Fgr	-	-	-	-	-	-	-	-
ENSG00000261020	AC132825.3	EcDNA00000037	EcDNA00000038		2	Nor-3,Nor-3,Fgr-1,Fgr-2,Fgr-1,Nor-3,Nor-1,Fgr-2,Fgr-3,Nor-2,Nor-3,Nor-3,Fgr-1,Fgr-2,Fgr-2,Fgr-2,Fgr-3,Fgr-2,Fgr-2,Nor-2,Fgr-3,Fgr-2,Fgr-1	Nor,Fgr	-	-	-	-	-	-	-	-
ENSG00000256618	MTRNR2L1	EcDNA00000037	EcDNA00000038		2	Nor-3,Nor-3,Fgr-1,Fgr-2,Fgr-1,Nor-3,Nor-1,Fgr-2,Fgr-3,Nor-2,Nor-3,Nor-3,Fgr-1,Fgr-2,Fgr-2,Fgr-2,Fgr-3,Fgr-2,Fgr-2,Nor-2,Fgr-3,Fgr-2,Fgr-1	Nor,Fgr	MT-RNR2 like 1 [Source:HGNC Symbol;Acc:HGNC:37155]	-	-	-	-	GO:0005576//extracellular region;GO:0005737//cytoplasm	GO:0048019//receptor antagonist activity	GO:1900118//negative regulation of execution phase of apoptosis;GO:2000272//negative regulation of signaling receptor activity
ENSG00000267934	AC010300.1	EcDNA00000108	EcDNA00000109		2	Fgr-1,Fgr-3,Nor-3,Nor-2,Fgr-2	Fgr,Nor	-	-	-	-	-	-	-	-
ENSG00000167232	ZNF91	EcDNA00000108	EcDNA00000109		2	Fgr-1,Fgr-3,Nor-3,Nor-2,Fgr-2	Fgr,Nor	zinc finger protein 91 [Source:HGNC Symbol;Acc:HGNC:13166]	-	-	-	-	GO:0005622//intracellular;GO:0005634//nucleus	GO:0000981//DNA-binding transcription factor activity, RNA polymerase II-specific;GO:0003676//nucleic acid binding;GO:0003677//DNA binding;GO:0003700//DNA-binding transcription factor activity;GO:0008270//zinc ion binding;GO:0046872//metal ion binding	GO:0006355//regulation of transcription, DNA-templated;GO:0006357//regulation of transcription by RNA polymerase II;GO:0045892//negative regulation of transcription, DNA-templated;GO:0070895//negative regulation of transposon integration
ENSG00000269416	LINC01224	EcDNA00000108	EcDNA00000109		2	Fgr-1,Fgr-3,Nor-3,Nor-2,Fgr-2	Fgr,Nor	-	-	-	-	-	-	-	-
ENSG00000287288	AL121762.2	EcDNA00000137	EcDNA00000139		2	Fgr-2,Nor-3	Fgr,Nor	-	-	-	-	-	-	-	-
ENSG00000231934	FAM242A	EcDNA00000137	EcDNA00000139		2	Fgr-2,Nor-3	Fgr,Nor	-	-	-	-	-	-	-	-
ENSG00000287889	FAM242B	EcDNA00000137	EcDNA00000138		2	Fgr-2,Nor-3	Fgr,Nor	-	-	-	-	-	-	-	-
ENSG00000205611	LINC01597	EcDNA00000137	EcDNA00000139		2	Fgr-2,Nor-3	Fgr,Nor	-	-	-	-	-	-	-	-
ENSG00000286483	AL121762.1	EcDNA00000137	EcDNA00000139		2	Fgr-2,Nor-3	Fgr,Nor	-	-	-	-	-	-	-	-
ENSG00000224771	ATP2B2-IT2	EcDNA00000142	EcDNA00000143		2	Fgr-2,Nor-1,Nor-3,Fgr-3	Fgr,Nor	-	-	-	-	-	-	-	-
ENSG00000163705	FANCD2OS	EcDNA00000142	EcDNA00000143		2	Fgr-2,Nor-1,Nor-3,Fgr-3	Fgr,Nor	FANCD2 opposite strand [Source:HGNC Symbol;Acc:HGNC:28623]	-	-	-	-	-	-	-
ENSG00000226567	LINC00606	EcDNA00000142	EcDNA00000143		2	Fgr-2,Nor-1,Nor-3,Fgr-3	Fgr,Nor	-	-	-	-	-	-	-	-
ENSG00000285906	AC083855.2	EcDNA00000142	EcDNA00000143		2	Fgr-2,Nor-1,Nor-3,Fgr-3	Fgr,Nor	-	-	-	-	-	-	-	-
ENSG00000196639	HRH1	EcDNA00000142	EcDNA00000143		2	Fgr-2,Nor-1,Nor-3,Fgr-3	Fgr,Nor	histamine receptor H1 [Source:HGNC Symbol;Acc:HGNC:5182]	Environmental Information Processing;Environmental Information Processing;Organismal Systems	Signaling molecules and interaction;Signal transduction;Sensory system	ko04080//Neuroactive ligand-receptor interaction;ko04020//Calcium signaling pathway;ko04750//Inflammatory mediator regulation of TRP channels	K04149;K04149;K04149	GO:0005829//cytosol;GO:0005886//plasma membrane;GO:0005887//integral component of plasma membrane;GO:0016020//membrane;GO:0016021//integral component of membrane;GO:0030425//dendrite	GO:0004930//G protein-coupled receptor activity;GO:0004969//histamine receptor activity;GO:0004993//G protein-coupled serotonin receptor activity;GO:0030594//neurotransmitter receptor activity	GO:0006954//inflammatory response;GO:0007165//signal transduction;GO:0007186//G protein-coupled receptor signaling pathway;GO:0007187//G protein-coupled receptor signaling pathway, coupled to cyclic nucleotide second messenger;GO:0007200//phospholipase C-activating G protein-coupled receptor signaling pathway;GO:0007268//chemical synaptic transmission;GO:0007613//memory;GO:0008542//visual learnin…
ENSG00000132164	SLC6A11	EcDNA00000142	EcDNA00000143		2	Fgr-2,Nor-1,Nor-3,Fgr-3	Fgr,Nor	solute carrier family 6 member 11 [Source:HGNC Symbol;Acc:HGNC:11044]	Organismal Systems	Nervous system	ko04727//GABAergic synapse	K05039	GO:0005737//cytoplasm;GO:0005886//plasma membrane;GO:0005887//integral component of plasma membrane;GO:0016020//membrane;GO:0016021//integral component of membrane;GO:0042995//cell projection;GO:0043005//neuron projection;GO:0045202//synapse;GO:0098982//GABA-ergic synapse;GO:0099055//integral component of postsynaptic membrane;GO:0099056//integral component of presynaptic membrane	GO:0005328//neurotransmitter:sodium symporter activity;GO:0005332//gamma-aminobutyric acid:sodium symporter activity;GO:0015293//symporter activity;GO:0042165//neurotransmitter binding	GO:0001504//neurotransmitter uptake;GO:0006836//neurotransmitter transport;GO:0007420//brain development;GO:0015812//gamma-aminobutyric acid transport;GO:0042493//response to drug;GO:0055085//transmembrane transport;GO:0098810//neurotransmitter reuptake
ENSG00000272483	AC022001.3	EcDNA00000142	EcDNA00000143		2	Fgr-2,Nor-1,Nor-3,Fgr-3	Fgr,Nor	-	-	-	-	-	-	-	-
ENSG00000134086	VHL	EcDNA00000142	EcDNA00000143		2	Fgr-2,Nor-1,Nor-3,Fgr-3	Fgr,Nor	von Hippel-Lindau tumor suppressor [Source:HGNC Symbol;Acc:HGNC:12687]	Human Diseases;Genetic Information Processing;Environmental Information Processing;Human Diseases	Cancers;Folding, sorting and degradation;Signal transduction;Cancers	ko05200//Pathways in cancer;ko04120//Ubiquitin mediated proteolysis;ko04066//HIF-1 signaling pathway;ko05211//Renal cell carcinoma	K03871;K03871;K03871;K03871	GO:0005634//nucleus;GO:0005654//nucleoplasm;GO:0005737//cytoplasm;GO:0005739//mitochondrion;GO:0005783//endoplasmic reticulum;GO:0005829//cytosol;GO:0016020//membrane;GO:0030891//VCB complex	GO:0004842//ubiquitin-protein transferase activity;GO:0005515//protein binding;GO:0008134//transcription factor binding;GO:0019899//enzyme binding;GO:0061630//ubiquitin protein ligase activity	GO:0000122//negative regulation of transcription by RNA polymerase II;GO:0000902//cell morphogenesis;GO:0006355//regulation of transcription, DNA-templated;GO:0006508//proteolysis;GO:0008285//negative regulation of cell proliferation;GO:0010629//negative regulation of gene expression;GO:0016567//protein ubiquitination;GO:0043066//negative regulation of apoptotic process;GO:0043687//post-translati…
ENSG00000157103	SLC6A1	EcDNA00000142	EcDNA00000143		2	Fgr-2,Nor-1,Nor-3,Fgr-3	Fgr,Nor	solute carrier family 6 member 1 [Source:HGNC Symbol;Acc:HGNC:11042]	Organismal Systems	Nervous system	ko04727//GABAergic synapse	K05034	GO:0005886//plasma membrane;GO:0005887//integral component of plasma membrane;GO:0009986//cell surface;GO:0016020//membrane;GO:0016021//integral component of membrane;GO:0030424//axon;GO:0043005//neuron projection;GO:0098982//GABA-ergic synapse;GO:0099055//integral component of postsynaptic membrane;GO:0099056//integral component of presynaptic membrane	GO:0005328//neurotransmitter:sodium symporter activity;GO:0005332//gamma-aminobutyric acid:sodium symporter activity;GO:0005515//protein binding;GO:0015293//symporter activity;GO:0042165//neurotransmitter binding;GO:0046872//metal ion binding	GO:0006836//neurotransmitter transport;GO:0007268//chemical synaptic transmission;GO:0007612//learning;GO:0009636//response to toxic substance;GO:0009744//response to sucrose;GO:0010033//response to organic substance;GO:0010243//response to organonitrogen compound;GO:0010288//response to lead ion;GO:0014054//positive regulation of gamma-aminobutyric acid secretion;GO:0014070//response to organic …
ENSG00000197548	ATG7	EcDNA00000142	EcDNA00000143		2	Fgr-2,Nor-1,Nor-3,Fgr-3	Fgr,Nor	autophagy related 7 [Source:HGNC Symbol;Acc:HGNC:16935]	Cellular Processes;Cellular Processes;Cellular Processes	Transport and catabolism;Cell growth and death;Transport and catabolism	ko04140//Autophagy - animal;ko04216//Ferroptosis;ko04136//Autophagy - other eukaryotes	K08337;K08337;K08337	GO:0000407//phagophore assembly site;GO:0005576//extracellular region;GO:0005737//cytoplasm;GO:0005829//cytosol;GO:0005930//axoneme;GO:0030424//axon;GO:0034774//secretory granule lumen;GO:1904813//ficolin-1-rich granule lumen	GO:0004839//ubiquitin activating enzyme activity;GO:0005515//protein binding;GO:0008134//transcription factor binding;GO:0008641//ubiquitin-like modifier activating enzyme activity;GO:0019778//Atg12 activating enzyme activity;GO:0019779//Atg8 activating enzyme activity;GO:0042803//protein homodimerization activity	GO:0000045//autophagosome assembly;GO:0000422//autophagy of mitochondrion;GO:0006464//cellular protein modification process;GO:0006497//protein lipidation;GO:0006501//C-terminal protein lipidation;GO:0006914//autophagy;GO:0006995//cellular response to nitrogen starvation;GO:0007568//aging;GO:0009267//cellular response to starvation;GO:0009749//response to glucose;GO:0010508//positive regulation o…
ENSG00000287964	AC066580.1	EcDNA00000142	EcDNA00000143		2	Fgr-2,Nor-1,Nor-3,Fgr-3	Fgr,Nor	-	-	-	-	-	-	-	-
ENSG00000231177	LINC00852	EcDNA00000142	EcDNA00000143		2	Fgr-2,Nor-1,Nor-3,Fgr-3	Fgr,Nor	-	-	-	-	-	-	-	-
ENSG00000286962	AC027128.1	EcDNA00000142	EcDNA00000143		2	Fgr-2,Nor-1,Nor-3,Fgr-3	Fgr,Nor	-	-	-	-	-	-	-	-
ENSG00000254999	BRK1	EcDNA00000142	EcDNA00000143		2	Fgr-2,Nor-1,Nor-3,Fgr-3	Fgr,Nor	BRICK1 subunit of SCAR/WAVE actin nucleating complex [Source:HGNC Symbol;Acc:HGNC:23057]	Cellular Processes	Cell motility	ko04810//Regulation of actin cytoskeleton	K05752	GO:0005737//cytoplasm;GO:0005829//cytosol;GO:0005856//cytoskeleton;GO:0030027//lamellipodium;GO:0031209//SCAR complex;GO:0070062//extracellular exosome	GO:0005515//protein binding;GO:0042802//identical protein binding;GO:0044877//protein-containing complex binding;GO:0048365//Rac GTPase binding	GO:0001701//in utero embryonic development;GO:0007015//actin filament organization;GO:0008064//regulation of actin polymerization or depolymerization;GO:0008284//positive regulation of cell proliferation;GO:0010592//positive regulation of lamellipodium assembly;GO:0016601//Rac protein signal transduction;GO:0030036//actin cytoskeleton organization;GO:0031334//positive regulation of protein comple…
ENSG00000287086	AC034193.1	EcDNA00000142	EcDNA00000143		2	Fgr-2,Nor-1,Nor-3,Fgr-3	Fgr,Nor	-	-	-	-	-	-	-	-
ENSG00000144560	VGLL4	EcDNA00000142	EcDNA00000143		2	Fgr-2,Nor-1,Nor-3,Fgr-3	Fgr,Nor	vestigial like family member 4 [Source:HGNC Symbol;Acc:HGNC:28966]	-	-	-	-	GO:0005634//nucleus	GO:0001223//transcription coactivator binding;GO:0005515//protein binding	GO:0006355//regulation of transcription, DNA-templated;GO:0045892//negative regulation of transcription, DNA-templated
ENSG00000157017	GHRL	EcDNA00000142	EcDNA00000143		2	Fgr-2,Nor-1,Nor-3,Fgr-3	Fgr,Nor	ghrelin and obestatin prepropeptide [Source:HGNC Symbol;Acc:HGNC:18129]	Environmental Information Processing	Signal transduction	ko04024//cAMP signaling pathway	K05254	GO:0005576//extracellular region;GO:0005615//extracellular space;GO:0005737//cytoplasm;GO:0005788//endoplasmic reticulum lumen;GO:0030424//axon;GO:0034774//secretory granule lumen;GO:0098685//Schaffer collateral - CA1 synapse;GO:0098794//postsynapse;GO:0098978//glutamatergic synapse	GO:0001664//G protein-coupled receptor binding;GO:0005179//hormone activity;GO:0005515//protein binding;GO:0016608//growth hormone-releasing hormone activity;GO:0030296//protein tyrosine kinase activator activity;GO:0031768//ghrelin receptor binding	GO:0000187//activation of MAPK activity;GO:0001696//gastric acid secretion;GO:0001937//negative regulation of endothelial cell proliferation;GO:0006006//glucose metabolic process;GO:0007165//signal transduction;GO:0007186//G protein-coupled receptor signaling pathway;GO:0007204//positive regulation of cytosolic calcium ion concentration;GO:0008154//actin polymerization or depolymerization;GO:0008…
ENSG00000157014	TATDN2	EcDNA00000142	EcDNA00000143		2	Fgr-2,Nor-1,Nor-3,Fgr-3	Fgr,Nor	TatD DNase domain containing 2 [Source:HGNC Symbol;Acc:HGNC:28988]	-	-	-	-	GO:0005634//nucleus;GO:0005654//nucleoplasm;GO:0005829//cytosol;GO:0016607//nuclear speck	GO:0004518//nuclease activity;GO:0016787//hydrolase activity;GO:0016788//hydrolase activity, acting on ester bonds;GO:0016888//endodeoxyribonuclease activity, producing 5'-phosphomonoesters;GO:0046872//metal ion binding	GO:0006259//DNA metabolic process;GO:0036498//IRE1-mediated unfolded protein response;GO:0090305//nucleic acid phosphodiester bond hydrolysis
ENSG00000271716	AC022001.2	EcDNA00000142	EcDNA00000143		2	Fgr-2,Nor-1,Nor-3,Fgr-3	Fgr,Nor	-	-	-	-	-	-	-	-
ENSG00000230599	AC018495.1	EcDNA00000142	EcDNA00000143		2	Fgr-2,Nor-1,Nor-3,Fgr-3	Fgr,Nor	-	-	-	-	-	-	-	-
ENSG00000232287	SLC6A1-AS1	EcDNA00000142	EcDNA00000143		2	Fgr-2,Nor-1,Nor-3,Fgr-3	Fgr,Nor	-	-	-	-	-	-	-	-
ENSG00000240288	GHRLOS	EcDNA00000142	EcDNA00000143		2	Fgr-2,Nor-1,Nor-3,Fgr-3	Fgr,Nor	-	-	-	-	-	-	-	-
ENSG00000236999	ATP2B2-IT1	EcDNA00000142	EcDNA00000143		2	Fgr-2,Nor-1,Nor-3,Fgr-3	Fgr,Nor	-	-	-	-	-	-	-	-
ENSG00000144554	FANCD2	EcDNA00000142	EcDNA00000143		2	Fgr-2,Nor-1,Nor-3,Fgr-3	Fgr,Nor	FA complementation group D2 [Source:HGNC Symbol;Acc:HGNC:3585]	Genetic Information Processing	Replication and repair	ko03460//Fanconi anemia pathway	K10891	GO:0000793//condensed chromosome;GO:0005634//nucleus;GO:0005654//nucleoplasm;GO:0005730//nucleolus;GO:0005829//cytosol;GO:0016604//nuclear body	GO:0005515//protein binding;GO:0070182//DNA polymerase binding	GO:0006281//DNA repair;GO:0006974//cellular response to DNA damage stimulus;GO:0007049//cell cycle;GO:0007129//synapsis;GO:0007276//gamete generation;GO:0010332//response to gamma radiation;GO:0034599//cellular response to oxidative stress;GO:0036297//interstrand cross-link repair;GO:0045589//regulation of regulatory T cell differentiation;GO:0048854//brain morphogenesis;GO:0050727//regulation of…
ENSG00000144559	TAMM41	EcDNA00000142	EcDNA00000143		2	Fgr-2,Nor-1,Nor-3,Fgr-3	Fgr,Nor	TAM41 mitochondrial translocator assembly and maintenance homolog [Source:HGNC Symbol;Acc:HGNC:25187]	-	-	-	-	GO:0005739//mitochondrion;GO:0005743//mitochondrial inner membrane;GO:0016020//membrane;GO:0031314//extrinsic component of mitochondrial inner membrane	GO:0004605//phosphatidate cytidylyltransferase activity;GO:0016740//transferase activity;GO:0016779//nucleotidyltransferase activity	GO:0006629//lipid metabolic process;GO:0008654//phospholipid biosynthetic process;GO:0016024//CDP-diacylglycerol biosynthetic process;GO:0032049//cardiolipin biosynthetic process
ENSG00000157020	SEC13	EcDNA00000142	EcDNA00000143		2	Fgr-2,Nor-1,Nor-3,Fgr-3	Fgr,Nor	SEC13 homolog, nuclear pore and COPII coat complex component [Source:HGNC Symbol;Acc:HGNC:10697]	Genetic Information Processing;Genetic Information Processing;Environmental Information Processing	Translation;Folding, sorting and degradation;Signal transduction	ko03013//RNA transport;ko04141//Protein processing in endoplasmic reticulum;ko04150//mTOR signaling pathway	K14004;K14004;K14004	GO:0000139//Golgi membrane;GO:0000776//kinetochore;GO:0005634//nucleus;GO:0005635//nuclear envelope;GO:0005643//nuclear pore;GO:0005654//nucleoplasm;GO:0005764//lysosome;GO:0005765//lysosomal membrane;GO:0005783//endoplasmic reticulum;GO:0005789//endoplasmic reticulum membrane;GO:0005829//cytosol;GO:0012507//ER to Golgi transport vesicle membrane;GO:0016020//membrane;GO:0030127//COPII vesicle coa…	GO:0005198//structural molecule activity;GO:0005515//protein binding;GO:0042802//identical protein binding	GO:0002474//antigen processing and presentation of peptide antigen via MHC class I;GO:0006110//regulation of glycolytic process;GO:0006406//mRNA export from nucleus;GO:0006409//tRNA export from nucleus;GO:0006886//intracellular protein transport;GO:0015031//protein transport;GO:0016032//viral process;GO:0016192//vesicle-mediated transport;GO:0019083//viral transcription;GO:0019886//antigen proces…
ENSG00000134070	IRAK2	EcDNA00000142	EcDNA00000143		2	Fgr-2,Nor-1,Nor-3,Fgr-3	Fgr,Nor	interleukin 1 receptor associated kinase 2 [Source:HGNC Symbol;Acc:HGNC:6113]	Human Diseases;Organismal Systems	Infectious diseases;Nervous system	ko05152//Tuberculosis;ko04722//Neurotrophin signaling pathway	K04731;K04731	GO:0005634//nucleus;GO:0005737//cytoplasm;GO:0005829//cytosol;GO:0005886//plasma membrane;GO:0010008//endosome membrane	GO:0000166//nucleotide binding;GO:0004672//protein kinase activity;GO:0004674//protein serine/threonine kinase activity;GO:0005515//protein binding;GO:0005524//ATP binding;GO:0042803//protein homodimerization activity;GO:0046982//protein heterodimerization activity	GO:0000187//activation of MAPK activity;GO:0001959//regulation of cytokine-mediated signaling pathway;GO:0002224//toll-like receptor signaling pathway;GO:0002755//MyD88-dependent toll-like receptor signaling pathway;GO:0006468//protein phosphorylation;GO:0006954//inflammatory response;GO:0007165//signal transduction;GO:0007249//I-kappaB kinase/NF-kappaB signaling;GO:0007254//JNK cascade;GO:001922…
ENSG00000272410	AC022384.1	EcDNA00000142	EcDNA00000143		2	Fgr-2,Nor-1,Nor-3,Fgr-3	Fgr,Nor	novel protein	-	-	-	-	GO:0005634//nucleus	GO:0016788//hydrolase activity, acting on ester bonds;GO:0016888//endodeoxyribonuclease activity, producing 5'-phosphomonoesters	GO:0006259//DNA metabolic process
ENSG00000157087	ATP2B2	EcDNA00000142	EcDNA00000143		2	Fgr-2,Nor-1,Nor-3,Fgr-3	Fgr,Nor	ATPase plasma membrane Ca2+ transporting 2 [Source:HGNC Symbol;Acc:HGNC:815]	Environmental Information Processing;Environmental Information Processing;Environmental Information Processing;Organismal Systems;Organismal Systems;Organismal Systems;Organismal Systems	Signal transduction;Signal transduction;Signal transduction;Circulatory system;Endocrine system;Digestive system;Digestive system	ko04024//cAMP signaling pathway;ko04020//Calcium signaling pathway;ko04022//cGMP - PKG signaling pathway;ko04261//Adrenergic signaling in cardiomyocytes;ko04925//Aldosterone synthesis and secretion;ko04972//Pancreatic secretion;ko04970//Salivary secretion	K05850;K05850;K05850;K05850;K05850;K05850;K05850	GO:0005737//cytoplasm;GO:0005886//plasma membrane;GO:0016020//membrane;GO:0016021//integral component of membrane;GO:0030054//cell junction;GO:0045202//synapse;GO:0070062//extracellular exosome;GO:0098793//presynapse;GO:0098839//postsynaptic density membrane;GO:0098978//glutamatergic synapse;GO:0098982//GABA-ergic synapse	GO:0000166//nucleotide binding;GO:0005388//calcium-transporting ATPase activity;GO:0005515//protein binding;GO:0005516//calmodulin binding;GO:0005524//ATP binding;GO:0030165//PDZ domain binding;GO:0046872//metal ion binding;GO:1905056//calcium-transporting ATPase activity involved in regulation of presynaptic cytosolic calcium ion concentration;GO:1905059//calcium-transporting ATPase activity inv…	GO:0006811//ion transport;GO:0006816//calcium ion transport;GO:0006874//cellular calcium ion homeostasis;GO:0007605//sensory perception of sound;GO:0030182//neuron differentiation;GO:0034220//ion transmembrane transport;GO:0051480//regulation of cytosolic calcium ion concentration;GO:0070588//calcium ion transmembrane transport;GO:0099509//regulation of presynaptic cytosolic calcium ion concentra…
ENSG00000250033	SLC7A11-AS1	EcDNA00000150	EcDNA00000151		2	Fgr-1,Fgr-2	Fgr	-	-	-	-	-	-	-	-
ENSG00000287441	AC131956.3	EcDNA00000150	EcDNA00000151		2	Fgr-1,Fgr-2	Fgr	-	-	-	-	-	-	-	-
ENSG00000249381	LINC00500	EcDNA00000150	EcDNA00000151		2	Fgr-1,Fgr-2	Fgr	-	-	-	-	-	-	-	-
ENSG00000250501	AC093766.1	EcDNA00000150	EcDNA00000151		2	Fgr-1,Fgr-2	Fgr	-	-	-	-	-	-	-	-
ENSG00000248869	LINC02511	EcDNA00000150	EcDNA00000151		2	Fgr-1,Fgr-2	Fgr	-	-	-	-	-	-	-	-
ENSG00000250577	AC109927.2	EcDNA00000150	EcDNA00000151		2	Fgr-1,Fgr-2	Fgr	-	-	-	-	-	-	-	-
ENSG00000287144	AC097511.1	EcDNA00000150	EcDNA00000151		2	Fgr-1,Fgr-2	Fgr	-	-	-	-	-	-	-	-
ENSG00000248397	LINC00498	EcDNA00000150	EcDNA00000151		2	Fgr-1,Fgr-2	Fgr	-	-	-	-	-	-	-	-
ENSG00000250977	AC098859.2	EcDNA00000150	EcDNA00000151		2	Fgr-1,Fgr-2	Fgr	-	-	-	-	-	-	-	-
ENSG00000151012	SLC7A11	EcDNA00000150	EcDNA00000151		2	Fgr-1,Fgr-2	Fgr	solute carrier family 7 member 11 [Source:HGNC Symbol;Acc:HGNC:11059]	Cellular Processes	Cell growth and death	ko04216//Ferroptosis	K13869	GO:0005791//rough endoplasmic reticulum;GO:0005856//cytoskeleton;GO:0005886//plasma membrane;GO:0009986//cell surface;GO:0016020//membrane;GO:0016021//integral component of membrane;GO:0031526//brush border membrane;GO:0043231//intracellular membrane-bounded organelle;GO:0097449//astrocyte projection	GO:0005515//protein binding;GO:0015179//L-amino acid transmembrane transporter activity;GO:0015327//cystine:glutamate antiporter activity;GO:0022857//transmembrane transporter activity	GO:0006749//glutathione metabolic process;GO:0006865//amino acid transport;GO:0006979//response to oxidative stress;GO:0007420//brain development;GO:0008542//visual learning;GO:0009636//response to toxic substance;GO:0014070//response to organic cyclic compound;GO:0021591//ventricular system development;GO:0021756//striatum development;GO:0030534//adult behavior;GO:0033029//regulation of neutroph…
ENSG00000151014	NOCT	EcDNA00000150	EcDNA00000151		2	Fgr-1,Fgr-2	Fgr	nocturnin [Source:HGNC Symbol;Acc:HGNC:14254]	-	-	-	-	GO:0000932//P-body;GO:0005634//nucleus;GO:0005654//nucleoplasm;GO:0005737//cytoplasm;GO:0005739//mitochondrion;GO:0048471//perinuclear region of cytoplasm	GO:0000175//3'-5'-exoribonuclease activity;GO:0003723//RNA binding;GO:0003729//mRNA binding;GO:0004535//poly(A)-specific ribonuclease activity;GO:0016787//hydrolase activity;GO:0019178//NADP phosphatase activity;GO:0046872//metal ion binding;GO:0102757//NADPH phosphatase activity	GO:0000290//deadenylation-dependent decapping of nuclear-transcribed mRNA;GO:0006366//transcription by RNA polymerase II;GO:0006739//NADP metabolic process;GO:0007623//circadian rhythm;GO:0009991//response to extracellular stimulus;GO:0010629//negative regulation of gene expression;GO:0016311//dephosphorylation;GO:0032496//response to lipopolysaccharide;GO:0032922//circadian regulation of gene ex…
ENSG00000250341	LINC02510	EcDNA00000150	EcDNA00000151		2	Fgr-1,Fgr-2	Fgr	-	-	-	-	-	-	-	-
ENSG00000251632	LINC02172	EcDNA00000150	EcDNA00000151		2	Fgr-1,Fgr-2	Fgr	-	-	-	-	-	-	-	-
ENSG00000249091	AC093903.1	EcDNA00000150	EcDNA00000151		2	Fgr-1,Fgr-2	Fgr	-	-	-	-	-	-	-	-
ENSG00000189184	PCDH18	EcDNA00000150	EcDNA00000151		2	Fgr-1,Fgr-2	Fgr	protocadherin 18 [Source:HGNC Symbol;Acc:HGNC:14268]	-	-	-	-	GO:0005886//plasma membrane;GO:0005887//integral component of plasma membrane;GO:0016020//membrane;GO:0016021//integral component of membrane	GO:0005509//calcium ion binding	GO:0007155//cell adhesion;GO:0007156//homophilic cell adhesion via plasma membrane adhesion molecules;GO:0007399//nervous system development;GO:0007420//brain development
ENSG00000250034	AC131956.1	EcDNA00000150	EcDNA00000151		2	Fgr-1,Fgr-2	Fgr	-	-	-	-	-	-	-	-
ENSG00000251372	LINC00499	EcDNA00000150	EcDNA00000151		2	Fgr-1,Fgr-2	Fgr	-	-	-	-	-	-	-	-
ENSG00000250777	AC131956.2	EcDNA00000150	EcDNA00000151		2	Fgr-1,Fgr-2	Fgr	-	-	-	-	-	-	-	-
ENSG00000248307	LINC00616	EcDNA00000150	EcDNA00000151		2	Fgr-1,Fgr-2	Fgr	-	-	-	-	-	-	-	-
ENSG00000250126	AC116563.1	EcDNA00000150	EcDNA00000151		2	Fgr-1,Fgr-2	Fgr	-	-	-	-	-	-	-	-
ENSG00000250195	AC109927.1	EcDNA00000150	EcDNA00000151		2	Fgr-1,Fgr-2	Fgr	-	-	-	-	-	-	-	-
ENSG00000272316	AL021368.2	EcDNA00000164	EcDNA00000165		2	Nor-2,Fgr-3,Nor-3	Nor,Fgr	-	-	-	-	-	-	-	-
ENSG00000283352	AL021368.4	EcDNA00000164	EcDNA00000165		2	Nor-2,Fgr-3,Nor-3	Nor,Fgr	-	-	-	-	-	-	-	-
ENSG00000272541	AL021368.3	EcDNA00000164	EcDNA00000165		2	Nor-2,Fgr-3,Nor-3	Nor,Fgr	-	-	-	-	-	-	-	-
ENSG00000225096	AL445250.1	EcDNA00000164	EcDNA00000165		2	Nor-2,Fgr-3,Nor-3	Nor,Fgr	-	-	-	-	-	-	-	-
ENSG00000271761	AL021368.1	EcDNA00000164	EcDNA00000165		2	Nor-2,Fgr-3,Nor-3	Nor,Fgr	-	-	-	-	-	-	-	-
ENSG00000286723	AL021368.5	EcDNA00000164	EcDNA00000165		2	Nor-2,Fgr-3,Nor-3	Nor,Fgr	-	-	-	-	-	-	-	-
ENSG00000215190	LINC00680	EcDNA00000164	EcDNA00000165		2	Nor-2,Fgr-3,Nor-3	Nor,Fgr	-	-	-	-	-	-	-	-
ENSG00000283453	AC244258.1	EcDNA00000165	EcDNA00000166		2	Nor-3,Fgr-1,Fgr-3	Nor,Fgr	-	-	-	-	-	-	-	-
ENSG00000198670	LPA	EcDNA00000167	EcDNA00000168		2	Nor-3,Fgr-2	Nor,Fgr	lipoprotein(a) [Source:HGNC Symbol;Acc:HGNC:6667]	Organismal Systems	Digestive system	ko04979//Cholesterol metabolism	K09644	GO:0005576//extracellular region;GO:0034358//plasma lipoprotein particle	GO:0001968//fibronectin binding;GO:0004252//serine-type endopeptidase activity;GO:0004866//endopeptidase inhibitor activity;GO:0005515//protein binding;GO:0008201//heparin binding;GO:0008233//peptidase activity;GO:0008236//serine-type peptidase activity;GO:0016787//hydrolase activity;GO:0034185//apolipoprotein binding	GO:0006508//proteolysis;GO:0006629//lipid metabolic process;GO:0006869//lipid transport;GO:0008015//blood circulation;GO:0010951//negative regulation of endopeptidase activity;GO:0034374//low-density lipoprotein particle remodeling
ENSG00000213071	LPAL2	EcDNA00000167	EcDNA00000168		2	Nor-3,Fgr-2	Nor,Fgr	-	-	-	-	-	-	-	-
ENSG00000227910	AC092634.3	EcDNA00000172	EcDNA00000178		2	Fgr-3,Nor-1,Fgr-1,Nor-3	Fgr,Nor	-	-	-	-	-	-	-	-
ENSG00000284534	AC092634.7	EcDNA00000172	EcDNA00000178		2	Fgr-3,Nor-1,Fgr-1,Nor-3	Fgr,Nor	-	-	-	-	-	-	-	-
ENSG00000228564	LINC01005	EcDNA00000172	EcDNA00000178		2	Fgr-3,Nor-1,Fgr-1,Nor-3	Fgr,Nor	-	-	-	-	-	-	-	-
ENSG00000236299	AC092634.4	EcDNA00000172	EcDNA00000178		2	Fgr-3,Nor-1,Fgr-1,Nor-3	Fgr,Nor	-	-	-	-	-	-	-	-
ENSG00000241149	AC115220.1	EcDNA00000172	EcDNA00000178		2	Fgr-3,Nor-1,Fgr-1,Nor-3	Fgr,Nor	novel zinc finger protein	-	-	-	-	GO:0005622//intracellular	GO:0003676//nucleic acid binding;GO:0046872//metal ion binding	GO:0006355//regulation of transcription, DNA-templated
ENSG00000214652	ZNF727	EcDNA00000172	EcDNA00000178		2	Fgr-3,Nor-1,Fgr-1,Nor-3	Fgr,Nor	zinc finger protein 727 [Source:HGNC Symbol;Acc:HGNC:22785]	-	-	-	-	GO:0005622//intracellular;GO:0005634//nucleus	GO:0003676//nucleic acid binding;GO:0003677//DNA binding;GO:0046872//metal ion binding	GO:0006355//regulation of transcription, DNA-templated
ENSG00000286397	AC115220.3	EcDNA00000172	EcDNA00000178		2	Fgr-3,Nor-1,Fgr-1,Nor-3	Fgr,Nor	-	-	-	-	-	-	-	-
ENSG00000287588	AC092634.8	EcDNA00000172	EcDNA00000178		2	Fgr-3,Nor-1,Fgr-1,Nor-3	Fgr,Nor	-	-	-	-	-	-	-	-
ENSG00000226581	LINC02848	EcDNA00000172	EcDNA00000178		2	Fgr-3,Nor-1,Fgr-1,Nor-3	Fgr,Nor	-	-	-	-	-	-	-	-
ENSG00000197123	ZNF679	EcDNA00000178	EcDNA00000179		2	Nor-1,Fgr-1,Nor-3,Nor-2,Fgr-2,Fgr-3	Nor,Fgr	zinc finger protein 679 [Source:HGNC Symbol;Acc:HGNC:28650]	-	-	-	-	GO:0005622//intracellular;GO:0005634//nucleus	GO:0003676//nucleic acid binding;GO:0003677//DNA binding;GO:0005515//protein binding;GO:0046872//metal ion binding	GO:0006355//regulation of transcription, DNA-templated
ENSG00000169902	TPST1	EcDNA00000178	EcDNA00000182		2	Nor-1,Fgr-1,Nor-3,Nor-2,Fgr-2,Fgr-3	Nor,Fgr	tyrosylprotein sulfotransferase 1 [Source:HGNC Symbol;Acc:HGNC:12020]	-	-	-	-	GO:0000139//Golgi membrane;GO:0005794//Golgi apparatus;GO:0016020//membrane;GO:0016021//integral component of membrane;GO:0030173//integral component of Golgi membrane	GO:0008476//protein-tyrosine sulfotransferase activity;GO:0016740//transferase activity;GO:0042803//protein homodimerization activity	GO:0006478//peptidyl-tyrosine sulfation;GO:0006954//inflammatory response;GO:0050427//3'-phosphoadenosine 5'-phosphosulfate metabolic process
ENSG00000237310	AC008267.5	EcDNA00000178	EcDNA00000182		2	Nor-1,Fgr-1,Nor-3,Nor-2,Fgr-2,Fgr-3	Nor,Fgr	-	-	-	-	-	-	-	-
ENSG00000179406	LINC00174	EcDNA00000178	EcDNA00000182		2	Nor-1,Fgr-1,Nor-3,Nor-2,Fgr-2,Fgr-3	Nor,Fgr	-	-	-	-	-	-	-	-
ENSG00000287699	AC073270.1	EcDNA00000178	EcDNA00000179		2	Nor-1,Fgr-1,Nor-3,Nor-2,Fgr-2,Fgr-3	Nor,Fgr	-	-	-	-	-	-	-	-
ENSG00000226824	AC006001.2	EcDNA00000178	EcDNA00000182		2	Nor-1,Fgr-1,Nor-3,Nor-2,Fgr-2,Fgr-3	Nor,Fgr	-	-	-	-	-	-	-	-
ENSG00000234444	ZNF736	EcDNA00000178	EcDNA00000179		2	Nor-1,Fgr-1,Nor-3,Nor-2,Fgr-2,Fgr-3	Nor,Fgr	zinc finger protein 736 [Source:HGNC Symbol;Acc:HGNC:32467]	-	-	-	-	GO:0005622//intracellular;GO:0005634//nucleus	GO:0003676//nucleic acid binding;GO:0003677//DNA binding;GO:0046872//metal ion binding	GO:0006355//regulation of transcription, DNA-templated
ENSG00000229180	AC006001.3	EcDNA00000178	EcDNA00000182		2	Nor-1,Fgr-1,Nor-3,Nor-2,Fgr-2,Fgr-3	Nor,Fgr	-	-	-	-	-	-	-	-
ENSG00000243335	KCTD7	EcDNA00000178	EcDNA00000182		2	Nor-1,Fgr-1,Nor-3,Nor-2,Fgr-2,Fgr-3	Nor,Fgr	potassium channel tetramerization domain containing 7 [Source:HGNC Symbol;Acc:HGNC:21957]	-	-	-	-	GO:0005737//cytoplasm;GO:0005829//cytosol;GO:0005886//plasma membrane;GO:0016020//membrane	GO:0005515//protein binding	GO:0030007//cellular potassium ion homeostasis;GO:0032411//positive regulation of transporter activity;GO:0043687//post-translational protein modification;GO:0051260//protein homooligomerization;GO:0060081//membrane hyperpolarization;GO:0090461//glutamate homeostasis
ENSG00000106635	BCL7B	EcDNA00000182	EcDNA00000183		2	Nor-1,Fgr-3,Fgr-1,Nor-3,Nor-2,Fgr-2	Nor,Fgr	BAF chromatin remodeling complex subunit BCL7B [Source:HGNC Symbol;Acc:HGNC:1005]	-	-	-	-	GO:0005575//cellular_component	GO:0003779//actin binding;GO:0005515//protein binding	GO:0006915//apoptotic process;GO:0008150//biological_process;GO:0016055//Wnt signaling pathway;GO:0030154//cell differentiation
ENSG00000106638	TBL2	EcDNA00000182	EcDNA00000183		2	Nor-1,Fgr-3,Fgr-1,Nor-3,Nor-2,Fgr-2	Nor,Fgr	transducin beta like 2 [Source:HGNC Symbol;Acc:HGNC:11586]	-	-	-	-	GO:0005783//endoplasmic reticulum;GO:0030176//integral component of endoplasmic reticulum membrane	GO:0003723//RNA binding;GO:0005515//protein binding;GO:0019901//protein kinase binding;GO:0031369//translation initiation factor binding;GO:0051219//phosphoprotein binding	GO:0030968//endoplasmic reticulum unfolded protein response;GO:0042149//cellular response to glucose starvation;GO:0071456//cellular response to hypoxia
ENSG00000009954	BAZ1B	EcDNA00000182	EcDNA00000183		2	Nor-1,Fgr-3,Fgr-1,Nor-3,Nor-2,Fgr-2	Nor,Fgr	bromodomain adjacent to zinc finger domain 1B [Source:HGNC Symbol;Acc:HGNC:961]	-	-	-	-	GO:0000793//condensed chromosome;GO:0005634//nucleus;GO:0005654//nucleoplasm;GO:0005721//pericentric heterochromatin;GO:0016604//nuclear body;GO:0043596//nuclear replication fork	GO:0000166//nucleotide binding;GO:0004713//protein tyrosine kinase activity;GO:0004715//non-membrane spanning protein tyrosine kinase activity;GO:0005515//protein binding;GO:0005524//ATP binding;GO:0008270//zinc ion binding;GO:0016301//kinase activity;GO:0016740//transferase activity;GO:0035173//histone kinase activity;GO:0042393//histone binding;GO:0046872//metal ion binding	GO:0006333//chromatin assembly or disassembly;GO:0006338//chromatin remodeling;GO:0006357//regulation of transcription by RNA polymerase II;GO:0006974//cellular response to DNA damage stimulus;GO:0016310//phosphorylation;GO:0016572//histone phosphorylation;GO:0018108//peptidyl-tyrosine phosphorylation;GO:0045815//positive regulation of gene expression, epigenetic
ENSG00000225209	AC092637.1	EcDNA00000182	EcDNA00000183		2	Nor-1,Fgr-3,Fgr-1,Nor-3,Nor-2,Fgr-2	Nor,Fgr	-	-	-	-	-	-	-	-
ENSG00000158321	AUTS2	EcDNA00000182	EcDNA00000183		2	Nor-1,Fgr-3,Fgr-1,Nor-3,Nor-2,Fgr-2	Nor,Fgr	activator of transcription and developmental regulator AUTS2 [Source:HGNC Symbol;Acc:HGNC:14262]	-	-	-	-	GO:0005575//cellular_component;GO:0005634//nucleus;GO:0005737//cytoplasm;GO:0005856//cytoskeleton;GO:0015629//actin cytoskeleton;GO:0030426//growth cone;GO:0042995//cell projection	GO:0003682//chromatin binding;GO:0005515//protein binding	GO:0001764//neuron migration;GO:0010592//positive regulation of lamellipodium assembly;GO:0031532//actin cytoskeleton reorganization;GO:0035022//positive regulation of Rac protein signal transduction;GO:0045944//positive regulation of transcription by RNA polymerase II;GO:0048675//axon extension;GO:0051571//positive regulation of histone H3-K4 methylation;GO:0097484//dendrite extension;GO:2000620…
ENSG00000174353	STAG3L3	EcDNA00000182	EcDNA00000183		2	Nor-1,Fgr-3,Fgr-1,Nor-3,Nor-2,Fgr-2	Nor,Fgr	-	-	-	-	-	-	-	-
ENSG00000189143	CLDN4	EcDNA00000182	EcDNA00000183		2	Nor-1,Fgr-3,Fgr-1,Nor-3,Nor-2,Fgr-2	Nor,Fgr	claudin 4 [Source:HGNC Symbol;Acc:HGNC:2046]	Cellular Processes;Environmental Information Processing;Human Diseases;Organismal Systems	Cellular community - eukaryotes;Signaling molecules and interaction;Infectious diseases;Immune system	ko04530//Tight junction;ko04514//Cell adhesion molecules (CAMs);ko05160//Hepatitis C;ko04670//Leukocyte transendothelial migration	K06087;K06087;K06087;K06087	GO:0005886//plasma membrane;GO:0005887//integral component of plasma membrane;GO:0005923//bicellular tight junction;GO:0009925//basal plasma membrane;GO:0016020//membrane;GO:0016021//integral component of membrane;GO:0016324//apical plasma membrane;GO:0016327//apicolateral plasma membrane;GO:0016328//lateral plasma membrane;GO:0030054//cell junction;GO:0034707//chloride channel complex	GO:0004888//transmembrane signaling receptor activity;GO:0005198//structural molecule activity;GO:0005254//chloride channel activity;GO:0005515//protein binding;GO:0042802//identical protein binding	GO:0006811//ion transport;GO:0006821//chloride transport;GO:0007565//female pregnancy;GO:0007623//circadian rhythm;GO:0016338//calcium-independent cell-cell adhesion via plasma membrane cell-adhesion molecules;GO:0032570//response to progesterone;GO:0061436//establishment of skin barrier;GO:0070293//renal absorption;GO:1902476//chloride transmembrane transport
ENSG00000183166	CALN1	EcDNA00000182	EcDNA00000183		2	Nor-1,Fgr-3,Fgr-1,Nor-3,Nor-2,Fgr-2	Nor,Fgr	calneuron 1 [Source:HGNC Symbol;Acc:HGNC:13248]	-	-	-	-	GO:0005737//cytoplasm;GO:0005794//Golgi apparatus;GO:0005886//plasma membrane;GO:0016020//membrane;GO:0016021//integral component of membrane;GO:0032588//trans-Golgi network membrane;GO:0048471//perinuclear region of cytoplasm	GO:0005509//calcium ion binding;GO:0046872//metal ion binding	-
ENSG00000146755	TRIM50	EcDNA00000182	EcDNA00000183		2	Nor-1,Fgr-3,Fgr-1,Nor-3,Nor-2,Fgr-2	Nor,Fgr	tripartite motif containing 50 [Source:HGNC Symbol;Acc:HGNC:19017]	-	-	-	-	GO:0005737//cytoplasm;GO:0005829//cytosol;GO:0016235//aggresome	GO:0005515//protein binding;GO:0008270//zinc ion binding;GO:0016740//transferase activity;GO:0042802//identical protein binding;GO:0046872//metal ion binding	GO:0070201//regulation of establishment of protein localization
ENSG00000106133	NSUN5P2	EcDNA00000182	EcDNA00000183		2	Nor-1,Fgr-3,Fgr-1,Nor-3,Nor-2,Fgr-2	Nor,Fgr	-	-	-	-	-	-	-	-
ENSG00000071462	BUD23	EcDNA00000182	EcDNA00000183		2	Nor-1,Fgr-3,Fgr-1,Nor-3,Nor-2,Fgr-2	Nor,Fgr	BUD23 rRNA methyltransferase and ribosome maturation factor [Source:HGNC Symbol;Acc:HGNC:16405]	-	-	-	-	GO:0005634//nucleus;GO:0005654//nucleoplasm;GO:0005730//nucleolus;GO:0005737//cytoplasm;GO:0048471//perinuclear region of cytoplasm	GO:0003723//RNA binding;GO:0008168//methyltransferase activity;GO:0016435//rRNA (guanine) methyltransferase activity;GO:0016740//transferase activity;GO:0046982//protein heterodimerization activity	GO:0006325//chromatin organization;GO:0006364//rRNA processing;GO:0031167//rRNA methylation;GO:0032259//methylation;GO:0042254//ribosome biogenesis;GO:0070476//rRNA (guanine-N7)-methylation;GO:2000234//positive regulation of rRNA processing
ENSG00000234215	CT66	EcDNA00000182	EcDNA00000183		2	Nor-1,Fgr-3,Fgr-1,Nor-3,Nor-2,Fgr-2	Nor,Fgr	-	-	-	-	-	-	-	-
ENSG00000286466	AC069280.2	EcDNA00000182	EcDNA00000183		2	Nor-1,Fgr-3,Fgr-1,Nor-3,Nor-2,Fgr-2	Nor,Fgr	-	-	-	-	-	-	-	-
ENSG00000196313	POM121	EcDNA00000182	EcDNA00000183		2	Nor-1,Fgr-3,Fgr-1,Nor-3,Nor-2,Fgr-2	Nor,Fgr	POM121 transmembrane nucleoporin [Source:HGNC Symbol;Acc:HGNC:19702]	Genetic Information Processing	Translation	ko03013//RNA transport	K14316	GO:0005634//nucleus;GO:0005635//nuclear envelope;GO:0005643//nuclear pore;GO:0005654//nucleoplasm;GO:0005783//endoplasmic reticulum;GO:0005789//endoplasmic reticulum membrane;GO:0016020//membrane;GO:0016021//integral component of membrane;GO:0031965//nuclear membrane;GO:0043657//host cell	GO:0005515//protein binding;GO:0008139//nuclear localization sequence binding;GO:0017056//structural constituent of nuclear pore	GO:0006110//regulation of glycolytic process;GO:0006406//mRNA export from nucleus;GO:0006409//tRNA export from nucleus;GO:0006606//protein import into nucleus;GO:0015031//protein transport;GO:0016032//viral process;GO:0016925//protein sumoylation;GO:0019083//viral transcription;GO:0051028//mRNA transport;GO:0060964//regulation of gene silencing by miRNA;GO:0075733//intracellular transport of viru…
ENSG00000285702	AC211476.5	EcDNA00000182	EcDNA00000183		2	Nor-1,Fgr-3,Fgr-1,Nor-3,Nor-2,Fgr-2	Nor,Fgr	-	-	-	-	-	-	-	-
ENSG00000188763	FZD9	EcDNA00000182	EcDNA00000183		2	Nor-1,Fgr-3,Fgr-1,Nor-3,Nor-2,Fgr-2	Nor,Fgr	frizzled class receptor 9 [Source:HGNC Symbol;Acc:HGNC:4047]	Human Diseases;Human Diseases;Human Diseases;Human Diseases;Human Diseases;Human Diseases;Environmental Information Processing;Environmental Information Processing;Human Diseases;Human Diseases;Environmental Information Processing;Cellular Processes;Organismal Systems;Human Diseases	Cancers;Infectious diseases;Infectious diseases;Cancers;Cancers;Endocrine and metabolic diseases;Signal transduction;Signal transduction;Cancers;Cancers;Signal transduction;Cellular community - eukaryotes;Endocrine system;Cancers	ko05200//Pathways in cancer;ko05165//Human papillomavirus infection;ko05166//HTLV-I infection;ko05205//Proteoglycans in cancer;ko05225//Hepatocellular carcinoma;ko04934//Cushing syndrome;ko04390//Hippo signaling pathway;ko04150//mTOR signaling pathway;ko05226//Gastric cancer;ko05224//Breast cancer;ko04310//Wnt signaling pathway;ko04550//Signaling pathways regulating pluripotency of stem cells;ko0…	K02842;K02842;K02842;K02842;K02842;K02842;K02842;K02842;K02842;K02842;K02842;K02842;K02842;K02842	GO:0005737//cytoplasm;GO:0005789//endoplasmic reticulum membrane;GO:0005794//Golgi apparatus;GO:0005886//plasma membrane;GO:0009986//cell surface;GO:0016020//membrane;GO:0016021//integral component of membrane;GO:0031527//filopodium membrane;GO:0031966//mitochondrial membrane;GO:0048471//perinuclear region of cytoplasm;GO:0098794//postsynapse;GO:0098978//glutamatergic synapse	GO:0004888//transmembrane signaling receptor activity;GO:0004930//G protein-coupled receptor activity;GO:0005515//protein binding;GO:0017147//Wnt-protein binding;GO:0042803//protein homodimerization activity;GO:0042813//Wnt-activated receptor activity;GO:0046982//protein heterodimerization activity	GO:0001503//ossification;GO:0001836//release of cytochrome c from mitochondria;GO:0007165//signal transduction;GO:0007166//cell surface receptor signaling pathway;GO:0007186//G protein-coupled receptor signaling pathway;GO:0007275//multicellular organism development;GO:0007399//nervous system development;GO:0007405//neuroblast proliferation;GO:0007611//learning or memory;GO:0016055//Wnt signaling…
ENSG00000106077	ABHD11	EcDNA00000182	EcDNA00000183		2	Nor-1,Fgr-3,Fgr-1,Nor-3,Nor-2,Fgr-2	Nor,Fgr	abhydrolase domain containing 11 [Source:HGNC Symbol;Acc:HGNC:16407]	-	-	-	-	GO:0005575//cellular_component;GO:0005739//mitochondrion	GO:0003674//molecular_function;GO:0016787//hydrolase activity	GO:0008150//biological_process
ENSG00000185274	GALNT17	EcDNA00000182	EcDNA00000183		2	Nor-1,Fgr-3,Fgr-1,Nor-3,Nor-2,Fgr-2	Nor,Fgr	polypeptide N-acetylgalactosaminyltransferase 17 [Source:HGNC Symbol;Acc:HGNC:16347]	Metabolism;Metabolism	Global and overview maps;Glycan biosynthesis and metabolism	ko01100//Metabolic pathways;ko00512//Mucin type O-glycan biosynthesis	K00710;K00710	GO:0000139//Golgi membrane;GO:0005794//Golgi apparatus;GO:0016020//membrane;GO:0016021//integral component of membrane	GO:0004653//polypeptide N-acetylgalactosaminyltransferase activity;GO:0016740//transferase activity;GO:0016757//transferase activity, transferring glycosyl groups;GO:0030246//carbohydrate binding;GO:0046872//metal ion binding	GO:0006486//protein glycosylation
ENSG00000236531	AC006013.1	EcDNA00000182	EcDNA00000183		2	Nor-1,Fgr-3,Fgr-1,Nor-3,Nor-2,Fgr-2	Nor,Fgr	-	-	-	-	-	-	-	-
ENSG00000274080	AC005089.1	EcDNA00000182	EcDNA00000183		2	Nor-1,Fgr-3,Fgr-1,Nor-3,Nor-2,Fgr-2	Nor,Fgr	-	-	-	-	-	-	-	-
ENSG00000236839	AC069280.1	EcDNA00000182	EcDNA00000183		2	Nor-1,Fgr-3,Fgr-1,Nor-3,Nor-2,Fgr-2	Nor,Fgr	-	-	-	-	-	-	-	-
ENSG00000262461	SPDYE9P	EcDNA00000182	EcDNA00000183		2	Nor-1,Fgr-3,Fgr-1,Nor-3,Nor-2,Fgr-2	Nor,Fgr	speedy/RINGO cell cycle regulator family member E9, pseudogene [Source:HGNC Symbol;Acc:HGNC:45034]	Cellular Processes;Organismal Systems	Cell growth and death;Endocrine system	ko04114//Oocyte meiosis;ko04914//Progesterone-mediated oocyte maturation	K08694;K08694	-	-	-
ENSG00000225969	ABHD11-AS1	EcDNA00000182	EcDNA00000183		2	Nor-1,Fgr-3,Fgr-1,Nor-3,Nor-2,Fgr-2	Nor,Fgr	-	-	-	-	-	-	-	-
ENSG00000226829	AC093655.1	EcDNA00000182	EcDNA00000183		2	Nor-1,Fgr-3,Fgr-1,Nor-3,Nor-2,Fgr-2	Nor,Fgr	-	-	-	-	-	-	-	-
ENSG00000225648	SBDSP1	EcDNA00000182	EcDNA00000183		2	Nor-1,Fgr-3,Fgr-1,Nor-3,Nor-2,Fgr-2	Nor,Fgr	-	-	-	-	-	-	-	-
ENSG00000277149	TYW1B	EcDNA00000182	EcDNA00000183		2	Nor-1,Fgr-3,Fgr-1,Nor-3,Nor-2,Fgr-2	Nor,Fgr	tRNA-yW synthesizing protein 1 homolog B [Source:HGNC Symbol;Acc:HGNC:33908]	-	-	-	-	GO:0016020//membrane;GO:0016021//integral component of membrane	GO:0000166//nucleotide binding;GO:0003824//catalytic activity;GO:0010181//FMN binding;GO:0016829//lyase activity;GO:0046872//metal ion binding;GO:0051536//iron-sulfur cluster binding;GO:0051539//4 iron, 4 sulfur cluster binding;GO:0102521//tRNA-4-demethylwyosine synthase activity	GO:0008033//tRNA processing;GO:0055114//oxidation-reduction process
ENSG00000176428	VPS37D	EcDNA00000182	EcDNA00000183		2	Nor-1,Fgr-3,Fgr-1,Nor-3,Nor-2,Fgr-2	Nor,Fgr	VPS37D subunit of ESCRT-I [Source:HGNC Symbol;Acc:HGNC:18287]	Cellular Processes	Transport and catabolism	ko04144//Endocytosis	K12185	GO:0000813//ESCRT I complex;GO:0005768//endosome;GO:0010008//endosome membrane;GO:0016020//membrane;GO:0031902//late endosome membrane;GO:0043231//intracellular membrane-bounded organelle;GO:0043657//host cell;GO:0070062//extracellular exosome	-	GO:0006612//protein targeting to membrane;GO:0006623//protein targeting to vacuole;GO:0015031//protein transport;GO:0016197//endosomal transport;GO:0016236//macroautophagy;GO:0019058//viral life cycle;GO:0032509//endosome transport via multivesicular body sorting pathway;GO:0036258//multivesicular body assembly;GO:0039702//viral budding via host ESCRT complex;GO:0043162//ubiquitin-dependent prote…
ENSG00000274570	SPDYE10P	EcDNA00000182	EcDNA00000183		2	Nor-1,Fgr-3,Fgr-1,Nor-3,Nor-2,Fgr-2	Nor,Fgr	-	-	-	-	-	-	-	-
ENSG00000272843	AC211476.2	EcDNA00000182	EcDNA00000183		2	Nor-1,Fgr-3,Fgr-1,Nor-3,Nor-2,Fgr-2	Nor,Fgr	-	-	-	-	-	-	-	-
ENSG00000175877	TMEM270	EcDNA00000182	EcDNA00000183		2	Nor-1,Fgr-3,Fgr-1,Nor-3,Nor-2,Fgr-2	Nor,Fgr	transmembrane protein 270 [Source:HGNC Symbol;Acc:HGNC:23018]	-	-	-	-	GO:0016020//membrane;GO:0016021//integral component of membrane	-	-
ENSG00000233689	AC104688.1	EcDNA00000182	EcDNA00000183		2	Nor-1,Fgr-3,Fgr-1,Nor-3,Nor-2,Fgr-2	Nor,Fgr	-	-	-	-	-	-	-	-
ENSG00000225718	AC092100.1	EcDNA00000182	EcDNA00000183		2	Nor-1,Fgr-3,Fgr-1,Nor-3,Nor-2,Fgr-2	Nor,Fgr	-	-	-	-	-	-	-	-
ENSG00000165215	CLDN3	EcDNA00000182	EcDNA00000183		2	Nor-1,Fgr-3,Fgr-1,Nor-3,Nor-2,Fgr-2	Nor,Fgr	claudin 3 [Source:HGNC Symbol;Acc:HGNC:2045]	Cellular Processes;Environmental Information Processing;Human Diseases;Organismal Systems	Cellular community - eukaryotes;Signaling molecules and interaction;Infectious diseases;Immune system	ko04530//Tight junction;ko04514//Cell adhesion molecules (CAMs);ko05160//Hepatitis C;ko04670//Leukocyte transendothelial migration	K06087;K06087;K06087;K06087	GO:0005737//cytoplasm;GO:0005886//plasma membrane;GO:0005887//integral component of plasma membrane;GO:0005923//bicellular tight junction;GO:0016020//membrane;GO:0016021//integral component of membrane;GO:0016327//apicolateral plasma membrane;GO:0016328//lateral plasma membrane;GO:0030054//cell junction;GO:0070160//tight junction	GO:0004888//transmembrane signaling receptor activity;GO:0005198//structural molecule activity;GO:0042802//identical protein binding	GO:0001666//response to hypoxia;GO:0003382//epithelial cell morphogenesis;GO:0016338//calcium-independent cell-cell adhesion via plasma membrane cell-adhesion molecules;GO:0045471//response to ethanol;GO:0051260//protein homooligomerization;GO:0051291//protein heterooligomerization;GO:0070830//bicellular tight junction assembly;GO:0090559//regulation of membrane permeability;GO:1903348//positive …
ENSG00000182487	NCF1B	EcDNA00000182	EcDNA00000183		2	Nor-1,Fgr-3,Fgr-1,Nor-3,Nor-2,Fgr-2	Nor,Fgr	-	-	-	-	-	-	-	-
ENSG00000214544	GTF2IRD2P1	EcDNA00000182	EcDNA00000183		2	Nor-1,Fgr-3,Fgr-1,Nor-3,Nor-2,Fgr-2	Nor,Fgr	-	-	-	-	-	-	-	-
ENSG00000286228	SPDYE17	EcDNA00000182	EcDNA00000183		2	Nor-1,Fgr-3,Fgr-1,Nor-3,Nor-2,Fgr-2	Nor,Fgr	speedy/RINGO cell cycle regulator family member E17 [Source:NCBI gene;Acc:102723849]	Cellular Processes;Organismal Systems	Cell growth and death;Endocrine system	ko04114//Oocyte meiosis;ko04914//Progesterone-mediated oocyte maturation	K08694;K08694	-	-	-
ENSG00000176410	DNAJC30	EcDNA00000182	EcDNA00000183		2	Nor-1,Fgr-3,Fgr-1,Nor-3,Nor-2,Fgr-2	Nor,Fgr	DnaJ heat shock protein family (Hsp40) member C30 [Source:HGNC Symbol;Acc:HGNC:16410]	-	-	-	-	GO:0005739//mitochondrion;GO:0005743//mitochondrial inner membrane;GO:0016020//membrane;GO:0016021//integral component of membrane	GO:0005515//protein binding	GO:0006754//ATP biosynthetic process;GO:0007420//brain development;GO:1905706//regulation of mitochondrial ATP synthesis coupled proton transport
ENSG00000077800	FKBP6	EcDNA00000182	EcDNA00000183		2	Nor-1,Fgr-3,Fgr-1,Nor-3,Nor-2,Fgr-2	Nor,Fgr	FKBP prolyl isomerase 6 [Source:HGNC Symbol;Acc:HGNC:3722]	-	-	-	-	GO:0000795//synaptonemal complex;GO:0005634//nucleus;GO:0005694//chromosome;GO:0005737//cytoplasm;GO:0005829//cytosol	GO:0003755//peptidyl-prolyl cis-trans isomerase activity;GO:0005515//protein binding;GO:0005528//FK506 binding;GO:0016853//isomerase activity;GO:0042802//identical protein binding;GO:0051879//Hsp90 protein binding	GO:0000413//protein peptidyl-prolyl isomerization;GO:0006457//protein folding;GO:0007283//spermatogenesis;GO:0030154//cell differentiation;GO:0031047//gene silencing by RNA;GO:0034587//piRNA metabolic process;GO:0043046//DNA methylation involved in gamete generation;GO:0045070//positive regulation of viral genome replication;GO:0051321//meiotic cell cycle
ENSG00000273520	SPDYE8P	EcDNA00000182	EcDNA00000183		2	Nor-1,Fgr-3,Fgr-1,Nor-3,Nor-2,Fgr-2	Nor,Fgr	speedy/RINGO cell cycle regulator family member E8, pseudogene [Source:HGNC Symbol;Acc:HGNC:33771]	Cellular Processes;Organismal Systems	Cell growth and death;Endocrine system	ko04114//Oocyte meiosis;ko04914//Progesterone-mediated oocyte maturation	K08694;K08694	-	-	-
ENSG00000130305	NSUN5	EcDNA00000182	EcDNA00000183		2	Nor-1,Fgr-3,Fgr-1,Nor-3,Nor-2,Fgr-2	Nor,Fgr	NOP2/Sun RNA methyltransferase 5 [Source:HGNC Symbol;Acc:HGNC:16385]	-	-	-	-	GO:0005634//nucleus;GO:0005730//nucleolus	GO:0003723//RNA binding;GO:0008168//methyltransferase activity;GO:0016740//transferase activity	GO:0006364//rRNA processing;GO:0032259//methylation;GO:0070475//rRNA base methylation
ENSG00000233369	GTF2IP4	EcDNA00000182	EcDNA00000183		2	Nor-1,Fgr-3,Fgr-1,Nor-3,Nor-2,Fgr-2	Nor,Fgr	-	-	-	-	-	-	-	-
ENSG00000165171	METTL27	EcDNA00000182	EcDNA00000183		2	Nor-1,Fgr-3,Fgr-1,Nor-3,Nor-2,Fgr-2	Nor,Fgr	methyltransferase like 27 [Source:HGNC Symbol;Acc:HGNC:19068]	-	-	-	-	-	GO:0005515//protein binding	-
ENSG00000009950	MLXIPL	EcDNA00000182	EcDNA00000183		2	Nor-1,Fgr-3,Fgr-1,Nor-3,Nor-2,Fgr-2	Nor,Fgr	MLX interacting protein like [Source:HGNC Symbol;Acc:HGNC:12744]	Human Diseases;Human Diseases	Endocrine and metabolic diseases;Endocrine and metabolic diseases	ko04932//Non-alcoholic fatty liver disease (NAFLD);ko04931//Insulin resistance	K09113;K09113	GO:0000790//nuclear chromatin;GO:0005634//nucleus;GO:0005654//nucleoplasm;GO:0005667//transcription factor complex;GO:0005737//cytoplasm;GO:0005829//cytosol	GO:0000978//RNA polymerase II proximal promoter sequence-specific DNA binding;GO:0000981//DNA-binding transcription factor activity, RNA polymerase II-specific;GO:0001227//DNA-binding transcription repressor activity, RNA polymerase II-specific;GO:0003677//DNA binding;GO:0003700//DNA-binding transcription factor activity;GO:0008134//transcription factor binding;GO:0035538//carbohydrate response e…	GO:0000122//negative regulation of transcription by RNA polymerase II;GO:0006355//regulation of transcription, DNA-templated;GO:0006357//regulation of transcription by RNA polymerase II;GO:0008284//positive regulation of cell proliferation;GO:0009653//anatomical structure morphogenesis;GO:0010255//glucose mediated signaling pathway;GO:0033137//negative regulation of peptidyl-serine phosphorylatio…
ENSG00000106089	STX1A	EcDNA00000182	EcDNA00000183		2	Nor-1,Fgr-3,Fgr-1,Nor-3,Nor-2,Fgr-2	Nor,Fgr	syntaxin 1A [Source:HGNC Symbol;Acc:HGNC:11433]	Organismal Systems;Human Diseases;Organismal Systems;Genetic Information Processing	Endocrine system;Substance dependence;Nervous system;Folding, sorting and degradation	ko04911//Insulin secretion;ko05031//Amphetamine addiction;ko04721//Synaptic vesicle cycle;ko04130//SNARE interactions in vesicular transport	K04560;K04560;K04560;K04560	GO:0005576//extracellular region;GO:0005829//cytosol;GO:0005886//plasma membrane;GO:0005887//integral component of plasma membrane;GO:0008021//synaptic vesicle;GO:0008076//voltage-gated potassium channel complex;GO:0012505//endomembrane system;GO:0014069//postsynaptic density;GO:0016020//membrane;GO:0016021//integral component of membrane;GO:0030054//cell junction;GO:0030141//secretory granule;GO…	GO:0000149//SNARE binding;GO:0005484//SNAP receptor activity;GO:0005515//protein binding;GO:0017022//myosin binding;GO:0019855//calcium channel inhibitor activity;GO:0019869//chloride channel inhibitor activity;GO:0019900//kinase binding;GO:0019904//protein domain specific binding;GO:0030674//protein binding, bridging;GO:0032028//myosin head/neck binding;GO:0042802//identical protein binding;GO:0…	GO:0001956//positive regulation of neurotransmitter secretion;GO:0006836//neurotransmitter transport;GO:0006886//intracellular protein transport;GO:0006887//exocytosis;GO:0006906//vesicle fusion;GO:0007269//neurotransmitter secretion;GO:0009629//response to gravity;GO:0010701//positive regulation of norepinephrine secretion;GO:0010807//regulation of synaptic vesicle priming;GO:0014047//glutamate …
ENSG00000179994	SPDYE7P	EcDNA00000182	EcDNA00000183		2	Nor-1,Fgr-3,Fgr-1,Nor-3,Nor-2,Fgr-2	Nor,Fgr	-	-	-	-	-	-	-	-
ENSG00000155428	TRIM74	EcDNA00000182	EcDNA00000183		2	Nor-1,Fgr-3,Fgr-1,Nor-3,Nor-2,Fgr-2	Nor,Fgr	tripartite motif containing 74 [Source:HGNC Symbol;Acc:HGNC:17453]	-	-	-	-	GO:0005829//cytosol	GO:0008270//zinc ion binding;GO:0046872//metal ion binding	-
ENSG00000285886	AC211476.6	EcDNA00000182	EcDNA00000183		2	Nor-1,Fgr-3,Fgr-1,Nor-3,Nor-2,Fgr-2	Nor,Fgr	-	-	-	-	-	-	-	-
ENSG00000228487	AL450263.1	EcDNA00000193	EcDNA00000194		2	Fgr-3,Nor-3	Fgr,Nor	-	-	-	-	-	-	-	-
ENSG00000187024	PTRH1	EcDNA00000193	EcDNA00000194		2	Fgr-3,Nor-3	Fgr,Nor	peptidyl-tRNA hydrolase 1 homolog [Source:HGNC Symbol;Acc:HGNC:27039]	-	-	-	-	-	GO:0003723//RNA binding;GO:0004045//aminoacyl-tRNA hydrolase activity;GO:0005515//protein binding;GO:0016787//hydrolase activity	-
ENSG00000167106	FAM102A	EcDNA00000193	EcDNA00000194		2	Fgr-3,Nor-3	Fgr,Nor	family with sequence similarity 102 member A [Source:HGNC Symbol;Acc:HGNC:31419]	-	-	-	-	-	GO:0005515//protein binding	-
ENSG00000167103	PIP5KL1	EcDNA00000193	EcDNA00000194		2	Fgr-3,Nor-3	Fgr,Nor	phosphatidylinositol-4-phosphate 5-kinase like 1 [Source:HGNC Symbol;Acc:HGNC:28711]	Metabolism;Cellular Processes;Metabolism	Global and overview maps;Transport and catabolism;Carbohydrate metabolism	ko01100//Metabolic pathways;ko04144//Endocytosis;ko00562//Inositol phosphate metabolism	K13712;K13712;K13712	GO:0005737//cytoplasm;GO:0005829//cytosol;GO:0016020//membrane;GO:0042995//cell projection	GO:0000166//nucleotide binding;GO:0005524//ATP binding;GO:0016301//kinase activity;GO:0016307//phosphatidylinositol phosphate kinase activity;GO:0016308//1-phosphatidylinositol-4-phosphate 5-kinase activity;GO:0016740//transferase activity	GO:0001933//negative regulation of protein phosphorylation;GO:0010917//negative regulation of mitochondrial membrane potential;GO:0016310//phosphorylation;GO:0030336//negative regulation of cell migration;GO:0043065//positive regulation of apoptotic process;GO:0046488//phosphatidylinositol metabolic process;GO:0046854//phosphatidylinositol phosphorylation
ENSG00000136950	ARPC5L	EcDNA00000193	EcDNA00000194		2	Fgr-3,Nor-3	Fgr,Nor	actin related protein 2/3 complex subunit 5 like [Source:HGNC Symbol;Acc:HGNC:23366]	Cellular Processes;Cellular Processes;Organismal Systems;Human Diseases;Human Diseases;Human Diseases;Human Diseases	Transport and catabolism;Cell motility;Immune system;Infectious diseases;Infectious diseases;Infectious diseases;Infectious diseases	ko04144//Endocytosis;ko04810//Regulation of actin cytoskeleton;ko04666//Fc gamma R-mediated phagocytosis;ko05132//Salmonella infection;ko05100//Bacterial invasion of epithelial cells;ko05131//Shigellosis;ko05130//Pathogenic Escherichia coli infection	K05754;K05754;K05754;K05754;K05754;K05754;K05754	GO:0005737//cytoplasm;GO:0005856//cytoskeleton;GO:0005885//Arp2/3 protein complex;GO:0005925//focal adhesion;GO:0015629//actin cytoskeleton;GO:0045202//synapse;GO:0070062//extracellular exosome;GO:0098978//glutamatergic synapse	GO:0003674//molecular_function;GO:0003779//actin binding;GO:0005515//protein binding;GO:0051015//actin filament binding	GO:0008150//biological_process;GO:0016477//cell migration;GO:0030833//regulation of actin filament polymerization;GO:0034314//Arp2/3 complex-mediated actin nucleation
ENSG00000279571	AL162426.1	EcDNA00000193	EcDNA00000194		2	Fgr-3,Nor-3	Fgr,Nor	-	-	-	-	-	-	-	-
ENSG00000231149	AL354979.1	EcDNA00000193	EcDNA00000194		2	Fgr-3,Nor-3	Fgr,Nor	-	-	-	-	-	-	-	-
ENSG00000136856	SLC2A8	EcDNA00000193	EcDNA00000194		2	Fgr-3,Nor-3	Fgr,Nor	solute carrier family 2 member 8 [Source:HGNC Symbol;Acc:HGNC:13812]	-	-	-	-	GO:0005765//lysosomal membrane;GO:0005886//plasma membrane;GO:0005887//integral component of plasma membrane;GO:0008021//synaptic vesicle;GO:0016020//membrane;GO:0016021//integral component of membrane;GO:0030659//cytoplasmic vesicle membrane;GO:0030665//clathrin-coated vesicle membrane;GO:0031410//cytoplasmic vesicle	GO:0005215//transporter activity;GO:0005351//carbohydrate:proton symporter activity;GO:0005353//fructose transmembrane transporter activity;GO:0005355//glucose transmembrane transporter activity;GO:0005536//glucose binding;GO:0022857//transmembrane transporter activity;GO:0033300//dehydroascorbic acid transmembrane transporter activity	GO:0001666//response to hypoxia;GO:0005975//carbohydrate metabolic process;GO:0007141//male meiosis I;GO:0008286//insulin receptor signaling pathway;GO:0008643//carbohydrate transport;GO:0008645//hexose transmembrane transport;GO:0015755//fructose transmembrane transport;GO:0055085//transmembrane transport;GO:0061024//membrane organization;GO:0070837//dehydroascorbic acid transport;GO:1902600//pr…
ENSG00000136854	STXBP1	EcDNA00000193	EcDNA00000194		2	Fgr-3,Nor-3	Fgr,Nor	syntaxin binding protein 1 [Source:HGNC Symbol;Acc:HGNC:11444]	Organismal Systems	Nervous system	ko04721//Synaptic vesicle cycle	K15292	GO:0005634//nucleus;GO:0005654//nucleoplasm;GO:0005737//cytoplasm;GO:0005739//mitochondrion;GO:0005829//cytosol;GO:0005856//cytoskeleton;GO:0005886//plasma membrane;GO:0016020//membrane;GO:0030424//axon;GO:0031091//platelet alpha granule;GO:0032991//protein-containing complex;GO:0045335//phagocytic vesicle;GO:0048471//perinuclear region of cytoplasm;GO:0048787//presynaptic active zone membrane;GO…	GO:0000149//SNARE binding;GO:0003723//RNA binding;GO:0005515//protein binding;GO:0017075//syntaxin-1 binding;GO:0019901//protein kinase binding;GO:0019904//protein domain specific binding;GO:0019905//syntaxin binding;GO:0042802//identical protein binding;GO:0043274//phospholipase binding;GO:0047485//protein N-terminus binding	GO:0002576//platelet degranulation;GO:0003006//developmental process involved in reproduction;GO:0006887//exocytosis;GO:0006904//vesicle docking involved in exocytosis;GO:0007269//neurotransmitter secretion;GO:0007274//neuromuscular synaptic transmission;GO:0007412//axon target recognition;GO:0010807//regulation of synaptic vesicle priming;GO:0014047//glutamate secretion;GO:0015031//protein trans…
ENSG00000136859	ANGPTL2	EcDNA00000193	EcDNA00000194		2	Fgr-3,Nor-3	Fgr,Nor	angiopoietin like 2 [Source:HGNC Symbol;Acc:HGNC:490]	-	-	-	-	GO:0005576//extracellular region;GO:0005615//extracellular space;GO:0062023//collagen-containing extracellular matrix;GO:0070062//extracellular exosome	GO:0005102//signaling receptor binding;GO:0005515//protein binding	GO:0007275//multicellular organism development
ENSG00000136840	ST6GALNAC4	EcDNA00000193	EcDNA00000194		2	Fgr-3,Nor-3	Fgr,Nor	ST6 N-acetylgalactosaminide alpha-2,6-sialyltransferase 4 [Source:HGNC Symbol;Acc:HGNC:17846]	Metabolism;Metabolism	Global and overview maps;Glycan biosynthesis and metabolism	ko01100//Metabolic pathways;ko00604//Glycosphingolipid biosynthesis - ganglio series	K03374;K03374	GO:0000139//Golgi membrane;GO:0005794//Golgi apparatus;GO:0016020//membrane;GO:0016021//integral component of membrane	GO:0001665//alpha-N-acetylgalactosaminide alpha-2,6-sialyltransferase activity;GO:0008373//sialyltransferase activity;GO:0016740//transferase activity;GO:0016757//transferase activity, transferring glycosyl groups;GO:0047290//(alpha-N-acetylneuraminyl-2,3-beta-galactosyl-1,3)-N-acetyl-galactosaminide 6-alpha-sialyltransferase activity	GO:0001574//ganglioside biosynthetic process;GO:0006486//protein glycosylation;GO:0006664//glycolipid metabolic process;GO:0016266//O-glycan processing;GO:0097503//sialylation
ENSG00000136935	GOLGA1	EcDNA00000193	EcDNA00000194		2	Fgr-3,Nor-3	Fgr,Nor	golgin A1 [Source:HGNC Symbol;Acc:HGNC:4424]	-	-	-	-	GO:0000139//Golgi membrane;GO:0001669//acrosomal vesicle;GO:0005794//Golgi apparatus;GO:0005802//trans-Golgi network;GO:0005829//cytosol;GO:0016020//membrane;GO:0031410//cytoplasmic vesicle;GO:0048471//perinuclear region of cytoplasm	GO:0005515//protein binding	-
ENSG00000167112	TRUB2	EcDNA00000193	EcDNA00000194		2	Fgr-3,Nor-3	Fgr,Nor	TruB pseudouridine synthase family member 2 [Source:HGNC Symbol;Acc:HGNC:17170]	-	-	-	-	GO:0005739//mitochondrion;GO:0005759//mitochondrial matrix;GO:0005829//cytosol	GO:0003723//RNA binding;GO:0009982//pseudouridine synthase activity;GO:0016853//isomerase activity	GO:0001522//pseudouridine synthesis;GO:0006396//RNA processing;GO:0006397//mRNA processing;GO:0009451//RNA modification;GO:0070131//positive regulation of mitochondrial translation
ENSG00000225032	AL162586.1	EcDNA00000193	EcDNA00000194		2	Fgr-3,Nor-3	Fgr,Nor	-	-	-	-	-	-	-	-
ENSG00000286112	AL441992.2	EcDNA00000193	EcDNA00000194		2	Fgr-3,Nor-3	Fgr,Nor	kynurenine aminotransferase 1 [Source:NCBI gene;Acc:883]	Metabolism;Human Diseases;Metabolism;Metabolism	Global and overview maps;Cancers;Amino acid metabolism;Metabolism of other amino acids	ko01100//Metabolic pathways;ko05204//Chemical carcinogenesis;ko00380//Tryptophan metabolism;ko00450//Selenocompound metabolism	K00816;K00816;K00816;K00816	-	GO:0003824//catalytic activity;GO:0016212//kynurenine-oxoglutarate transaminase activity;GO:0030170//pyridoxal phosphate binding;GO:0047804//cysteine-S-conjugate beta-lyase activity;GO:0070548//L-glutamine aminotransferase activity	GO:0006575//cellular modified amino acid metabolic process;GO:0009058//biosynthetic process;GO:0070189//kynurenine metabolic process;GO:0097052//L-kynurenine metabolic process
ENSG00000196152	ZNF79	EcDNA00000193	EcDNA00000194		2	Fgr-3,Nor-3	Fgr,Nor	zinc finger protein 79 [Source:HGNC Symbol;Acc:HGNC:13153]	-	-	-	-	GO:0005622//intracellular;GO:0005634//nucleus	GO:0003674//molecular_function;GO:0003676//nucleic acid binding;GO:0003677//DNA binding;GO:0003700//DNA-binding transcription factor activity;GO:0005515//protein binding;GO:0043565//sequence-specific DNA binding;GO:0046872//metal ion binding	GO:0006355//regulation of transcription, DNA-templated;GO:0008150//biological_process
ENSG00000234771	SLC25A25-AS1	EcDNA00000193	EcDNA00000194		2	Fgr-3,Nor-3	Fgr,Nor	-	-	-	-	-	-	-	-
ENSG00000224307	AL161785.1	EcDNA00000193	EcDNA00000194		2	Fgr-3,Nor-3	Fgr,Nor	-	-	-	-	-	-	-	-
ENSG00000119383	PTPA	EcDNA00000193	EcDNA00000194		2	Fgr-3,Nor-3	Fgr,Nor	protein phosphatase 2 phosphatase activator [Source:HGNC Symbol;Acc:HGNC:9308]	Human Diseases	Endocrine and metabolic diseases	ko04931//Insulin resistance	K17605	GO:0000159//protein phosphatase type 2A complex;GO:0005634//nucleus;GO:0005654//nucleoplasm;GO:0005737//cytoplasm;GO:0034704//calcium channel complex;GO:0070062//extracellular exosome	GO:0000166//nucleotide binding;GO:0003755//peptidyl-prolyl cis-trans isomerase activity;GO:0005102//signaling receptor binding;GO:0005515//protein binding;GO:0005524//ATP binding;GO:0008160//protein tyrosine phosphatase activator activity;GO:0016853//isomerase activity;GO:0016887//ATPase activity;GO:0019211//phosphatase activator activity;GO:0019888//protein phosphatase regulator activity;GO:0042…	GO:0000413//protein peptidyl-prolyl isomerization;GO:0007052//mitotic spindle organization;GO:0032515//negative regulation of phosphoprotein phosphatase activity;GO:0032516//positive regulation of phosphoprotein phosphatase activity;GO:0035307//positive regulation of protein dephosphorylation;GO:0035308//negative regulation of protein dephosphorylation;GO:0043065//positive regulation of apoptotic…
ENSG00000234055	AL158151.2	EcDNA00000193	EcDNA00000194		2	Fgr-3,Nor-3	Fgr,Nor	-	-	-	-	-	-	-	-
ENSG00000286196	AL162586.2	EcDNA00000193	EcDNA00000194		2	Fgr-3,Nor-3	Fgr,Nor	-	-	-	-	-	-	-	-
ENSG00000231227	AC006450.1	EcDNA00000193	EcDNA00000194		2	Fgr-3,Nor-3	Fgr,Nor	-	-	-	-	-	-	-	-
ENSG00000237336	AL445489.1	EcDNA00000193	EcDNA00000194		2	Fgr-3,Nor-3	Fgr,Nor	-	-	-	-	-	-	-	-
ENSG00000235204	AL162724.2	EcDNA00000193	EcDNA00000194		2	Fgr-3,Nor-3	Fgr,Nor	-	-	-	-	-	-	-	-
ENSG00000271833	AL445222.1	EcDNA00000193	EcDNA00000194		2	Fgr-3,Nor-3	Fgr,Nor	-	-	-	-	-	-	-	-
ENSG00000234921	AC006450.2	EcDNA00000193	EcDNA00000194		2	Fgr-3,Nor-3	Fgr,Nor	-	-	-	-	-	-	-	-
ENSG00000095319	NUP188	EcDNA00000193	EcDNA00000194		2	Fgr-3,Nor-3	Fgr,Nor	nucleoporin 188 [Source:HGNC Symbol;Acc:HGNC:17859]	Genetic Information Processing	Translation	ko03013//RNA transport	K14311	GO:0005634//nucleus;GO:0005635//nuclear envelope;GO:0005643//nuclear pore;GO:0016020//membrane;GO:0043657//host cell;GO:0044611//nuclear pore inner ring	GO:0017056//structural constituent of nuclear pore	GO:0006110//regulation of glycolytic process;GO:0006406//mRNA export from nucleus;GO:0006409//tRNA export from nucleus;GO:0006606//protein import into nucleus;GO:0015031//protein transport;GO:0016032//viral process;GO:0016925//protein sumoylation;GO:0019083//viral transcription;GO:0051028//mRNA transport;GO:0060964//regulation of gene silencing by miRNA;GO:0075733//intracellular transport of viru…
ENSG00000196979	GPRACR	EcDNA00000193	EcDNA00000194		2	Fgr-3,Nor-3	Fgr,Nor	-	-	-	-	-	-	-	-
ENSG00000236643	AL354928.1	EcDNA00000193	EcDNA00000194		2	Fgr-3,Nor-3	Fgr,Nor	-	-	-	-	-	-	-	-
ENSG00000167157	PRRX2	EcDNA00000193	EcDNA00000194		2	Fgr-3,Nor-3	Fgr,Nor	paired related homeobox 2 [Source:HGNC Symbol;Acc:HGNC:21338]	-	-	-	-	GO:0000790//nuclear chromatin;GO:0005634//nucleus	GO:0000981//DNA-binding transcription factor activity, RNA polymerase II-specific;GO:0003677//DNA binding;GO:0003700//DNA-binding transcription factor activity;GO:0043565//sequence-specific DNA binding	GO:0006355//regulation of transcription, DNA-templated;GO:0006357//regulation of transcription by RNA polymerase II;GO:0007275//multicellular organism development
ENSG00000148339	SLC25A25	EcDNA00000193	EcDNA00000194		2	Fgr-3,Nor-3	Fgr,Nor	solute carrier family 25 member 25 [Source:HGNC Symbol;Acc:HGNC:20663]	-	-	-	-	GO:0005739//mitochondrion;GO:0005743//mitochondrial inner membrane;GO:0016020//membrane;GO:0016021//integral component of membrane	GO:0005347//ATP transmembrane transporter activity;GO:0005509//calcium ion binding;GO:0022857//transmembrane transporter activity;GO:0046872//metal ion binding	GO:0002021//response to dietary excess;GO:0014823//response to activity;GO:0015867//ATP transport;GO:0032094//response to food;GO:0035264//multicellular organism growth;GO:0043010//camera-type eye development;GO:0045333//cellular respiration;GO:0046034//ATP metabolic process;GO:0055085//transmembrane transport;GO:0060612//adipose tissue development;GO:0070588//calcium ion transmembrane transport
ENSG00000148331	ASB6	EcDNA00000193	EcDNA00000194		2	Fgr-3,Nor-3	Fgr,Nor	ankyrin repeat and SOCS box containing 6 [Source:HGNC Symbol;Acc:HGNC:17181]	-	-	-	-	GO:0005737//cytoplasm;GO:0005829//cytosol	GO:0005515//protein binding	GO:0016567//protein ubiquitination;GO:0035556//intracellular signal transduction;GO:0043687//post-translational protein modification
ENSG00000148337	CIZ1	EcDNA00000193	EcDNA00000194		2	Fgr-3,Nor-3	Fgr,Nor	CDKN1A interacting zinc finger protein 1 [Source:HGNC Symbol;Acc:HGNC:16744]	-	-	-	-	GO:0005634//nucleus;GO:0005654//nucleoplasm;GO:0005886//plasma membrane	GO:0003676//nucleic acid binding;GO:0005515//protein binding;GO:0008270//zinc ion binding;GO:0030332//cyclin binding;GO:0046872//metal ion binding	GO:0032298//positive regulation of DNA-dependent DNA replication initiation;GO:0051457//maintenance of protein location in nucleus
ENSG00000148335	NTMT1	EcDNA00000193	EcDNA00000194		2	Fgr-3,Nor-3	Fgr,Nor	N-terminal Xaa-Pro-Lys N-methyltransferase 1 [Source:HGNC Symbol;Acc:HGNC:23373]	-	-	-	-	GO:0005634//nucleus;GO:0005654//nucleoplasm;GO:0005737//cytoplasm;GO:0005829//cytosol	GO:0005515//protein binding;GO:0008168//methyltransferase activity;GO:0008276//protein methyltransferase activity;GO:0016740//transferase activity;GO:0042054//histone methyltransferase activity;GO:0071885//N-terminal protein N-methyltransferase activity	GO:0006480//N-terminal protein amino acid methylation;GO:0007051//spindle organization;GO:0007059//chromosome segregation;GO:0016571//histone methylation;GO:0018012//N-terminal peptidyl-alanine trimethylation;GO:0018013//N-terminal peptidyl-glycine methylation;GO:0018016//N-terminal peptidyl-proline dimethylation;GO:0032259//methylation;GO:0035572//N-terminal peptidyl-serine dimethylation;GO:0035…
ENSG00000148334	PTGES2	EcDNA00000193	EcDNA00000194		2	Fgr-3,Nor-3	Fgr,Nor	prostaglandin E synthase 2 [Source:HGNC Symbol;Acc:HGNC:17822]	Metabolism;Metabolism	Global and overview maps;Lipid metabolism	ko01100//Metabolic pathways;ko00590//Arachidonic acid metabolism	K05309;K05309	GO:0000139//Golgi membrane;GO:0005576//extracellular region;GO:0005634//nucleus;GO:0005737//cytoplasm;GO:0005739//mitochondrion;GO:0005794//Golgi apparatus;GO:0005829//cytosol;GO:0016020//membrane;GO:0016021//integral component of membrane;GO:0035578//azurophil granule lumen;GO:0048471//perinuclear region of cytoplasm	GO:0003677//DNA binding;GO:0005515//protein binding;GO:0009055//electron transfer activity;GO:0015035//protein disulfide oxidoreductase activity;GO:0016829//lyase activity;GO:0016853//isomerase activity;GO:0020037//heme binding;GO:0043295//glutathione binding;GO:0050220//prostaglandin-E synthase activity	GO:0001516//prostaglandin biosynthetic process;GO:0006629//lipid metabolic process;GO:0006631//fatty acid metabolic process;GO:0006633//fatty acid biosynthetic process;GO:0006693//prostaglandin metabolic process;GO:0019371//cyclooxygenase pathway;GO:0022900//electron transport chain;GO:0043312//neutrophil degranulation;GO:0045454//cell redox homeostasis;GO:0045893//positive regulation of transcri…
ENSG00000175854	SWI5	EcDNA00000193	EcDNA00000194		2	Fgr-3,Nor-3	Fgr,Nor	SWI5 homologous recombination repair protein [Source:HGNC Symbol;Acc:HGNC:31412]	-	-	-	-	GO:0005634//nucleus;GO:0032798//Swi5-Sfr1 complex	GO:0005515//protein binding	GO:0000724//double-strand break repair via homologous recombination;GO:0000730//DNA recombinase assembly;GO:0006281//DNA repair;GO:0006974//cellular response to DNA damage stimulus;GO:0071479//cellular response to ionizing radiation
ENSG00000136802	LRRC8A	EcDNA00000193	EcDNA00000194		2	Fgr-3,Nor-3	Fgr,Nor	leucine rich repeat containing 8 VRAC subunit A [Source:HGNC Symbol;Acc:HGNC:19027]	-	-	-	-	GO:0005886//plasma membrane;GO:0005887//integral component of plasma membrane;GO:0009986//cell surface;GO:0016020//membrane;GO:0016021//integral component of membrane;GO:0034702//ion channel complex	GO:0005225//volume-sensitive anion channel activity;GO:0005253//anion channel activity;GO:0005515//protein binding;GO:0042802//identical protein binding	GO:0002329//pre-B cell differentiation;GO:0006811//ion transport;GO:0006820//anion transport;GO:0006884//cell volume homeostasis;GO:0006970//response to osmotic stress;GO:0015698//inorganic anion transport;GO:0015734//taurine transport;GO:0015810//aspartate transmembrane transport;GO:0030154//cell differentiation;GO:0034214//protein hexamerization;GO:0055085//transmembrane transport;GO:0098656//a…
ENSG00000136807	CDK9	EcDNA00000193	EcDNA00000194		2	Fgr-3,Nor-3	Fgr,Nor	cyclin dependent kinase 9 [Source:HGNC Symbol;Acc:HGNC:1780]	Human Diseases	Cancers	ko05202//Transcriptional misregulation in cancers	K02211	GO:0000307//cyclin-dependent protein kinase holoenzyme complex;GO:0000790//nuclear chromatin;GO:0005634//nucleus;GO:0005654//nucleoplasm;GO:0005694//chromosome;GO:0005737//cytoplasm;GO:0008023//transcription elongation factor complex;GO:0008024//cyclin/CDK positive transcription elongation factor complex;GO:0016020//membrane;GO:0016605//PML body;GO:0036464//cytoplasmic ribonucleoprotein granule	GO:0000166//nucleotide binding;GO:0000978//RNA polymerase II proximal promoter sequence-specific DNA binding;GO:0001223//transcription coactivator binding;GO:0003677//DNA binding;GO:0003682//chromatin binding;GO:0004672//protein kinase activity;GO:0004674//protein serine/threonine kinase activity;GO:0004693//cyclin-dependent protein serine/threonine kinase activity;GO:0005515//protein binding;GO:…	GO:0006281//DNA repair;GO:0006282//regulation of DNA repair;GO:0006366//transcription by RNA polymerase II;GO:0006367//transcription initiation from RNA polymerase II promoter;GO:0006368//transcription elongation from RNA polymerase II promoter;GO:0006468//protein phosphorylation;GO:0006974//cellular response to DNA damage stimulus;GO:0008283//cell proliferation;GO:0010613//positive regulation of…
ENSG00000171097	KYAT1	EcDNA00000193	EcDNA00000194		2	Fgr-3,Nor-3	Fgr,Nor	kynurenine aminotransferase 1 [Source:HGNC Symbol;Acc:HGNC:1564]	Metabolism;Human Diseases;Metabolism;Metabolism	Global and overview maps;Cancers;Amino acid metabolism;Metabolism of other amino acids	ko01100//Metabolic pathways;ko05204//Chemical carcinogenesis;ko00380//Tryptophan metabolism;ko00450//Selenocompound metabolism	K00816;K00816;K00816;K00816	GO:0005654//nucleoplasm;GO:0005737//cytoplasm;GO:0005739//mitochondrion;GO:0005829//cytosol	GO:0003824//catalytic activity;GO:0005515//protein binding;GO:0008483//transaminase activity;GO:0016212//kynurenine-oxoglutarate transaminase activity;GO:0016740//transferase activity;GO:0016829//lyase activity;GO:0030170//pyridoxal phosphate binding;GO:0042803//protein homodimerization activity;GO:0047316//glutamine-phenylpyruvate transaminase activity;GO:0047804//cysteine-S-conjugate beta-lyase…	GO:0006559//L-phenylalanine catabolic process;GO:0006569//tryptophan catabolic process;GO:0006575//cellular modified amino acid metabolic process;GO:0008652//cellular amino acid biosynthetic process;GO:0009058//biosynthetic process;GO:0070189//kynurenine metabolic process;GO:0097052//L-kynurenine metabolic process;GO:0097053//L-kynurenine catabolic process
ENSG00000233721	AL356309.2	EcDNA00000193	EcDNA00000194		2	Fgr-3,Nor-3	Fgr,Nor	-	-	-	-	-	-	-	-
ENSG00000119414	PPP6C	EcDNA00000193	EcDNA00000194		2	Fgr-3,Nor-3	Fgr,Nor	protein phosphatase 6 catalytic subunit [Source:HGNC Symbol;Acc:HGNC:9323]	-	-	-	-	GO:0000139//Golgi membrane;GO:0005737//cytoplasm;GO:0005739//mitochondrion;GO:0005829//cytosol	GO:0004721//phosphoprotein phosphatase activity;GO:0004722//protein serine/threonine phosphatase activity;GO:0005515//protein binding;GO:0016787//hydrolase activity;GO:0046872//metal ion binding	GO:0000082//G1/S transition of mitotic cell cycle;GO:0002376//immune system process;GO:0006470//protein dephosphorylation;GO:0007049//cell cycle;GO:0045087//innate immune response;GO:0048208//COPII vesicle coating
ENSG00000280474	AL356481.2	EcDNA00000193	EcDNA00000194		2	Fgr-3,Nor-3	Fgr,Nor	-	-	-	-	-	-	-	-
ENSG00000136931	NR5A1	EcDNA00000193	EcDNA00000194		2	Fgr-3,Nor-3	Fgr,Nor	nuclear receptor subfamily 5 group A member 1 [Source:HGNC Symbol;Acc:HGNC:7983]	Human Diseases;Organismal Systems	Endocrine and metabolic diseases;Endocrine system	ko04934//Cushing syndrome;ko04927//Cortisol synthesis and secretion	K08560;K08560	GO:0000790//nuclear chromatin;GO:0005634//nucleus;GO:0005654//nucleoplasm;GO:0090575//RNA polymerase II transcription factor complex	GO:0000976//transcription regulatory region sequence-specific DNA binding;GO:0000977//RNA polymerase II regulatory region sequence-specific DNA binding;GO:0000980//RNA polymerase II distal enhancer sequence-specific DNA binding;GO:0000981//DNA-binding transcription factor activity, RNA polymerase II-specific;GO:0003677//DNA binding;GO:0003682//chromatin binding;GO:0003690//double-stranded DNA bin…	GO:0001553//luteinization;GO:0006355//regulation of transcription, DNA-templated;GO:0006357//regulation of transcription by RNA polymerase II;GO:0006366//transcription by RNA polymerase II;GO:0006367//transcription initiation from RNA polymerase II promoter;GO:0007530//sex determination;GO:0007538//primary sex determination;GO:0008584//male gonad development;GO:0008585//female gonad development;G…
ENSG00000136933	RABEPK	EcDNA00000193	EcDNA00000194		2	Fgr-3,Nor-3	Fgr,Nor	Rab9 effector protein with kelch motifs [Source:HGNC Symbol;Acc:HGNC:16896]	-	-	-	-	GO:0005737//cytoplasm;GO:0005768//endosome;GO:0005829//cytosol;GO:0010008//endosome membrane;GO:0016020//membrane;GO:0030133//transport vesicle;GO:0032588//trans-Golgi network membrane	GO:0005515//protein binding	GO:0006898//receptor-mediated endocytosis;GO:0006904//vesicle docking involved in exocytosis
ENSG00000187239	FNBP1	EcDNA00000193	EcDNA00000194		2	Fgr-3,Nor-3	Fgr,Nor	formin binding protein 1 [Source:HGNC Symbol;Acc:HGNC:17069]	-	-	-	-	GO:0005737//cytoplasm;GO:0005764//lysosome;GO:0005829//cytosol;GO:0005856//cytoskeleton;GO:0005886//plasma membrane;GO:0005905//clathrin-coated pit;GO:0005938//cell cortex;GO:0016020//membrane;GO:0031410//cytoplasmic vesicle	GO:0005515//protein binding;GO:0008289//lipid binding;GO:0042802//identical protein binding	GO:0006897//endocytosis;GO:0061024//membrane organization
ENSG00000280758	AL356481.3	EcDNA00000193	EcDNA00000194		2	Fgr-3,Nor-3	Fgr,Nor	-	-	-	-	-	-	-	-
ENSG00000167081	PBX3	EcDNA00000193	EcDNA00000194		2	Fgr-3,Nor-3	Fgr,Nor	PBX homeobox 3 [Source:HGNC Symbol;Acc:HGNC:8634]	Human Diseases	Cancers	ko05202//Transcriptional misregulation in cancers	K15610	GO:0000790//nuclear chromatin;GO:0005634//nucleus;GO:0005667//transcription factor complex	GO:0000980//RNA polymerase II distal enhancer sequence-specific DNA binding;GO:0000981//DNA-binding transcription factor activity, RNA polymerase II-specific;GO:0001228//DNA-binding transcription activator activity, RNA polymerase II-specific;GO:0003677//DNA binding;GO:0003700//DNA-binding transcription factor activity;GO:0005515//protein binding;GO:0043565//sequence-specific DNA binding	GO:0002087//regulation of respiratory gaseous exchange by neurological system process;GO:0006355//regulation of transcription, DNA-templated;GO:0007387//anterior compartment pattern formation;GO:0007388//posterior compartment specification;GO:0007585//respiratory gaseous exchange;GO:0008344//adult locomotory behavior;GO:0021516//dorsal spinal cord development;GO:0045944//positive regulation of tr…
ENSG00000268050	AL158151.3	EcDNA00000193	EcDNA00000194		2	Fgr-3,Nor-3	Fgr,Nor	-	-	-	-	-	-	-	-
ENSG00000136878	USP20	EcDNA00000193	EcDNA00000194		2	Fgr-3,Nor-3	Fgr,Nor	ubiquitin specific peptidase 20 [Source:HGNC Symbol;Acc:HGNC:12619]	-	-	-	-	GO:0005737//cytoplasm;GO:0005813//centrosome;GO:0005815//microtubule organizing center;GO:0005829//cytosol;GO:0005856//cytoskeleton;GO:0048471//perinuclear region of cytoplasm	GO:0001664//G protein-coupled receptor binding;GO:0004197//cysteine-type endopeptidase activity;GO:0004843//thiol-dependent ubiquitin-specific protease activity;GO:0005515//protein binding;GO:0008233//peptidase activity;GO:0008234//cysteine-type peptidase activity;GO:0008270//zinc ion binding;GO:0016787//hydrolase activity;GO:0036459//thiol-dependent ubiquitinyl hydrolase activity;GO:0046872//met…	GO:0006508//proteolysis;GO:0006511//ubiquitin-dependent protein catabolic process;GO:0006897//endocytosis;GO:0008277//regulation of G protein-coupled receptor signaling pathway;GO:0016579//protein deubiquitination;GO:0070536//protein K63-linked deubiquitination;GO:0071108//protein K48-linked deubiquitination
ENSG00000148341	SH3GLB2	EcDNA00000193	EcDNA00000194		2	Fgr-3,Nor-3	Fgr,Nor	SH3 domain containing GRB2 like, endophilin B2 [Source:HGNC Symbol;Acc:HGNC:10834]	Cellular Processes	Transport and catabolism	ko04144//Endocytosis	K21269	GO:0005654//nucleoplasm;GO:0005737//cytoplasm;GO:0005829//cytosol	GO:0005515//protein binding;GO:0042802//identical protein binding;GO:0045296//cadherin binding	-
ENSG00000165209	STRBP	EcDNA00000193	EcDNA00000194		2	Fgr-3,Nor-3	Fgr,Nor	spermatid perinuclear RNA binding protein [Source:HGNC Symbol;Acc:HGNC:16462]	-	-	-	-	GO:0002177//manchette;GO:0005634//nucleus;GO:0005737//cytoplasm;GO:0015630//microtubule cytoskeleton	GO:0003677//DNA binding;GO:0003723//RNA binding;GO:0003725//double-stranded RNA binding;GO:0003727//single-stranded RNA binding;GO:0005515//protein binding;GO:0008017//microtubule binding;GO:0015631//tubulin binding	GO:0007275//multicellular organism development;GO:0007283//spermatogenesis;GO:0007286//spermatid development;GO:0007638//mechanosensory behavior;GO:0030154//cell differentiation
ENSG00000188394	GPR21	EcDNA00000193	EcDNA00000194		2	Fgr-3,Nor-3	Fgr,Nor	G protein-coupled receptor 21 [Source:HGNC Symbol;Acc:HGNC:4476]	-	-	-	-	GO:0005886//plasma membrane;GO:0016020//membrane;GO:0016021//integral component of membrane	GO:0001594//trace-amine receptor activity;GO:0004930//G protein-coupled receptor activity	GO:0007165//signal transduction;GO:0007186//G protein-coupled receptor signaling pathway;GO:0040018//positive regulation of multicellular organism growth;GO:0042593//glucose homeostasis;GO:0046627//negative regulation of insulin receptor signaling pathway
ENSG00000238010	AL161908.2	EcDNA00000193	EcDNA00000194		2	Fgr-3,Nor-3	Fgr,Nor	-	-	-	-	-	-	-	-
ENSG00000272696	AL359091.4	EcDNA00000193	EcDNA00000194		2	Fgr-3,Nor-3	Fgr,Nor	-	-	-	-	-	-	-	-
ENSG00000232413	AL589923.1	EcDNA00000193	EcDNA00000194		2	Fgr-3,Nor-3	Fgr,Nor	-	-	-	-	-	-	-	-
ENSG00000106991	ENG	EcDNA00000193	EcDNA00000194		2	Fgr-3,Nor-3	Fgr,Nor	endoglin [Source:HGNC Symbol;Acc:HGNC:3349]	-	-	-	-	GO:0005615//extracellular space;GO:0005886//plasma membrane;GO:0005925//focal adhesion;GO:0009897//external side of plasma membrane;GO:0009986//cell surface;GO:0016020//membrane;GO:0016021//integral component of membrane;GO:0043235//receptor complex;GO:0072563//endothelial microparticle	GO:0004888//transmembrane signaling receptor activity;GO:0005072//transforming growth factor beta receptor, cytoplasmic mediator activity;GO:0005114//type II transforming growth factor beta receptor binding;GO:0005515//protein binding;GO:0005534//galactose binding;GO:0005539//glycosaminoglycan binding;GO:0034713//type I transforming growth factor beta receptor binding;GO:0036122//BMP binding;GO:0…	GO:0001300//chronological cell aging;GO:0001525//angiogenesis;GO:0001569//branching involved in blood vessel morphogenesis;GO:0001570//vasculogenesis;GO:0001934//positive regulation of protein phosphorylation;GO:0001947//heart looping;GO:0003148//outflow tract septum morphogenesis;GO:0003198//epithelial to mesenchymal transition involved in endocardial cushion formation;GO:0003203//endocardial cu…
ENSG00000106992	AK1	EcDNA00000193	EcDNA00000194		2	Fgr-3,Nor-3	Fgr,Nor	adenylate kinase 1 [Source:HGNC Symbol;Acc:HGNC:361]	Metabolism;Metabolism;Metabolism	Global and overview maps;Nucleotide metabolism;Metabolism of cofactors and vitamins	ko01100//Metabolic pathways;ko00230//Purine metabolism;ko00730//Thiamine metabolism	K00939;K00939;K00939	GO:0001520//outer dense fiber;GO:0005737//cytoplasm;GO:0005829//cytosol;GO:0005886//plasma membrane;GO:0036126//sperm flagellum;GO:0070062//extracellular exosome	GO:0000166//nucleotide binding;GO:0004017//adenylate kinase activity;GO:0004550//nucleoside diphosphate kinase activity;GO:0005524//ATP binding;GO:0016301//kinase activity;GO:0016740//transferase activity;GO:0019205//nucleobase-containing compound kinase activity	GO:0006139//nucleobase-containing compound metabolic process;GO:0006165//nucleoside diphosphate phosphorylation;GO:0006172//ADP biosynthetic process;GO:0007050//cell cycle arrest;GO:0009142//nucleoside triphosphate biosynthetic process;GO:0015949//nucleobase-containing small molecule interconversion;GO:0016310//phosphorylation;GO:0046033//AMP metabolic process;GO:0046034//ATP metabolic process;GO…
ENSG00000169155	ZBTB43	EcDNA00000193	EcDNA00000194		2	Fgr-3,Nor-3	Fgr,Nor	zinc finger and BTB domain containing 43 [Source:HGNC Symbol;Acc:HGNC:17908]	-	-	-	-	GO:0000790//nuclear chromatin;GO:0005634//nucleus	GO:0000981//DNA-binding transcription factor activity, RNA polymerase II-specific;GO:0003676//nucleic acid binding;GO:0003677//DNA binding;GO:0005515//protein binding;GO:0046872//metal ion binding	GO:0006357//regulation of transcription by RNA polymerase II
ENSG00000230536	AL360268.1	EcDNA00000193	EcDNA00000194		2	Fgr-3,Nor-3	Fgr,Nor	-	-	-	-	-	-	-	-
ENSG00000236901	MIR600HG	EcDNA00000193	EcDNA00000194		2	Fgr-3,Nor-3	Fgr,Nor	-	-	-	-	-	-	-	-
ENSG00000188483	IER5L	EcDNA00000193	EcDNA00000194		2	Fgr-3,Nor-3	Fgr,Nor	immediate early response 5 like [Source:HGNC Symbol;Acc:HGNC:23679]	-	-	-	-	-	-	-
ENSG00000119408	NEK6	EcDNA00000193	EcDNA00000194		2	Fgr-3,Nor-3	Fgr,Nor	NIMA related kinase 6 [Source:HGNC Symbol;Acc:HGNC:7749]	-	-	-	-	GO:0000922//spindle pole;GO:0005634//nucleus;GO:0005654//nucleoplasm;GO:0005737//cytoplasm;GO:0005813//centrosome;GO:0005815//microtubule organizing center;GO:0005829//cytosol;GO:0005856//cytoskeleton;GO:0005874//microtubule;GO:0016607//nuclear speck;GO:0032991//protein-containing complex;GO:0043231//intracellular membrane-bounded organelle	GO:0000166//nucleotide binding;GO:0000287//magnesium ion binding;GO:0001222//transcription corepressor binding;GO:0004672//protein kinase activity;GO:0004674//protein serine/threonine kinase activity;GO:0005515//protein binding;GO:0005524//ATP binding;GO:0016301//kinase activity;GO:0016740//transferase activity;GO:0019894//kinesin binding;GO:0019901//protein kinase binding;GO:0031625//ubiquitin p…	GO:0006468//protein phosphorylation;GO:0006915//apoptotic process;GO:0007049//cell cycle;GO:0007059//chromosome segregation;GO:0007077//mitotic nuclear envelope disassembly;GO:0007346//regulation of mitotic cell cycle;GO:0016310//phosphorylation;GO:0018105//peptidyl-serine phosphorylation;GO:0030071//regulation of mitotic metaphase/anaphase transition;GO:0043123//positive regulation of I-kappaB k…
ENSG00000261094	AC007066.2	EcDNA00000193	EcDNA00000194		2	Fgr-3,Nor-3	Fgr,Nor	-	-	-	-	-	-	-	-
ENSG00000286078	AL391056.2	EcDNA00000193	EcDNA00000194		2	Fgr-3,Nor-3	Fgr,Nor	-	-	-	-	-	-	-	-
ENSG00000207955	AL359091.1	EcDNA00000193	EcDNA00000194		2	Fgr-3,Nor-3	Fgr,Nor	-	-	-	-	-	-	-	-
ENSG00000226078	AL356309.1	EcDNA00000193	EcDNA00000194		2	Fgr-3,Nor-3	Fgr,Nor	-	-	-	-	-	-	-	-
ENSG00000175283	DOLK	EcDNA00000193	EcDNA00000194		2	Fgr-3,Nor-3	Fgr,Nor	dolichol kinase [Source:HGNC Symbol;Acc:HGNC:23406]	Metabolism;Metabolism	Global and overview maps;Glycan biosynthesis and metabolism	ko01100//Metabolic pathways;ko00510//N-Glycan biosynthesis	K00902;K00902	GO:0005783//endoplasmic reticulum;GO:0005789//endoplasmic reticulum membrane;GO:0016020//membrane;GO:0016021//integral component of membrane;GO:0030176//integral component of endoplasmic reticulum membrane	GO:0004168//dolichol kinase activity;GO:0005515//protein binding;GO:0016301//kinase activity;GO:0016740//transferase activity	GO:0006489//dolichyl diphosphate biosynthetic process;GO:0016310//phosphorylation;GO:0043048//dolichyl monophosphate biosynthetic process
ENSG00000175287	PHYHD1	EcDNA00000193	EcDNA00000194		2	Fgr-3,Nor-3	Fgr,Nor	phytanoyl-CoA dioxygenase domain containing 1 [Source:HGNC Symbol;Acc:HGNC:23396]	-	-	-	-	-	GO:0005515//protein binding;GO:0016491//oxidoreductase activity;GO:0046872//metal ion binding;GO:0051213//dioxygenase activity	GO:0055114//oxidation-reduction process
ENSG00000227200	AL162724.1	EcDNA00000193	EcDNA00000194		2	Fgr-3,Nor-3	Fgr,Nor	-	-	-	-	-	-	-	-
ENSG00000171159	C9orf16	EcDNA00000193	EcDNA00000194		2	Fgr-3,Nor-3	Fgr,Nor	chromosome 9 open reading frame 16 [Source:HGNC Symbol;Acc:HGNC:17823]	-	-	-	-	GO:0005575//cellular_component	GO:0003674//molecular_function;GO:0005515//protein binding	GO:0008150//biological_process
ENSG00000119487	MAPKAP1	EcDNA00000193	EcDNA00000194		2	Fgr-3,Nor-3	Fgr,Nor	MAPK associated protein 1 [Source:HGNC Symbol;Acc:HGNC:18752]	Environmental Information Processing	Signal transduction	ko04150//mTOR signaling pathway	K20410	GO:0005634//nucleus;GO:0005654//nucleoplasm;GO:0005737//cytoplasm;GO:0005794//Golgi apparatus;GO:0005829//cytosol;GO:0005886//plasma membrane;GO:0016020//membrane;GO:0031410//cytoplasmic vesicle;GO:0031932//TORC2 complex	GO:0005515//protein binding;GO:0005546//phosphatidylinositol-4,5-bisphosphate binding;GO:0005547//phosphatidylinositol-3,4,5-trisphosphate binding;GO:0016301//kinase activity;GO:0017016//Ras GTPase binding;GO:0019901//protein kinase binding;GO:0043325//phosphatidylinositol-3,4-bisphosphate binding;GO:0070300//phosphatidic acid binding;GO:0080025//phosphatidylinositol-3,5-bisphosphate binding	GO:0016310//phosphorylation;GO:0021762//substantia nigra development;GO:0030950//establishment or maintenance of actin cytoskeleton polarity;GO:0032148//activation of protein kinase B activity;GO:0033138//positive regulation of peptidyl-serine phosphorylation;GO:0038203//TORC2 signaling;GO:0046580//negative regulation of Ras protein signal transduction;GO:1900407//regulation of cellular response …
ENSG00000160447	PKN3	EcDNA00000193	EcDNA00000194		2	Fgr-3,Nor-3	Fgr,Nor	protein kinase N3 [Source:HGNC Symbol;Acc:HGNC:17999]	Environmental Information Processing;Human Diseases	Signal transduction;Infectious diseases	ko04151//PI3K-Akt signaling pathway;ko05132//Salmonella infection	K06071;K06071	GO:0005634//nucleus;GO:0005737//cytoplasm;GO:0005794//Golgi apparatus;GO:0048471//perinuclear region of cytoplasm	GO:0000166//nucleotide binding;GO:0004672//protein kinase activity;GO:0004674//protein serine/threonine kinase activity;GO:0004697//protein kinase C activity;GO:0005515//protein binding;GO:0005524//ATP binding;GO:0016301//kinase activity;GO:0016740//transferase activity;GO:0017049//GTP-Rho binding	GO:0006468//protein phosphorylation;GO:0007165//signal transduction;GO:0010631//epithelial cell migration;GO:0016310//phosphorylation;GO:0018105//peptidyl-serine phosphorylation;GO:0035556//intracellular signal transduction
ENSG00000160446	ZDHHC12	EcDNA00000193	EcDNA00000194		2	Fgr-3,Nor-3	Fgr,Nor	zinc finger DHHC-type containing 12 [Source:HGNC Symbol;Acc:HGNC:19159]	-	-	-	-	GO:0005783//endoplasmic reticulum;GO:0005794//Golgi apparatus;GO:0016020//membrane;GO:0016021//integral component of membrane	GO:0016409//palmitoyltransferase activity;GO:0016740//transferase activity;GO:0016746//transferase activity, transferring acyl groups;GO:0019706//protein-cysteine S-palmitoyltransferase activity	GO:0006612//protein targeting to membrane;GO:0018230//peptidyl-L-cysteine S-palmitoylation;GO:0018345//protein palmitoylation
ENSG00000160445	ZER1	EcDNA00000193	EcDNA00000194		2	Fgr-3,Nor-3	Fgr,Nor	zyg-11 related cell cycle regulator [Source:HGNC Symbol;Acc:HGNC:30960]	-	-	-	-	GO:0031462//Cul2-RING ubiquitin ligase complex	GO:0005515//protein binding	GO:0006515//protein quality control for misfolded or incompletely synthesized proteins;GO:0032436//positive regulation of proteasomal ubiquitin-dependent protein catabolic process
ENSG00000232850	AL590708.1	EcDNA00000193	EcDNA00000194		2	Fgr-3,Nor-3	Fgr,Nor	-	-	-	-	-	-	-	-
ENSG00000136942	RPL35	EcDNA00000193	EcDNA00000194		2	Fgr-3,Nor-3	Fgr,Nor	ribosomal protein L35 [Source:HGNC Symbol;Acc:HGNC:10344]	Genetic Information Processing	Translation	ko03010//Ribosome	K02918	GO:0005622//intracellular;GO:0005730//nucleolus;GO:0005829//cytosol;GO:0005840//ribosome;GO:0016020//membrane;GO:0022625//cytosolic large ribosomal subunit	GO:0003723//RNA binding;GO:0003729//mRNA binding;GO:0003735//structural constituent of ribosome	GO:0000184//nuclear-transcribed mRNA catabolic process, nonsense-mediated decay;GO:0000463//maturation of LSU-rRNA from tricistronic rRNA transcript (SSU-rRNA, 5.8S rRNA, LSU-rRNA);GO:0006412//translation;GO:0006413//translational initiation;GO:0006614//SRP-dependent cotranslational protein targeting to membrane;GO:0019083//viral transcription
ENSG00000119522	DENND1A	EcDNA00000193	EcDNA00000194		2	Fgr-3,Nor-3	Fgr,Nor	DENN domain containing 1A [Source:HGNC Symbol;Acc:HGNC:29324]	-	-	-	-	GO:0005654//nucleoplasm;GO:0005829//cytosol;GO:0005886//plasma membrane;GO:0016020//membrane;GO:0030054//cell junction;GO:0030136//clathrin-coated vesicle;GO:0030425//dendrite;GO:0030665//clathrin-coated vesicle membrane;GO:0031410//cytoplasmic vesicle;GO:0042734//presynaptic membrane;GO:0043025//neuronal cell body;GO:0043231//intracellular membrane-bounded organelle;GO:0045202//synapse	GO:0005085//guanyl-nucleotide exchange factor activity;GO:0008289//lipid binding;GO:0017112//Rab guanyl-nucleotide exchange factor activity;GO:0017124//SH3 domain binding;GO:0017137//Rab GTPase binding;GO:0032266//phosphatidylinositol-3-phosphate binding;GO:1901981//phosphatidylinositol phosphate binding	GO:0006897//endocytosis;GO:0015031//protein transport;GO:0032456//endocytic recycling;GO:0032483//regulation of Rab protein signal transduction;GO:0043547//positive regulation of GTPase activity;GO:0048488//synaptic vesicle endocytosis
ENSG00000136944	LMX1B	EcDNA00000193	EcDNA00000194		2	Fgr-3,Nor-3	Fgr,Nor	LIM homeobox transcription factor 1 beta [Source:HGNC Symbol;Acc:HGNC:6654]	-	-	-	-	GO:0000790//nuclear chromatin;GO:0005634//nucleus	GO:0000977//RNA polymerase II regulatory region sequence-specific DNA binding;GO:0000981//DNA-binding transcription factor activity, RNA polymerase II-specific;GO:0003677//DNA binding;GO:0003700//DNA-binding transcription factor activity;GO:0005515//protein binding;GO:0043565//sequence-specific DNA binding;GO:0046872//metal ion binding	GO:0001701//in utero embryonic development;GO:0006355//regulation of transcription, DNA-templated;GO:0007275//multicellular organism development;GO:0009953//dorsal/ventral pattern formation;GO:0030182//neuron differentiation;GO:0045944//positive regulation of transcription by RNA polymerase II;GO:0071542//dopaminergic neuron differentiation
ENSG00000236668	AC006450.3	EcDNA00000193	EcDNA00000194		2	Fgr-3,Nor-3	Fgr,Nor	-	-	-	-	-	-	-	-
ENSG00000287782	AL359632.1	EcDNA00000193	EcDNA00000194		2	Fgr-3,Nor-3	Fgr,Nor	-	-	-	-	-	-	-	-
ENSG00000230676	AL353803.2	EcDNA00000193	EcDNA00000194		2	Fgr-3,Nor-3	Fgr,Nor	-	-	-	-	-	-	-	-
ENSG00000136827	TOR1A	EcDNA00000193	EcDNA00000194		2	Fgr-3,Nor-3	Fgr,Nor	torsin family 1 member A [Source:HGNC Symbol;Acc:HGNC:3098]	-	-	-	-	GO:0005634//nucleus;GO:0005635//nuclear envelope;GO:0005737//cytoplasm;GO:0005783//endoplasmic reticulum;GO:0005788//endoplasmic reticulum lumen;GO:0005829//cytosol;GO:0005856//cytoskeleton;GO:0008021//synaptic vesicle;GO:0016020//membrane;GO:0030054//cell junction;GO:0030133//transport vesicle;GO:0030141//secretory granule;GO:0030426//growth cone;GO:0030659//cytoplasmic vesicle membrane;GO:00314…	GO:0000166//nucleotide binding;GO:0005515//protein binding;GO:0005524//ATP binding;GO:0008092//cytoskeletal protein binding;GO:0016787//hydrolase activity;GO:0016887//ATPase activity;GO:0019894//kinesin binding;GO:0042802//identical protein binding;GO:0051082//unfolded protein binding;GO:0051787//misfolded protein binding	GO:0000338//protein deneddylation;GO:0006979//response to oxidative stress;GO:0006996//organelle organization;GO:0006998//nuclear envelope organization;GO:0007155//cell adhesion;GO:0031175//neuron projection development;GO:0034504//protein localization to nucleus;GO:0044319//wound healing, spreading of cells;GO:0045104//intermediate filament cytoskeleton organization;GO:0048489//synaptic vesicle …
ENSG00000136828	RALGPS1	EcDNA00000193	EcDNA00000194		2	Fgr-3,Nor-3	Fgr,Nor	Ral GEF with PH domain and SH3 binding motif 1 [Source:HGNC Symbol;Acc:HGNC:16851]	-	-	-	-	GO:0005575//cellular_component;GO:0005622//intracellular;GO:0005737//cytoplasm;GO:0005886//plasma membrane;GO:0016020//membrane	GO:0005085//guanyl-nucleotide exchange factor activity;GO:0008321//Ral guanyl-nucleotide exchange factor activity	GO:0007264//small GTPase mediated signal transduction;GO:0032485//regulation of Ral protein signal transduction;GO:0035556//intracellular signal transduction
ENSG00000236024	PRRX2-AS1	EcDNA00000193	EcDNA00000194		2	Fgr-3,Nor-3	Fgr,Nor	-	-	-	-	-	-	-	-
ENSG00000119392	GLE1	EcDNA00000193	EcDNA00000194		2	Fgr-3,Nor-3	Fgr,Nor	GLE1 RNA export mediator [Source:HGNC Symbol;Acc:HGNC:4315]	-	-	-	-	GO:0005615//extracellular space;GO:0005634//nucleus;GO:0005643//nuclear pore;GO:0005730//nucleolus;GO:0005737//cytoplasm;GO:0005829//cytosol;GO:0016020//membrane;GO:0031965//nuclear membrane;GO:0044614//nuclear pore cytoplasmic filaments	GO:0000822//inositol hexakisphosphate binding;GO:0005515//protein binding;GO:0005543//phospholipid binding;GO:0031369//translation initiation factor binding;GO:0042802//identical protein binding	GO:0006406//mRNA export from nucleus;GO:0006446//regulation of translational initiation;GO:0006449//regulation of translational termination;GO:0015031//protein transport;GO:0016973//poly(A)+ mRNA export from nucleus;GO:0051028//mRNA transport
ENSG00000173611	SCAI	EcDNA00000193	EcDNA00000194		2	Fgr-3,Nor-3	Fgr,Nor	suppressor of cancer cell invasion [Source:HGNC Symbol;Acc:HGNC:26709]	-	-	-	-	GO:0005634//nucleus;GO:0005654//nucleoplasm;GO:0005737//cytoplasm;GO:0016020//membrane;GO:0016021//integral component of membrane;GO:0031965//nuclear membrane	GO:0003714//transcription corepressor activity;GO:0005515//protein binding	GO:0006351//transcription, DNA-templated;GO:0009968//negative regulation of signal transduction;GO:0030336//negative regulation of cell migration;GO:0035024//negative regulation of Rho protein signal transduction;GO:1903507//negative regulation of nucleic acid-templated transcription
ENSG00000228395	AL356481.1	EcDNA00000193	EcDNA00000194		2	Fgr-3,Nor-3	Fgr,Nor	-	-	-	-	-	-	-	-
ENSG00000228392	AL162391.1	EcDNA00000193	EcDNA00000194		2	Fgr-3,Nor-3	Fgr,Nor	-	-	-	-	-	-	-	-
ENSG00000268615	AL353803.5	EcDNA00000193	EcDNA00000194		2	Fgr-3,Nor-3	Fgr,Nor	-	-	-	-	-	-	-	-
ENSG00000197958	RPL12	EcDNA00000193	EcDNA00000194		2	Fgr-3,Nor-3	Fgr,Nor	ribosomal protein L12 [Source:HGNC Symbol;Acc:HGNC:10302]	Genetic Information Processing	Translation	ko03010//Ribosome	K02870	GO:0005634//nucleus;GO:0005730//nucleolus;GO:0005737//cytoplasm;GO:0005829//cytosol;GO:0005840//ribosome;GO:0005925//focal adhesion;GO:0014069//postsynaptic density;GO:0015934//large ribosomal subunit;GO:0016020//membrane;GO:0022625//cytosolic large ribosomal subunit;GO:0070062//extracellular exosome	GO:0003723//RNA binding;GO:0003735//structural constituent of ribosome;GO:0005515//protein binding;GO:0019843//rRNA binding;GO:0070180//large ribosomal subunit rRNA binding	GO:0000027//ribosomal large subunit assembly;GO:0000184//nuclear-transcribed mRNA catabolic process, nonsense-mediated decay;GO:0006412//translation;GO:0006413//translational initiation;GO:0006614//SRP-dependent cotranslational protein targeting to membrane;GO:0019083//viral transcription
ENSG00000224020	MIR181A2HG	EcDNA00000193	EcDNA00000194		2	Fgr-3,Nor-3	Fgr,Nor	-	-	-	-	-	-	-	-
ENSG00000136918	WDR38	EcDNA00000193	EcDNA00000194		2	Fgr-3,Nor-3	Fgr,Nor	WD repeat domain 38 [Source:HGNC Symbol;Acc:HGNC:23745]	-	-	-	-	-	GO:0005515//protein binding	GO:0002244//hematopoietic progenitor cell differentiation
ENSG00000136895	GARNL3	EcDNA00000193	EcDNA00000194		2	Fgr-3,Nor-3	Fgr,Nor	GTPase activating Rap/RanGAP domain like 3 [Source:HGNC Symbol;Acc:HGNC:25425]	-	-	-	-	GO:0043231//intracellular membrane-bounded organelle	GO:0005096//GTPase activator activity	GO:0043547//positive regulation of GTPase activity;GO:0051056//regulation of small GTPase mediated signal transduction
ENSG00000227218	AL157935.1	EcDNA00000193	EcDNA00000194		2	Fgr-3,Nor-3	Fgr,Nor	-	-	-	-	-	-	-	-
ENSG00000225951	ODF2-AS1	EcDNA00000193	EcDNA00000194		2	Fgr-3,Nor-3	Fgr,Nor	-	-	-	-	-	-	-	-
ENSG00000136930	PSMB7	EcDNA00000193	EcDNA00000194		2	Fgr-3,Nor-3	Fgr,Nor	proteasome subunit beta 7 [Source:HGNC Symbol;Acc:HGNC:9544]	Genetic Information Processing	Folding, sorting and degradation	ko03050//Proteasome	K02739	GO:0000502//proteasome complex;GO:0005576//extracellular region;GO:0005634//nucleus;GO:0005654//nucleoplasm;GO:0005737//cytoplasm;GO:0005829//cytosol;GO:0005839//proteasome core complex;GO:0019774//proteasome core complex, beta-subunit complex;GO:0034774//secretory granule lumen;GO:1904813//ficolin-1-rich granule lumen	GO:0004175//endopeptidase activity;GO:0004298//threonine-type endopeptidase activity;GO:0005515//protein binding;GO:0008233//peptidase activity;GO:0016787//hydrolase activity	GO:0000165//MAPK cascade;GO:0000209//protein polyubiquitination;GO:0002223//stimulatory C-type lectin receptor signaling pathway;GO:0002479//antigen processing and presentation of exogenous peptide antigen via MHC class I, TAP-dependent;GO:0006508//proteolysis;GO:0006521//regulation of cellular amino acid metabolic process;GO:0010498//proteasomal protein catabolic process;GO:0010499//proteasomal …
ENSG00000177125	ZBTB34	EcDNA00000193	EcDNA00000194		2	Fgr-3,Nor-3	Fgr,Nor	zinc finger and BTB domain containing 34 [Source:HGNC Symbol;Acc:HGNC:31446]	-	-	-	-	GO:0000790//nuclear chromatin;GO:0005634//nucleus;GO:0005654//nucleoplasm	GO:0000977//RNA polymerase II regulatory region sequence-specific DNA binding;GO:0000981//DNA-binding transcription factor activity, RNA polymerase II-specific;GO:0001227//DNA-binding transcription repressor activity, RNA polymerase II-specific;GO:0003676//nucleic acid binding;GO:0003677//DNA binding;GO:0005515//protein binding;GO:0046872//metal ion binding	GO:0000122//negative regulation of transcription by RNA polymerase II;GO:0006357//regulation of transcription by RNA polymerase II
ENSG00000233901	LINC01503	EcDNA00000193	EcDNA00000194		2	Fgr-3,Nor-3	Fgr,Nor	-	-	-	-	-	-	-	-
ENSG00000148346	LCN2	EcDNA00000193	EcDNA00000194		2	Fgr-3,Nor-3	Fgr,Nor	lipocalin 2 [Source:HGNC Symbol;Acc:HGNC:6526]	Organismal Systems	Immune system	ko04657//IL-17 signaling pathway	K21129	GO:0005576//extracellular region;GO:0005615//extracellular space;GO:0005829//cytosol;GO:0031410//cytoplasmic vesicle;GO:0035580//specific granule lumen;GO:0060205//cytoplasmic vesicle lumen;GO:0070062//extracellular exosome	GO:0002020//protease binding;GO:0005506//iron ion binding;GO:0036094//small molecule binding;GO:0042803//protein homodimerization activity;GO:1903981//enterobactin binding	GO:0002376//immune system process;GO:0006811//ion transport;GO:0006879//cellular iron ion homeostasis;GO:0006915//apoptotic process;GO:0006979//response to oxidative stress;GO:0009615//response to virus;GO:0009617//response to bacterium;GO:0009635//response to herbicide;GO:0010046//response to mycotoxin;GO:0010628//positive regulation of gene expression;GO:0015891//siderophore transport;GO:001922…
ENSG00000148344	PTGES	EcDNA00000193	EcDNA00000194		2	Fgr-3,Nor-3	Fgr,Nor	prostaglandin E synthase [Source:HGNC Symbol;Acc:HGNC:9599]	Metabolism;Metabolism	Global and overview maps;Lipid metabolism	ko01100//Metabolic pathways;ko00590//Arachidonic acid metabolism	K15729;K15729	GO:0005641//nuclear envelope lumen;GO:0005737//cytoplasm;GO:0005739//mitochondrion;GO:0005789//endoplasmic reticulum membrane;GO:0016020//membrane;GO:0016021//integral component of membrane;GO:0043231//intracellular membrane-bounded organelle;GO:0048471//perinuclear region of cytoplasm	GO:0004364//glutathione transferase activity;GO:0016853//isomerase activity;GO:0043295//glutathione binding;GO:0050220//prostaglandin-E synthase activity	GO:0001516//prostaglandin biosynthetic process;GO:0002526//acute inflammatory response;GO:0002544//chronic inflammatory response;GO:0006629//lipid metabolic process;GO:0006631//fatty acid metabolic process;GO:0006633//fatty acid biosynthetic process;GO:0006693//prostaglandin metabolic process;GO:0006749//glutathione metabolic process;GO:0007165//signal transduction;GO:0008285//negative regulation…
ENSG00000148343	MIGA2	EcDNA00000193	EcDNA00000194		2	Fgr-3,Nor-3	Fgr,Nor	mitoguardin 2 [Source:HGNC Symbol;Acc:HGNC:23621]	-	-	-	-	GO:0005739//mitochondrion;GO:0005741//mitochondrial outer membrane;GO:0005887//integral component of plasma membrane;GO:0016020//membrane;GO:0016021//integral component of membrane	GO:0005515//protein binding;GO:0042803//protein homodimerization activity;GO:0046982//protein heterodimerization activity	GO:0008053//mitochondrial fusion;GO:0060348//bone development
ENSG00000106976	DNM1	EcDNA00000193	EcDNA00000194		2	Fgr-3,Nor-3	Fgr,Nor	dynamin 1 [Source:HGNC Symbol;Acc:HGNC:2972]	Cellular Processes;Environmental Information Processing;Human Diseases;Organismal Systems;Organismal Systems	Transport and catabolism;Signal transduction;Infectious diseases;Nervous system;Excretory system	ko04144//Endocytosis;ko04072//Phospholipase D signaling pathway;ko05100//Bacterial invasion of epithelial cells;ko04721//Synaptic vesicle cycle;ko04961//Endocrine and other factor-regulated calcium reabsorption	K01528;K01528;K01528;K01528;K01528	GO:0001917//photoreceptor inner segment;GO:0005634//nucleus;GO:0005654//nucleoplasm;GO:0005737//cytoplasm;GO:0005794//Golgi apparatus;GO:0005856//cytoskeleton;GO:0005874//microtubule;GO:0005886//plasma membrane;GO:0008021//synaptic vesicle;GO:0014069//postsynaptic density;GO:0016020//membrane;GO:0030117//membrane coat;GO:0030424//axon;GO:0031410//cytoplasmic vesicle;GO:0032991//protein-containing…	GO:0000166//nucleotide binding;GO:0003723//RNA binding;GO:0003924//GTPase activity;GO:0005515//protein binding;GO:0005525//GTP binding;GO:0008017//microtubule binding;GO:0008022//protein C-terminus binding;GO:0016787//hydrolase activity;GO:0017124//SH3 domain binding;GO:0019901//protein kinase binding;GO:0031749//D2 dopamine receptor binding;GO:0042802//identical protein binding;GO:0044877//prote…	GO:0000266//mitochondrial fission;GO:0002031//G protein-coupled receptor internalization;GO:0006897//endocytosis;GO:0006898//receptor-mediated endocytosis;GO:0007032//endosome organization;GO:0016185//synaptic vesicle budding from presynaptic endocytic zone membrane;GO:0031623//receptor internalization;GO:0048013//ephrin receptor signaling pathway;GO:0048488//synaptic vesicle endocytosis;GO:00508…
ENSG00000185585	OLFML2A	EcDNA00000193	EcDNA00000194		2	Fgr-3,Nor-3	Fgr,Nor	olfactomedin like 2A [Source:HGNC Symbol;Acc:HGNC:27270]	-	-	-	-	GO:0005576//extracellular region;GO:0031012//extracellular matrix	GO:0042803//protein homodimerization activity;GO:0050840//extracellular matrix binding	GO:0030198//extracellular matrix organization
ENSG00000136819	C9orf78	EcDNA00000193	EcDNA00000194		2	Fgr-3,Nor-3	Fgr,Nor	chromosome 9 open reading frame 78 [Source:HGNC Symbol;Acc:HGNC:24932]	-	-	-	-	GO:0005634//nucleus;GO:0005654//nucleoplasm;GO:0005681//spliceosomal complex;GO:0005829//cytosol	GO:0005515//protein binding	GO:0048024//regulation of mRNA splicing, via spliceosome
ENSG00000136811	ODF2	EcDNA00000193	EcDNA00000194		2	Fgr-3,Nor-3	Fgr,Nor	outer dense fiber of sperm tails 2 [Source:HGNC Symbol;Acc:HGNC:8114]	-	-	-	-	GO:0000922//spindle pole;GO:0001520//outer dense fiber;GO:0005634//nucleus;GO:0005737//cytoplasm;GO:0005813//centrosome;GO:0005814//centriole;GO:0005815//microtubule organizing center;GO:0005829//cytosol;GO:0005856//cytoskeleton;GO:0005874//microtubule;GO:0005929//cilium;GO:0031514//motile cilium;GO:0036126//sperm flagellum;GO:0042995//cell projection;GO:0097539//ciliary transition fiber;GO:01201…	GO:0005198//structural molecule activity;GO:0005515//protein binding	GO:0000086//G2/M transition of mitotic cell cycle;GO:0007275//multicellular organism development;GO:0007283//spermatogenesis;GO:0007286//spermatid development;GO:0008104//protein localization;GO:0010389//regulation of G2/M transition of mitotic cell cycle;GO:0010457//centriole-centriole cohesion;GO:0030154//cell differentiation;GO:0044782//cilium organization;GO:0097711//ciliary basal body-plasma…
ENSG00000136816	TOR1B	EcDNA00000193	EcDNA00000194		2	Fgr-3,Nor-3	Fgr,Nor	torsin family 1 member B [Source:HGNC Symbol;Acc:HGNC:11995]	-	-	-	-	GO:0005634//nucleus;GO:0005635//nuclear envelope;GO:0005737//cytoplasm;GO:0005783//endoplasmic reticulum;GO:0005788//endoplasmic reticulum lumen;GO:0016020//membrane;GO:0031965//nuclear membrane;GO:0070062//extracellular exosome	GO:0000166//nucleotide binding;GO:0005515//protein binding;GO:0005524//ATP binding;GO:0016787//hydrolase activity;GO:0016887//ATPase activity;GO:0019894//kinesin binding;GO:0042802//identical protein binding	GO:0006986//response to unfolded protein;GO:0007029//endoplasmic reticulum organization;GO:0034504//protein localization to nucleus;GO:0051085//chaperone cofactor-dependent protein refolding;GO:0071763//nuclear membrane organization
ENSG00000148204	CRB2	EcDNA00000193	EcDNA00000194		2	Fgr-3,Nor-3	Fgr,Nor	crumbs cell polarity complex component 2 [Source:HGNC Symbol;Acc:HGNC:18688]	Environmental Information Processing	Signal transduction	ko04390//Hippo signaling pathway	K16681	GO:0005576//extracellular region;GO:0005886//plasma membrane;GO:0016020//membrane;GO:0016021//integral component of membrane;GO:0016324//apical plasma membrane;GO:0032991//protein-containing complex;GO:0070062//extracellular exosome	GO:0005509//calcium ion binding;GO:0019828//aspartic-type endopeptidase inhibitor activity;GO:0044877//protein-containing complex binding	GO:0001707//mesoderm formation;GO:0001756//somitogenesis;GO:0007157//heterophilic cell-cell adhesion via plasma membrane cell adhesion molecules;GO:0007275//multicellular organism development;GO:0007369//gastrulation;GO:0010470//regulation of gastrulation;GO:0010718//positive regulation of epithelial to mesenchymal transition;GO:0010951//negative regulation of endopeptidase activity;GO:0014028//n…
ENSG00000241084	AL161785.3	EcDNA00000193	EcDNA00000194		2	Fgr-3,Nor-3	Fgr,Nor	-	-	-	-	-	-	-	-
ENSG00000235007	AL161785.2	EcDNA00000193	EcDNA00000194		2	Fgr-3,Nor-3	Fgr,Nor	-	-	-	-	-	-	-	-
ENSG00000204055	AL158151.1	EcDNA00000193	EcDNA00000194		2	Fgr-3,Nor-3	Fgr,Nor	-	-	-	-	-	-	-	-
ENSG00000204054	LINC00963	EcDNA00000193	EcDNA00000194		2	Fgr-3,Nor-3	Fgr,Nor	-	-	-	-	-	-	-	-
ENSG00000224842	AL161908.1	EcDNA00000193	EcDNA00000194		2	Fgr-3,Nor-3	Fgr,Nor	-	-	-	-	-	-	-	-
ENSG00000106689	LHX2	EcDNA00000193	EcDNA00000194		2	Fgr-3,Nor-3	Fgr,Nor	LIM homeobox 2 [Source:HGNC Symbol;Acc:HGNC:6594]	-	-	-	-	GO:0000790//nuclear chromatin;GO:0005634//nucleus	GO:0000977//RNA polymerase II regulatory region sequence-specific DNA binding;GO:0000978//RNA polymerase II proximal promoter sequence-specific DNA binding;GO:0000981//DNA-binding transcription factor activity, RNA polymerase II-specific;GO:0001228//DNA-binding transcription activator activity, RNA polymerase II-specific;GO:0003677//DNA binding;GO:0003682//chromatin binding;GO:0008134//transcript…	GO:0001843//neural tube closure;GO:0001942//hair follicle development;GO:0006355//regulation of transcription, DNA-templated;GO:0007399//nervous system development;GO:0007411//axon guidance;GO:0007420//brain development;GO:0007498//mesoderm development;GO:0009953//dorsal/ventral pattern formation;GO:0021537//telencephalon development;GO:0021772//olfactory bulb development;GO:0021978//telencephalo…
ENSG00000227619	AL391056.1	EcDNA00000193	EcDNA00000194		2	Fgr-3,Nor-3	Fgr,Nor	-	-	-	-	-	-	-	-
ENSG00000227068	AL162584.1	EcDNA00000193	EcDNA00000194		2	Fgr-3,Nor-3	Fgr,Nor	-	-	-	-	-	-	-	-
ENSG00000286718	AC007066.3	EcDNA00000193	EcDNA00000194		2	Fgr-3,Nor-3	Fgr,Nor	-	-	-	-	-	-	-	-
ENSG00000171169	NAIF1	EcDNA00000193	EcDNA00000194		2	Fgr-3,Nor-3	Fgr,Nor	nuclear apoptosis inducing factor 1 [Source:HGNC Symbol;Acc:HGNC:25446]	-	-	-	-	GO:0005634//nucleus;GO:0005654//nucleoplasm;GO:0005739//mitochondrion;GO:0005829//cytosol;GO:0005886//plasma membrane	GO:0003674//molecular_function;GO:0005515//protein binding	GO:0006915//apoptotic process;GO:0030308//negative regulation of cell growth;GO:1902108//regulation of mitochondrial membrane permeability involved in apoptotic process
ENSG00000230684	AL158207.2	EcDNA00000193	EcDNA00000194		2	Fgr-3,Nor-3	Fgr,Nor	-	-	-	-	-	-	-	-
ENSG00000107164	FUBP3	EcDNA00000193	EcDNA00000194		2	Fgr-3,Nor-3	Fgr,Nor	far upstream element binding protein 3 [Source:HGNC Symbol;Acc:HGNC:4005]	-	-	-	-	GO:0005634//nucleus;GO:0005737//cytoplasm;GO:0016020//membrane	GO:0000978//RNA polymerase II proximal promoter sequence-specific DNA binding;GO:0001228//DNA-binding transcription activator activity, RNA polymerase II-specific;GO:0003676//nucleic acid binding;GO:0003677//DNA binding;GO:0003723//RNA binding;GO:0005515//protein binding	GO:0006351//transcription, DNA-templated;GO:0010628//positive regulation of gene expression;GO:0045893//positive regulation of transcription, DNA-templated;GO:0045944//positive regulation of transcription by RNA polymerase II
ENSG00000230826	AL390774.2	EcDNA00000193	EcDNA00000194		2	Fgr-3,Nor-3	Fgr,Nor	-	-	-	-	-	-	-	-
ENSG00000044574	HSPA5	EcDNA00000193	EcDNA00000194		2	Fgr-3,Nor-3	Fgr,Nor	heat shock protein family A (Hsp70) member 5 [Source:HGNC Symbol;Acc:HGNC:5238]	Genetic Information Processing;Organismal Systems;Organismal Systems;Human Diseases;Genetic Information Processing	Folding, sorting and degradation;Endocrine system;Immune system;Neurodegenerative diseases;Folding, sorting and degradation	ko04141//Protein processing in endoplasmic reticulum;ko04918//Thyroid hormone synthesis;ko04612//Antigen processing and presentation;ko05020//Prion diseases;ko03060//Protein export	K09490;K09490;K09490;K09490;K09490	GO:0005634//nucleus;GO:0005737//cytoplasm;GO:0005739//mitochondrion;GO:0005783//endoplasmic reticulum;GO:0005788//endoplasmic reticulum lumen;GO:0005789//endoplasmic reticulum membrane;GO:0005790//smooth endoplasmic reticulum;GO:0005793//endoplasmic reticulum-Golgi intermediate compartment;GO:0005829//cytosol;GO:0005886//plasma membrane;GO:0005925//focal adhesion;GO:0008180//COP9 signalosome;GO:0…	GO:0000166//nucleotide binding;GO:0005509//calcium ion binding;GO:0005515//protein binding;GO:0005524//ATP binding;GO:0016787//hydrolase activity;GO:0016887//ATPase activity;GO:0019899//enzyme binding;GO:0019904//protein domain specific binding;GO:0031072//heat shock protein binding;GO:0031625//ubiquitin protein ligase binding;GO:0042623//ATPase activity, coupled;GO:0043022//ribosome binding;GO:0…	GO:0001554//luteolysis;GO:0006983//ER overload response;GO:0006986//response to unfolded protein;GO:0009314//response to radiation;GO:0010976//positive regulation of neuron projection development;GO:0021589//cerebellum structural organization;GO:0021680//cerebellar Purkinje cell layer development;GO:0021762//substantia nigra development;GO:0030182//neuron differentiation;GO:0030335//positive regu…
ENSG00000167114	SLC27A4	EcDNA00000193	EcDNA00000194		2	Fgr-3,Nor-3	Fgr,Nor	solute carrier family 27 member 4 [Source:HGNC Symbol;Acc:HGNC:10998]	Human Diseases;Organismal Systems;Organismal Systems	Endocrine and metabolic diseases;Endocrine system;Digestive system	ko04931//Insulin resistance;ko03320//PPAR signaling pathway;ko04975//Fat digestion and absorption	K08745;K08745;K08745	GO:0005783//endoplasmic reticulum;GO:0005789//endoplasmic reticulum membrane;GO:0005886//plasma membrane;GO:0005902//microvillus;GO:0016020//membrane;GO:0016021//integral component of membrane;GO:0031526//brush border membrane	GO:0000166//nucleotide binding;GO:0003824//catalytic activity;GO:0004467//long-chain fatty acid-CoA ligase activity;GO:0005324//long-chain fatty acid transporter activity;GO:0016874//ligase activity;GO:0031957//very long-chain fatty acid-CoA ligase activity	GO:0000038//very long-chain fatty acid metabolic process;GO:0001579//medium-chain fatty acid transport;GO:0001676//long-chain fatty acid metabolic process;GO:0006629//lipid metabolic process;GO:0006631//fatty acid metabolic process;GO:0006869//lipid transport;GO:0007584//response to nutrient;GO:0015908//fatty acid transport;GO:0015909//long-chain fatty acid transport;GO:0042760//very long-chain f…
ENSG00000167110	GOLGA2	EcDNA00000193	EcDNA00000194		2	Fgr-3,Nor-3	Fgr,Nor	golgin A2 [Source:HGNC Symbol;Acc:HGNC:4425]	-	-	-	-	GO:0000137//Golgi cis cisterna;GO:0000139//Golgi membrane;GO:0000922//spindle pole;GO:0005737//cytoplasm;GO:0005794//Golgi apparatus;GO:0005801//cis-Golgi network;GO:0005856//cytoskeleton;GO:0005874//microtubule;GO:0016020//membrane;GO:0030134//COPII-coated ER to Golgi transport vesicle;GO:0032580//Golgi cisterna membrane;GO:0033116//endoplasmic reticulum-Golgi intermediate compartment membrane;G…	GO:0005515//protein binding;GO:0008017//microtubule binding;GO:0019901//protein kinase binding;GO:0019905//syntaxin binding;GO:0042802//identical protein binding;GO:0045296//cadherin binding;GO:0061676//importin-alpha family protein binding	GO:0006486//protein glycosylation;GO:0006888//ER to Golgi vesicle-mediated transport;GO:0007020//microtubule nucleation;GO:0007030//Golgi organization;GO:0007049//cell cycle;GO:0007098//centrosome cycle;GO:0008356//asymmetric cell division;GO:0010507//negative regulation of autophagy;GO:0015031//protein transport;GO:0032091//negative regulation of protein binding;GO:0048208//COPII vesicle coating…
ENSG00000167118	URM1	EcDNA00000193	EcDNA00000194		2	Fgr-3,Nor-3	Fgr,Nor	ubiquitin related modifier 1 [Source:HGNC Symbol;Acc:HGNC:28378]	Genetic Information Processing	Folding, sorting and degradation	ko04122//Sulfur relay system	K12161	GO:0005737//cytoplasm;GO:0005829//cytosol	GO:0005515//protein binding;GO:0097163//sulfur carrier activity	GO:0002098//tRNA wobble uridine modification;GO:0006400//tRNA modification;GO:0008033//tRNA processing;GO:0032447//protein urmylation;GO:0034227//tRNA thio-modification
ENSG00000167094	TTC16	EcDNA00000193	EcDNA00000194		2	Fgr-3,Nor-3	Fgr,Nor	tetratricopeptide repeat domain 16 [Source:HGNC Symbol;Acc:HGNC:26536]	-	-	-	-	-	GO:0005515//protein binding	-
ENSG00000287234	AL592211.2	EcDNA00000193	EcDNA00000194		2	Fgr-3,Nor-3	Fgr,Nor	-	-	-	-	-	-	-	-
ENSG00000119333	WDR34	EcDNA00000193	EcDNA00000194		2	Fgr-3,Nor-3	Fgr,Nor	WD repeat domain 34 [Source:HGNC Symbol;Acc:HGNC:28296]	-	-	-	-	GO:0005737//cytoplasm;GO:0005814//centriole;GO:0005829//cytosol;GO:0005856//cytoskeleton;GO:0005868//cytoplasmic dynein complex;GO:0005929//cilium;GO:0005930//axoneme;GO:0036064//ciliary basal body;GO:0042995//cell projection;GO:0097542//ciliary tip	GO:0005515//protein binding;GO:0008574//ATP-dependent microtubule motor activity, plus-end-directed;GO:0045503//dynein light chain binding;GO:0045504//dynein heavy chain binding	GO:0007018//microtubule-based movement;GO:0035735//intraciliary transport involved in cilium assembly;GO:0042073//intraciliary transport;GO:0060271//cilium assembly
ENSG00000119335	SET	EcDNA00000193	EcDNA00000194		2	Fgr-3,Nor-3	Fgr,Nor	SET nuclear proto-oncogene [Source:HGNC Symbol;Acc:HGNC:10760]	-	-	-	-	GO:0005634//nucleus;GO:0005654//nucleoplasm;GO:0005737//cytoplasm;GO:0005783//endoplasmic reticulum;GO:0005811//lipid droplet;GO:0005829//cytosol;GO:0032991//protein-containing complex;GO:0048471//perinuclear region of cytoplasm	GO:0003677//DNA binding;GO:0004864//protein phosphatase inhibitor activity;GO:0005515//protein binding;GO:0019888//protein phosphatase regulator activity;GO:0042393//histone binding	GO:0006260//DNA replication;GO:0006334//nucleosome assembly;GO:0006337//nucleosome disassembly;GO:0016032//viral process;GO:0032515//negative regulation of phosphoprotein phosphatase activity;GO:0035067//negative regulation of histone acetylation;GO:0043488//regulation of mRNA stability;GO:0043524//negative regulation of neuron apoptotic process;GO:0043666//regulation of phosphoprotein phosphatas…
ENSG00000165219	GAPVD1	EcDNA00000193	EcDNA00000194		2	Fgr-3,Nor-3	Fgr,Nor	GTPase activating protein and VPS9 domains 1 [Source:HGNC Symbol;Acc:HGNC:23375]	-	-	-	-	GO:0005768//endosome;GO:0005829//cytosol;GO:0016020//membrane	GO:0005085//guanyl-nucleotide exchange factor activity;GO:0005096//GTPase activator activity;GO:0032794//GTPase activating protein binding;GO:0045296//cadherin binding	GO:0006897//endocytosis;GO:0007165//signal transduction;GO:0043087//regulation of GTPase activity;GO:0043547//positive regulation of GTPase activity;GO:0051223//regulation of protein transport;GO:0061024//membrane organization
ENSG00000226355	AL353803.1	EcDNA00000193	EcDNA00000194		2	Fgr-3,Nor-3	Fgr,Nor	-	-	-	-	-	-	-	-
ENSG00000223478	AL441992.1	EcDNA00000193	EcDNA00000194		2	Fgr-3,Nor-3	Fgr,Nor	-	-	-	-	-	-	-	-
ENSG00000286428	AL161731.1	EcDNA00000193	EcDNA00000194		2	Fgr-3,Nor-3	Fgr,Nor	-	-	-	-	-	-	-	-
ENSG00000167123	CERCAM	EcDNA00000193	EcDNA00000194		2	Fgr-3,Nor-3	Fgr,Nor	cerebral endothelial cell adhesion molecule [Source:HGNC Symbol;Acc:HGNC:23723]	-	-	-	-	GO:0005783//endoplasmic reticulum;GO:0005788//endoplasmic reticulum lumen;GO:0005886//plasma membrane	GO:0050211//procollagen galactosyltransferase activity	GO:0007155//cell adhesion;GO:0007159//leukocyte cell-cell adhesion
ENSG00000179058	C9orf50	EcDNA00000193	EcDNA00000194		2	Fgr-3,Nor-3	Fgr,Nor	chromosome 9 open reading frame 50 [Source:HGNC Symbol;Acc:HGNC:23677]	-	-	-	-	-	-	-
ENSG00000196814	MVB12B	EcDNA00000193	EcDNA00000194		2	Fgr-3,Nor-3	Fgr,Nor	multivesicular body subunit 12B [Source:HGNC Symbol;Acc:HGNC:23368]	Cellular Processes	Transport and catabolism	ko04144//Endocytosis	K12186	GO:0000813//ESCRT I complex;GO:0005634//nucleus;GO:0005768//endosome;GO:0005769//early endosome;GO:0005770//late endosome;GO:0005829//cytosol;GO:0005886//plasma membrane;GO:0010008//endosome membrane;GO:0016020//membrane;GO:0031902//late endosome membrane;GO:0031982//vesicle;GO:0043657//host cell;GO:0070062//extracellular exosome	GO:0005515//protein binding;GO:0008289//lipid binding	GO:0015031//protein transport;GO:0016197//endosomal transport;GO:0019058//viral life cycle;GO:0019075//virus maturation;GO:0042058//regulation of epidermal growth factor receptor signaling pathway;GO:0043162//ubiquitin-dependent protein catabolic process via the multivesicular body sorting pathway;GO:0046755//viral budding;GO:0075733//intracellular transport of virus
ENSG00000251184	AL672142.1	EcDNA00000193	EcDNA00000194		2	Fgr-3,Nor-3	Fgr,Nor	novel protein	-	-	-	-	GO:0044611//nuclear pore inner ring	GO:0017056//structural constituent of nuclear pore	GO:0006606//protein import into nucleus
ENSG00000198917	SPOUT1	EcDNA00000193	EcDNA00000194		2	Fgr-3,Nor-3	Fgr,Nor	SPOUT domain containing methyltransferase 1 [Source:HGNC Symbol;Acc:HGNC:26933]	-	-	-	-	GO:0000775//chromosome, centromeric region;GO:0000776//kinetochore;GO:0000777//condensed chromosome kinetochore;GO:0005694//chromosome;GO:0005737//cytoplasm;GO:0005815//microtubule organizing center;GO:0005819//spindle;GO:0005856//cytoskeleton;GO:0031616//spindle pole centrosome;GO:0072686//mitotic spindle	GO:0003723//RNA binding;GO:0005515//protein binding;GO:0008168//methyltransferase activity;GO:0016740//transferase activity;GO:0035198//miRNA binding	GO:0007049//cell cycle;GO:0010608//posttranscriptional regulation of gene expression;GO:0032259//methylation;GO:0035196//production of miRNAs involved in gene silencing by miRNA;GO:0051301//cell division;GO:0051661//maintenance of centrosome location
ENSG00000234705	HMGA1P4	EcDNA00000193	EcDNA00000194		2	Fgr-3,Nor-3	Fgr,Nor	-	-	-	-	-	-	-	-
ENSG00000011454	RABGAP1	EcDNA00000193	EcDNA00000194		2	Fgr-3,Nor-3	Fgr,Nor	RAB GTPase activating protein 1 [Source:HGNC Symbol;Acc:HGNC:17155]	-	-	-	-	GO:0005737//cytoplasm;GO:0005813//centrosome;GO:0005815//microtubule organizing center;GO:0005829//cytosol;GO:0005856//cytoskeleton;GO:0005875//microtubule associated complex;GO:0016020//membrane;GO:0016021//integral component of membrane	GO:0004930//G protein-coupled receptor activity;GO:0005096//GTPase activator activity;GO:0005515//protein binding;GO:0015631//tubulin binding;GO:0017137//Rab GTPase binding	GO:0006886//intracellular protein transport;GO:0007049//cell cycle;GO:0007165//signal transduction;GO:0007186//G protein-coupled receptor signaling pathway;GO:0043087//regulation of GTPase activity;GO:0043547//positive regulation of GTPase activity;GO:0090630//activation of GTPase activity
ENSG00000148200	NR6A1	EcDNA00000193	EcDNA00000194		2	Fgr-3,Nor-3	Fgr,Nor	nuclear receptor subfamily 6 group A member 1 [Source:HGNC Symbol;Acc:HGNC:7985]	-	-	-	-	GO:0000790//nuclear chromatin;GO:0005634//nucleus;GO:0005654//nucleoplasm;GO:0005667//transcription factor complex	GO:0000978//RNA polymerase II proximal promoter sequence-specific DNA binding;GO:0000981//DNA-binding transcription factor activity, RNA polymerase II-specific;GO:0001228//DNA-binding transcription activator activity, RNA polymerase II-specific;GO:0003677//DNA binding;GO:0003700//DNA-binding transcription factor activity;GO:0003707//steroid hormone receptor activity;GO:0004879//nuclear receptor a…	GO:0000122//negative regulation of transcription by RNA polymerase II;GO:0006355//regulation of transcription, DNA-templated;GO:0006367//transcription initiation from RNA polymerase II promoter;GO:0007276//gamete generation;GO:0030522//intracellular receptor signaling pathway;GO:0043401//steroid hormone mediated signaling pathway;GO:0045944//positive regulation of transcription by RNA polymerase …
ENSG00000197694	SPTAN1	EcDNA00000193	EcDNA00000194		2	Fgr-3,Nor-3	Fgr,Nor	spectrin alpha, non-erythrocytic 1 [Source:HGNC Symbol;Acc:HGNC:11273]	Cellular Processes	Cell growth and death	ko04210//Apoptosis	K06114	GO:0005576//extracellular region;GO:0005737//cytoplasm;GO:0005829//cytosol;GO:0005856//cytoskeleton;GO:0005938//cell cortex;GO:0008091//spectrin;GO:0015630//microtubule cytoskeleton;GO:0016020//membrane;GO:0035580//specific granule lumen;GO:0043231//intracellular membrane-bounded organelle;GO:0070062//extracellular exosome;GO:1903561//extracellular vesicle;GO:1904724//tertiary granule lumen	GO:0003779//actin binding;GO:0005200//structural constituent of cytoskeleton;GO:0005509//calcium ion binding;GO:0005515//protein binding;GO:0005516//calmodulin binding;GO:0045296//cadherin binding;GO:0046872//metal ion binding	GO:0000165//MAPK cascade;GO:0006888//ER to Golgi vesicle-mediated transport;GO:0007010//cytoskeleton organization;GO:0007411//axon guidance;GO:0043312//neutrophil degranulation;GO:0051693//actin filament capping
ENSG00000095321	CRAT	EcDNA00000193	EcDNA00000194		2	Fgr-3,Nor-3	Fgr,Nor	carnitine O-acetyltransferase [Source:HGNC Symbol;Acc:HGNC:2342]	Cellular Processes	Transport and catabolism	ko04146//Peroxisome	K00624	GO:0005739//mitochondrion;GO:0005743//mitochondrial inner membrane;GO:0005777//peroxisome;GO:0005782//peroxisomal matrix;GO:0005783//endoplasmic reticulum;GO:0005829//cytosol;GO:0016020//membrane	GO:0004092//carnitine O-acetyltransferase activity;GO:0016740//transferase activity;GO:0016746//transferase activity, transferring acyl groups	GO:0006625//protein targeting to peroxisome;GO:0006629//lipid metabolic process;GO:0006631//fatty acid metabolic process;GO:0019254//carnitine metabolic process, CoA-linked;GO:0033540//fatty acid beta-oxidation using acyl-CoA oxidase
ENSG00000107130	NCS1	EcDNA00000193	EcDNA00000194		2	Fgr-3,Nor-3	Fgr,Nor	neuronal calcium sensor 1 [Source:HGNC Symbol;Acc:HGNC:3953]	-	-	-	-	GO:0005737//cytoplasm;GO:0005794//Golgi apparatus;GO:0005829//cytosol;GO:0005886//plasma membrane;GO:0014069//postsynaptic density;GO:0016020//membrane;GO:0030054//cell junction;GO:0030424//axon;GO:0030425//dendrite;GO:0031045//dense core granule;GO:0031410//cytoplasmic vesicle;GO:0043231//intracellular membrane-bounded organelle;GO:0044305//calyx of Held;GO:0045202//synapse;GO:0045211//postsynap…	GO:0000287//magnesium ion binding;GO:0005245//voltage-gated calcium channel activity;GO:0005509//calcium ion binding;GO:0005515//protein binding;GO:0019901//protein kinase binding;GO:0046872//metal ion binding;GO:0099626//voltage-gated calcium channel activity involved in regulation of presynaptic cytosolic calcium levels	GO:0010975//regulation of neuron projection development;GO:0045921//positive regulation of exocytosis;GO:0048015//phosphatidylinositol-mediated signaling;GO:0070588//calcium ion transmembrane transport;GO:0099509//regulation of presynaptic cytosolic calcium ion concentration;GO:2000300//regulation of synaptic vesicle exocytosis
ENSG00000273186	AL359091.5	EcDNA00000193	EcDNA00000194		2	Fgr-3,Nor-3	Fgr,Nor	-	-	-	-	-	-	-	-
ENSG00000268707	AL158151.4	EcDNA00000193	EcDNA00000194		2	Fgr-3,Nor-3	Fgr,Nor	-	-	-	-	-	-	-	-
ENSG00000180264	ADGRD2	EcDNA00000193	EcDNA00000194		2	Fgr-3,Nor-3	Fgr,Nor	adhesion G protein-coupled receptor D2 [Source:HGNC Symbol;Acc:HGNC:18651]	-	-	-	-	GO:0005887//integral component of plasma membrane;GO:0016020//membrane;GO:0016021//integral component of membrane	GO:0004888//transmembrane signaling receptor activity;GO:0004930//G protein-coupled receptor activity	GO:0007165//signal transduction;GO:0007166//cell surface receptor signaling pathway;GO:0007186//G protein-coupled receptor signaling pathway;GO:0007189//adenylate cyclase-activating G protein-coupled receptor signaling pathway
ENSG00000136830	NIBAN2	EcDNA00000193	EcDNA00000194		2	Fgr-3,Nor-3	Fgr,Nor	niban apoptosis regulator 2 [Source:HGNC Symbol;Acc:HGNC:25282]	-	-	-	-	GO:0005634//nucleus;GO:0005654//nucleoplasm;GO:0005737//cytoplasm;GO:0005829//cytosol;GO:0005886//plasma membrane;GO:0005912//adherens junction;GO:0016020//membrane;GO:0030054//cell junction;GO:0070062//extracellular exosome	GO:0003713//transcription coactivator activity;GO:0045296//cadherin binding	GO:0007411//axon guidance;GO:0008285//negative regulation of cell proliferation;GO:0016525//negative regulation of angiogenesis;GO:0030154//cell differentiation;GO:0030948//negative regulation of vascular endothelial growth factor receptor signaling pathway;GO:0032274//gonadotropin secretion;GO:0040019//positive regulation of embryonic development;GO:0043066//negative regulation of apoptotic proc…
ENSG00000267834	AL592211.1	EcDNA00000193	EcDNA00000194		2	Fgr-3,Nor-3	Fgr,Nor	-	-	-	-	-	-	-	-
ENSG00000270755	AL136141.1	EcDNA00000193	EcDNA00000194		2	Fgr-3,Nor-3	Fgr,Nor	-	-	-	-	-	-	-	-
ENSG00000136877	FPGS	EcDNA00000193	EcDNA00000194		2	Fgr-3,Nor-3	Fgr,Nor	folylpolyglutamate synthase [Source:HGNC Symbol;Acc:HGNC:3824]	Metabolism;Human Diseases;Metabolism	Global and overview maps;Drug resistance;Metabolism of cofactors and vitamins	ko01100//Metabolic pathways;ko01523//Antifolate resistance;ko00790//Folate biosynthesis	K01930;K01930;K01930	GO:0005737//cytoplasm;GO:0005739//mitochondrion;GO:0005743//mitochondrial inner membrane;GO:0005759//mitochondrial matrix;GO:0005829//cytosol;GO:0016020//membrane	GO:0000166//nucleotide binding;GO:0004326//tetrahydrofolylpolyglutamate synthase activity;GO:0005524//ATP binding;GO:0016874//ligase activity;GO:0046872//metal ion binding	GO:0001889//liver development;GO:0006139//nucleobase-containing compound metabolic process;GO:0006536//glutamate metabolic process;GO:0006730//one-carbon metabolic process;GO:0006760//folic acid-containing compound metabolic process;GO:0007420//brain development;GO:0009058//biosynthetic process;GO:0009396//folic acid-containing compound biosynthetic process;GO:0031100//animal organ regeneration;G…
ENSG00000107021	TBC1D13	EcDNA00000193	EcDNA00000194		2	Fgr-3,Nor-3	Fgr,Nor	TBC1 domain family member 13 [Source:HGNC Symbol;Acc:HGNC:25571]	-	-	-	-	GO:0005737//cytoplasm;GO:0005829//cytosol;GO:0016020//membrane	GO:0005096//GTPase activator activity;GO:0017137//Rab GTPase binding	GO:0006886//intracellular protein transport;GO:0043547//positive regulation of GTPase activity;GO:0090630//activation of GTPase activity
ENSG00000229582	AL358074.1	EcDNA00000193	EcDNA00000194		2	Fgr-3,Nor-3	Fgr,Nor	-	-	-	-	-	-	-	-
ENSG00000130707	ASS1	EcDNA00000193	EcDNA00000194		2	Fgr-3,Nor-3	Fgr,Nor	argininosuccinate synthase 1 [Source:HGNC Symbol;Acc:HGNC:758]	Metabolism;Human Diseases;Metabolism;Metabolism;Metabolism	Global and overview maps;Cardiovascular diseases;Global and overview maps;Amino acid metabolism;Amino acid metabolism	ko01100//Metabolic pathways;ko05418//Fluid shear stress and atherosclerosis;ko01230//Biosynthesis of amino acids;ko00250//Alanine, aspartate and glutamate metabolism;ko00220//Arginine biosynthesis	K01940;K01940;K01940;K01940;K01940	GO:0005634//nucleus;GO:0005737//cytoplasm;GO:0005739//mitochondrion;GO:0005741//mitochondrial outer membrane;GO:0005764//lysosome;GO:0005783//endoplasmic reticulum;GO:0005829//cytosol;GO:0043005//neuron projection;GO:0043025//neuronal cell body;GO:0043204//perikaryon;GO:0070062//extracellular exosome;GO:0070852//cell body fiber	GO:0000166//nucleotide binding;GO:0003723//RNA binding;GO:0004055//argininosuccinate synthase activity;GO:0005515//protein binding;GO:0005524//ATP binding;GO:0015643//toxic substance binding;GO:0016597//amino acid binding;GO:0016874//ligase activity;GO:0042802//identical protein binding	GO:0000050//urea cycle;GO:0000052//citrulline metabolic process;GO:0000053//argininosuccinate metabolic process;GO:0001822//kidney development;GO:0001889//liver development;GO:0006526//arginine biosynthetic process;GO:0006531//aspartate metabolic process;GO:0006953//acute-phase response;GO:0007494//midgut development;GO:0007568//aging;GO:0007584//response to nutrient;GO:0007623//circadian rhythm;…
ENSG00000230848	AL360268.2	EcDNA00000193	EcDNA00000194		2	Fgr-3,Nor-3	Fgr,Nor	-	-	-	-	-	-	-	-
ENSG00000160404	TOR2A	EcDNA00000193	EcDNA00000194		2	Fgr-3,Nor-3	Fgr,Nor	torsin family 2 member A [Source:HGNC Symbol;Acc:HGNC:11996]	-	-	-	-	GO:0005576//extracellular region;GO:0005635//nuclear envelope;GO:0005783//endoplasmic reticulum;GO:0005788//endoplasmic reticulum lumen	GO:0000166//nucleotide binding;GO:0005179//hormone activity;GO:0005524//ATP binding;GO:0016887//ATPase activity;GO:0042802//identical protein binding	GO:0007165//signal transduction;GO:0051085//chaperone cofactor-dependent protein refolding
ENSG00000160401	CFAP157	EcDNA00000193	EcDNA00000194		2	Fgr-3,Nor-3	Fgr,Nor	cilia and flagella associated protein 157 [Source:HGNC Symbol;Acc:HGNC:27843]	-	-	-	-	GO:0005737//cytoplasm;GO:0005829//cytosol;GO:0005856//cytoskeleton;GO:0005886//plasma membrane;GO:0005929//cilium;GO:0036064//ciliary basal body;GO:0042995//cell projection;GO:0043231//intracellular membrane-bounded organelle	GO:0008017//microtubule binding	GO:0007283//spermatogenesis;GO:0007288//sperm axoneme assembly;GO:0030154//cell differentiation
ENSG00000160408	ST6GALNAC6	EcDNA00000193	EcDNA00000194		2	Fgr-3,Nor-3	Fgr,Nor	ST6 N-acetylgalactosaminide alpha-2,6-sialyltransferase 6 [Source:HGNC Symbol;Acc:HGNC:23364]	Metabolism;Metabolism	Global and overview maps;Glycan biosynthesis and metabolism	ko01100//Metabolic pathways;ko00604//Glycosphingolipid biosynthesis - ganglio series	K03376;K03376	GO:0000139//Golgi membrane;GO:0005737//cytoplasm;GO:0005794//Golgi apparatus;GO:0005886//plasma membrane;GO:0016020//membrane;GO:0016021//integral component of membrane	GO:0001665//alpha-N-acetylgalactosaminide alpha-2,6-sialyltransferase activity;GO:0008373//sialyltransferase activity;GO:0016740//transferase activity;GO:0016757//transferase activity, transferring glycosyl groups	GO:0001574//ganglioside biosynthetic process;GO:0006486//protein glycosylation;GO:0006677//glycosylceramide metabolic process;GO:0006687//glycosphingolipid metabolic process;GO:0009100//glycoprotein metabolic process;GO:0009312//oligosaccharide biosynthetic process;GO:0009988//cell-cell recognition;GO:0097503//sialylation
ENSG00000136908	DPM2	EcDNA00000193	EcDNA00000194		2	Fgr-3,Nor-3	Fgr,Nor	dolichyl-phosphate mannosyltransferase subunit 2, regulatory [Source:HGNC Symbol;Acc:HGNC:3006]	Metabolism;Metabolism;Metabolism	Global and overview maps;Glycan biosynthesis and metabolism;Glycan biosynthesis and metabolism	ko01100//Metabolic pathways;ko00510//N-Glycan biosynthesis;ko00563//Glycosylphosphatidylinositol(GPI)-anchor biosynthesis	K09658;K09658;K09658	GO:0000506//glycosylphosphatidylinositol-N-acetylglucosaminyltransferase (GPI-GnT) complex;GO:0005783//endoplasmic reticulum;GO:0005789//endoplasmic reticulum membrane;GO:0016020//membrane;GO:0016021//integral component of membrane;GO:0030176//integral component of endoplasmic reticulum membrane;GO:0033185//dolichol-phosphate-mannose synthase complex	GO:0004582//dolichyl-phosphate beta-D-mannosyltransferase activity;GO:0005515//protein binding;GO:0030234//enzyme regulator activity	GO:0006486//protein glycosylation;GO:0006506//GPI anchor biosynthetic process;GO:0016254//preassembly of GPI anchor in ER membrane;GO:0018279//protein N-linked glycosylation via asparagine;GO:0019348//dolichol metabolic process;GO:0031647//regulation of protein stability;GO:0035269//protein O-linked mannosylation;GO:0050790//regulation of catalytic activity
ENSG00000239705	AL354710.2	EcDNA00000193	EcDNA00000194		2	Fgr-3,Nor-3	Fgr,Nor	-	-	-	-	-	-	-	-
ENSG00000179082	C9orf106	EcDNA00000193	EcDNA00000194		2	Fgr-3,Nor-3	Fgr,Nor	-	-	-	-	-	-	-	-
ENSG00000261334	AL353803.4	EcDNA00000193	EcDNA00000194		2	Fgr-3,Nor-3	Fgr,Nor	-	-	-	-	-	-	-	-
ENSG00000095370	SH2D3C	EcDNA00000193	EcDNA00000194		2	Fgr-3,Nor-3	Fgr,Nor	SH2 domain containing 3C [Source:HGNC Symbol;Acc:HGNC:16884]	-	-	-	-	GO:0005737//cytoplasm;GO:0016020//membrane	GO:0005070//SH3/SH2 adaptor activity;GO:0005085//guanyl-nucleotide exchange factor activity;GO:0005515//protein binding	GO:0007254//JNK cascade;GO:0007264//small GTPase mediated signal transduction;GO:0009967//positive regulation of signal transduction;GO:0033138//positive regulation of peptidyl-serine phosphorylation
ENSG00000167136	ENDOG	EcDNA00000193	EcDNA00000194		2	Fgr-3,Nor-3	Fgr,Nor	endonuclease G [Source:HGNC Symbol;Acc:HGNC:3346]	Cellular Processes	Cell growth and death	ko04210//Apoptosis	K01173	GO:0005634//nucleus;GO:0005739//mitochondrion;GO:0005743//mitochondrial inner membrane;GO:0005829//cytosol;GO:0043204//perikaryon	GO:0000014//single-stranded DNA endodeoxyribonuclease activity;GO:0003676//nucleic acid binding;GO:0004518//nuclease activity;GO:0004519//endonuclease activity;GO:0004521//endoribonuclease activity;GO:0004536//deoxyribonuclease activity;GO:0005515//protein binding;GO:0016787//hydrolase activity;GO:0046872//metal ion binding	GO:0000737//DNA catabolic process, endonucleolytic;GO:0001701//in utero embryonic development;GO:0006309//apoptotic DNA fragmentation;GO:0006310//DNA recombination;GO:0007568//aging;GO:0009612//response to mechanical stimulus;GO:0032355//response to estradiol;GO:0034599//cellular response to oxidative stress;GO:0034612//response to tumor necrosis factor;GO:0036475//neuron death in response to oxi…
ENSG00000167130	DOLPP1	EcDNA00000193	EcDNA00000194		2	Fgr-3,Nor-3	Fgr,Nor	dolichyldiphosphatase 1 [Source:HGNC Symbol;Acc:HGNC:29565]	Metabolism	Glycan biosynthesis and metabolism	ko00510//N-Glycan biosynthesis	K07252	GO:0005783//endoplasmic reticulum;GO:0005789//endoplasmic reticulum membrane;GO:0016020//membrane;GO:0016021//integral component of membrane;GO:0030176//integral component of endoplasmic reticulum membrane	GO:0016787//hydrolase activity;GO:0047874//dolichyldiphosphatase activity	GO:0006486//protein glycosylation;GO:0006487//protein N-linked glycosylation;GO:0006489//dolichyl diphosphate biosynthetic process;GO:0008610//lipid biosynthetic process
ENSG00000272593	AL359091.3	EcDNA00000193	EcDNA00000194		2	Fgr-3,Nor-3	Fgr,Nor	-	-	-	-	-	-	-	-
ENSG00000148357	HMCN2	EcDNA00000193	EcDNA00000194		2	Fgr-3,Nor-3	Fgr,Nor	hemicentin 2 [Source:HGNC Symbol;Acc:HGNC:21293]	-	-	-	-	GO:0005576//extracellular region;GO:0005604//basement membrane;GO:0005615//extracellular space;GO:0005938//cell cortex;GO:0016020//membrane;GO:0030054//cell junction;GO:0031012//extracellular matrix;GO:0032154//cleavage furrow;GO:0062023//collagen-containing extracellular matrix	GO:0005201//extracellular matrix structural constituent;GO:0005509//calcium ion binding	GO:0007155//cell adhesion;GO:0050896//response to stimulus
ENSG00000148356	LRSAM1	EcDNA00000193	EcDNA00000194		2	Fgr-3,Nor-3	Fgr,Nor	leucine rich repeat and sterile alpha motif containing 1 [Source:HGNC Symbol;Acc:HGNC:25135]	-	-	-	-	GO:0005737//cytoplasm;GO:0005829//cytosol;GO:0016020//membrane	GO:0004842//ubiquitin-protein transferase activity;GO:0005515//protein binding;GO:0016740//transferase activity;GO:0046872//metal ion binding;GO:0061630//ubiquitin protein ligase activity	GO:0000209//protein polyubiquitination;GO:0006914//autophagy;GO:0015031//protein transport;GO:0016567//protein ubiquitination;GO:0030163//protein catabolic process;GO:0045806//negative regulation of endocytosis;GO:0046755//viral budding;GO:0051865//protein autoubiquitination;GO:0070086//ubiquitin-dependent endocytosis;GO:1904417//positive regulation of xenophagy;GO:2000786//positive regulation of…
ENSG00000148358	GPR107	EcDNA00000193	EcDNA00000194		2	Fgr-3,Nor-3	Fgr,Nor	G protein-coupled receptor 107 [Source:HGNC Symbol;Acc:HGNC:17830]	-	-	-	-	GO:0005654//nucleoplasm;GO:0005769//early endosome;GO:0005794//Golgi apparatus;GO:0005886//plasma membrane;GO:0016020//membrane;GO:0016021//integral component of membrane;GO:0030136//clathrin-coated vesicle	GO:0032050//clathrin heavy chain binding	GO:0072583//clathrin-dependent endocytosis
ENSG00000234789	AL590369.1	EcDNA00000193	EcDNA00000194		2	Fgr-3,Nor-3	Fgr,Nor	-	-	-	-	-	-	-	-
ENSG00000257524	AL157935.2	EcDNA00000193	EcDNA00000194		2	Fgr-3,Nor-3	Fgr,Nor	novel protein	-	-	-	-	GO:0005794//Golgi apparatus;GO:0016020//membrane;GO:0016021//integral component of membrane	GO:0008373//sialyltransferase activity;GO:0016740//transferase activity;GO:0016757//transferase activity, transferring glycosyl groups	GO:0006486//protein glycosylation;GO:0097503//sialylation
ENSG00000167113	COQ4	EcDNA00000193	EcDNA00000194		2	Fgr-3,Nor-3	Fgr,Nor	coenzyme Q4 [Source:HGNC Symbol;Acc:HGNC:19693]	-	-	-	-	GO:0005739//mitochondrion;GO:0005743//mitochondrial inner membrane;GO:0016020//membrane;GO:0031314//extrinsic component of mitochondrial inner membrane;GO:0032991//protein-containing complex	GO:0005515//protein binding	GO:0006744//ubiquinone biosynthetic process
ENSG00000203910	C1orf146	EcDNA00000001			1	Nor-3,Fgr-2,Nor-1,Fgr-3,Nor-2	Nor,Fgr	chromosome 1 open reading frame 146 [Source:HGNC Symbol;Acc:HGNC:24032]	-	-	-	-	-	-	-
ENSG00000162676	GFI1	EcDNA00000001			1	Nor-3,Fgr-2,Nor-1,Fgr-3,Nor-2	Nor,Fgr	growth factor independent 1 transcriptional repressor [Source:HGNC Symbol;Acc:HGNC:4237]	-	-	-	-	GO:0005634//nucleus;GO:0005654//nucleoplasm;GO:0016363//nuclear matrix;GO:0016604//nuclear body;GO:0017053//transcriptional repressor complex	GO:0001227//DNA-binding transcription repressor activity, RNA polymerase II-specific;GO:0003676//nucleic acid binding;GO:0003677//DNA binding;GO:0003700//DNA-binding transcription factor activity;GO:0005515//protein binding;GO:0044212//transcription regulatory region DNA binding;GO:0046872//metal ion binding	GO:0000083//regulation of transcription involved in G1/S transition of mitotic cell cycle;GO:0000122//negative regulation of transcription by RNA polymerase II;GO:0006355//regulation of transcription, DNA-templated;GO:0010956//negative regulation of calcidiol 1-monooxygenase activity;GO:0010957//negative regulation of vitamin D biosynthetic process;GO:0010977//negative regulation of neuron projec…
ENSG00000137948	BRDT	EcDNA00000001			1	Nor-3,Fgr-2,Nor-1,Fgr-3,Nor-2	Nor,Fgr	bromodomain testis associated [Source:HGNC Symbol;Acc:HGNC:1105]	-	-	-	-	GO:0005634//nucleus	GO:0003713//transcription coactivator activity;GO:0005515//protein binding;GO:0042393//histone binding;GO:0070577//lysine-acetylated histone binding	GO:0001207//histone displacement;GO:0006325//chromatin organization;GO:0006338//chromatin remodeling;GO:0006355//regulation of transcription, DNA-templated;GO:0006397//mRNA processing;GO:0007140//male meiotic nuclear division;GO:0007141//male meiosis I;GO:0007283//spermatogenesis;GO:0008380//RNA splicing;GO:0030154//cell differentiation;GO:0043484//regulation of RNA splicing;GO:0051039//positive …
ENSG00000122484	RPAP2	EcDNA00000001			1	Nor-3,Fgr-2,Nor-1,Fgr-3,Nor-2	Nor,Fgr	RNA polymerase II associated protein 2 [Source:HGNC Symbol;Acc:HGNC:25791]	-	-	-	-	GO:0005634//nucleus;GO:0005654//nucleoplasm;GO:0005730//nucleolus;GO:0005737//cytoplasm;GO:0005829//cytosol;GO:0016591//RNA polymerase II, holoenzyme	GO:0004721//phosphoprotein phosphatase activity;GO:0004722//protein serine/threonine phosphatase activity;GO:0005515//protein binding;GO:0008420//RNA polymerase II CTD heptapeptide repeat phosphatase activity;GO:0016787//hydrolase activity;GO:0043175//RNA polymerase core enzyme binding;GO:0046872//metal ion binding	GO:0009301//snRNA transcription;GO:0042795//snRNA transcription by RNA polymerase II;GO:0070940//dephosphorylation of RNA polymerase II C-terminal domain
ENSG00000189195	BTBD8	EcDNA00000001			1	Nor-3,Fgr-2,Nor-1,Fgr-3,Nor-2	Nor,Fgr	BTB domain containing 8 [Source:HGNC Symbol;Acc:HGNC:21019]	-	-	-	-	GO:0005623//cell;GO:0005634//nucleus;GO:0005654//nucleoplasm;GO:0005886//plasma membrane;GO:0008021//synaptic vesicle;GO:0016020//membrane;GO:0030054//cell junction;GO:0030122//AP-2 adaptor complex;GO:0030136//clathrin-coated vesicle;GO:0030424//axon;GO:0031410//cytoplasmic vesicle;GO:0042734//presynaptic membrane;GO:0042995//cell projection;GO:0044297//cell body;GO:0044306//neuron projection ter…	GO:0005515//protein binding	GO:0006897//endocytosis;GO:0031175//neuron projection development;GO:0036466//synaptic vesicle recycling via endosome;GO:0150007//clathrin-dependent synaptic vesicle endocytosis
ENSG00000229052	AL449283.1	EcDNA00000001			1	Nor-3,Fgr-2,Nor-1,Fgr-3,Nor-2	Nor,Fgr	-	-	-	-	-	-	-	-
ENSG00000162669	HFM1	EcDNA00000001			1	Nor-3,Fgr-2,Nor-1,Fgr-3,Nor-2	Nor,Fgr	helicase for meiosis 1 [Source:HGNC Symbol;Acc:HGNC:20193]	-	-	-	-	-	GO:0000166//nucleotide binding;GO:0003676//nucleic acid binding;GO:0003678//DNA helicase activity;GO:0004386//helicase activity;GO:0005524//ATP binding;GO:0016787//hydrolase activity	GO:0000712//resolution of meiotic recombination intermediates;GO:0032508//DNA duplex unwinding;GO:0051321//meiotic cell cycle
ENSG00000122406	RPL5	EcDNA00000001			1	Nor-3,Fgr-2,Nor-1,Fgr-3,Nor-2	Nor,Fgr	ribosomal protein L5 [Source:HGNC Symbol;Acc:HGNC:10360]	Genetic Information Processing	Translation	ko03010//Ribosome	K02932	GO:0005622//intracellular;GO:0005634//nucleus;GO:0005654//nucleoplasm;GO:0005730//nucleolus;GO:0005737//cytoplasm;GO:0005783//endoplasmic reticulum;GO:0005829//cytosol;GO:0005840//ribosome;GO:0005925//focal adhesion;GO:0016020//membrane;GO:0022625//cytosolic large ribosomal subunit;GO:0032991//protein-containing complex;GO:0070062//extracellular exosome;GO:1990904//ribonucleoprotein complex	GO:0003723//RNA binding;GO:0003730//mRNA 3'-UTR binding;GO:0003735//structural constituent of ribosome;GO:0005515//protein binding;GO:0008097//5S rRNA binding;GO:0019843//rRNA binding;GO:0031625//ubiquitin protein ligase binding;GO:0048027//mRNA 5'-UTR binding;GO:1990948//ubiquitin ligase inhibitor activity	GO:0000027//ribosomal large subunit assembly;GO:0000184//nuclear-transcribed mRNA catabolic process, nonsense-mediated decay;GO:0006364//rRNA processing;GO:0006412//translation;GO:0006413//translational initiation;GO:0006614//SRP-dependent cotranslational protein targeting to membrane;GO:0010628//positive regulation of gene expression;GO:0019083//viral transcription;GO:0042273//ribosomal large su…
ENSG00000067208	EVI5	EcDNA00000001			1	Nor-3,Fgr-2,Nor-1,Fgr-3,Nor-2	Nor,Fgr	ecotropic viral integration site 5 [Source:HGNC Symbol;Acc:HGNC:3501]	-	-	-	-	GO:0005634//nucleus;GO:0005737//cytoplasm;GO:0005794//Golgi apparatus;GO:0005815//microtubule organizing center;GO:0005819//spindle;GO:0005829//cytosol;GO:0005856//cytoskeleton;GO:0043231//intracellular membrane-bounded organelle	GO:0005096//GTPase activator activity;GO:0005515//protein binding;GO:0017137//Rab GTPase binding	GO:0006886//intracellular protein transport;GO:0007049//cell cycle;GO:0042147//retrograde transport, endosome to Golgi;GO:0043087//regulation of GTPase activity;GO:0043547//positive regulation of GTPase activity;GO:0051301//cell division;GO:0090630//activation of GTPase activity
ENSG00000287797	AC093577.1	EcDNA00000001			1	Nor-3,Fgr-2,Nor-1,Fgr-3,Nor-2	Nor,Fgr	-	-	-	-	-	-	-	-
ENSG00000069702	TGFBR3	EcDNA00000001			1	Nor-3,Fgr-2,Nor-1,Fgr-3,Nor-2	Nor,Fgr	transforming growth factor beta receptor 3 [Source:HGNC Symbol;Acc:HGNC:11774]	-	-	-	-	GO:0005576//extracellular region;GO:0005615//extracellular space;GO:0005737//cytoplasm;GO:0005886//plasma membrane;GO:0005887//integral component of plasma membrane;GO:0009897//external side of plasma membrane;GO:0009986//cell surface;GO:0016020//membrane;GO:0016021//integral component of membrane;GO:0031012//extracellular matrix;GO:0034673//inhibin-betaglycan-ActRII complex;GO:0043235//receptor …	GO:0005024//transforming growth factor beta-activated receptor activity;GO:0005114//type II transforming growth factor beta receptor binding;GO:0005160//transforming growth factor beta receptor binding;GO:0005515//protein binding;GO:0005539//glycosaminoglycan binding;GO:0008201//heparin binding;GO:0015026//coreceptor activity;GO:0017134//fibroblast growth factor binding;GO:0030165//PDZ domain bin…	GO:0001666//response to hypoxia;GO:0001837//epithelial to mesenchymal transition;GO:0001889//liver development;GO:0003007//heart morphogenesis;GO:0003150//muscular septum morphogenesis;GO:0003151//outflow tract morphogenesis;GO:0003223//ventricular compact myocardium morphogenesis;GO:0006955//immune response;GO:0007179//transforming growth factor beta receptor signaling pathway;GO:0007181//transf…
ENSG00000097046	CDC7	EcDNA00000001			1	Nor-3,Fgr-2,Nor-1,Fgr-3,Nor-2	Nor,Fgr	cell division cycle 7 [Source:HGNC Symbol;Acc:HGNC:1745]	Cellular Processes	Cell growth and death	ko04110//Cell cycle	K02214	GO:0005634//nucleus;GO:0005654//nucleoplasm;GO:0005737//cytoplasm;GO:0045171//intercellular bridge;GO:0072686//mitotic spindle	GO:0000166//nucleotide binding;GO:0004672//protein kinase activity;GO:0004674//protein serine/threonine kinase activity;GO:0005515//protein binding;GO:0005524//ATP binding;GO:0016301//kinase activity;GO:0016740//transferase activity;GO:0046872//metal ion binding	GO:0000082//G1/S transition of mitotic cell cycle;GO:0000727//double-strand break repair via break-induced replication;GO:0006260//DNA replication;GO:0006468//protein phosphorylation;GO:0007049//cell cycle;GO:0008284//positive regulation of cell proliferation;GO:0010571//positive regulation of nuclear cell cycle DNA replication;GO:0010971//positive regulation of G2/M transition of mitotic cell cy…
ENSG00000172031	EPHX4	EcDNA00000001			1	Nor-3,Fgr-2,Nor-1,Fgr-3,Nor-2	Nor,Fgr	epoxide hydrolase 4 [Source:HGNC Symbol;Acc:HGNC:23758]	-	-	-	-	GO:0016020//membrane;GO:0016021//integral component of membrane	GO:0003824//catalytic activity;GO:0016787//hydrolase activity	-
ENSG00000154511	DIPK1A	EcDNA00000001			1	Nor-3,Fgr-2,Nor-1,Fgr-3,Nor-2	Nor,Fgr	divergent protein kinase domain 1A [Source:HGNC Symbol;Acc:HGNC:32213]	-	-	-	-	GO:0005783//endoplasmic reticulum;GO:0005789//endoplasmic reticulum membrane;GO:0016020//membrane;GO:0016021//integral component of membrane	-	-
ENSG00000230667	SETSIP	EcDNA00000001			1	Nor-3,Fgr-2,Nor-1,Fgr-3,Nor-2	Nor,Fgr	SET like protein [Source:HGNC Symbol;Acc:HGNC:42937]	-	-	-	-	GO:0005634//nucleus;GO:0005654//nucleoplasm;GO:0005737//cytoplasm;GO:0005811//lipid droplet	GO:0003682//chromatin binding	GO:0006334//nucleosome assembly;GO:0030154//cell differentiation;GO:0045446//endothelial cell differentiation;GO:0045944//positive regulation of transcription by RNA polymerase II
ENSG00000174842	GLMN	EcDNA00000001			1	Nor-3,Fgr-2,Nor-1,Fgr-3,Nor-2	Nor,Fgr	glomulin, FKBP associated protein [Source:HGNC Symbol;Acc:HGNC:14373]	-	-	-	-	GO:0005737//cytoplasm;GO:0031461//cullin-RING ubiquitin ligase complex;GO:0031462//Cul2-RING ubiquitin ligase complex;GO:0031463//Cul3-RING ubiquitin ligase complex;GO:0031464//Cul4A-RING E3 ubiquitin ligase complex	GO:0005171//hepatocyte growth factor receptor binding;GO:0005515//protein binding;GO:0031625//ubiquitin protein ligase binding;GO:0055105//ubiquitin-protein transferase inhibitor activity	GO:0001570//vasculogenesis;GO:0001843//neural tube closure;GO:0031397//negative regulation of protein ubiquitination;GO:0032434//regulation of proteasomal ubiquitin-dependent protein catabolic process;GO:0040029//regulation of gene expression, epigenetic;GO:0042130//negative regulation of T cell proliferation;GO:0042327//positive regulation of phosphorylation;GO:0042692//muscle cell differentiati…
ENSG00000273487	AC104836.1	EcDNA00000001			1	Nor-3,Fgr-2,Nor-1,Fgr-3,Nor-2	Nor,Fgr	-	-	-	-	-	-	-	-
ENSG00000232721	AC239800.2	EcDNA00000002			1	Fgr-3	Fgr	-	-	-	-	-	-	-	-
ENSG00000263590	LINC02591	EcDNA00000002			1	Fgr-3	Fgr	-	-	-	-	-	-	-	-
ENSG00000263513	FAM72C	EcDNA00000002			1	Fgr-3	Fgr	family with sequence similarity 72 member C [Source:HGNC Symbol;Acc:HGNC:30602]	-	-	-	-	GO:0005829//cytosol;GO:0016020//membrane;GO:0043231//intracellular membrane-bounded organelle	-	-
ENSG00000232527	LINC02802	EcDNA00000002			1	Fgr-3	Fgr	-	-	-	-	-	-	-	-
ENSG00000276756	AC245595.1	EcDNA00000002			1	Fgr-3	Fgr	-	-	-	-	-	-	-	-
ENSG00000230186	AC246680.1	EcDNA00000002			1	Fgr-3	Fgr	-	-	-	-	-	-	-	-
ENSG00000273213	HIST2H3PS2	EcDNA00000002			1	Fgr-3	Fgr	histone cluster 2 H3 pseudogene 2 [Source:HGNC Symbol;Acc:HGNC:32060]	-	-	-	-	GO:0000786//nucleosome;GO:0005634//nucleus;GO:0005694//chromosome	GO:0003677//DNA binding;GO:0046982//protein heterodimerization activity	-
ENSG00000235887	LINC02799	EcDNA00000002			1	Fgr-3	Fgr	-	-	-	-	-	-	-	-
ENSG00000234571	AC239798.2	EcDNA00000002			1	Fgr-3	Fgr	-	-	-	-	-	-	-	-
ENSG00000153029	MR1	EcDNA00000003			1	Fgr-1	Fgr	major histocompatibility complex, class I-related [Source:HGNC Symbol;Acc:HGNC:4975]	-	-	-	-	GO:0005576//extracellular region;GO:0005615//extracellular space;GO:0005783//endoplasmic reticulum;GO:0005789//endoplasmic reticulum membrane;GO:0005886//plasma membrane;GO:0009897//external side of plasma membrane;GO:0016020//membrane;GO:0016021//integral component of membrane;GO:0042612//MHC class I protein complex	GO:0005515//protein binding;GO:0032393//MHC class I receptor activity	GO:0002367//cytokine production involved in immune response;GO:0002376//immune system process;GO:0002474//antigen processing and presentation of peptide antigen via MHC class I;GO:0006955//immune response;GO:0032611//interleukin-1 beta production;GO:0032620//interleukin-17 production;GO:0045087//innate immune response;GO:0050829//defense response to Gram-negative bacterium
ENSG00000135823	STX6	EcDNA00000003			1	Fgr-1	Fgr	syntaxin 6 [Source:HGNC Symbol;Acc:HGNC:11441]	Genetic Information Processing	Folding, sorting and degradation	ko04130//SNARE interactions in vesicular transport	K08498	GO:0000139//Golgi membrane;GO:0005654//nucleoplasm;GO:0005769//early endosome;GO:0005794//Golgi apparatus;GO:0005802//trans-Golgi network;GO:0005829//cytosol;GO:0005886//plasma membrane;GO:0008021//synaptic vesicle;GO:0012505//endomembrane system;GO:0016020//membrane;GO:0016021//integral component of membrane;GO:0030136//clathrin-coated vesicle;GO:0030285//integral component of synaptic vesicle m…	GO:0000149//SNARE binding;GO:0005484//SNAP receptor activity;GO:0005515//protein binding;GO:0019905//syntaxin binding	GO:0006886//intracellular protein transport;GO:0006906//vesicle fusion;GO:0007032//endosome organization;GO:0015031//protein transport;GO:0016189//synaptic vesicle to endosome fusion;GO:0016192//vesicle-mediated transport;GO:0032456//endocytic recycling;GO:0032880//regulation of protein localization;GO:0042147//retrograde transport, endosome to Golgi;GO:0048193//Golgi vesicle transport;GO:0048278…
ENSG00000243155	AL162431.1	EcDNA00000003			1	Fgr-1	Fgr	-	-	-	-	-	-	-	-
ENSG00000143324	XPR1	EcDNA00000003			1	Fgr-1	Fgr	xenotropic and polytropic retrovirus receptor 1 [Source:HGNC Symbol;Acc:HGNC:12827]	-	-	-	-	GO:0005794//Golgi apparatus;GO:0005886//plasma membrane;GO:0016020//membrane;GO:0016021//integral component of membrane;GO:0031226//intrinsic component of plasma membrane	GO:0000822//inositol hexakisphosphate binding;GO:0001618//virus receptor activity;GO:0004888//transmembrane signaling receptor activity;GO:0004930//G protein-coupled receptor activity;GO:0015114//phosphate ion transmembrane transporter activity;GO:0015562//efflux transmembrane transporter activity;GO:0038023//signaling receptor activity	GO:0006817//phosphate ion transport;GO:0007186//G protein-coupled receptor signaling pathway;GO:0009615//response to virus;GO:0016036//cellular response to phosphate starvation;GO:0030643//cellular phosphate ion homeostasis;GO:0035435//phosphate ion transmembrane transport;GO:0046718//viral entry into host cell
ENSG00000225857	LINC02816	EcDNA00000003			1	Fgr-1	Fgr	-	-	-	-	-	-	-	-
ENSG00000135835	KIAA1614	EcDNA00000003			1	Fgr-1	Fgr	KIAA1614 [Source:HGNC Symbol;Acc:HGNC:29327]	-	-	-	-	GO:0005634//nucleus;GO:0005938//cell cortex;GO:0016324//apical plasma membrane	GO:0005080//protein kinase C binding;GO:0005515//protein binding;GO:0017048//Rho GTPase binding	GO:0007098//centrosome cycle;GO:0007163//establishment or maintenance of cell polarity;GO:0060341//regulation of cellular localization
ENSG00000232586	KIAA1614-AS1	EcDNA00000003			1	Fgr-1	Fgr	-	-	-	-	-	-	-	-
ENSG00000236719	OVAAL	EcDNA00000003			1	Fgr-1	Fgr	-	-	-	-	-	-	-	-
ENSG00000226990	AC025946.1	EcDNA00000004			1	Nor-3	Nor	-	-	-	-	-	-	-	-
ENSG00000232170	LINC00708	EcDNA00000004			1	Nor-3	Nor	-	-	-	-	-	-	-	-
ENSG00000226861	AL390835.1	EcDNA00000004			1	Nor-3	Nor	-	-	-	-	-	-	-	-
ENSG00000182010	RTKN2	EcDNA00000006			1	Nor-2	Nor	rhotekin 2 [Source:HGNC Symbol;Acc:HGNC:19364]	-	-	-	-	GO:0005634//nucleus;GO:0005737//cytoplasm;GO:0005886//plasma membrane	-	GO:0007165//signal transduction;GO:0008284//positive regulation of cell proliferation;GO:0030097//hemopoiesis;GO:0051092//positive regulation of NF-kappaB transcription factor activity;GO:1901224//positive regulation of NIK/NF-kappaB signaling;GO:2001243//negative regulation of intrinsic apoptotic signaling pathway
ENSG00000171988	JMJD1C	EcDNA00000006			1	Nor-2	Nor	jumonji domain containing 1C [Source:HGNC Symbol;Acc:HGNC:12313]	Human Diseases	Cancers	ko05202//Transcriptional misregulation in cancers	K11449	GO:0000785//chromatin;GO:0005634//nucleus;GO:0005654//nucleoplasm	GO:0000976//transcription regulatory region sequence-specific DNA binding;GO:0005515//protein binding;GO:0016491//oxidoreductase activity;GO:0031490//chromatin DNA binding;GO:0032454//histone demethylase activity (H3-K9 specific);GO:0046872//metal ion binding;GO:0046966//thyroid hormone receptor binding;GO:0051213//dioxygenase activity	GO:0006325//chromatin organization;GO:0006355//regulation of transcription, DNA-templated;GO:0007596//blood coagulation;GO:0033169//histone H3-K9 demethylation;GO:0055114//oxidation-reduction process
ENSG00000224301	AL590502.1	EcDNA00000006			1	Nor-2	Nor	-	-	-	-	-	-	-	-
ENSG00000282906	AL513321.2	EcDNA00000006			1	Nor-2	Nor	-	-	-	-	-	-	-	-
ENSG00000165476	REEP3	EcDNA00000006			1	Nor-2	Nor	receptor accessory protein 3 [Source:HGNC Symbol;Acc:HGNC:23711]	-	-	-	-	GO:0005783//endoplasmic reticulum;GO:0005789//endoplasmic reticulum membrane;GO:0005874//microtubule;GO:0016020//membrane;GO:0016021//integral component of membrane	-	GO:0006998//nuclear envelope organization;GO:0007049//cell cycle;GO:0007084//mitotic nuclear envelope reassembly;GO:0051301//cell division
ENSG00000272767	JMJD1C-AS1	EcDNA00000006			1	Nor-2	Nor	-	-	-	-	-	-	-	-
ENSG00000122877	EGR2	EcDNA00000006			1	Nor-2	Nor	early growth response 2 [Source:HGNC Symbol;Acc:HGNC:3239]	Human Diseases;Human Diseases;Human Diseases;Organismal Systems	Infectious diseases;Cancers;Infectious diseases;Immune system	ko05166//HTLV-I infection;ko05203//Viral carcinogenesis;ko05161//Hepatitis B;ko04625//C-type lectin receptor signaling pathway	K12496;K12496;K12496;K12496	GO:0000790//nuclear chromatin;GO:0005634//nucleus;GO:0005654//nucleoplasm;GO:0005737//cytoplasm;GO:0043231//intracellular membrane-bounded organelle	GO:0000978//RNA polymerase II proximal promoter sequence-specific DNA binding;GO:0000981//DNA-binding transcription factor activity, RNA polymerase II-specific;GO:0001102//RNA polymerase II activating transcription factor binding;GO:0001228//DNA-binding transcription activator activity, RNA polymerase II-specific;GO:0003676//nucleic acid binding;GO:0003677//DNA binding;GO:0003682//chromatin bindi…	GO:0006355//regulation of transcription, DNA-templated;GO:0006357//regulation of transcription by RNA polymerase II;GO:0006366//transcription by RNA polymerase II;GO:0006611//protein export from nucleus;GO:0007420//brain development;GO:0007422//peripheral nervous system development;GO:0007611//learning or memory;GO:0007622//rhythmic behavior;GO:0008045//motor neuron axon guidance;GO:0014037//Schw…
ENSG00000228566	AC013287.1	EcDNA00000006			1	Nor-2	Nor	-	-	-	-	-	-	-	-
ENSG00000226426	AC012558.1	EcDNA00000006			1	Nor-2	Nor	-	-	-	-	-	-	-	-
ENSG00000181915	ADO	EcDNA00000006			1	Nor-2	Nor	2-aminoethanethiol dioxygenase [Source:HGNC Symbol;Acc:HGNC:23506]	Metabolism;Metabolism	Global and overview maps;Metabolism of other amino acids	ko01100//Metabolic pathways;ko00430//Taurine and hypotaurine metabolism	K10712;K10712	GO:0005829//cytosol	GO:0016491//oxidoreductase activity;GO:0016702//oxidoreductase activity, acting on single donors with incorporation of molecular oxygen, incorporation of two atoms of oxygen;GO:0046872//metal ion binding;GO:0047800//cysteamine dioxygenase activity;GO:0051213//dioxygenase activity	GO:0000098//sulfur amino acid catabolic process;GO:0055114//oxidation-reduction process
ENSG00000285551	AC067752.1	EcDNA00000006			1	Nor-2	Nor	zinc finger protein 365 [Source:NCBI gene;Acc:22891]	-	-	-	-	GO:0000930//gamma-tubulin complex;GO:0005813//centrosome	GO:0042803//protein homodimerization activity	GO:0000281//mitotic cytokinesis;GO:0033566//gamma-tubulin complex localization
ENSG00000148572	NRBF2	EcDNA00000006			1	Nor-2	Nor	nuclear receptor binding factor 2 [Source:HGNC Symbol;Acc:HGNC:19692]	Cellular Processes	Transport and catabolism	ko04140//Autophagy - animal	K21246	GO:0005634//nucleus;GO:0005654//nucleoplasm;GO:0005737//cytoplasm;GO:0005776//autophagosome;GO:0031410//cytoplasmic vesicle;GO:0035032//phosphatidylinositol 3-kinase complex, class III	GO:0005515//protein binding	GO:0006367//transcription initiation from RNA polymerase II promoter;GO:0006914//autophagy;GO:0034976//response to endoplasmic reticulum stress;GO:0043550//regulation of lipid kinase activity
ENSG00000138311	ZNF365	EcDNA00000006			1	Nor-2	Nor	zinc finger protein 365 [Source:HGNC Symbol;Acc:HGNC:18194]	-	-	-	-	GO:0005737//cytoplasm;GO:0005815//microtubule organizing center;GO:0005856//cytoskeleton;GO:0043231//intracellular membrane-bounded organelle	GO:0005515//protein binding;GO:0046872//metal ion binding	GO:0000723//telomere maintenance;GO:0007399//nervous system development;GO:0010569//regulation of double-strand break repair via homologous recombination;GO:0010977//negative regulation of neuron projection development;GO:0021687//cerebellar molecular layer morphogenesis;GO:0048714//positive regulation of oligodendrocyte differentiation;GO:0060997//dendritic spine morphogenesis;GO:0110026//regula…
ENSG00000288011	AC024597.1	EcDNA00000006			1	Nor-2	Nor	-	-	-	-	-	-	-	-
ENSG00000238280	AC067751.1	EcDNA00000006			1	Nor-2	Nor	-	-	-	-	-	-	-	-
ENSG00000224714	LINC02671	EcDNA00000006			1	Nor-2	Nor	-	-	-	-	-	-	-	-
ENSG00000234756	LINC02621	EcDNA00000006			1	Nor-2	Nor	-	-	-	-	-	-	-	-
ENSG00000285837	AC024598.1	EcDNA00000006			1	Nor-2	Nor	-	-	-	-	-	-	-	-
ENSG00000286373	AC022387.2	EcDNA00000006			1	Nor-2	Nor	-	-	-	-	-	-	-	-
ENSG00000235356	AL592466.1	EcDNA00000006			1	Nor-2	Nor	-	-	-	-	-	-	-	-
ENSG00000237280	AL136982.3	EcDNA00000007			1	Nor-3	Nor	-	-	-	-	-	-	-	-
ENSG00000223761	AL138767.2	EcDNA00000007			1	Nor-3	Nor	-	-	-	-	-	-	-	-
ENSG00000273413	AL136982.7	EcDNA00000007			1	Nor-3	Nor	-	-	-	-	-	-	-	-
ENSG00000280485	AL358154.1	EcDNA00000007			1	Nor-3	Nor	-	-	-	-	-	-	-	-
ENSG00000138119	MYOF	EcDNA00000007			1	Nor-3	Nor	myoferlin [Source:HGNC Symbol;Acc:HGNC:3656]	-	-	-	-	GO:0005634//nucleus;GO:0005635//nuclear envelope;GO:0005886//plasma membrane;GO:0005901//caveola;GO:0016020//membrane;GO:0016021//integral component of membrane;GO:0030659//cytoplasmic vesicle membrane;GO:0031410//cytoplasmic vesicle;GO:0031965//nuclear membrane;GO:0043231//intracellular membrane-bounded organelle;GO:0070062//extracellular exosome	GO:0005515//protein binding;GO:0005543//phospholipid binding	GO:0001778//plasma membrane repair;GO:0006071//glycerol metabolic process;GO:0006936//muscle contraction;GO:0007520//myoblast fusion;GO:0008015//blood circulation;GO:0030947//regulation of vascular endothelial growth factor receptor signaling pathway;GO:0033292//T-tubule organization;GO:0034605//cellular response to heat;GO:0048747//muscle fiber development
ENSG00000283053	AL390862.1	EcDNA00000007			1	Nor-3	Nor	-	-	-	-	-	-	-	-
ENSG00000225913	AL138767.3	EcDNA00000007			1	Nor-3	Nor	-	-	-	-	-	-	-	-
ENSG00000227896	AL731569.1	EcDNA00000007			1	Nor-3	Nor	-	-	-	-	-	-	-	-
ENSG00000286116	AL157394.3	EcDNA00000007			1	Nor-3	Nor	-	-	-	-	-	-	-	-
ENSG00000268894	PLCE1-AS1	EcDNA00000007			1	Nor-3	Nor	-	-	-	-	-	-	-	-
ENSG00000279607	AL358613.2	EcDNA00000007			1	Nor-3	Nor	-	-	-	-	-	-	-	-
ENSG00000204010	IFIT1B	EcDNA00000007			1	Nor-3	Nor	interferon induced protein with tetratricopeptide repeats 1B [Source:HGNC Symbol;Acc:HGNC:23442]	Human Diseases;Human Diseases	Infectious diseases;Infectious diseases	ko05168//Herpes simplex infection;ko05160//Hepatitis C	K14217;K14217	GO:0005829//cytosol	GO:0005515//protein binding	GO:0051607//defense response to virus
ENSG00000272734	ADIRF-AS1	EcDNA00000007			1	Nor-3	Nor	-	-	-	-	-	-	-	-
ENSG00000273124	AL365434.2	EcDNA00000007			1	Nor-3	Nor	-	-	-	-	-	-	-	-
ENSG00000173145	NOC3L	EcDNA00000007			1	Nor-3	Nor	NOC3 like DNA replication regulator [Source:HGNC Symbol;Acc:HGNC:24034]	-	-	-	-	GO:0005634//nucleus;GO:0005730//nucleolus;GO:0005739//mitochondrion;GO:0016607//nuclear speck	GO:0003682//chromatin binding;GO:0003723//RNA binding	GO:0045444//fat cell differentiation
ENSG00000152782	PANK1	EcDNA00000007			1	Nor-3	Nor	pantothenate kinase 1 [Source:HGNC Symbol;Acc:HGNC:8598]	Metabolism;Metabolism	Global and overview maps;Metabolism of cofactors and vitamins	ko01100//Metabolic pathways;ko00770//Pantothenate and CoA biosynthesis	K09680;K09680	GO:0005634//nucleus;GO:0005737//cytoplasm;GO:0005829//cytosol;GO:0071944//cell periphery	GO:0000166//nucleotide binding;GO:0004594//pantothenate kinase activity;GO:0005524//ATP binding;GO:0016301//kinase activity;GO:0016740//transferase activity;GO:0042803//protein homodimerization activity;GO:1905502//acetyl-CoA binding	GO:0009108//coenzyme biosynthetic process;GO:0015937//coenzyme A biosynthetic process;GO:0016310//phosphorylation
ENSG00000227268	KLLN	EcDNA00000007			1	Nor-3	Nor	killin, p53 regulated DNA replication inhibitor [Source:HGNC Symbol;Acc:HGNC:37212]	-	-	-	-	GO:0005634//nucleus;GO:0005730//nucleolus	GO:0003677//DNA binding	GO:0006915//apoptotic process;GO:0007049//cell cycle;GO:0007050//cell cycle arrest
ENSG00000229969	AL136982.2	EcDNA00000007			1	Nor-3	Nor	-	-	-	-	-	-	-	-
ENSG00000225519	AL365434.1	EcDNA00000007			1	Nor-3	Nor	-	-	-	-	-	-	-	-
ENSG00000232110	AL353751.1	EcDNA00000007			1	Nor-3	Nor	-	-	-	-	-	-	-	-
ENSG00000026103	FAS	EcDNA00000007			1	Nor-3	Nor	Fas cell surface death receptor [Source:HGNC Symbol;Acc:HGNC:11920]	Human Diseases;Human Diseases;Environmental Information Processing;Environmental Information Processing;Human Diseases;Human Diseases;Human Diseases;Human Diseases;Human Diseases;Human Diseases;Cellular Processes;Human Diseases;Human Diseases;Cellular Processes;Human Diseases;Organismal Systems;Environmental Information Processing;Human Diseases;Human Diseases;Cellular Processes;Human Diseases;Hu…	Cancers;Infectious diseases;Signal transduction;Signaling molecules and interaction;Infectious diseases;Cancers;Infectious diseases;Infectious diseases;Neurodegenerative diseases;Infectious diseases;Cell growth and death;Endocrine and metabolic diseases;Infectious diseases;Cell growth and death;Infectious diseases;Immune system;Signal transduction;Infectious diseases;Drug resistance;Cell growth a…	ko05200//Pathways in cancer;ko05165//Human papillomavirus infection;ko04010//MAPK signaling pathway;ko04060//Cytokine-cytokine receptor interaction;ko05163//Human cytomegalovirus infection;ko05205//Proteoglycans in cancer;ko05167//Kaposi sarcoma-associated herpesvirus infection;ko05168//Herpes simplex infection;ko05010//Alzheimer disease;ko05164//Influenza A;ko04217//Necroptosis;ko04932//Non-alco…	K04390;K04390;K04390;K04390;K04390;K04390;K04390;K04390;K04390;K04390;K04390;K04390;K04390;K04390;K04390;K04390;K04390;K04390;K04390;K04390;K04390;K04390;K04390;K04390;K04390	GO:0005576//extracellular region;GO:0005829//cytosol;GO:0005886//plasma membrane;GO:0009986//cell surface;GO:0016020//membrane;GO:0016021//integral component of membrane;GO:0016604//nuclear body;GO:0031264//death-inducing signaling complex;GO:0031265//CD95 death-inducing signaling complex;GO:0045121//membrane raft;GO:0070062//extracellular exosome	GO:0004888//transmembrane signaling receptor activity;GO:0005515//protein binding;GO:0005516//calmodulin binding;GO:0019900//kinase binding;GO:0038023//signaling receptor activity;GO:0042802//identical protein binding	GO:0001934//positive regulation of protein phosphorylation;GO:0006915//apoptotic process;GO:0006919//activation of cysteine-type endopeptidase activity involved in apoptotic process;GO:0006955//immune response;GO:0007165//signal transduction;GO:0032872//regulation of stress-activated MAPK cascade;GO:0034198//cellular response to amino acid starvation;GO:0036337//Fas signaling pathway;GO:0042981//…
ENSG00000234452	SLC16A12-AS1	EcDNA00000007			1	Nor-3	Nor	-	-	-	-	-	-	-	-
ENSG00000228701	TNKS2-AS1	EcDNA00000007			1	Nor-3	Nor	-	-	-	-	-	-	-	-
ENSG00000286359	AL844892.1	EcDNA00000007			1	Nor-3	Nor	-	-	-	-	-	-	-	-
ENSG00000107864	CPEB3	EcDNA00000007			1	Nor-3	Nor	cytoplasmic polyadenylation element binding protein 3 [Source:HGNC Symbol;Acc:HGNC:21746]	Cellular Processes;Organismal Systems	Cell growth and death;Endocrine system	ko04114//Oocyte meiosis;ko04914//Progesterone-mediated oocyte maturation	K02602;K02602	GO:0005634//nucleus;GO:0005737//cytoplasm;GO:0005886//plasma membrane;GO:0014069//postsynaptic density;GO:0016020//membrane;GO:0030014//CCR4-NOT complex;GO:0030054//cell junction;GO:0030425//dendrite;GO:0042995//cell projection;GO:0043005//neuron projection;GO:0045202//synapse;GO:0045211//postsynaptic membrane;GO:0097440//apical dendrite;GO:0098794//postsynapse;GO:1990124//messenger ribonucleopro…	GO:0000900//translation repressor activity, mRNA regulatory element binding;GO:0003676//nucleic acid binding;GO:0003723//RNA binding;GO:0003730//mRNA 3'-UTR binding;GO:0005515//protein binding;GO:0008135//translation factor activity, RNA binding;GO:0035613//RNA stem-loop binding;GO:0035925//mRNA 3'-UTR AU-rich region binding;GO:0043022//ribosome binding;GO:0045182//translation regulator activity	GO:0000122//negative regulation of transcription by RNA polymerase II;GO:0006412//translation;GO:0006417//regulation of translation;GO:0007616//long-term memory;GO:0017148//negative regulation of translation;GO:0045727//positive regulation of translation;GO:0048167//regulation of synaptic plasticity;GO:0060213//positive regulation of nuclear-transcribed mRNA poly(A) tail shortening;GO:0060998//re…
ENSG00000226159	LINC01375	EcDNA00000007			1	Nor-3	Nor	-	-	-	-	-	-	-	-
ENSG00000148677	ANKRD1	EcDNA00000007			1	Nor-3	Nor	ankyrin repeat domain 1 [Source:HGNC Symbol;Acc:HGNC:15819]	-	-	-	-	GO:0001650//fibrillar center;GO:0005634//nucleus;GO:0005654//nucleoplasm;GO:0005737//cytoplasm;GO:0005829//cytosol;GO:0031674//I band	GO:0001085//RNA polymerase II transcription factor binding;GO:0002039//p53 binding;GO:0003677//DNA binding;GO:0003713//transcription coactivator activity;GO:0003714//transcription corepressor activity;GO:0005515//protein binding;GO:0008134//transcription factor binding;GO:0031432//titin binding;GO:0042826//histone deacetylase binding;GO:0061629//RNA polymerase II sequence-specific DNA-binding tra…	GO:0000122//negative regulation of transcription by RNA polymerase II;GO:0006357//regulation of transcription by RNA polymerase II;GO:0010976//positive regulation of neuron projection development;GO:0019216//regulation of lipid metabolic process;GO:0035994//response to muscle stretch;GO:0043065//positive regulation of apoptotic process;GO:0043517//positive regulation of DNA damage response, signa…
ENSG00000138160	KIF11	EcDNA00000007			1	Nor-3	Nor	kinesin family member 11 [Source:HGNC Symbol;Acc:HGNC:6388]	-	-	-	-	GO:0000922//spindle pole;GO:0005634//nucleus;GO:0005737//cytoplasm;GO:0005819//spindle;GO:0005829//cytosol;GO:0005856//cytoskeleton;GO:0005871//kinesin complex;GO:0005874//microtubule;GO:0005876//spindle microtubule;GO:0016020//membrane;GO:0032991//protein-containing complex;GO:0072686//mitotic spindle	GO:0000166//nucleotide binding;GO:0003777//microtubule motor activity;GO:0005524//ATP binding;GO:0008017//microtubule binding;GO:0008574//ATP-dependent microtubule motor activity, plus-end-directed;GO:0016887//ATPase activity;GO:0019901//protein kinase binding	GO:0000278//mitotic cell cycle;GO:0006890//retrograde vesicle-mediated transport, Golgi to ER;GO:0007018//microtubule-based movement;GO:0007049//cell cycle;GO:0007051//spindle organization;GO:0007052//mitotic spindle organization;GO:0007100//mitotic centrosome separation;GO:0019886//antigen processing and presentation of exogenous peptide antigen via MHC class II;GO:0046602//regulation of mitotic…
ENSG00000173269	MMRN2	EcDNA00000007			1	Nor-3	Nor	multimerin 2 [Source:HGNC Symbol;Acc:HGNC:19888]	-	-	-	-	GO:0005576//extracellular region;GO:0005604//basement membrane;GO:0005615//extracellular space;GO:0062023//collagen-containing extracellular matrix;GO:0070062//extracellular exosome	GO:0005201//extracellular matrix structural constituent;GO:0005515//protein binding	GO:0001525//angiogenesis;GO:0002042//cell migration involved in sprouting angiogenesis;GO:0030948//negative regulation of vascular endothelial growth factor receptor signaling pathway;GO:0090051//negative regulation of cell migration involved in sprouting angiogenesis
ENSG00000173267	SNCG	EcDNA00000007			1	Nor-3	Nor	synuclein gamma [Source:HGNC Symbol;Acc:HGNC:11141]	-	-	-	-	GO:0005737//cytoplasm;GO:0005815//microtubule organizing center;GO:0005819//spindle;GO:0005856//cytoskeleton;GO:0030424//axon;GO:0043025//neuronal cell body;GO:0048471//perinuclear region of cytoplasm;GO:0070062//extracellular exosome	GO:0005515//protein binding	GO:0007268//chemical synaptic transmission;GO:0008344//adult locomotory behavior;GO:0009306//protein secretion;GO:0014059//regulation of dopamine secretion;GO:0046928//regulation of neurotransmitter secretion;GO:0050808//synapse organization
ENSG00000138207	RBP4	EcDNA00000007			1	Nor-3	Nor	retinol binding protein 4 [Source:HGNC Symbol;Acc:HGNC:9922]	-	-	-	-	GO:0005576//extracellular region;GO:0005615//extracellular space;GO:0005829//cytosol;GO:0032991//protein-containing complex;GO:0070062//extracellular exosome	GO:0005501//retinoid binding;GO:0005515//protein binding;GO:0016918//retinal binding;GO:0019841//retinol binding;GO:0034632//retinol transmembrane transporter activity;GO:0046982//protein heterodimerization activity	GO:0001523//retinoid metabolic process;GO:0001654//eye development;GO:0006094//gluconeogenesis;GO:0007507//heart development;GO:0007601//visual perception;GO:0030277//maintenance of gastrointestinal epithelium;GO:0030324//lung development;GO:0032024//positive regulation of insulin secretion;GO:0032526//response to retinoic acid;GO:0034633//retinol transport;GO:0042572//retinol metabolic process;G…
ENSG00000148690	FRA10AC1	EcDNA00000007			1	Nor-3	Nor	FRA10A associated CGG repeat 1 [Source:HGNC Symbol;Acc:HGNC:1162]	-	-	-	-	GO:0005634//nucleus	GO:0005515//protein binding	-
ENSG00000280660	AL157396.1	EcDNA00000007			1	Nor-3	Nor	-	-	-	-	-	-	-	-
ENSG00000182771	GRID1	EcDNA00000007			1	Nor-3	Nor	glutamate ionotropic receptor delta type subunit 1 [Source:HGNC Symbol;Acc:HGNC:4575]	Environmental Information Processing	Signaling molecules and interaction	ko04080//Neuroactive ligand-receptor interaction	K05206	GO:0005886//plasma membrane;GO:0016020//membrane;GO:0016021//integral component of membrane;GO:0030054//cell junction;GO:0045202//synapse;GO:0045211//postsynaptic membrane;GO:0070062//extracellular exosome;GO:0098839//postsynaptic density membrane;GO:0098978//glutamatergic synapse;GO:0099061//integral component of postsynaptic density membrane	GO:0004970//ionotropic glutamate receptor activity;GO:0005216//ion channel activity;GO:0008066//glutamate receptor activity;GO:0015276//ligand-gated ion channel activity;GO:0038023//signaling receptor activity;GO:1904315//transmitter-gated ion channel activity involved in regulation of postsynaptic membrane potential	GO:0006811//ion transport;GO:0034220//ion transmembrane transport;GO:0035176//social behavior;GO:0035235//ionotropic glutamate receptor signaling pathway;GO:0035249//synaptic transmission, glutamatergic;GO:0050804//modulation of chemical synaptic transmission;GO:0060078//regulation of postsynaptic membrane potential
ENSG00000107779	BMPR1A	EcDNA00000007			1	Nor-3	Nor	bone morphogenetic protein receptor type 1A [Source:HGNC Symbol;Acc:HGNC:1076]	Environmental Information Processing;Environmental Information Processing;Cellular Processes;Human Diseases;Environmental Information Processing	Signaling molecules and interaction;Signal transduction;Cellular community - eukaryotes;Cardiovascular diseases;Signal transduction	ko04060//Cytokine-cytokine receptor interaction;ko04390//Hippo signaling pathway;ko04550//Signaling pathways regulating pluripotency of stem cells;ko05418//Fluid shear stress and atherosclerosis;ko04350//TGF-beta signaling pathway	K04673;K04673;K04673;K04673;K04673	GO:0005886//plasma membrane;GO:0005901//caveola;GO:0009897//external side of plasma membrane;GO:0009986//cell surface;GO:0016020//membrane;GO:0016021//integral component of membrane;GO:0030425//dendrite;GO:0043025//neuronal cell body;GO:0043235//receptor complex;GO:1990712//HFE-transferrin receptor complex	GO:0000166//nucleotide binding;GO:0000981//DNA-binding transcription factor activity, RNA polymerase II-specific;GO:0004672//protein kinase activity;GO:0004674//protein serine/threonine kinase activity;GO:0004675//transmembrane receptor protein serine/threonine kinase activity;GO:0005025//transforming growth factor beta receptor activity, type I;GO:0005515//protein binding;GO:0005524//ATP binding…	GO:0001701//in utero embryonic development;GO:0001707//mesoderm formation;GO:0001756//somitogenesis;GO:0001880//Mullerian duct regression;GO:0002053//positive regulation of mesenchymal cell proliferation;GO:0002062//chondrocyte differentiation;GO:0003007//heart morphogenesis;GO:0003148//outflow tract septum morphogenesis;GO:0003151//outflow tract morphogenesis;GO:0003161//cardiac conduction syste…
ENSG00000232229	LINC00865	EcDNA00000007			1	Nor-3	Nor	-	-	-	-	-	-	-	-
ENSG00000095464	PDE6C	EcDNA00000007			1	Nor-3	Nor	phosphodiesterase 6C [Source:HGNC Symbol;Acc:HGNC:8787]	Metabolism	Nucleotide metabolism	ko00230//Purine metabolism	K13757	GO:0005886//plasma membrane;GO:0016020//membrane	GO:0000166//nucleotide binding;GO:0004114//3',5'-cyclic-nucleotide phosphodiesterase activity;GO:0005515//protein binding;GO:0008081//phosphoric diester hydrolase activity;GO:0016787//hydrolase activity;GO:0030553//cGMP binding;GO:0046872//metal ion binding;GO:0047555//3',5'-cyclic-GMP phosphodiesterase activity	GO:0007165//signal transduction;GO:0007601//visual perception;GO:0007603//phototransduction, visible light;GO:0046549//retinal cone cell development;GO:0050896//response to stimulus;GO:0050953//sensory perception of light stimulus
ENSG00000176273	SLC35G1	EcDNA00000007			1	Nor-3	Nor	solute carrier family 35 member G1 [Source:HGNC Symbol;Acc:HGNC:26607]	-	-	-	-	GO:0005783//endoplasmic reticulum;GO:0005789//endoplasmic reticulum membrane;GO:0005886//plasma membrane;GO:0016020//membrane;GO:0016021//integral component of membrane	GO:0005515//protein binding	GO:0051480//regulation of cytosolic calcium ion concentration;GO:1990034//calcium ion export across plasma membrane
ENSG00000184923	NUTM2A	EcDNA00000007			1	Nor-3	Nor	NUT family member 2A [Source:HGNC Symbol;Acc:HGNC:23438]	-	-	-	-	-	-	-
ENSG00000107854	TNKS2	EcDNA00000007			1	Nor-3	Nor	tankyrase 2 [Source:HGNC Symbol;Acc:HGNC:15677]	-	-	-	-	GO:0000139//Golgi membrane;GO:0000242//pericentriolar material;GO:0000781//chromosome, telomeric region;GO:0000784//nuclear chromosome, telomeric region;GO:0005634//nucleus;GO:0005635//nuclear envelope;GO:0005694//chromosome;GO:0005737//cytoplasm;GO:0005794//Golgi apparatus;GO:0005829//cytosol;GO:0016020//membrane;GO:0048471//perinuclear region of cytoplasm	GO:0003950//NAD+ ADP-ribosyltransferase activity;GO:0005515//protein binding;GO:0016740//transferase activity;GO:0016757//transferase activity, transferring glycosyl groups;GO:0019899//enzyme binding;GO:0046872//metal ion binding;GO:1990404//protein ADP-ribosylase activity	GO:0000209//protein polyubiquitination;GO:0006471//protein ADP-ribosylation;GO:0016055//Wnt signaling pathway;GO:0032212//positive regulation of telomere maintenance via telomerase;GO:0035264//multicellular organism growth;GO:0040014//regulation of multicellular organism growth;GO:0070198//protein localization to chromosome, telomeric region;GO:0070212//protein poly-ADP-ribosylation;GO:0070213//p…
ENSG00000231575	AL139118.1	EcDNA00000007			1	Nor-3	Nor	-	-	-	-	-	-	-	-
ENSG00000138138	ATAD1	EcDNA00000007			1	Nor-3	Nor	ATPase family AAA domain containing 1 [Source:HGNC Symbol;Acc:HGNC:25903]	-	-	-	-	GO:0005777//peroxisome;GO:0005778//peroxisomal membrane;GO:0005886//plasma membrane;GO:0016020//membrane;GO:0030054//cell junction;GO:0045202//synapse;GO:0045211//postsynaptic membrane	GO:0000166//nucleotide binding;GO:0005524//ATP binding;GO:0016787//hydrolase activity;GO:0016887//ATPase activity	GO:0002092//positive regulation of receptor internalization;GO:0007612//learning;GO:0007613//memory;GO:0051967//negative regulation of synaptic transmission, glutamatergic
ENSG00000138134	STAMBPL1	EcDNA00000007			1	Nor-3	Nor	STAM binding protein like 1 [Source:HGNC Symbol;Acc:HGNC:24105]	-	-	-	-	GO:0005768//endosome;GO:0005829//cytosol;GO:0016020//membrane	GO:0004843//thiol-dependent ubiquitin-specific protease activity;GO:0005515//protein binding;GO:0008233//peptidase activity;GO:0008237//metallopeptidase activity;GO:0016787//hydrolase activity;GO:0046872//metal ion binding;GO:0061578//Lys63-specific deubiquitinase activity	GO:0006508//proteolysis;GO:0016579//protein deubiquitination;GO:0070536//protein K63-linked deubiquitination
ENSG00000138135	CH25H	EcDNA00000007			1	Nor-3	Nor	cholesterol 25-hydroxylase [Source:HGNC Symbol;Acc:HGNC:1907]	Metabolism	Lipid metabolism	ko00120//Primary bile acid biosynthesis	K10223	GO:0005783//endoplasmic reticulum;GO:0005789//endoplasmic reticulum membrane;GO:0005829//cytosol;GO:0016020//membrane;GO:0016021//integral component of membrane	GO:0000254//C-4 methylsterol oxidase activity;GO:0001567//cholesterol 25-hydroxylase activity;GO:0004497//monooxygenase activity;GO:0005506//iron ion binding;GO:0008395//steroid hydroxylase activity;GO:0016491//oxidoreductase activity;GO:0046872//metal ion binding	GO:0006629//lipid metabolic process;GO:0006694//steroid biosynthetic process;GO:0006699//bile acid biosynthetic process;GO:0008202//steroid metabolic process;GO:0008203//cholesterol metabolic process;GO:0008610//lipid biosynthetic process;GO:0016126//sterol biosynthetic process;GO:0035754//B cell chemotaxis;GO:0055114//oxidation-reduction process
ENSG00000173239	LIPM	EcDNA00000007			1	Nor-3	Nor	lipase family member M [Source:HGNC Symbol;Acc:HGNC:23455]	-	-	-	-	GO:0005576//extracellular region	GO:0016787//hydrolase activity;GO:0016788//hydrolase activity, acting on ester bonds	GO:0006629//lipid metabolic process;GO:0016042//lipid catabolic process;GO:0070268//cornification
ENSG00000224750	AL391704.1	EcDNA00000007			1	Nor-3	Nor	-	-	-	-	-	-	-	-
ENSG00000286981	AL731553.1	EcDNA00000007			1	Nor-3	Nor	-	-	-	-	-	-	-	-
ENSG00000186188	FFAR4	EcDNA00000007			1	Nor-3	Nor	free fatty acid receptor 4 [Source:HGNC Symbol;Acc:HGNC:19061]	-	-	-	-	GO:0005886//plasma membrane;GO:0005887//integral component of plasma membrane;GO:0016020//membrane;GO:0016021//integral component of membrane;GO:0030139//endocytic vesicle	GO:0004930//G protein-coupled receptor activity;GO:0005504//fatty acid binding;GO:0008289//lipid binding;GO:0008527//taste receptor activity	GO:0007165//signal transduction;GO:0007186//G protein-coupled receptor signaling pathway;GO:0010827//regulation of glucose transmembrane transport;GO:0043066//negative regulation of apoptotic process;GO:0045444//fat cell differentiation;GO:0046879//hormone secretion;GO:0050710//negative regulation of cytokine secretion;GO:0050728//negative regulation of inflammatory response;GO:0050912//detection…
ENSG00000223482	NUTM2A-AS1	EcDNA00000007			1	Nor-3	Nor	-	-	-	-	-	-	-	-
ENSG00000152766	ANKRD22	EcDNA00000007			1	Nor-3	Nor	ankyrin repeat domain 22 [Source:HGNC Symbol;Acc:HGNC:28321]	-	-	-	-	-	GO:0005515//protein binding	-
ENSG00000232936	AL157400.2	EcDNA00000007			1	Nor-3	Nor	-	-	-	-	-	-	-	-
ENSG00000119938	PPP1R3C	EcDNA00000007			1	Nor-3	Nor	protein phosphatase 1 regulatory subunit 3C [Source:HGNC Symbol;Acc:HGNC:9293]	Organismal Systems;Human Diseases	Endocrine system;Endocrine and metabolic diseases	ko04910//Insulin signaling pathway;ko04931//Insulin resistance	K07189;K07189	GO:0005829//cytosol	GO:0004722//protein serine/threonine phosphatase activity;GO:0005515//protein binding;GO:0019888//protein phosphatase regulator activity;GO:0019903//protein phosphatase binding;GO:2001069//glycogen binding	GO:0005975//carbohydrate metabolic process;GO:0005977//glycogen metabolic process;GO:0005978//glycogen biosynthetic process;GO:0006470//protein dephosphorylation
ENSG00000138182	KIF20B	EcDNA00000007			1	Nor-3	Nor	kinesin family member 20B [Source:HGNC Symbol;Acc:HGNC:7212]	-	-	-	-	GO:0000922//spindle pole;GO:0005634//nucleus;GO:0005654//nucleoplasm;GO:0005730//nucleolus;GO:0005737//cytoplasm;GO:0005813//centrosome;GO:0005815//microtubule organizing center;GO:0005819//spindle;GO:0005856//cytoskeleton;GO:0005871//kinesin complex;GO:0005874//microtubule;GO:0015630//microtubule cytoskeleton;GO:0030424//axon;GO:0030426//growth cone;GO:0030496//midbody;GO:0042995//cell projectio…	GO:0000166//nucleotide binding;GO:0003774//motor activity;GO:0003777//microtubule motor activity;GO:0005515//protein binding;GO:0005524//ATP binding;GO:0008017//microtubule binding;GO:0008574//ATP-dependent microtubule motor activity, plus-end-directed;GO:0016887//ATPase activity;GO:0042803//protein homodimerization activity;GO:0050699//WW domain binding	GO:0001843//neural tube closure;GO:0007018//microtubule-based movement;GO:0007049//cell cycle;GO:0007050//cell cycle arrest;GO:0007088//regulation of mitotic nuclear division;GO:0008284//positive regulation of cell proliferation;GO:0032467//positive regulation of cytokinesis;GO:0035372//protein localization to microtubule;GO:0048812//neuron projection morphogenesis;GO:0051301//cell division;GO:00…
ENSG00000138180	CEP55	EcDNA00000007			1	Nor-3	Nor	centrosomal protein 55 [Source:HGNC Symbol;Acc:HGNC:1161]	-	-	-	-	GO:0005737//cytoplasm;GO:0005813//centrosome;GO:0005814//centriole;GO:0005815//microtubule organizing center;GO:0005856//cytoskeleton;GO:0005886//plasma membrane;GO:0016020//membrane;GO:0030496//midbody;GO:0032154//cleavage furrow;GO:0045171//intercellular bridge;GO:0090543//Flemming body	GO:0005515//protein binding	GO:0000281//mitotic cytokinesis;GO:0007049//cell cycle;GO:0007275//multicellular organism development;GO:0014066//regulation of phosphatidylinositol 3-kinase signaling;GO:0045184//establishment of protein localization;GO:0051301//cell division;GO:0061952//midbody abscission;GO:0072001//renal system development;GO:1904888//cranial skeletal system development
ENSG00000184719	RNLS	EcDNA00000007			1	Nor-3	Nor	renalase, FAD dependent amine oxidase [Source:HGNC Symbol;Acc:HGNC:25641]	-	-	-	-	GO:0005576//extracellular region;GO:0005615//extracellular space	GO:0016491//oxidoreductase activity;GO:0016651//oxidoreductase activity, acting on NAD(P)H;GO:0051379//epinephrine binding;GO:0070404//NADH binding;GO:0097621//monoamine oxidase activity	GO:0002931//response to ischemia;GO:0010459//negative regulation of heart rate;GO:0034356//NAD biosynthesis via nicotinamide riboside salvage pathway;GO:0045776//negative regulation of blood pressure;GO:0055114//oxidation-reduction process;GO:0071869//response to catecholamine;GO:0071871//response to epinephrine;GO:1902074//response to salt
ENSG00000224914	LINC00863	EcDNA00000007			1	Nor-3	Nor	-	-	-	-	-	-	-	-
ENSG00000287475	AL844892.2	EcDNA00000007			1	Nor-3	Nor	-	-	-	-	-	-	-	-
ENSG00000226425	AL358613.1	EcDNA00000007			1	Nor-3	Nor	-	-	-	-	-	-	-	-
ENSG00000188100	FAM25A	EcDNA00000007			1	Nor-3	Nor	family with sequence similarity 25 member A [Source:HGNC Symbol;Acc:HGNC:23436]	-	-	-	-	-	-	-
ENSG00000285846	AL358613.3	EcDNA00000007			1	Nor-3	Nor	-	-	-	-	-	-	-	-
ENSG00000095564	BTAF1	EcDNA00000007			1	Nor-3	Nor	B-TFIID TATA-box binding protein associated factor 1 [Source:HGNC Symbol;Acc:HGNC:17307]	-	-	-	-	GO:0005634//nucleus;GO:0005654//nucleoplasm;GO:0043231//intracellular membrane-bounded organelle	GO:0000166//nucleotide binding;GO:0003677//DNA binding;GO:0003700//DNA-binding transcription factor activity;GO:0004386//helicase activity;GO:0005515//protein binding;GO:0005524//ATP binding;GO:0016787//hydrolase activity	GO:0035562//negative regulation of chromatin binding;GO:0045892//negative regulation of transcription, DNA-templated
ENSG00000171862	PTEN	EcDNA00000007			1	Nor-3	Nor	phosphatase and tensin homolog [Source:HGNC Symbol;Acc:HGNC:9588]	Metabolism;Human Diseases;Environmental Information Processing;Human Diseases;Cellular Processes;Human Diseases;Cellular Processes;Environmental Information Processing;Human Diseases;Human Diseases;Human Diseases;Environmental Information Processing;Cellular Processes;Environmental Information Processing;Human Diseases;Environmental Information Processing;Human Diseases;Human Diseases;Human Disea…	Global and overview maps;Cancers;Signal transduction;Infectious diseases;Cellular community - eukaryotes;Cancers;Cell growth and death;Signal transduction;Cancers;Cancers;Infectious diseases;Signal transduction;Transport and catabolism;Signal transduction;Endocrine and metabolic diseases;Signal transduction;Cancers;Cancers;Drug resistance;Carbohydrate metabolism;Cell growth and death;Cancers;Canc…	ko01100//Metabolic pathways;ko05200//Pathways in cancer;ko04151//PI3K-Akt signaling pathway;ko05165//Human papillomavirus infection;ko04510//Focal adhesion;ko05225//Hepatocellular carcinoma;ko04218//Cellular senescence;ko04150//mTOR signaling pathway;ko05206//MicroRNAs in cancer;ko05224//Breast cancer;ko05161//Hepatitis B;ko04068//FoxO signaling pathway;ko04140//Autophagy - animal;ko04071//Sphing…	K01110;K01110;K01110;K01110;K01110;K01110;K01110;K01110;K01110;K01110;K01110;K01110;K01110;K01110;K01110;K01110;K01110;K01110;K01110;K01110;K01110;K01110;K01110;K01110;K01110	GO:0005576//extracellular region;GO:0005634//nucleus;GO:0005654//nucleoplasm;GO:0005737//cytoplasm;GO:0005739//mitochondrion;GO:0005829//cytosol;GO:0005886//plasma membrane;GO:0009898//cytoplasmic side of plasma membrane;GO:0016324//apical plasma membrane;GO:0016605//PML body;GO:0035749//myelin sheath adaxonal region;GO:0042995//cell projection;GO:0043005//neuron projection;GO:0043197//dendritic …	GO:0004438//phosphatidylinositol-3-phosphatase activity;GO:0004721//phosphoprotein phosphatase activity;GO:0004722//protein serine/threonine phosphatase activity;GO:0004725//protein tyrosine phosphatase activity;GO:0005161//platelet-derived growth factor receptor binding;GO:0005515//protein binding;GO:0008138//protein tyrosine/serine/threonine phosphatase activity;GO:0008289//lipid binding;GO:001…	GO:0000079//regulation of cyclin-dependent protein serine/threonine kinase activity;GO:0001525//angiogenesis;GO:0001933//negative regulation of protein phosphorylation;GO:0002902//regulation of B cell apoptotic process;GO:0006367//transcription initiation from RNA polymerase II promoter;GO:0006470//protein dephosphorylation;GO:0006629//lipid metabolic process;GO:0006661//phosphatidylinositol bios…
ENSG00000235100	AL157400.3	EcDNA00000007			1	Nor-3	Nor	-	-	-	-	-	-	-	-
ENSG00000271880	AGAP11	EcDNA00000007			1	Nor-3	Nor	-	-	-	-	-	-	-	-
ENSG00000180628	PCGF5	EcDNA00000007			1	Nor-3	Nor	polycomb group ring finger 5 [Source:HGNC Symbol;Acc:HGNC:28264]	Cellular Processes	Cellular community - eukaryotes	ko04550//Signaling pathways regulating pluripotency of stem cells	K11489	GO:0000805//X chromosome;GO:0005634//nucleus;GO:0005654//nucleoplasm;GO:0005730//nucleolus;GO:0005813//centrosome;GO:0031519//PcG protein complex;GO:0035102//PRC1 complex	GO:0000977//RNA polymerase II regulatory region sequence-specific DNA binding;GO:0003700//DNA-binding transcription factor activity;GO:0005515//protein binding;GO:0046872//metal ion binding	GO:0036353//histone H2A-K119 monoubiquitination;GO:0045944//positive regulation of transcription by RNA polymerase II;GO:0060819//inactivation of X chromosome by genetic imprinting
ENSG00000107798	LIPA	EcDNA00000007			1	Nor-3	Nor	lipase A, lysosomal acid type [Source:HGNC Symbol;Acc:HGNC:6617]	Cellular Processes;Organismal Systems;Metabolism	Transport and catabolism;Digestive system;Lipid metabolism	ko04142//Lysosome;ko04979//Cholesterol metabolism;ko00100//Steroid biosynthesis	K01052;K01052;K01052	GO:0001650//fibrillar center;GO:0005764//lysosome;GO:0043202//lysosomal lumen;GO:0043231//intracellular membrane-bounded organelle	GO:0004771//sterol esterase activity;GO:0016298//lipase activity;GO:0016787//hydrolase activity;GO:0016788//hydrolase activity, acting on ester bonds	GO:0000902//cell morphogenesis;GO:0001816//cytokine production;GO:0006629//lipid metabolic process;GO:0006954//inflammatory response;GO:0008283//cell proliferation;GO:0016042//lipid catabolic process;GO:0016125//sterol metabolic process;GO:0030324//lung development;GO:0034383//low-density lipoprotein particle clearance;GO:0048771//tissue remodeling;GO:0048873//homeostasis of number of cells withi…
ENSG00000107796	ACTA2	EcDNA00000007			1	Nor-3	Nor	actin alpha 2, smooth muscle [Source:HGNC Symbol;Acc:HGNC:130]	Environmental Information Processing;Organismal Systems;Organismal Systems	Signal transduction;Endocrine system;Circulatory system	ko04371//Apelin signaling pathway;ko04926//Relaxin signaling pathway;ko04270//Vascular smooth muscle contraction	K12313;K12313;K12313	GO:0005615//extracellular space;GO:0005737//cytoplasm;GO:0005829//cytosol;GO:0005856//cytoskeleton;GO:0015629//actin cytoskeleton;GO:0030027//lamellipodium;GO:0030175//filopodium;GO:0030485//smooth muscle contractile fiber;GO:0032991//protein-containing complex;GO:0044297//cell body;GO:0070062//extracellular exosome	GO:0000166//nucleotide binding;GO:0005524//ATP binding;GO:0019901//protein kinase binding	GO:0006936//muscle contraction;GO:0008217//regulation of blood pressure;GO:0009615//response to virus;GO:0010628//positive regulation of gene expression;GO:0014829//vascular smooth muscle contraction;GO:0045893//positive regulation of transcription, DNA-templated;GO:0072144//glomerular mesangial cell development;GO:0090131//mesenchyme migration
ENSG00000272817	AL359198.1	EcDNA00000007			1	Nor-3	Nor	-	-	-	-	-	-	-	-
ENSG00000272631	AC067750.1	EcDNA00000007			1	Nor-3	Nor	-	-	-	-	-	-	-	-
ENSG00000182333	LIPF	EcDNA00000007			1	Nor-3	Nor	lipase F, gastric type [Source:HGNC Symbol;Acc:HGNC:6622]	Metabolism;Metabolism;Organismal Systems	Global and overview maps;Lipid metabolism;Digestive system	ko01100//Metabolic pathways;ko00561//Glycerolipid metabolism;ko04975//Fat digestion and absorption	K14452;K14452;K14452	GO:0005575//cellular_component;GO:0005576//extracellular region;GO:0005739//mitochondrion;GO:0043231//intracellular membrane-bounded organelle	GO:0004806//triglyceride lipase activity;GO:0008289//lipid binding;GO:0016615//malate dehydrogenase activity;GO:0016787//hydrolase activity;GO:0016788//hydrolase activity, acting on ester bonds	GO:0006108//malate metabolic process;GO:0006629//lipid metabolic process;GO:0006641//triglyceride metabolic process;GO:0016042//lipid catabolic process;GO:0055114//oxidation-reduction process
ENSG00000287077	AL157893.2	EcDNA00000007			1	Nor-3	Nor	-	-	-	-	-	-	-	-
ENSG00000148680	HTR7	EcDNA00000007			1	Nor-3	Nor	5-hydroxytryptamine receptor 7 [Source:HGNC Symbol;Acc:HGNC:5302]	Environmental Information Processing;Environmental Information Processing;Environmental Information Processing;Organismal Systems	Signaling molecules and interaction;Signal transduction;Signal transduction;Nervous system	ko04080//Neuroactive ligand-receptor interaction;ko04014//Ras signaling pathway;ko04020//Calcium signaling pathway;ko04726//Serotonergic synapse	K04163;K04163;K04163;K04163	GO:0005886//plasma membrane;GO:0005887//integral component of plasma membrane;GO:0016020//membrane;GO:0016021//integral component of membrane;GO:0030425//dendrite	GO:0004930//G protein-coupled receptor activity;GO:0004993//G protein-coupled serotonin receptor activity;GO:0005515//protein binding;GO:0030594//neurotransmitter receptor activity	GO:0006939//smooth muscle contraction;GO:0007165//signal transduction;GO:0007186//G protein-coupled receptor signaling pathway;GO:0007187//G protein-coupled receptor signaling pathway, coupled to cyclic nucleotide second messenger;GO:0007268//chemical synaptic transmission;GO:0007623//circadian rhythm;GO:0008015//blood circulation;GO:0042310//vasoconstriction;GO:0098664//G protein-coupled seroton…
ENSG00000148688	RPP30	EcDNA00000007			1	Nor-3	Nor	ribonuclease P/MRP subunit p30 [Source:HGNC Symbol;Acc:HGNC:17688]	Genetic Information Processing;Genetic Information Processing	Translation;Translation	ko03013//RNA transport;ko03008//Ribosome biogenesis in eukaryotes	K03539;K03539	GO:0000172//ribonuclease MRP complex;GO:0005634//nucleus;GO:0005654//nucleoplasm;GO:0005655//nucleolar ribonuclease P complex;GO:0005730//nucleolus;GO:0030681//multimeric ribonuclease P complex	GO:0003723//RNA binding;GO:0003824//catalytic activity;GO:0004526//ribonuclease P activity;GO:0004540//ribonuclease activity;GO:0005515//protein binding;GO:0016787//hydrolase activity;GO:0033204//ribonuclease P RNA binding	GO:0001682//tRNA 5'-leader removal;GO:0006364//rRNA processing;GO:0008033//tRNA processing;GO:0090501//RNA phosphodiester bond hydrolysis;GO:0090502//RNA phosphodiester bond hydrolysis, endonucleolytic
ENSG00000272508	AL136982.6	EcDNA00000007			1	Nor-3	Nor	-	-	-	-	-	-	-	-
ENSG00000122367	LDB3	EcDNA00000007			1	Nor-3	Nor	LIM domain binding 3 [Source:HGNC Symbol;Acc:HGNC:15710]	-	-	-	-	GO:0001725//stress fiber;GO:0005737//cytoplasm;GO:0005856//cytoskeleton;GO:0005913//cell-cell adherens junction;GO:0030018//Z disc;GO:0031143//pseudopodium;GO:0031941//filamentous actin;GO:0042995//cell projection;GO:0048471//perinuclear region of cytoplasm	GO:0003779//actin binding;GO:0005080//protein kinase C binding;GO:0005515//protein binding;GO:0008092//cytoskeletal protein binding;GO:0046872//metal ion binding;GO:0051371//muscle alpha-actinin binding	GO:0007507//heart development;GO:0030036//actin cytoskeleton organization;GO:0045214//sarcomere organization;GO:0061061//muscle structure development
ENSG00000180139	ACTA2-AS1	EcDNA00000007			1	Nor-3	Nor	-	-	-	-	-	-	-	-
ENSG00000148672	GLUD1	EcDNA00000007			1	Nor-3	Nor	glutamate dehydrogenase 1 [Source:HGNC Symbol;Acc:HGNC:4335]	Metabolism;Cellular Processes;Metabolism;Metabolism;Organismal Systems;Metabolism;Metabolism;Metabolism	Global and overview maps;Cell growth and death;Global and overview maps;Amino acid metabolism;Excretory system;Amino acid metabolism;Energy metabolism;Metabolism of other amino acids	ko01100//Metabolic pathways;ko04217//Necroptosis;ko01200//Carbon metabolism;ko00250//Alanine, aspartate and glutamate metabolism;ko04964//Proximal tubule bicarbonate reclamation;ko00220//Arginine biosynthesis;ko00910//Nitrogen metabolism;ko00471//D-Glutamine and D-glutamate metabolism	K00261;K00261;K00261;K00261;K00261;K00261;K00261;K00261	GO:0005737//cytoplasm;GO:0005739//mitochondrion;GO:0005759//mitochondrial matrix	GO:0000166//nucleotide binding;GO:0004352//glutamate dehydrogenase (NAD+) activity;GO:0004353//glutamate dehydrogenase [NAD(P)+] activity;GO:0005515//protein binding;GO:0005524//ATP binding;GO:0005525//GTP binding;GO:0016491//oxidoreductase activity;GO:0016639//oxidoreductase activity, acting on the CH-NH2 group of donors, NAD or NADP as acceptor;GO:0042802//identical protein binding;GO:0043531//…	GO:0006520//cellular amino acid metabolic process;GO:0006537//glutamate biosynthetic process;GO:0006538//glutamate catabolic process;GO:0006541//glutamine metabolic process;GO:0008652//cellular amino acid biosynthetic process;GO:0021762//substantia nigra development;GO:0032024//positive regulation of insulin secretion;GO:0055114//oxidation-reduction process;GO:0072350//tricarboxylic acid metaboli…
ENSG00000119912	IDE	EcDNA00000007			1	Nor-3	Nor	insulin degrading enzyme [Source:HGNC Symbol;Acc:HGNC:5381]	Human Diseases	Neurodegenerative diseases	ko05010//Alzheimer disease	K01408	GO:0005576//extracellular region;GO:0005615//extracellular space;GO:0005634//nucleus;GO:0005737//cytoplasm;GO:0005739//mitochondrion;GO:0005777//peroxisome;GO:0005782//peroxisomal matrix;GO:0005829//cytosol;GO:0005886//plasma membrane;GO:0009897//external side of plasma membrane;GO:0009986//cell surface;GO:0016020//membrane;GO:0016323//basolateral plasma membrane;GO:0031597//cytosolic proteasome …	GO:0000166//nucleotide binding;GO:0001540//amyloid-beta binding;GO:0001618//virus receptor activity;GO:0003824//catalytic activity;GO:0004175//endopeptidase activity;GO:0004222//metalloendopeptidase activity;GO:0005515//protein binding;GO:0005524//ATP binding;GO:0008233//peptidase activity;GO:0008237//metallopeptidase activity;GO:0008270//zinc ion binding;GO:0016787//hydrolase activity;GO:0016887…	GO:0006508//proteolysis;GO:0006625//protein targeting to peroxisome;GO:0008152//metabolic process;GO:0008286//insulin receptor signaling pathway;GO:0008340//determination of adult lifespan;GO:0010815//bradykinin catabolic process;GO:0010992//ubiquitin recycling;GO:0016032//viral process;GO:0019885//antigen processing and presentation of endogenous peptide antigen via MHC class I;GO:0030163//prote…
ENSG00000119917	IFIT3	EcDNA00000007			1	Nor-3	Nor	interferon induced protein with tetratricopeptide repeats 3 [Source:HGNC Symbol;Acc:HGNC:5411]	-	-	-	-	GO:0005737//cytoplasm;GO:0005739//mitochondrion;GO:0005829//cytosol	GO:0003674//molecular_function;GO:0005515//protein binding;GO:0042802//identical protein binding	GO:0002376//immune system process;GO:0008285//negative regulation of cell proliferation;GO:0009615//response to virus;GO:0035457//cellular response to interferon-alpha;GO:0043066//negative regulation of apoptotic process;GO:0045087//innate immune response;GO:0051607//defense response to virus;GO:0060337//type I interferon signaling pathway
ENSG00000236373	LINC02653	EcDNA00000007			1	Nor-3	Nor	-	-	-	-	-	-	-	-
ENSG00000196566	AL138767.1	EcDNA00000007			1	Nor-3	Nor	-	-	-	-	-	-	-	-
ENSG00000185745	IFIT1	EcDNA00000007			1	Nor-3	Nor	interferon induced protein with tetratricopeptide repeats 1 [Source:HGNC Symbol;Acc:HGNC:5407]	Human Diseases;Human Diseases	Infectious diseases;Infectious diseases	ko05168//Herpes simplex infection;ko05160//Hepatitis C	K14217;K14217	GO:0005737//cytoplasm;GO:0005829//cytosol;GO:0043657//host cell	GO:0003723//RNA binding;GO:0005515//protein binding	GO:0002376//immune system process;GO:0009615//response to virus;GO:0016032//viral process;GO:0019060//intracellular transport of viral protein in host cell;GO:0032091//negative regulation of protein binding;GO:0045070//positive regulation of viral genome replication;GO:0045071//negative regulation of viral genome replication;GO:0045087//innate immune response;GO:0050688//regulation of defense res…
ENSG00000151303	AL136982.1	EcDNA00000007			1	Nor-3	Nor	-	-	-	-	-	-	-	-
ENSG00000224745	AC063965.2	EcDNA00000007			1	Nor-3	Nor	-	-	-	-	-	-	-	-
ENSG00000198682	PAPSS2	EcDNA00000007			1	Nor-3	Nor	3'-phosphoadenosine 5'-phosphosulfate synthase 2 [Source:HGNC Symbol;Acc:HGNC:8604]	Metabolism;Metabolism;Metabolism;Metabolism	Global and overview maps;Nucleotide metabolism;Metabolism of other amino acids;Energy metabolism	ko01100//Metabolic pathways;ko00230//Purine metabolism;ko00450//Selenocompound metabolism;ko00920//Sulfur metabolism	K13811;K13811;K13811;K13811	GO:0005829//cytosol	GO:0000166//nucleotide binding;GO:0003824//catalytic activity;GO:0004020//adenylylsulfate kinase activity;GO:0004781//sulfate adenylyltransferase (ATP) activity;GO:0005524//ATP binding;GO:0016301//kinase activity;GO:0016740//transferase activity;GO:0016779//nucleotidyltransferase activity	GO:0000103//sulfate assimilation;GO:0001501//skeletal system development;GO:0007596//blood coagulation;GO:0008152//metabolic process;GO:0016310//phosphorylation;GO:0050428//3'-phosphoadenosine 5'-phosphosulfate biosynthetic process;GO:0060348//bone development
ENSG00000228553	AL389885.1	EcDNA00000007			1	Nor-3	Nor	-	-	-	-	-	-	-	-
ENSG00000187553	CYP26C1	EcDNA00000007			1	Nor-3	Nor	cytochrome P450 family 26 subfamily C member 1 [Source:HGNC Symbol;Acc:HGNC:20577]	Metabolism;Metabolism	Global and overview maps;Metabolism of cofactors and vitamins	ko01100//Metabolic pathways;ko00830//Retinol metabolism	K12665;K12665	GO:0005789//endoplasmic reticulum membrane;GO:0016020//membrane;GO:0016021//integral component of membrane	GO:0000249//C-22 sterol desaturase activity;GO:0001972//retinoic acid binding;GO:0004497//monooxygenase activity;GO:0005506//iron ion binding;GO:0008401//retinoic acid 4-hydroxylase activity;GO:0016491//oxidoreductase activity;GO:0016705//oxidoreductase activity, acting on paired donors, with incorporation or reduction of molecular oxygen;GO:0020037//heme binding;GO:0046872//metal ion binding	GO:0006696//ergosterol biosynthetic process;GO:0006766//vitamin metabolic process;GO:0007417//central nervous system development;GO:0009952//anterior/posterior pattern specification;GO:0014032//neural crest cell development;GO:0016125//sterol metabolic process;GO:0034653//retinoic acid catabolic process;GO:0048284//organelle fusion;GO:0048387//negative regulation of retinoic acid receptor signali…
ENSG00000152804	HHEX	EcDNA00000007			1	Nor-3	Nor	hematopoietically expressed homeobox [Source:HGNC Symbol;Acc:HGNC:4901]	Human Diseases;Human Diseases	Cancers;Endocrine and metabolic diseases	ko05202//Transcriptional misregulation in cancers;ko04950//Maturity onset diabetes of the young	K08024;K08024	GO:0000790//nuclear chromatin;GO:0005634//nucleus;GO:0005737//cytoplasm;GO:0032993//protein-DNA complex	GO:0000977//RNA polymerase II regulatory region sequence-specific DNA binding;GO:0000978//RNA polymerase II proximal promoter sequence-specific DNA binding;GO:0000981//DNA-binding transcription factor activity, RNA polymerase II-specific;GO:0001227//DNA-binding transcription repressor activity, RNA polymerase II-specific;GO:0003677//DNA binding;GO:0005515//protein binding;GO:0008134//transcriptio…	GO:0000122//negative regulation of transcription by RNA polymerase II;GO:0006355//regulation of transcription, DNA-templated;GO:0006406//mRNA export from nucleus;GO:0007275//multicellular organism development;GO:0009611//response to wounding;GO:0009952//anterior/posterior pattern specification;GO:0010621//negative regulation of transcription by transcription factor localization;GO:0010944//negati…
ENSG00000286445	AL355334.2	EcDNA00000007			1	Nor-3	Nor	-	-	-	-	-	-	-	-
ENSG00000225836	AL157400.1	EcDNA00000007			1	Nor-3	Nor	-	-	-	-	-	-	-	-
ENSG00000204022	LIPJ	EcDNA00000007			1	Nor-3	Nor	lipase family member J [Source:HGNC Symbol;Acc:HGNC:21773]	-	-	-	-	GO:0043231//intracellular membrane-bounded organelle	GO:0016787//hydrolase activity;GO:0016788//hydrolase activity, acting on ester bonds	GO:0006629//lipid metabolic process;GO:0016042//lipid catabolic process
ENSG00000180764	PIPSL	EcDNA00000007			1	Nor-3	Nor	-	-	-	-	-	-	-	-
ENSG00000108231	LGI1	EcDNA00000007			1	Nor-3	Nor	leucine rich glioma inactivated 1 [Source:HGNC Symbol;Acc:HGNC:6572]	-	-	-	-	GO:0005576//extracellular region;GO:0005615//extracellular space;GO:0030054//cell junction;GO:0043083//synaptic cleft;GO:0045202//synapse;GO:0098978//glutamatergic synapse	GO:0005102//signaling receptor binding;GO:0005515//protein binding	GO:0007399//nervous system development;GO:0007411//axon guidance;GO:0030307//positive regulation of cell growth;GO:0031175//neuron projection development;GO:0050806//positive regulation of synaptic transmission;GO:0051260//protein homooligomerization;GO:0099645//neurotransmitter receptor localization to postsynaptic specialization membrane
ENSG00000286795	AL161652.1	EcDNA00000007			1	Nor-3	Nor	-	-	-	-	-	-	-	-
ENSG00000095596	CYP26A1	EcDNA00000007			1	Nor-3	Nor	cytochrome P450 family 26 subfamily A member 1 [Source:HGNC Symbol;Acc:HGNC:2603]	Metabolism;Metabolism	Global and overview maps;Metabolism of cofactors and vitamins	ko01100//Metabolic pathways;ko00830//Retinol metabolism	K07437;K07437	GO:0005783//endoplasmic reticulum;GO:0005789//endoplasmic reticulum membrane;GO:0016020//membrane;GO:0031090//organelle membrane;GO:0043231//intracellular membrane-bounded organelle	GO:0000249//C-22 sterol desaturase activity;GO:0001972//retinoic acid binding;GO:0004497//monooxygenase activity;GO:0005506//iron ion binding;GO:0008401//retinoic acid 4-hydroxylase activity;GO:0016491//oxidoreductase activity;GO:0016705//oxidoreductase activity, acting on paired donors, with incorporation or reduction of molecular oxygen;GO:0016709//oxidoreductase activity, acting on paired dono…	GO:0001822//kidney development;GO:0006696//ergosterol biosynthetic process;GO:0006766//vitamin metabolic process;GO:0006805//xenobiotic metabolic process;GO:0016125//sterol metabolic process;GO:0032526//response to retinoic acid;GO:0033189//response to vitamin A;GO:0034653//retinoic acid catabolic process;GO:0042573//retinoic acid metabolic process;GO:0048387//negative regulation of retinoic acid…
ENSG00000174721	FGFBP3	EcDNA00000007			1	Nor-3	Nor	fibroblast growth factor binding protein 3 [Source:HGNC Symbol;Acc:HGNC:23428]	-	-	-	-	GO:0005576//extracellular region;GO:0062023//collagen-containing extracellular matrix	GO:0008201//heparin binding;GO:0017134//fibroblast growth factor binding;GO:0019838//growth factor binding	GO:0007267//cell-cell signaling;GO:0043117//positive regulation of vascular permeability;GO:0045743//positive regulation of fibroblast growth factor receptor signaling pathway
ENSG00000240996	AL157400.4	EcDNA00000007			1	Nor-3	Nor	-	-	-	-	-	-	-	-
ENSG00000280560	LINC01374	EcDNA00000007			1	Nor-3	Nor	-	-	-	-	-	-	-	-
ENSG00000198060	5-Mar	EcDNA00000007			1	Nor-3	Nor	membrane associated ring-CH-type finger 5 [Source:HGNC Symbol;Acc:HGNC:26025]	-	-	-	-	GO:0005739//mitochondrion;GO:0005741//mitochondrial outer membrane;GO:0005783//endoplasmic reticulum;GO:0005789//endoplasmic reticulum membrane;GO:0016020//membrane;GO:0016021//integral component of membrane	GO:0004842//ubiquitin-protein transferase activity;GO:0005515//protein binding;GO:0008270//zinc ion binding;GO:0016740//transferase activity;GO:0046872//metal ion binding;GO:0051020//GTPase binding	GO:0000209//protein polyubiquitination;GO:0016567//protein ubiquitination;GO:0051865//protein autoubiquitination;GO:0070585//protein localization to mitochondrion;GO:0090140//regulation of mitochondrial fission;GO:0090141//positive regulation of mitochondrial fission;GO:0090344//negative regulation of cell aging
ENSG00000165338	HECTD2	EcDNA00000007			1	Nor-3	Nor	HECT domain E3 ubiquitin protein ligase 2 [Source:HGNC Symbol;Acc:HGNC:26736]	-	-	-	-	GO:0005829//cytosol	GO:0004842//ubiquitin-protein transferase activity;GO:0016740//transferase activity	GO:0000209//protein polyubiquitination;GO:0016567//protein ubiquitination
ENSG00000238291	AL391704.2	EcDNA00000007			1	Nor-3	Nor	-	-	-	-	-	-	-	-
ENSG00000273450	AL139124.1	EcDNA00000007			1	Nor-3	Nor	-	-	-	-	-	-	-	-
ENSG00000062650	WAPL	EcDNA00000007			1	Nor-3	Nor	WAPL cohesin release factor [Source:HGNC Symbol;Acc:HGNC:23293]	-	-	-	-	GO:0000775//chromosome, centromeric region;GO:0000785//chromatin;GO:0000795//synaptonemal complex;GO:0005634//nucleus;GO:0005654//nucleoplasm;GO:0005694//chromosome;GO:0005737//cytoplasm;GO:0005829//cytosol;GO:0008278//cohesin complex	GO:0005515//protein binding	GO:0000278//mitotic cell cycle;GO:0007049//cell cycle;GO:0008156//negative regulation of DNA replication;GO:0009636//response to toxic substance;GO:0016032//viral process;GO:0035562//negative regulation of chromatin binding;GO:0045132//meiotic chromosome segregation;GO:0045875//negative regulation of sister chromatid cohesion;GO:0048146//positive regulation of fibroblast proliferation;GO:0051301/…
ENSG00000107789	MINPP1	EcDNA00000007			1	Nor-3	Nor	multiple inositol-polyphosphate phosphatase 1 [Source:HGNC Symbol;Acc:HGNC:7102]	Metabolism;Metabolism;Metabolism	Global and overview maps;Carbohydrate metabolism;Carbohydrate metabolism	ko01100//Metabolic pathways;ko00562//Inositol phosphate metabolism;ko00010//Glycolysis / Gluconeogenesis	K03103;K03103;K03103	GO:0005783//endoplasmic reticulum;GO:0005788//endoplasmic reticulum lumen;GO:0070062//extracellular exosome	GO:0003993//acid phosphatase activity;GO:0004446//inositol-hexakisphosphate phosphatase activity;GO:0016787//hydrolase activity;GO:0016791//phosphatase activity;GO:0030351//inositol-1,3,4,5,6-pentakisphosphate 3-phosphatase activity;GO:0034417//bisphosphoglycerate 3-phosphatase activity;GO:0051717//inositol-1,3,4,5-tetrakisphosphate 3-phosphatase activity;GO:0052745//inositol phosphate phosphatas…	GO:0001503//ossification;GO:0006470//protein dephosphorylation;GO:0006797//polyphosphate metabolic process;GO:0016311//dephosphorylation;GO:0030282//bone mineralization;GO:0043647//inositol phosphate metabolic process
ENSG00000148671	ADIRF	EcDNA00000007			1	Nor-3	Nor	adipogenesis regulatory factor [Source:HGNC Symbol;Acc:HGNC:24043]	-	-	-	-	GO:0005634//nucleus;GO:0005654//nucleoplasm;GO:0005829//cytosol;GO:0070062//extracellular exosome	GO:0003674//molecular_function	GO:0030154//cell differentiation;GO:0045600//positive regulation of fat cell differentiation;GO:0045944//positive regulation of transcription by RNA polymerase II;GO:0071478//cellular response to radiation;GO:0072719//cellular response to cisplatin;GO:2001023//regulation of response to drug
ENSG00000228055	FAM245A	EcDNA00000007			1	Nor-3	Nor	-	-	-	-	-	-	-	-
ENSG00000122376	SHLD2	EcDNA00000007			1	Nor-3	Nor	shieldin complex subunit 2 [Source:HGNC Symbol;Acc:HGNC:28773]	-	-	-	-	GO:0005634//nucleus;GO:0005694//chromosome;GO:0035861//site of double-strand break	GO:0005515//protein binding	GO:0006281//DNA repair;GO:0006974//cellular response to DNA damage stimulus;GO:0045830//positive regulation of isotype switching;GO:2000042//negative regulation of double-strand break repair via homologous recombination;GO:2001034//positive regulation of double-strand break repair via nonhomologous end joining
ENSG00000122375	OPN4	EcDNA00000007			1	Nor-3	Nor	opsin 4 [Source:HGNC Symbol;Acc:HGNC:14449]	-	-	-	-	GO:0005886//plasma membrane;GO:0005887//integral component of plasma membrane;GO:0016020//membrane;GO:0016021//integral component of membrane;GO:0097381//photoreceptor disc membrane	GO:0004930//G protein-coupled receptor activity;GO:0005502//11-cis retinal binding;GO:0008020//G protein-coupled photoreceptor activity;GO:0009881//photoreceptor activity	GO:0007165//signal transduction;GO:0007186//G protein-coupled receptor signaling pathway;GO:0007601//visual perception;GO:0007602//phototransduction;GO:0009584//detection of visible light;GO:0018298//protein-chromophore linkage;GO:0042752//regulation of circadian rhythm;GO:0048511//rhythmic process;GO:0050896//response to stimulus;GO:0071482//cellular response to light stimulus
ENSG00000214562	NUTM2D	EcDNA00000007			1	Nor-3	Nor	NUT family member 2D [Source:HGNC Symbol;Acc:HGNC:23447]	-	-	-	-	-	-	-
ENSG00000204020	LIPN	EcDNA00000007			1	Nor-3	Nor	lipase family member N [Source:HGNC Symbol;Acc:HGNC:23452]	-	-	-	-	GO:0005576//extracellular region;GO:0043231//intracellular membrane-bounded organelle	GO:0016787//hydrolase activity;GO:0016788//hydrolase activity, acting on ester bonds	GO:0006629//lipid metabolic process;GO:0016042//lipid catabolic process;GO:0070268//cornification
ENSG00000204021	LIPK	EcDNA00000007			1	Nor-3	Nor	lipase family member K [Source:HGNC Symbol;Acc:HGNC:23444]	-	-	-	-	GO:0005576//extracellular region;GO:0043231//intracellular membrane-bounded organelle	GO:0016787//hydrolase activity;GO:0016788//hydrolase activity, acting on ester bonds	GO:0006629//lipid metabolic process;GO:0016042//lipid catabolic process;GO:0070268//cornification
ENSG00000232913	PLCE1-AS2	EcDNA00000007			1	Nor-3	Nor	-	-	-	-	-	-	-	-
ENSG00000224851	LINC00502	EcDNA00000007			1	Nor-3	Nor	-	-	-	-	-	-	-	-
ENSG00000223820	CFL1P1	EcDNA00000007			1	Nor-3	Nor	-	-	-	-	-	-	-	-
ENSG00000261438	AL157394.1	EcDNA00000007			1	Nor-3	Nor	-	-	-	-	-	-	-	-
ENSG00000152778	IFIT5	EcDNA00000007			1	Nor-3	Nor	interferon induced protein with tetratricopeptide repeats 5 [Source:HGNC Symbol;Acc:HGNC:13328]	-	-	-	-	GO:0005829//cytosol;GO:0005886//plasma membrane;GO:0008385//IkappaB kinase complex;GO:0015629//actin cytoskeleton;GO:0016020//membrane;GO:0032587//ruffle membrane;GO:0042995//cell projection;GO:0043231//intracellular membrane-bounded organelle;GO:0045177//apical part of cell	GO:0000049//tRNA binding;GO:0000339//RNA cap binding;GO:0003690//double-stranded DNA binding;GO:0003723//RNA binding;GO:0003727//single-stranded RNA binding;GO:0005515//protein binding;GO:0008266//poly(U) RNA binding	GO:0002376//immune system process;GO:0043123//positive regulation of I-kappaB kinase/NF-kappaB signaling;GO:0045071//negative regulation of viral genome replication;GO:0045087//innate immune response;GO:0051607//defense response to virus
ENSG00000152779	SLC16A12	EcDNA00000007			1	Nor-3	Nor	solute carrier family 16 member 12 [Source:HGNC Symbol;Acc:HGNC:23094]	-	-	-	-	GO:0005886//plasma membrane;GO:0005887//integral component of plasma membrane;GO:0016020//membrane;GO:0016021//integral component of membrane	GO:0005308//creatine transmembrane transporter activity;GO:0008028//monocarboxylic acid transmembrane transporter activity;GO:0015293//symporter activity	GO:0015718//monocarboxylic acid transport;GO:0015881//creatine transmembrane transport;GO:0055085//transmembrane transport
ENSG00000119922	IFIT2	EcDNA00000007			1	Nor-3	Nor	interferon induced protein with tetratricopeptide repeats 2 [Source:HGNC Symbol;Acc:HGNC:5409]	-	-	-	-	GO:0005737//cytoplasm;GO:0005783//endoplasmic reticulum;GO:0005829//cytosol	GO:0003723//RNA binding;GO:0005515//protein binding	GO:0002376//immune system process;GO:0006915//apoptotic process;GO:0008637//apoptotic mitochondrial changes;GO:0009615//response to virus;GO:0032091//negative regulation of protein binding;GO:0035457//cellular response to interferon-alpha;GO:0043065//positive regulation of apoptotic process;GO:0045087//innate immune response;GO:0051607//defense response to virus;GO:0060337//type I interferon sign…
ENSG00000138190	EXOC6	EcDNA00000007			1	Nor-3	Nor	exocyst complex component 6 [Source:HGNC Symbol;Acc:HGNC:23196]	-	-	-	-	GO:0000145//exocyst;GO:0005737//cytoplasm;GO:0005829//cytosol;GO:0005886//plasma membrane;GO:0030426//growth cone;GO:0042995//cell projection;GO:0048471//perinuclear region of cytoplasm;GO:0090543//Flemming body	GO:0005515//protein binding	GO:0006887//exocytosis;GO:0006893//Golgi to plasma membrane transport;GO:0006904//vesicle docking involved in exocytosis;GO:0015031//protein transport
ENSG00000138193	PLCE1	EcDNA00000007			1	Nor-3	Nor	phospholipase C epsilon 1 [Source:HGNC Symbol;Acc:HGNC:17175]	Metabolism;Environmental Information Processing;Environmental Information Processing;Environmental Information Processing;Human Diseases;Environmental Information Processing;Organismal Systems;Environmental Information Processing;Human Diseases;Metabolism	Global and overview maps;Signal transduction;Signal transduction;Signal transduction;Cancers;Signal transduction;Endocrine system;Signal transduction;Endocrine and metabolic diseases;Carbohydrate metabolism	ko01100//Metabolic pathways;ko04014//Ras signaling pathway;ko04015//Rap1 signaling pathway;ko04024//cAMP signaling pathway;ko05205//Proteoglycans in cancer;ko04020//Calcium signaling pathway;ko04919//Thyroid hormone signaling pathway;ko04070//Phosphatidylinositol signaling system;ko04933//AGE-RAGE signaling pathway in diabetic complications;ko00562//Inositol phosphate metabolism	K05860;K05860;K05860;K05860;K05860;K05860;K05860;K05860;K05860;K05860	GO:0000139//Golgi membrane;GO:0005737//cytoplasm;GO:0005794//Golgi apparatus;GO:0005829//cytosol;GO:0005886//plasma membrane;GO:0016020//membrane	GO:0004435//phosphatidylinositol phospholipase C activity;GO:0004629//phospholipase C activity;GO:0005085//guanyl-nucleotide exchange factor activity;GO:0005515//protein binding;GO:0008081//phosphoric diester hydrolase activity;GO:0016787//hydrolase activity;GO:0017016//Ras GTPase binding;GO:0019899//enzyme binding;GO:0046872//metal ion binding	GO:0000187//activation of MAPK activity;GO:0001558//regulation of cell growth;GO:0006629//lipid metabolic process;GO:0006651//diacylglycerol biosynthetic process;GO:0006940//regulation of smooth muscle contraction;GO:0007010//cytoskeleton organization;GO:0007165//signal transduction;GO:0007173//epidermal growth factor receptor signaling pathway;GO:0007200//phospholipase C-activating G protein-cou…
ENSG00000287150	AL139340.1	EcDNA00000007			1	Nor-3	Nor	-	-	-	-	-	-	-	-
ENSG00000255532	AC118942.1	EcDNA00000008			1	Fgr-3	Fgr	-	-	-	-	-	-	-	-
ENSG00000086205	FOLH1	EcDNA00000008			1	Fgr-3	Fgr	folate hydrolase 1 [Source:HGNC Symbol;Acc:HGNC:3788]	Metabolism;Metabolism;Organismal Systems	Global and overview maps;Amino acid metabolism;Digestive system	ko01100//Metabolic pathways;ko00250//Alanine, aspartate and glutamate metabolism;ko04977//Vitamin digestion and absorption	K14592;K14592;K14592	GO:0005737//cytoplasm;GO:0005886//plasma membrane;GO:0005887//integral component of plasma membrane;GO:0009986//cell surface;GO:0016020//membrane;GO:0016021//integral component of membrane;GO:0070062//extracellular exosome	GO:0003824//catalytic activity;GO:0004180//carboxypeptidase activity;GO:0004181//metallocarboxypeptidase activity;GO:0008233//peptidase activity;GO:0008237//metallopeptidase activity;GO:0016787//hydrolase activity;GO:0016805//dipeptidase activity;GO:0046872//metal ion binding;GO:1904492//Ac-Asp-Glu binding;GO:1904493//tetrahydrofolyl-poly(glutamate) polymer binding	GO:0006508//proteolysis;GO:0006760//folic acid-containing compound metabolic process;GO:0008152//metabolic process;GO:0008652//cellular amino acid biosynthetic process;GO:0035609//C-terminal protein deglutamylation
ENSG00000205044	AC027369.1	EcDNA00000008			1	Fgr-3	Fgr	-	-	-	-	-	-	-	-
ENSG00000182053	TRIM49B	EcDNA00000008			1	Fgr-3	Fgr	tripartite motif containing 49B [Source:HGNC Symbol;Acc:HGNC:42955]	-	-	-	-	-	GO:0005515//protein binding;GO:0008270//zinc ion binding;GO:0046872//metal ion binding	-
ENSG00000220948	TRIM51GP	EcDNA00000008			1	Fgr-3	Fgr	tripartite motif-containing 51G, pseudogene [Source:HGNC Symbol;Acc:HGNC:43972]	-	-	-	-	-	GO:0005515//protein binding;GO:0008270//zinc ion binding;GO:0046872//metal ion binding	-
ENSG00000214891	TRIM64C	EcDNA00000008			1	Fgr-3	Fgr	tripartite motif containing 64C [Source:HGNC Symbol;Acc:HGNC:37148]	-	-	-	-	-	GO:0005515//protein binding;GO:0008270//zinc ion binding;GO:0046872//metal ion binding	-
ENSG00000205035	AC136759.1	EcDNA00000008			1	Fgr-3	Fgr	-	-	-	-	-	-	-	-
ENSG00000288177	AP006587.6	EcDNA00000008			1	Fgr-3	Fgr	-	-	-	-	-	-	-	-
ENSG00000281655	AP000851.2	EcDNA00000011			1	Nor-1,Fgr-3	Nor,Fgr	-	-	-	-	-	-	-	-
ENSG00000196611	MMP1	EcDNA00000011			1	Nor-1,Fgr-3	Nor,Fgr	matrix metallopeptidase 1 [Source:HGNC Symbol;Acc:HGNC:7155]	Human Diseases;Organismal Systems;Organismal Systems;Human Diseases;Organismal Systems;Human Diseases	Cancers;Endocrine system;Immune system;Immune diseases;Endocrine system;Cancers	ko05200//Pathways in cancer;ko04926//Relaxin signaling pathway;ko04657//IL-17 signaling pathway;ko05323//Rheumatoid arthritis;ko03320//PPAR signaling pathway;ko05219//Bladder cancer	K01388;K01388;K01388;K01388;K01388;K01388	GO:0005576//extracellular region;GO:0031012//extracellular matrix	GO:0004175//endopeptidase activity;GO:0004222//metalloendopeptidase activity;GO:0004252//serine-type endopeptidase activity;GO:0008233//peptidase activity;GO:0008237//metallopeptidase activity;GO:0008270//zinc ion binding;GO:0016787//hydrolase activity;GO:0046872//metal ion binding	GO:0006508//proteolysis;GO:0016032//viral process;GO:0019221//cytokine-mediated signaling pathway;GO:0022617//extracellular matrix disassembly;GO:0030198//extracellular matrix organization;GO:0030574//collagen catabolic process;GO:0031334//positive regulation of protein complex assembly;GO:0044267//cellular protein metabolic process;GO:0050900//leukocyte migration
ENSG00000254811	AP002001.1	EcDNA00000011			1	Nor-1,Fgr-3	Nor,Fgr	-	-	-	-	-	-	-	-
ENSG00000287802	AP003173.1	EcDNA00000011			1	Nor-1,Fgr-3	Nor,Fgr	-	-	-	-	-	-	-	-
ENSG00000255221	CARD17	EcDNA00000011			1	Nor-1,Fgr-3	Nor,Fgr	caspase recruitment domain family member 17 [Source:HGNC Symbol;Acc:HGNC:33827]	Organismal Systems	Immune system	ko04621//NOD-like receptor signaling pathway	K12806	GO:0005737//cytoplasm;GO:0032991//protein-containing complex	GO:0004869//cysteine-type endopeptidase inhibitor activity;GO:0005515//protein binding;GO:0030414//peptidase inhibitor activity;GO:0042802//identical protein binding;GO:0089720//caspase binding	GO:0010466//negative regulation of peptidase activity;GO:0010951//negative regulation of endopeptidase activity;GO:0042981//regulation of apoptotic process;GO:0050713//negative regulation of interleukin-1 beta secretion;GO:0071222//cellular response to lipopolysaccharide
ENSG00000256422	LINC02552	EcDNA00000011			1	Nor-1,Fgr-3	Nor,Fgr	-	-	-	-	-	-	-	-
ENSG00000182359	KBTBD3	EcDNA00000011			1	Nor-1,Fgr-3	Nor,Fgr	kelch repeat and BTB domain containing 3 [Source:HGNC Symbol;Acc:HGNC:22934]	-	-	-	-	-	GO:0005515//protein binding	-
ENSG00000149968	MMP3	EcDNA00000011			1	Nor-1,Fgr-3	Nor,Fgr	matrix metallopeptidase 3 [Source:HGNC Symbol;Acc:HGNC:7173]	Human Diseases;Environmental Information Processing;Human Diseases;Organismal Systems;Human Diseases	Cancers;Signal transduction;Cancers;Immune system;Immune diseases	ko05202//Transcriptional misregulation in cancers;ko04668//TNF signaling pathway;ko05215//Prostate cancer;ko04657//IL-17 signaling pathway;ko05323//Rheumatoid arthritis	K01394;K01394;K01394;K01394;K01394	GO:0005576//extracellular region;GO:0005615//extracellular space;GO:0031012//extracellular matrix	GO:0004175//endopeptidase activity;GO:0004222//metalloendopeptidase activity;GO:0004252//serine-type endopeptidase activity;GO:0005515//protein binding;GO:0008233//peptidase activity;GO:0008237//metallopeptidase activity;GO:0008270//zinc ion binding;GO:0016787//hydrolase activity;GO:0046872//metal ion binding	GO:0006508//proteolysis;GO:0010727//negative regulation of hydrogen peroxide metabolic process;GO:0019221//cytokine-mediated signaling pathway;GO:0022617//extracellular matrix disassembly;GO:0030198//extracellular matrix organization;GO:0030574//collagen catabolic process;GO:0031334//positive regulation of protein complex assembly;GO:0071732//cellular response to nitric oxide;GO:0150077//regulati…
ENSG00000262406	MMP12	EcDNA00000011			1	Nor-1,Fgr-3	Nor,Fgr	matrix metallopeptidase 12 [Source:HGNC Symbol;Acc:HGNC:7158]	-	-	-	-	GO:0005576//extracellular region;GO:0005615//extracellular space;GO:0005634//nucleus;GO:0005737//cytoplasm;GO:0031012//extracellular matrix	GO:0001047//core promoter binding;GO:0004175//endopeptidase activity;GO:0004222//metalloendopeptidase activity;GO:0005509//calcium ion binding;GO:0005518//collagen binding;GO:0008233//peptidase activity;GO:0008237//metallopeptidase activity;GO:0008270//zinc ion binding;GO:0016787//hydrolase activity;GO:0043565//sequence-specific DNA binding;GO:0046872//metal ion binding	GO:0000122//negative regulation of transcription by RNA polymerase II;GO:0006508//proteolysis;GO:0006606//protein import into nucleus;GO:0010628//positive regulation of gene expression;GO:0022617//extracellular matrix disassembly;GO:0030198//extracellular matrix organization;GO:0030574//collagen catabolic process;GO:0035313//wound healing, spreading of epidermal cells;GO:0042060//wound healing;GO…
ENSG00000255501	CARD18	EcDNA00000011			1	Nor-1,Fgr-3	Nor,Fgr	caspase recruitment domain family member 18 [Source:HGNC Symbol;Acc:HGNC:28861]	Organismal Systems	Immune system	ko04621//NOD-like receptor signaling pathway	K12806	GO:0032991//protein-containing complex	GO:0004869//cysteine-type endopeptidase inhibitor activity;GO:0005515//protein binding;GO:0030414//peptidase inhibitor activity;GO:0050700//CARD domain binding;GO:0089720//caspase binding	GO:0006954//inflammatory response;GO:0010466//negative regulation of peptidase activity;GO:0032091//negative regulation of protein binding;GO:0042981//regulation of apoptotic process;GO:0050713//negative regulation of interleukin-1 beta secretion;GO:0097340//inhibition of cysteine-type endopeptidase activity
ENSG00000170903	MSANTD4	EcDNA00000011			1	Nor-1,Fgr-3	Nor,Fgr	Myb/SANT DNA binding domain containing 4 with coiled-coils [Source:HGNC Symbol;Acc:HGNC:29383]	-	-	-	-	GO:0005634//nucleus	GO:0005515//protein binding	-
ENSG00000261098	AP000766.1	EcDNA00000011			1	Nor-1,Fgr-3	Nor,Fgr	-	-	-	-	-	-	-	-
ENSG00000254580	LINC02719	EcDNA00000011			1	Nor-1,Fgr-3	Nor,Fgr	-	-	-	-	-	-	-	-
ENSG00000166670	MMP10	EcDNA00000011			1	Nor-1,Fgr-3	Nor,Fgr	matrix metallopeptidase 10 [Source:HGNC Symbol;Acc:HGNC:7156]	-	-	-	-	GO:0005576//extracellular region;GO:0005615//extracellular space;GO:0031012//extracellular matrix	GO:0004222//metalloendopeptidase activity;GO:0008233//peptidase activity;GO:0008237//metallopeptidase activity;GO:0008270//zinc ion binding;GO:0016787//hydrolase activity;GO:0046872//metal ion binding	GO:0006508//proteolysis;GO:0022617//extracellular matrix disassembly;GO:0030198//extracellular matrix organization;GO:0030574//collagen catabolic process
ENSG00000254506	AP003080.1	EcDNA00000011			1	Nor-1,Fgr-3	Nor,Fgr	-	-	-	-	-	-	-	-
ENSG00000137692	DCUN1D5	EcDNA00000011			1	Nor-1,Fgr-3	Nor,Fgr	defective in cullin neddylation 1 domain containing 5 [Source:HGNC Symbol;Acc:HGNC:28409]	-	-	-	-	GO:0000151//ubiquitin ligase complex;GO:0005575//cellular_component;GO:0016020//membrane;GO:0016021//integral component of membrane	GO:0003674//molecular_function;GO:0005515//protein binding;GO:0031624//ubiquitin conjugating enzyme binding;GO:0032182//ubiquitin-like protein binding;GO:0097602//cullin family protein binding	GO:0008150//biological_process;GO:0045116//protein neddylation;GO:0051443//positive regulation of ubiquitin-protein transferase activity
ENSG00000137693	YAP1	EcDNA00000011			1	Nor-1,Fgr-3	Nor,Fgr	Yes associated protein 1 [Source:HGNC Symbol;Acc:HGNC:16262]	Environmental Information Processing;Environmental Information Processing	Signal transduction;Signal transduction	ko04390//Hippo signaling pathway;ko04392//Hippo signaling pathway - multiple species	K16687;K16687	GO:0005634//nucleus;GO:0005654//nucleoplasm;GO:0005667//transcription factor complex;GO:0005737//cytoplasm;GO:0005829//cytosol;GO:0016020//membrane;GO:0071148//TEAD-1-YAP complex;GO:0071149//TEAD-2-YAP complex	GO:0000978//RNA polymerase II proximal promoter sequence-specific DNA binding;GO:0003682//chromatin binding;GO:0003713//transcription coactivator activity;GO:0003714//transcription corepressor activity;GO:0005515//protein binding;GO:0008022//protein C-terminus binding;GO:0008134//transcription factor binding;GO:0033613//activating transcription factor binding;GO:0044212//transcription regulatory …	GO:0000902//cell morphogenesis;GO:0001570//vasculogenesis;GO:0001894//tissue homeostasis;GO:0003015//heart process;GO:0003143//embryonic heart tube morphogenesis;GO:0006367//transcription initiation from RNA polymerase II promoter;GO:0006974//cellular response to DNA damage stimulus;GO:0008283//cell proliferation;GO:0008284//positive regulation of cell proliferation;GO:0010468//regulation of gene…
ENSG00000137691	CFAP300	EcDNA00000011			1	Nor-1,Fgr-3	Nor,Fgr	cilia and flagella associated protein 300 [Source:HGNC Symbol;Acc:HGNC:28188]	-	-	-	-	GO:0005737//cytoplasm;GO:0005856//cytoskeleton;GO:0031514//motile cilium;GO:0042995//cell projection	GO:0005515//protein binding	-
ENSG00000110318	CEP126	EcDNA00000011			1	Nor-1,Fgr-3	Nor,Fgr	centrosomal protein 126 [Source:HGNC Symbol;Acc:HGNC:29264]	-	-	-	-	GO:0005737//cytoplasm;GO:0005813//centrosome;GO:0005815//microtubule organizing center;GO:0005856//cytoskeleton;GO:0030496//midbody;GO:0042995//cell projection;GO:0097546//ciliary base	GO:0005515//protein binding	GO:0007052//mitotic spindle organization;GO:0030030//cell projection organization;GO:0031122//cytoplasmic microtubule organization;GO:0060271//cilium assembly;GO:1905515//non-motile cilium assembly
ENSG00000254433	AP001001.1	EcDNA00000011			1	Nor-1,Fgr-3	Nor,Fgr	-	-	-	-	-	-	-	-
ENSG00000110330	BIRC2	EcDNA00000011			1	Nor-1,Fgr-3	Nor,Fgr	baculoviral IAP repeat containing 2 [Source:HGNC Symbol;Acc:HGNC:590]	Human Diseases;Cellular Processes;Organismal Systems;Cellular Processes;Environmental Information Processing;Genetic Information Processing;Cellular Processes;Environmental Information Processing;Human Diseases;Environmental Information Processing;Human Diseases;Human Diseases;Cellular Processes	Cancers;Cellular community - eukaryotes;Immune system;Cell growth and death;Signal transduction;Folding, sorting and degradation;Cell growth and death;Signal transduction;Infectious diseases;Signal transduction;Cancers;Drug resistance;Cell growth and death	ko05200//Pathways in cancer;ko04510//Focal adhesion;ko04621//NOD-like receptor signaling pathway;ko04217//Necroptosis;ko04390//Hippo signaling pathway;ko04120//Ubiquitin mediated proteolysis;ko04210//Apoptosis;ko04668//TNF signaling pathway;ko05145//Toxoplasmosis;ko04064//NF-kappa B signaling pathway;ko05222//Small cell lung cancer;ko01524//Platinum drug resistance;ko04215//Apoptosis - multiple s…	K16060;K16060;K16060;K16060;K16060;K16060;K16060;K16060;K16060;K16060;K16060;K16060;K16060	GO:0001741//XY body;GO:0005634//nucleus;GO:0005737//cytoplasm;GO:0005829//cytosol;GO:0009898//cytoplasmic side of plasma membrane;GO:0032991//protein-containing complex;GO:0035631//CD40 receptor complex;GO:0045121//membrane raft	GO:0003713//transcription coactivator activity;GO:0004842//ubiquitin-protein transferase activity;GO:0005515//protein binding;GO:0008270//zinc ion binding;GO:0016740//transferase activity;GO:0042802//identical protein binding;GO:0043027//cysteine-type endopeptidase inhibitor activity involved in apoptotic process;GO:0043130//ubiquitin binding;GO:0046872//metal ion binding;GO:0047485//protein N-te…	GO:0000209//protein polyubiquitination;GO:0001666//response to hypoxia;GO:0001890//placenta development;GO:0002756//MyD88-independent toll-like receptor signaling pathway;GO:0006915//apoptotic process;GO:0007166//cell surface receptor signaling pathway;GO:0007249//I-kappaB kinase/NF-kappaB signaling;GO:0010243//response to organonitrogen compound;GO:0010803//regulation of tumor necrosis factor-me…
ENSG00000277459	AP001527.2	EcDNA00000011			1	Nor-1,Fgr-3	Nor,Fgr	-	-	-	-	-	-	-	-
ENSG00000118113	MMP8	EcDNA00000011			1	Nor-1,Fgr-3	Nor,Fgr	matrix metallopeptidase 8 [Source:HGNC Symbol;Acc:HGNC:7175]	-	-	-	-	GO:0005576//extracellular region;GO:0005615//extracellular space;GO:0031012//extracellular matrix;GO:0035580//specific granule lumen;GO:0062023//collagen-containing extracellular matrix;GO:1904724//tertiary granule lumen	GO:0004175//endopeptidase activity;GO:0004222//metalloendopeptidase activity;GO:0004252//serine-type endopeptidase activity;GO:0008233//peptidase activity;GO:0008237//metallopeptidase activity;GO:0008270//zinc ion binding;GO:0016787//hydrolase activity;GO:0046872//metal ion binding	GO:0006508//proteolysis;GO:0010628//positive regulation of gene expression;GO:0010629//negative regulation of gene expression;GO:0022617//extracellular matrix disassembly;GO:0030198//extracellular matrix organization;GO:0030574//collagen catabolic process;GO:0032693//negative regulation of interleukin-10 production;GO:0032755//positive regulation of interleukin-6 production;GO:0035987//endodermal…
ENSG00000225678	AP000619.1	EcDNA00000011			1	Nor-1,Fgr-3	Nor,Fgr	-	-	-	-	-	-	-	-
ENSG00000137745	MMP13	EcDNA00000011			1	Nor-1,Fgr-3	Nor,Fgr	matrix metallopeptidase 13 [Source:HGNC Symbol;Acc:HGNC:7159]	Organismal Systems;Organismal Systems;Organismal Systems	Endocrine system;Endocrine system;Immune system	ko04926//Relaxin signaling pathway;ko04928//Parathyroid hormone synthesis, secretion and action;ko04657//IL-17 signaling pathway	K07994;K07994;K07994	GO:0005576//extracellular region;GO:0005581//collagen trimer;GO:0005615//extracellular space;GO:0031012//extracellular matrix	GO:0004222//metalloendopeptidase activity;GO:0005509//calcium ion binding;GO:0005518//collagen binding;GO:0008233//peptidase activity;GO:0008237//metallopeptidase activity;GO:0008270//zinc ion binding;GO:0016787//hydrolase activity;GO:0046872//metal ion binding	GO:0001958//endochondral ossification;GO:0003417//growth plate cartilage development;GO:0006508//proteolysis;GO:0022617//extracellular matrix disassembly;GO:0030198//extracellular matrix organization;GO:0030282//bone mineralization;GO:0030574//collagen catabolic process;GO:0044267//cellular protein metabolic process;GO:0051216//cartilage development;GO:0060349//bone morphogenesis;GO:1904645//resp…
ENSG00000137674	MMP20	EcDNA00000011			1	Nor-1,Fgr-3	Nor,Fgr	matrix metallopeptidase 20 [Source:HGNC Symbol;Acc:HGNC:7167]	-	-	-	-	GO:0005576//extracellular region;GO:0005615//extracellular space;GO:0031012//extracellular matrix	GO:0004222//metalloendopeptidase activity;GO:0005515//protein binding;GO:0008233//peptidase activity;GO:0008237//metallopeptidase activity;GO:0008270//zinc ion binding;GO:0016787//hydrolase activity;GO:0046872//metal ion binding	GO:0006508//proteolysis;GO:0022617//extracellular matrix disassembly;GO:0030163//protein catabolic process;GO:0030198//extracellular matrix organization;GO:0030574//collagen catabolic process;GO:0070173//regulation of enamel mineralization;GO:0097186//amelogenesis
ENSG00000137675	MMP27	EcDNA00000011			1	Nor-1,Fgr-3	Nor,Fgr	matrix metallopeptidase 27 [Source:HGNC Symbol;Acc:HGNC:14250]	-	-	-	-	GO:0005783//endoplasmic reticulum;GO:0005789//endoplasmic reticulum membrane;GO:0016020//membrane;GO:0031012//extracellular matrix;GO:0042406//extrinsic component of endoplasmic reticulum membrane	GO:0004222//metalloendopeptidase activity;GO:0008233//peptidase activity;GO:0008237//metallopeptidase activity;GO:0008270//zinc ion binding;GO:0016787//hydrolase activity;GO:0046872//metal ion binding	GO:0006508//proteolysis;GO:0030198//extracellular matrix organization;GO:0030574//collagen catabolic process
ENSG00000137672	TRPC6	EcDNA00000011			1	Nor-1,Fgr-3	Nor,Fgr	transient receptor potential cation channel subfamily C member 6 [Source:HGNC Symbol;Acc:HGNC:12338]	Organismal Systems;Environmental Information Processing	Development;Signal transduction	ko04360//Axon guidance;ko04022//cGMP - PKG signaling pathway	K04969;K04969	GO:0005737//cytoplasm;GO:0005886//plasma membrane;GO:0005887//integral component of plasma membrane;GO:0016020//membrane;GO:0016021//integral component of membrane;GO:0034703//cation channel complex;GO:0036057//slit diaphragm	GO:0003779//actin binding;GO:0005216//ion channel activity;GO:0005261//cation channel activity;GO:0005262//calcium channel activity;GO:0005515//protein binding;GO:0015279//store-operated calcium channel activity;GO:0030276//clathrin binding;GO:0042803//protein homodimerization activity;GO:0042805//actinin binding;GO:0051117//ATPase binding;GO:0070679//inositol 1,4,5 trisphosphate binding	GO:0006811//ion transport;GO:0006812//cation transport;GO:0006816//calcium ion transport;GO:0006828//manganese ion transport;GO:0007204//positive regulation of cytosolic calcium ion concentration;GO:0007338//single fertilization;GO:0007568//aging;GO:0010800//positive regulation of peptidyl-threonine phosphorylation;GO:0030168//platelet activation;GO:0030182//neuron differentiation;GO:0032414//pos…
ENSG00000260008	AP001527.1	EcDNA00000011			1	Nor-1,Fgr-3	Nor,Fgr	-	-	-	-	-	-	-	-
ENSG00000255337	AP001830.1	EcDNA00000011			1	Nor-1,Fgr-3	Nor,Fgr	-	-	-	-	-	-	-	-
ENSG00000235505	CASP17P	EcDNA00000011			1	Nor-1,Fgr-3	Nor,Fgr	-	-	-	-	-	-	-	-
ENSG00000255482	AP001830.2	EcDNA00000011			1	Nor-1,Fgr-3	Nor,Fgr	-	-	-	-	-	-	-	-
ENSG00000286345	AP002001.3	EcDNA00000011			1	Nor-1,Fgr-3	Nor,Fgr	-	-	-	-	-	-	-	-
ENSG00000187151	ANGPTL5	EcDNA00000011			1	Nor-1,Fgr-3	Nor,Fgr	angiopoietin like 5 [Source:HGNC Symbol;Acc:HGNC:19705]	-	-	-	-	GO:0005576//extracellular region	GO:0005515//protein binding	-
ENSG00000285813	AP000813.1	EcDNA00000011			1	Nor-1,Fgr-3	Nor,Fgr	-	-	-	-	-	-	-	-
ENSG00000260966	AP001486.2	EcDNA00000011			1	Nor-1,Fgr-3	Nor,Fgr	-	-	-	-	-	-	-	-
ENSG00000256916	AP000851.1	EcDNA00000011			1	Nor-1,Fgr-3	Nor,Fgr	-	-	-	-	-	-	-	-
ENSG00000152558	TMEM123	EcDNA00000011			1	Nor-1,Fgr-3	Nor,Fgr	transmembrane protein 123 [Source:HGNC Symbol;Acc:HGNC:30138]	-	-	-	-	GO:0009897//external side of plasma membrane;GO:0016020//membrane;GO:0016021//integral component of membrane;GO:0031410//cytoplasmic vesicle	GO:0005515//protein binding;GO:0038023//signaling receptor activity	GO:0070267//oncosis
ENSG00000204403	CASP12	EcDNA00000011			1	Nor-1,Fgr-3	Nor,Fgr	caspase 12 (gene/pseudogene) [Source:HGNC Symbol;Acc:HGNC:19004]	Human Diseases;Organismal Systems;Genetic Information Processing;Human Diseases;Cellular Processes;Human Diseases;Human Diseases	Neurodegenerative diseases;Immune system;Folding, sorting and degradation;Infectious diseases;Cell growth and death;Neurodegenerative diseases;Neurodegenerative diseases	ko05010//Alzheimer disease;ko04621//NOD-like receptor signaling pathway;ko04141//Protein processing in endoplasmic reticulum;ko05161//Hepatitis B;ko04210//Apoptosis;ko05014//Amyotrophic lateral sclerosis (ALS);ko05020//Prion diseases	K04741;K04741;K04741;K04741;K04741;K04741;K04741	GO:0005737//cytoplasm;GO:0005783//endoplasmic reticulum;GO:0072557//IPAF inflammasome complex;GO:0072559//NLRP3 inflammasome complex;GO:0097169//AIM2 inflammasome complex	GO:0004197//cysteine-type endopeptidase activity;GO:0008234//cysteine-type peptidase activity;GO:0097199//cysteine-type endopeptidase activity involved in apoptotic signaling pathway	GO:0006508//proteolysis;GO:0006915//apoptotic process;GO:0006919//activation of cysteine-type endopeptidase activity involved in apoptotic process;GO:0042981//regulation of apoptotic process;GO:0050727//regulation of inflammatory response;GO:0097190//apoptotic signaling pathway
ENSG00000204397	CARD16	EcDNA00000011			1	Nor-1,Fgr-3	Nor,Fgr	caspase recruitment domain family member 16 [Source:HGNC Symbol;Acc:HGNC:33701]	Organismal Systems	Immune system	ko04621//NOD-like receptor signaling pathway	K12806	GO:0032991//protein-containing complex;GO:0097179//protease inhibitor complex	GO:0004869//cysteine-type endopeptidase inhibitor activity;GO:0005515//protein binding;GO:0019900//kinase binding;GO:0030414//peptidase inhibitor activity;GO:0042802//identical protein binding;GO:0050700//CARD domain binding;GO:0089720//caspase binding	GO:0010466//negative regulation of peptidase activity;GO:0010804//negative regulation of tumor necrosis factor-mediated signaling pathway;GO:0031665//negative regulation of lipopolysaccharide-mediated signaling pathway;GO:0032091//negative regulation of protein binding;GO:0042981//regulation of apoptotic process;GO:0043123//positive regulation of I-kappaB kinase/NF-kappaB signaling;GO:0043154//ne…
ENSG00000254422	AP000942.2	EcDNA00000011			1	Nor-1,Fgr-3	Nor,Fgr	-	-	-	-	-	-	-	-
ENSG00000137760	ALKBH8	EcDNA00000011			1	Nor-1,Fgr-3	Nor,Fgr	alkB homolog 8, tRNA methyltransferase [Source:HGNC Symbol;Acc:HGNC:25189]	-	-	-	-	GO:0005634//nucleus;GO:0005654//nucleoplasm;GO:0005737//cytoplasm;GO:0005829//cytosol;GO:0016604//nuclear body	GO:0000049//tRNA binding;GO:0003676//nucleic acid binding;GO:0003723//RNA binding;GO:0003824//catalytic activity;GO:0005506//iron ion binding;GO:0005515//protein binding;GO:0008168//methyltransferase activity;GO:0008270//zinc ion binding;GO:0016300//tRNA (uracil) methyltransferase activity;GO:0016491//oxidoreductase activity;GO:0016706//oxidoreductase activity, acting on paired donors, with incor…	GO:0002098//tRNA wobble uridine modification;GO:0006974//cellular response to DNA damage stimulus;GO:0008152//metabolic process;GO:0030488//tRNA methylation;GO:0032259//methylation;GO:0055114//oxidation-reduction process
ENSG00000110675	ELMOD1	EcDNA00000011			1	Nor-1,Fgr-3	Nor,Fgr	ELMO domain containing 1 [Source:HGNC Symbol;Acc:HGNC:25334]	-	-	-	-	GO:0005654//nucleoplasm;GO:0005829//cytosol	GO:0005096//GTPase activator activity	GO:0043547//positive regulation of GTPase activity
ENSG00000023445	BIRC3	EcDNA00000011			1	Nor-1,Fgr-3	Nor,Fgr	baculoviral IAP repeat containing 3 [Source:HGNC Symbol;Acc:HGNC:591]	Human Diseases;Cellular Processes;Human Diseases;Organismal Systems;Cellular Processes;Genetic Information Processing;Cellular Processes;Environmental Information Processing;Human Diseases;Environmental Information Processing;Human Diseases;Human Diseases;Cellular Processes	Cancers;Cellular community - eukaryotes;Cancers;Immune system;Cell growth and death;Folding, sorting and degradation;Cell growth and death;Signal transduction;Infectious diseases;Signal transduction;Cancers;Drug resistance;Cell growth and death	ko05200//Pathways in cancer;ko04510//Focal adhesion;ko05202//Transcriptional misregulation in cancers;ko04621//NOD-like receptor signaling pathway;ko04217//Necroptosis;ko04120//Ubiquitin mediated proteolysis;ko04210//Apoptosis;ko04668//TNF signaling pathway;ko05145//Toxoplasmosis;ko04064//NF-kappa B signaling pathway;ko05222//Small cell lung cancer;ko01524//Platinum drug resistance;ko04215//Apopt…	K16060;K16060;K16060;K16060;K16060;K16060;K16060;K16060;K16060;K16060;K16060;K16060;K16060	GO:0005634//nucleus;GO:0005654//nucleoplasm;GO:0005737//cytoplasm;GO:0005829//cytosol;GO:0032991//protein-containing complex;GO:0045121//membrane raft	GO:0004842//ubiquitin-protein transferase activity;GO:0005515//protein binding;GO:0016740//transferase activity;GO:0043027//cysteine-type endopeptidase inhibitor activity involved in apoptotic process;GO:0046872//metal ion binding;GO:0061630//ubiquitin protein ligase activity	GO:0002756//MyD88-independent toll-like receptor signaling pathway;GO:0006915//apoptotic process;GO:0007166//cell surface receptor signaling pathway;GO:0007249//I-kappaB kinase/NF-kappaB signaling;GO:0007283//spermatogenesis;GO:0010803//regulation of tumor necrosis factor-mediated signaling pathway;GO:0016567//protein ubiquitination;GO:0016579//protein deubiquitination;GO:0031398//positive regula…
ENSG00000137752	CASP1	EcDNA00000011			1	Nor-1,Fgr-3	Nor,Fgr	caspase 1 [Source:HGNC Symbol;Acc:HGNC:1499]	Human Diseases;Organismal Systems;Cellular Processes;Organismal Systems;Human Diseases;Human Diseases;Organismal Systems;Human Diseases;Human Diseases	Infectious diseases;Immune system;Cell growth and death;Immune system;Infectious diseases;Infectious diseases;Immune system;Infectious diseases;Neurodegenerative diseases	ko05164//Influenza A;ko04621//NOD-like receptor signaling pathway;ko04217//Necroptosis;ko04625//C-type lectin receptor signaling pathway;ko05132//Salmonella infection;ko05133//Pertussis;ko04623//Cytosolic DNA-sensing pathway;ko05134//Legionellosis;ko05014//Amyotrophic lateral sclerosis (ALS)	K01370;K01370;K01370;K01370;K01370;K01370;K01370;K01370;K01370	GO:0005737//cytoplasm;GO:0005829//cytosol;GO:0005886//plasma membrane;GO:0016020//membrane;GO:0032991//protein-containing complex;GO:0072557//IPAF inflammasome complex;GO:0072558//NLRP1 inflammasome complex;GO:0072559//NLRP3 inflammasome complex;GO:0097169//AIM2 inflammasome complex;GO:0097179//protease inhibitor complex	GO:0004175//endopeptidase activity;GO:0004197//cysteine-type endopeptidase activity;GO:0005515//protein binding;GO:0008233//peptidase activity;GO:0008234//cysteine-type peptidase activity;GO:0008656//cysteine-type endopeptidase activator activity involved in apoptotic process;GO:0016787//hydrolase activity;GO:0019900//kinase binding;GO:0042802//identical protein binding;GO:0050700//CARD domain bi…	GO:0006508//proteolysis;GO:0006915//apoptotic process;GO:0006919//activation of cysteine-type endopeptidase activity involved in apoptotic process;GO:0007165//signal transduction;GO:0016540//protein autoprocessing;GO:0019221//cytokine-mediated signaling pathway;GO:0032731//positive regulation of interleukin-1 beta production;GO:0042981//regulation of apoptotic process;GO:0043123//positive regulat…
ENSG00000137757	CASP5	EcDNA00000011			1	Nor-1,Fgr-3	Nor,Fgr	caspase 5 [Source:HGNC Symbol;Acc:HGNC:1506]	Organismal Systems	Immune system	ko04621//NOD-like receptor signaling pathway	K04395	GO:0005737//cytoplasm;GO:0072558//NLRP1 inflammasome complex	GO:0004197//cysteine-type endopeptidase activity;GO:0005515//protein binding;GO:0008233//peptidase activity;GO:0008234//cysteine-type peptidase activity;GO:0016787//hydrolase activity;GO:0097199//cysteine-type endopeptidase activity involved in apoptotic signaling pathway	GO:0006508//proteolysis;GO:0006915//apoptotic process;GO:0006919//activation of cysteine-type endopeptidase activity involved in apoptotic process;GO:0021762//substantia nigra development;GO:0042981//regulation of apoptotic process;GO:0050727//regulation of inflammatory response;GO:0071260//cellular response to mechanical stimulus;GO:0097190//apoptotic signaling pathway
ENSG00000152404	CWF19L2	EcDNA00000011			1	Nor-1,Fgr-3	Nor,Fgr	CWF19 like cell cycle control factor 2 [Source:HGNC Symbol;Acc:HGNC:26508]	-	-	-	-	GO:0071014//post-mRNA release spliceosomal complex	GO:0005515//protein binding	GO:0000398//mRNA splicing, via spliceosome
ENSG00000137673	MMP7	EcDNA00000011			1	Nor-1,Fgr-3	Nor,Fgr	matrix metallopeptidase 7 [Source:HGNC Symbol;Acc:HGNC:7174]	Environmental Information Processing	Signal transduction	ko04310//Wnt signaling pathway	K01397	GO:0005576//extracellular region;GO:0005615//extracellular space;GO:0009986//cell surface;GO:0031012//extracellular matrix;GO:0070062//extracellular exosome	GO:0004222//metalloendopeptidase activity;GO:0004252//serine-type endopeptidase activity;GO:0005515//protein binding;GO:0008201//heparin binding;GO:0008233//peptidase activity;GO:0008237//metallopeptidase activity;GO:0008270//zinc ion binding;GO:0016787//hydrolase activity;GO:0046872//metal ion binding	GO:0006508//proteolysis;GO:0007568//aging;GO:0022617//extracellular matrix disassembly;GO:0030198//extracellular matrix organization;GO:0030574//collagen catabolic process;GO:0031667//response to nutrient levels;GO:0044849//estrous cycle;GO:0060135//maternal process involved in female pregnancy;GO:0071260//cellular response to mechanical stimulus
ENSG00000196954	CASP4	EcDNA00000011			1	Nor-1,Fgr-3	Nor,Fgr	caspase 4 [Source:HGNC Symbol;Acc:HGNC:1505]	Organismal Systems	Immune system	ko04621//NOD-like receptor signaling pathway	K04394	GO:0005576//extracellular region;GO:0005737//cytoplasm;GO:0005739//mitochondrion;GO:0005783//endoplasmic reticulum;GO:0005789//endoplasmic reticulum membrane;GO:0005829//cytosol;GO:0005886//plasma membrane;GO:0016020//membrane;GO:0032991//protein-containing complex;GO:0061702//inflammasome complex;GO:0072557//IPAF inflammasome complex;GO:0072559//NLRP3 inflammasome complex;GO:0097169//AIM2 inflam…	GO:0004197//cysteine-type endopeptidase activity;GO:0005515//protein binding;GO:0008233//peptidase activity;GO:0008234//cysteine-type peptidase activity;GO:0016787//hydrolase activity;GO:0050700//CARD domain binding;GO:0097199//cysteine-type endopeptidase activity involved in apoptotic signaling pathway	GO:0002376//immune system process;GO:0006508//proteolysis;GO:0006915//apoptotic process;GO:0006919//activation of cysteine-type endopeptidase activity involved in apoptotic process;GO:0006954//inflammatory response;GO:0012501//programmed cell death;GO:0042981//regulation of apoptotic process;GO:0045087//innate immune response;GO:0050727//regulation of inflammatory response;GO:0070059//intrinsic a…
ENSG00000255282	WTAPP1	EcDNA00000011			1	Nor-1,Fgr-3	Nor,Fgr	-	-	-	-	-	-	-	-
ENSG00000152578	GRIA4	EcDNA00000011			1	Nor-1,Fgr-3	Nor,Fgr	glutamate ionotropic receptor AMPA type subunit 4 [Source:HGNC Symbol;Acc:HGNC:4574]	Environmental Information Processing;Environmental Information Processing;Organismal Systems;Organismal Systems;Organismal Systems;Organismal Systems;Human Diseases;Human Diseases	Signaling molecules and interaction;Signal transduction;Nervous system;Nervous system;Nervous system;Environmental adaptation;Substance dependence;Substance dependence	ko04080//Neuroactive ligand-receptor interaction;ko04024//cAMP signaling pathway;ko04723//Retrograde endocannabinoid signaling;ko04728//Dopaminergic synapse;ko04724//Glutamatergic synapse;ko04713//Circadian entrainment;ko05031//Amphetamine addiction;ko05033//Nicotine addiction	K05200;K05200;K05200;K05200;K05200;K05200;K05200;K05200	GO:0005886//plasma membrane;GO:0016020//membrane;GO:0016021//integral component of membrane;GO:0030054//cell junction;GO:0030425//dendrite;GO:0030666//endocytic vesicle membrane;GO:0032281//AMPA glutamate receptor complex;GO:0042995//cell projection;GO:0043025//neuronal cell body;GO:0043197//dendritic spine;GO:0045202//synapse;GO:0045211//postsynaptic membrane;GO:0098839//postsynaptic density mem…	GO:0001540//amyloid-beta binding;GO:0004970//ionotropic glutamate receptor activity;GO:0004971//AMPA glutamate receptor activity;GO:0005216//ion channel activity;GO:0008066//glutamate receptor activity;GO:0015276//ligand-gated ion channel activity;GO:0038023//signaling receptor activity;GO:1904315//transmitter-gated ion channel activity involved in regulation of postsynaptic membrane potential	GO:0006811//ion transport;GO:0007215//glutamate receptor signaling pathway;GO:0034220//ion transmembrane transport;GO:0035235//ionotropic glutamate receptor signaling pathway;GO:0035249//synaptic transmission, glutamatergic;GO:0050804//modulation of chemical synaptic transmission;GO:0060078//regulation of postsynaptic membrane potential;GO:2000310//regulation of NMDA receptor activity
ENSG00000149313	AASDHPPT	EcDNA00000011			1	Nor-1,Fgr-3	Nor,Fgr	aminoadipate-semialdehyde dehydrogenase-phosphopantetheinyl transferase [Source:HGNC Symbol;Acc:HGNC:14235]	Metabolism	Metabolism of cofactors and vitamins	ko00770//Pantothenate and CoA biosynthesis	K06133	GO:0005737//cytoplasm;GO:0005829//cytosol;GO:0070062//extracellular exosome	GO:0000287//magnesium ion binding;GO:0005515//protein binding;GO:0008897//holo-[acyl-carrier-protein] synthase activity;GO:0016740//transferase activity;GO:0046872//metal ion binding	GO:0015939//pantothenate metabolic process;GO:0019878//lysine biosynthetic process via aminoadipic acid
ENSG00000152402	GUCY1A2	EcDNA00000011			1	Nor-1,Fgr-3	Nor,Fgr	guanylate cyclase 1 soluble subunit alpha 2 [Source:HGNC Symbol;Acc:HGNC:4684]	Metabolism;Environmental Information Processing;Organismal Systems;Organismal Systems;Organismal Systems;Organismal Systems;Organismal Systems;Cellular Processes;Organismal Systems;Organismal Systems	Nucleotide metabolism;Signal transduction;Endocrine system;Immune system;Circulatory system;Environmental adaptation;Digestive system;Cellular community - eukaryotes;Endocrine system;Nervous system	ko00230//Purine metabolism;ko04022//cGMP - PKG signaling pathway;ko04921//Oxytocin signaling pathway;ko04611//Platelet activation;ko04270//Vascular smooth muscle contraction;ko04713//Circadian entrainment;ko04970//Salivary secretion;ko04540//Gap junction;ko04924//Renin secretion;ko04730//Long-term depression	K12318;K12318;K12318;K12318;K12318;K12318;K12318;K12318;K12318;K12318	GO:0005737//cytoplasm	GO:0000166//nucleotide binding;GO:0004383//guanylate cyclase activity;GO:0005515//protein binding;GO:0005525//GTP binding;GO:0016829//lyase activity;GO:0016849//phosphorus-oxygen lyase activity;GO:0020037//heme binding	GO:0006182//cGMP biosynthetic process;GO:0007165//signal transduction;GO:0009190//cyclic nucleotide biosynthetic process;GO:0010750//positive regulation of nitric oxide mediated signal transduction;GO:0035556//intracellular signal transduction
ENSG00000287442	AC079460.2	EcDNA00000013			1	Fgr-2,Nor-2,Nor-3,Fgr-3	Fgr,Nor	-	-	-	-	-	-	-	-
ENSG00000256538	AC046130.2	EcDNA00000013			1	Fgr-2,Nor-2,Nor-3,Fgr-3	Fgr,Nor	-	-	-	-	-	-	-	-
ENSG00000255628	AC140847.1	EcDNA00000013			1	Fgr-2,Nor-2,Nor-3,Fgr-3	Fgr,Nor	-	-	-	-	-	-	-	-
ENSG00000175548	ALG10B	EcDNA00000013			1	Fgr-2,Nor-2,Nor-3,Fgr-3	Fgr,Nor	ALG10 alpha-1,2-glucosyltransferase B [Source:HGNC Symbol;Acc:HGNC:31088]	Metabolism;Metabolism	Global and overview maps;Glycan biosynthesis and metabolism	ko01100//Metabolic pathways;ko00510//N-Glycan biosynthesis	K03850;K03850	GO:0005783//endoplasmic reticulum;GO:0005789//endoplasmic reticulum membrane;GO:0005886//plasma membrane;GO:0016020//membrane;GO:0016021//integral component of membrane	GO:0004583//dolichyl-phosphate-glucose-glycolipid alpha-glucosyltransferase activity;GO:0016740//transferase activity;GO:0016757//transferase activity, transferring glycosyl groups;GO:0106073//dolichyl pyrophosphate Glc2Man9GlcNAc2 alpha-1,2-glucosyltransferase activity	GO:0006486//protein glycosylation;GO:0006488//dolichol-linked oligosaccharide biosynthetic process;GO:0060050//positive regulation of protein glycosylation;GO:1901980//positive regulation of inward rectifier potassium channel activity
ENSG00000245482	AC046130.1	EcDNA00000013			1	Fgr-2,Nor-2,Nor-3,Fgr-3	Fgr,Nor	-	-	-	-	-	-	-	-
ENSG00000255652	AC140847.2	EcDNA00000013			1	Fgr-2,Nor-2,Nor-3,Fgr-3	Fgr,Nor	-	-	-	-	-	-	-	-
ENSG00000131981	LGALS3	EcDNA00000023			1	Nor-2	Nor	galectin 3 [Source:HGNC Symbol;Acc:HGNC:6563]	-	-	-	-	GO:0001772//immunological synapse;GO:0005576//extracellular region;GO:0005615//extracellular space;GO:0005634//nucleus;GO:0005681//spliceosomal complex;GO:0005737//cytoplasm;GO:0005743//mitochondrial inner membrane;GO:0005886//plasma membrane;GO:0009986//cell surface;GO:0016020//membrane;GO:0030667//secretory granule membrane;GO:0062023//collagen-containing extracellular matrix;GO:0070062//extrac…	GO:0003723//RNA binding;GO:0004864//protein phosphatase inhibitor activity;GO:0005515//protein binding;GO:0019863//IgE binding;GO:0019903//protein phosphatase binding;GO:0030246//carbohydrate binding;GO:0042056//chemoattractant activity;GO:0043236//laminin binding	GO:0002376//immune system process;GO:0002548//monocyte chemotaxis;GO:0006397//mRNA processing;GO:0008380//RNA splicing;GO:0030154//cell differentiation;GO:0030593//neutrophil chemotaxis;GO:0030855//epithelial cell differentiation;GO:0042129//regulation of T cell proliferation;GO:0043312//neutrophil degranulation;GO:0045087//innate immune response;GO:0045637//regulation of myeloid cell differentia…
ENSG00000139946	PELI2	EcDNA00000023			1	Nor-2	Nor	pellino E3 ubiquitin protein ligase family member 2 [Source:HGNC Symbol;Acc:HGNC:8828]	-	-	-	-	GO:0005829//cytosol	GO:0005515//protein binding;GO:0016740//transferase activity;GO:0034450//ubiquitin-ubiquitin ligase activity;GO:0061630//ubiquitin protein ligase activity	GO:0000209//protein polyubiquitination;GO:0001934//positive regulation of protein phosphorylation;GO:0008063//Toll signaling pathway;GO:0008592//regulation of Toll signaling pathway;GO:0016567//protein ubiquitination;GO:0043123//positive regulation of I-kappaB kinase/NF-kappaB signaling;GO:0043410//positive regulation of MAPK cascade;GO:0070498//interleukin-1-mediated signaling pathway
ENSG00000258050	AL139316.1	EcDNA00000023			1	Nor-2	Nor	-	-	-	-	-	-	-	-
ENSG00000258791	LINC00520	EcDNA00000023			1	Nor-2	Nor	-	-	-	-	-	-	-	-
ENSG00000131979	GCH1	EcDNA00000023			1	Nor-2	Nor	GTP cyclohydrolase 1 [Source:HGNC Symbol;Acc:HGNC:4193]	Metabolism;Metabolism	Global and overview maps;Metabolism of cofactors and vitamins	ko01100//Metabolic pathways;ko00790//Folate biosynthesis	K01495;K01495	GO:0005634//nucleus;GO:0005654//nucleoplasm;GO:0005737//cytoplasm;GO:0005829//cytosol;GO:0031410//cytoplasmic vesicle;GO:0031965//nuclear membrane;GO:0032991//protein-containing complex;GO:0044306//neuron projection terminus	GO:0000166//nucleotide binding;GO:0003824//catalytic activity;GO:0003924//GTPase activity;GO:0003934//GTP cyclohydrolase I activity;GO:0005509//calcium ion binding;GO:0005515//protein binding;GO:0005525//GTP binding;GO:0008270//zinc ion binding;GO:0016787//hydrolase activity;GO:0030742//GTP-dependent protein binding;GO:0031369//translation initiation factor binding;GO:0042803//protein homodimeriz…	GO:0006729//tetrahydrobiopterin biosynthetic process;GO:0006809//nitric oxide biosynthetic process;GO:0008152//metabolic process;GO:0008217//regulation of blood pressure;GO:0010460//positive regulation of heart rate;GO:0014916//regulation of lung blood pressure;GO:0032496//response to lipopolysaccharide;GO:0034341//response to interferon-gamma;GO:0034612//response to tumor necrosis factor;GO:0035…
ENSG00000100567	PSMA3	EcDNA00000023			1	Nor-2	Nor	proteasome subunit alpha 3 [Source:HGNC Symbol;Acc:HGNC:9532]	Genetic Information Processing	Folding, sorting and degradation	ko03050//Proteasome	K02727	GO:0000502//proteasome complex;GO:0005634//nucleus;GO:0005654//nucleoplasm;GO:0005737//cytoplasm;GO:0005829//cytosol;GO:0005839//proteasome core complex;GO:0019773//proteasome core complex, alpha-subunit complex;GO:0045202//synapse;GO:0070062//extracellular exosome	GO:0004175//endopeptidase activity;GO:0004298//threonine-type endopeptidase activity;GO:0005515//protein binding;GO:0008233//peptidase activity;GO:0016787//hydrolase activity;GO:0031625//ubiquitin protein ligase binding	GO:0000165//MAPK cascade;GO:0000209//protein polyubiquitination;GO:0002223//stimulatory C-type lectin receptor signaling pathway;GO:0002479//antigen processing and presentation of exogenous peptide antigen via MHC class I, TAP-dependent;GO:0006508//proteolysis;GO:0006511//ubiquitin-dependent protein catabolic process;GO:0006521//regulation of cellular amino acid metabolic process;GO:0010498//prot…
ENSG00000178974	FBXO34	EcDNA00000023			1	Nor-2	Nor	F-box protein 34 [Source:HGNC Symbol;Acc:HGNC:20201]	-	-	-	-	-	GO:0005515//protein binding	-
ENSG00000126787	DLGAP5	EcDNA00000023			1	Nor-2	Nor	DLG associated protein 5 [Source:HGNC Symbol;Acc:HGNC:16864]	-	-	-	-	GO:0005634//nucleus;GO:0005737//cytoplasm;GO:0005739//mitochondrion;GO:0005815//microtubule organizing center;GO:0005819//spindle;GO:0005829//cytosol;GO:0005856//cytoskeleton;GO:0031616//spindle pole centrosome	GO:0004721//phosphoprotein phosphatase activity;GO:0005515//protein binding	GO:0006470//protein dephosphorylation;GO:0007049//cell cycle;GO:0007079//mitotic chromosome movement towards spindle pole;GO:0007221//positive regulation of transcription of Notch receptor target;GO:0008283//cell proliferation;GO:0023052//signaling;GO:0045842//positive regulation of mitotic metaphase/anaphase transition
ENSG00000259133	AL161757.5	EcDNA00000023			1	Nor-2	Nor	-	-	-	-	-	-	-	-
ENSG00000258455	AL158801.3	EcDNA00000023			1	Nor-2	Nor	-	-	-	-	-	-	-	-
ENSG00000198554	WDHD1	EcDNA00000023			1	Nor-2	Nor	WD repeat and HMG-box DNA binding protein 1 [Source:HGNC Symbol;Acc:HGNC:23170]	-	-	-	-	GO:0005634//nucleus;GO:0005654//nucleoplasm;GO:0005737//cytoplasm;GO:0031298//replication fork protection complex;GO:0043596//nuclear replication fork	GO:0000981//DNA-binding transcription factor activity, RNA polymerase II-specific;GO:0003677//DNA binding;GO:0003682//chromatin binding;GO:0005515//protein binding	GO:0000278//mitotic cell cycle;GO:0006261//DNA-dependent DNA replication;GO:0006281//DNA repair;GO:0006357//regulation of transcription by RNA polymerase II;GO:0006974//cellular response to DNA damage stimulus
ENSG00000258703	AL161757.3	EcDNA00000023			1	Nor-2	Nor	-	-	-	-	-	-	-	-
ENSG00000100557	CCDC198	EcDNA00000023			1	Nor-2	Nor	coiled-coil domain containing 198 [Source:HGNC Symbol;Acc:HGNC:20189]	-	-	-	-	-	GO:0005515//protein binding	-
ENSG00000286257	AL137100.3	EcDNA00000023			1	Nor-2	Nor	-	-	-	-	-	-	-	-
ENSG00000151812	SLC35F4	EcDNA00000023			1	Nor-2	Nor	solute carrier family 35 member F4 [Source:HGNC Symbol;Acc:HGNC:19845]	-	-	-	-	GO:0016020//membrane;GO:0016021//integral component of membrane	GO:0022857//transmembrane transporter activity	GO:0055085//transmembrane transport
ENSG00000258378	AL139021.1	EcDNA00000023			1	Nor-2	Nor	-	-	-	-	-	-	-	-
ENSG00000070367	EXOC5	EcDNA00000023			1	Nor-2	Nor	exocyst complex component 5 [Source:HGNC Symbol;Acc:HGNC:10696]	-	-	-	-	GO:0000145//exocyst;GO:0005737//cytoplasm;GO:0005829//cytosol;GO:0030496//midbody	GO:0005515//protein binding;GO:0017160//Ral GTPase binding;GO:0047485//protein N-terminus binding	GO:0001736//establishment of planar polarity;GO:0006887//exocytosis;GO:0006892//post-Golgi vesicle-mediated transport;GO:0006893//Golgi to plasma membrane transport;GO:0015031//protein transport;GO:0048278//vesicle docking;GO:0072659//protein localization to plasma membrane;GO:1904019//epithelial cell apoptotic process;GO:1905515//non-motile cilium assembly
ENSG00000258583	LINC01500	EcDNA00000023			1	Nor-2	Nor	-	-	-	-	-	-	-	-
ENSG00000177350	RPL13AP3	EcDNA00000023			1	Nor-2	Nor	-	-	-	-	-	-	-	-
ENSG00000196860	TOMM20L	EcDNA00000023			1	Nor-2	Nor	translocase of outer mitochondrial membrane 20 like [Source:HGNC Symbol;Acc:HGNC:33752]	-	-	-	-	GO:0005739//mitochondrion;GO:0005741//mitochondrial outer membrane;GO:0005742//mitochondrial outer membrane translocase complex;GO:0016020//membrane;GO:0016021//integral component of membrane;GO:0031307//integral component of mitochondrial outer membrane	GO:0008320//protein transmembrane transporter activity;GO:0015450//P-P-bond-hydrolysis-driven protein transmembrane transporter activity;GO:0030943//mitochondrion targeting sequence binding	GO:0006605//protein targeting;GO:0006886//intracellular protein transport;GO:0016031//tRNA import into mitochondrion;GO:0030150//protein import into mitochondrial matrix;GO:0070096//mitochondrial outer membrane translocase complex assembly
ENSG00000258776	AL161757.4	EcDNA00000023			1	Nor-2	Nor	-	-	-	-	-	-	-	-
ENSG00000275569	AL355073.2	EcDNA00000023			1	Nor-2	Nor	-	-	-	-	-	-	-	-
ENSG00000259719	LINC02284	EcDNA00000023			1	Nor-2	Nor	-	-	-	-	-	-	-	-
ENSG00000259483	AL355073.1	EcDNA00000023			1	Nor-2	Nor	-	-	-	-	-	-	-	-
ENSG00000258682	AL132989.1	EcDNA00000023			1	Nor-2	Nor	-	-	-	-	-	-	-	-
ENSG00000100575	TIMM9	EcDNA00000023			1	Nor-2	Nor	translocase of inner mitochondrial membrane 9 [Source:HGNC Symbol;Acc:HGNC:11819]	-	-	-	-	GO:0005739//mitochondrion;GO:0005743//mitochondrial inner membrane;GO:0005758//mitochondrial intermembrane space;GO:0016020//membrane;GO:0042719//mitochondrial intermembrane space protein transporter complex	GO:0005515//protein binding;GO:0008270//zinc ion binding;GO:0042803//protein homodimerization activity;GO:0046872//metal ion binding;GO:0051087//chaperone binding	GO:0006626//protein targeting to mitochondrion;GO:0007605//sensory perception of sound;GO:0015031//protein transport;GO:0045039//protein import into mitochondrial inner membrane;GO:0072321//chaperone-mediated protein transport
ENSG00000100578	KIAA0586	EcDNA00000023			1	Nor-2	Nor	KIAA0586 [Source:HGNC Symbol;Acc:HGNC:19960]	-	-	-	-	GO:0001917//photoreceptor inner segment;GO:0005737//cytoplasm;GO:0005813//centrosome;GO:0005814//centriole;GO:0005815//microtubule organizing center;GO:0005856//cytoskeleton;GO:0036064//ciliary basal body;GO:0042995//cell projection	-	GO:0007224//smoothened signaling pathway;GO:0030030//cell projection organization;GO:0060271//cilium assembly;GO:0070201//regulation of establishment of protein localization
ENSG00000070269	TMEM260	EcDNA00000023			1	Nor-2	Nor	transmembrane protein 260 [Source:HGNC Symbol;Acc:HGNC:20185]	-	-	-	-	GO:0016020//membrane;GO:0016021//integral component of membrane	-	-
ENSG00000258658	AL139021.2	EcDNA00000023			1	Nor-2	Nor	-	-	-	-	-	-	-	-
ENSG00000259008	AL355834.1	EcDNA00000023			1	Nor-2	Nor	-	-	-	-	-	-	-	-
ENSG00000259039	AL161804.1	EcDNA00000023			1	Nor-2	Nor	-	-	-	-	-	-	-	-
ENSG00000259868	AL163952.1	EcDNA00000023			1	Nor-2	Nor	-	-	-	-	-	-	-	-
ENSG00000180008	SOCS4	EcDNA00000023			1	Nor-2	Nor	suppressor of cytokine signaling 4 [Source:HGNC Symbol;Acc:HGNC:19392]	Environmental Information Processing;Organismal Systems;Organismal Systems;Human Diseases	Signal transduction;Endocrine system;Endocrine system;Endocrine and metabolic diseases	ko04630//Jak-STAT signaling pathway;ko04910//Insulin signaling pathway;ko04917//Prolactin signaling pathway;ko04930//Type II diabetes mellitus	K04697;K04697;K04697;K04697	GO:0005942//phosphatidylinositol 3-kinase complex	GO:0005515//protein binding;GO:0046935//1-phosphatidylinositol-3-kinase regulator activity	GO:0007175//negative regulation of epidermal growth factor-activated receptor activity;GO:0009968//negative regulation of signal transduction;GO:0016567//protein ubiquitination;GO:0032436//positive regulation of proteasomal ubiquitin-dependent protein catabolic process;GO:0035556//intracellular signal transduction;GO:0040008//regulation of growth;GO:0043551//regulation of phosphatidylinositol 3-k…
ENSG00000258413	AL158801.2	EcDNA00000023			1	Nor-2	Nor	-	-	-	-	-	-	-	-
ENSG00000258592	AL391152.1	EcDNA00000023			1	Nor-2	Nor	-	-	-	-	-	-	-	-
ENSG00000248550	OTX2-AS1	EcDNA00000023			1	Nor-2	Nor	-	-	-	-	-	-	-	-
ENSG00000139971	ARMH4	EcDNA00000023			1	Nor-2	Nor	armadillo like helical domain containing 4 [Source:HGNC Symbol;Acc:HGNC:19846]	-	-	-	-	GO:0016020//membrane;GO:0016021//integral component of membrane	-	-
ENSG00000139977	NAA30	EcDNA00000023			1	Nor-2	Nor	N(alpha)-acetyltransferase 30, NatC catalytic subunit [Source:HGNC Symbol;Acc:HGNC:19844]	-	-	-	-	GO:0005634//nucleus;GO:0005737//cytoplasm;GO:0005829//cytosol;GO:0005844//polysome;GO:0031417//NatC complex	GO:0004596//peptide alpha-N-acetyltransferase activity;GO:0005515//protein binding;GO:0008080//N-acetyltransferase activity;GO:0016740//transferase activity;GO:0016746//transferase activity, transferring acyl groups	GO:0017196//N-terminal peptidyl-methionine acetylation
ENSG00000126777	KTN1	EcDNA00000023			1	Nor-2	Nor	kinectin 1 [Source:HGNC Symbol;Acc:HGNC:6467]	-	-	-	-	GO:0005783//endoplasmic reticulum;GO:0005788//endoplasmic reticulum lumen;GO:0005789//endoplasmic reticulum membrane;GO:0005887//integral component of plasma membrane;GO:0016020//membrane;GO:0016021//integral component of membrane;GO:0030176//integral component of endoplasmic reticulum membrane	GO:0003723//RNA binding;GO:0005515//protein binding;GO:0019894//kinesin binding;GO:0045296//cadherin binding	GO:0007018//microtubule-based movement;GO:0015031//protein transport;GO:0043687//post-translational protein modification;GO:0044267//cellular protein metabolic process
ENSG00000126775	ATG14	EcDNA00000023			1	Nor-2	Nor	autophagy related 14 [Source:HGNC Symbol;Acc:HGNC:19962]	Human Diseases;Cellular Processes	Infectious diseases;Transport and catabolism	ko05167//Kaposi sarcoma-associated herpesvirus infection;ko04140//Autophagy - animal	K17889;K17889	GO:0000421//autophagosome membrane;GO:0005737//cytoplasm;GO:0005776//autophagosome;GO:0005783//endoplasmic reticulum;GO:0005789//endoplasmic reticulum membrane;GO:0005829//cytosol;GO:0005930//axoneme;GO:0016020//membrane;GO:0031410//cytoplasmic vesicle;GO:0034045//phagophore assembly site membrane;GO:0035032//phosphatidylinositol 3-kinase complex, class III;GO:0044233//Mitochondria-associated ER …	GO:0005515//protein binding;GO:0051020//GTPase binding	GO:0000045//autophagosome assembly;GO:0000423//mitophagy;GO:0001932//regulation of protein phosphorylation;GO:0001933//negative regulation of protein phosphorylation;GO:0001934//positive regulation of protein phosphorylation;GO:0006914//autophagy;GO:0008333//endosome to lysosome transport;GO:0009267//cellular response to starvation;GO:0010608//posttranscriptional regulation of gene expression;GO:…
ENSG00000258803	AL355103.1	EcDNA00000023			1	Nor-2	Nor	-	-	-	-	-	-	-	-
ENSG00000277763	AL138995.1	EcDNA00000023			1	Nor-2	Nor	-	-	-	-	-	-	-	-
ENSG00000258856	AL136520.1	EcDNA00000023			1	Nor-2	Nor	-	-	-	-	-	-	-	-
ENSG00000131966	ACTR10	EcDNA00000023			1	Nor-2	Nor	actin related protein 10 [Source:HGNC Symbol;Acc:HGNC:17372]	-	-	-	-	GO:0005576//extracellular region;GO:0005737//cytoplasm;GO:0005813//centrosome;GO:0005829//cytosol;GO:0005856//cytoskeleton;GO:0005869//dynactin complex;GO:0035578//azurophil granule lumen;GO:0099738//cell cortex region;GO:1904115//axon cytoplasm;GO:1904813//ficolin-1-rich granule lumen	GO:0005515//protein binding;GO:0106006//microtubule cortical anchor activity	GO:0000132//establishment of mitotic spindle orientation;GO:0006888//ER to Golgi vesicle-mediated transport;GO:0007018//microtubule-based movement;GO:0019886//antigen processing and presentation of exogenous peptide antigen via MHC class II;GO:0030473//nuclear migration along microtubule;GO:0043312//neutrophil degranulation;GO:0098958//retrograde axonal transport of mitochondrion
ENSG00000165588	OTX2	EcDNA00000023			1	Nor-2	Nor	orthodenticle homeobox 2 [Source:HGNC Symbol;Acc:HGNC:8522]	-	-	-	-	GO:0000790//nuclear chromatin;GO:0005634//nucleus;GO:0030426//growth cone;GO:0032991//protein-containing complex	GO:0000978//RNA polymerase II proximal promoter sequence-specific DNA binding;GO:0000981//DNA-binding transcription factor activity, RNA polymerase II-specific;GO:0001228//DNA-binding transcription activator activity, RNA polymerase II-specific;GO:0003677//DNA binding;GO:0003700//DNA-binding transcription factor activity;GO:0005515//protein binding;GO:0008190//eukaryotic initiation factor 4E bind…	GO:0006355//regulation of transcription, DNA-templated;GO:0007275//multicellular organism development;GO:0007411//axon guidance;GO:0008589//regulation of smoothened signaling pathway;GO:0030900//forebrain development;GO:0030901//midbrain development;GO:0040019//positive regulation of embryonic development;GO:0040036//regulation of fibroblast growth factor receptor signaling pathway;GO:0045893//po…
ENSG00000258784	AL355773.1	EcDNA00000023			1	Nor-2	Nor	-	-	-	-	-	-	-	-
ENSG00000168175	MAPK1IP1L	EcDNA00000023			1	Nor-2	Nor	mitogen-activated protein kinase 1 interacting protein 1 like [Source:HGNC Symbol;Acc:HGNC:19840]	-	-	-	-	-	GO:0005515//protein binding	-
ENSG00000257621	PSMA3-AS1	EcDNA00000023			1	Nor-2	Nor	-	-	-	-	-	-	-	-
ENSG00000258428	AL161757.2	EcDNA00000023			1	Nor-2	Nor	-	-	-	-	-	-	-	-
ENSG00000053770	AP5M1	EcDNA00000023			1	Nor-2	Nor	adaptor related protein complex 5 subunit mu 1 [Source:HGNC Symbol;Acc:HGNC:20192]	-	-	-	-	GO:0005737//cytoplasm;GO:0005764//lysosome;GO:0005765//lysosomal membrane;GO:0005768//endosome;GO:0005770//late endosome;GO:0005829//cytosol;GO:0016020//membrane;GO:0030119//AP-type membrane coat adaptor complex;GO:0031902//late endosome membrane	-	GO:0015031//protein transport;GO:0016197//endosomal transport
ENSG00000182521	TBPL2	EcDNA00000023			1	Nor-2	Nor	TATA-box binding protein like 2 [Source:HGNC Symbol;Acc:HGNC:19841]	Human Diseases;Human Diseases;Human Diseases;Human Diseases;Human Diseases;Human Diseases;Genetic Information Processing	Infectious diseases;Infectious diseases;Cancers;Infectious diseases;Neurodegenerative diseases;Infectious diseases;Transcription	ko05165//Human papillomavirus infection;ko05166//HTLV-I infection;ko05203//Viral carcinogenesis;ko05169//Epstein-Barr virus infection;ko05016//Huntington disease;ko05168//Herpes simplex infection;ko03022//Basal transcription factors	K03120;K03120;K03120;K03120;K03120;K03120;K03120	GO:0000126//transcription factor TFIIIB complex;GO:0005634//nucleus;GO:0005667//transcription factor complex;GO:0005669//transcription factor TFIID complex;GO:0005737//cytoplasm	GO:0000978//RNA polymerase II proximal promoter sequence-specific DNA binding;GO:0000979//RNA polymerase II core promoter sequence-specific DNA binding;GO:0001016//RNA polymerase III regulatory region DNA binding;GO:0003677//DNA binding;GO:0003700//DNA-binding transcription factor activity;GO:0008134//transcription factor binding	GO:0006352//DNA-templated transcription, initiation;GO:0006366//transcription by RNA polymerase II;GO:0007275//multicellular organism development;GO:0045892//negative regulation of transcription, DNA-templated;GO:0070898//RNA polymerase III preinitiation complex assembly
ENSG00000259969	AL049838.1	EcDNA00000023			1	Nor-2	Nor	-	-	-	-	-	-	-	-
ENSG00000032219	ARID4A	EcDNA00000023			1	Nor-2	Nor	AT-rich interaction domain 4A [Source:HGNC Symbol;Acc:HGNC:9885]	-	-	-	-	GO:0005634//nucleus;GO:0005654//nucleoplasm;GO:0005829//cytosol;GO:0005886//plasma membrane;GO:0017053//transcriptional repressor complex	GO:0003677//DNA binding;GO:0044212//transcription regulatory region DNA binding	GO:0006325//chromatin organization;GO:0006349//regulation of gene expression by genetic imprinting;GO:0006357//regulation of transcription by RNA polymerase II;GO:0007283//spermatogenesis;GO:0030154//cell differentiation;GO:0034773//histone H4-K20 trimethylation;GO:0036124//histone H3-K9 trimethylation;GO:0045892//negative regulation of transcription, DNA-templated;GO:0045944//positive regulation…
ENSG00000165617	DACT1	EcDNA00000023			1	Nor-2	Nor	dishevelled binding antagonist of beta catenin 1 [Source:HGNC Symbol;Acc:HGNC:17748]	-	-	-	-	GO:0005634//nucleus;GO:0005654//nucleoplasm;GO:0005737//cytoplasm;GO:0005829//cytosol;GO:0030054//cell junction;GO:0030877//beta-catenin destruction complex;GO:0045202//synapse	GO:0001085//RNA polymerase II transcription factor binding;GO:0005080//protein kinase C binding;GO:0005515//protein binding;GO:0008013//beta-catenin binding;GO:0042826//histone deacetylase binding;GO:0051018//protein kinase A binding;GO:0070097//delta-catenin binding	GO:0000122//negative regulation of transcription by RNA polymerase II;GO:0007275//multicellular organism development;GO:0007399//nervous system development;GO:0016055//Wnt signaling pathway;GO:0021915//neural tube development;GO:0030111//regulation of Wnt signaling pathway;GO:0030177//positive regulation of Wnt signaling pathway;GO:0030178//negative regulation of Wnt signaling pathway;GO:0031647/…
ENSG00000279636	AL132989.2	EcDNA00000023			1	Nor-2	Nor	-	-	-	-	-	-	-	-
ENSG00000186615	KTN1-AS1	EcDNA00000023			1	Nor-2	Nor	-	-	-	-	-	-	-	-
ENSG00000286355	AL355834.2	EcDNA00000023			1	Nor-2	Nor	-	-	-	-	-	-	-	-
ENSG00000211890	IGHA2	EcDNA00000024			1	Nor-2,Fgr-3,Nor-3,Fgr-2,Fgr-1,Nor-1	Nor,Fgr	immunoglobulin heavy constant alpha 2 (A2m marker) [Source:HGNC Symbol;Acc:HGNC:5479]	-	-	-	-	GO:0005576//extracellular region;GO:0005615//extracellular space;GO:0005886//plasma membrane;GO:0009897//external side of plasma membrane;GO:0016020//membrane;GO:0019814//immunoglobulin complex;GO:0042571//immunoglobulin complex, circulating;GO:0070062//extracellular exosome;GO:0071748//monomeric IgA immunoglobulin complex;GO:0071751//secretory IgA immunoglobulin complex;GO:0071752//secretory dim…	GO:0003823//antigen binding;GO:0034987//immunoglobulin receptor binding	GO:0001895//retina homeostasis;GO:0002250//adaptive immune response;GO:0002376//immune system process;GO:0003094//glomerular filtration;GO:0006898//receptor-mediated endocytosis;GO:0006910//phagocytosis, recognition;GO:0006911//phagocytosis, engulfment;GO:0006955//immune response;GO:0006958//complement activation, classical pathway;GO:0019731//antibacterial humoral response;GO:0042742//defense re…
ENSG00000211891	IGHE	EcDNA00000024			1	Nor-2,Fgr-3,Nor-3,Fgr-2,Fgr-1,Nor-1	Nor,Fgr	immunoglobulin heavy constant epsilon [Source:HGNC Symbol;Acc:HGNC:5522]	-	-	-	-	GO:0005576//extracellular region;GO:0005886//plasma membrane;GO:0009897//external side of plasma membrane;GO:0016020//membrane;GO:0016021//integral component of membrane;GO:0019814//immunoglobulin complex;GO:0042571//immunoglobulin complex, circulating	GO:0003823//antigen binding;GO:0034987//immunoglobulin receptor binding	GO:0002250//adaptive immune response;GO:0002376//immune system process;GO:0006910//phagocytosis, recognition;GO:0006911//phagocytosis, engulfment;GO:0006955//immune response;GO:0006958//complement activation, classical pathway;GO:0019221//cytokine-mediated signaling pathway;GO:0038095//Fc-epsilon receptor signaling pathway;GO:0042742//defense response to bacterium;GO:0045087//innate immune respon…
ENSG00000259763	LINC02157	EcDNA00000030			1	Nor-2	Nor	-	-	-	-	-	-	-	-
ENSG00000259359	AC012409.1	EcDNA00000030			1	Nor-2	Nor	-	-	-	-	-	-	-	-
ENSG00000259134	LINC00924	EcDNA00000030			1	Nor-2	Nor	-	-	-	-	-	-	-	-
ENSG00000248441	LINC01197	EcDNA00000030			1	Nor-2	Nor	-	-	-	-	-	-	-	-
ENSG00000275443	AC012409.2	EcDNA00000030			1	Nor-2	Nor	-	-	-	-	-	-	-	-
ENSG00000278146	AC012409.4	EcDNA00000030			1	Nor-2	Nor	-	-	-	-	-	-	-	-
ENSG00000275322	AC103746.1	EcDNA00000030			1	Nor-2	Nor	-	-	-	-	-	-	-	-
ENSG00000275016	AC015574.1	EcDNA00000030			1	Nor-2	Nor	-	-	-	-	-	-	-	-
ENSG00000185551	NR2F2	EcDNA00000030			1	Nor-2	Nor	nuclear receptor subfamily 2 group F member 2 [Source:HGNC Symbol;Acc:HGNC:7976]	-	-	-	-	GO:0005634//nucleus;GO:0005654//nucleoplasm;GO:0005829//cytosol	GO:0000977//RNA polymerase II regulatory region sequence-specific DNA binding;GO:0000981//DNA-binding transcription factor activity, RNA polymerase II-specific;GO:0001972//retinoic acid binding;GO:0003677//DNA binding;GO:0003700//DNA-binding transcription factor activity;GO:0003707//steroid hormone receptor activity;GO:0003714//transcription corepressor activity;GO:0004879//nuclear receptor activ…	GO:0000122//negative regulation of transcription by RNA polymerase II;GO:0001701//in utero embryonic development;GO:0001764//neuron migration;GO:0001893//maternal placenta development;GO:0001937//negative regulation of endothelial cell proliferation;GO:0001945//lymph vessel development;GO:0003084//positive regulation of systemic arterial blood pressure;GO:0006355//regulation of transcription, DNA…
ENSG00000259542	AC087477.5	EcDNA00000030			1	Nor-2	Nor	-	-	-	-	-	-	-	-
ENSG00000259275	AC087477.2	EcDNA00000030			1	Nor-2	Nor	-	-	-	-	-	-	-	-
ENSG00000259702	AC024337.1	EcDNA00000030			1	Nor-2	Nor	-	-	-	-	-	-	-	-
ENSG00000247809	NR2F2-AS1	EcDNA00000030			1	Nor-2	Nor	-	-	-	-	-	-	-	-
ENSG00000277135	AC012409.3	EcDNA00000030			1	Nor-2	Nor	-	-	-	-	-	-	-	-
ENSG00000258489	AC027013.1	EcDNA00000030			1	Nor-2	Nor	-	-	-	-	-	-	-	-
ENSG00000273771	AC024337.2	EcDNA00000030			1	Nor-2	Nor	-	-	-	-	-	-	-	-
ENSG00000255277	ABCC6P2	EcDNA00000031			1	Nor-2	Nor	-	-	-	-	-	-	-	-
ENSG00000262454	MIR193BHG	EcDNA00000031			1	Nor-2	Nor	-	-	-	-	-	-	-	-
ENSG00000188599	NPIPP1	EcDNA00000031			1	Nor-2	Nor	-	-	-	-	-	-	-	-
ENSG00000263257	AC040173.1	EcDNA00000031			1	Nor-2	Nor	-	-	-	-	-	-	-	-
ENSG00000263253	AC092132.1	EcDNA00000031			1	Nor-2	Nor	-	-	-	-	-	-	-	-
ENSG00000262332	AC136624.1	EcDNA00000031			1	Nor-2	Nor	-	-	-	-	-	-	-	-
ENSG00000259925	AC130456.2	EcDNA00000031			1	Nor-2	Nor	-	-	-	-	-	-	-	-
ENSG00000257264	AC136443.3	EcDNA00000031			1	Nor-2	Nor	-	-	-	-	-	-	-	-
ENSG00000262171	AC130651.1	EcDNA00000031			1	Nor-2	Nor	-	-	-	-	-	-	-	-
ENSG00000263065	AF001548.1	EcDNA00000031			1	Nor-2	Nor	-	-	-	-	-	-	-	-
ENSG00000256340	ABCC6P1	EcDNA00000031			1	Nor-2	Nor	-	-	-	-	-	-	-	-
ENSG00000254852	NPIPA2	EcDNA00000031			1	Nor-2	Nor	nuclear pore complex interacting protein family member A2 [Source:HGNC Symbol;Acc:HGNC:41979]	-	-	-	-	GO:0005654//nucleoplasm	-	-
ENSG00000214967	NPIPA7	EcDNA00000031			1	Nor-2	Nor	nuclear pore complex interacting protein family member A7 [Source:HGNC Symbol;Acc:HGNC:41982]	-	-	-	-	GO:0005654//nucleoplasm	GO:0005515//protein binding	-
ENSG00000183747	ACSM2A	EcDNA00000031			1	Nor-2	Nor	acyl-CoA synthetase medium chain family member 2A [Source:HGNC Symbol;Acc:HGNC:32017]	Metabolism;Metabolism	Global and overview maps;Carbohydrate metabolism	ko01100//Metabolic pathways;ko00650//Butanoate metabolism	K01896;K01896	GO:0005739//mitochondrion;GO:0005759//mitochondrial matrix	GO:0000166//nucleotide binding;GO:0003824//catalytic activity;GO:0003996//acyl-CoA ligase activity;GO:0004321//fatty-acyl-CoA synthase activity;GO:0005524//ATP binding;GO:0015645//fatty acid ligase activity;GO:0016874//ligase activity;GO:0018858//benzoate-CoA ligase activity;GO:0046872//metal ion binding;GO:0047760//butyrate-CoA ligase activity	GO:0006629//lipid metabolic process;GO:0006631//fatty acid metabolic process;GO:0006633//fatty acid biosynthetic process;GO:0006637//acyl-CoA metabolic process;GO:0036112//medium-chain fatty-acyl-CoA metabolic process;GO:0042593//glucose homeostasis;GO:0070328//triglyceride homeostasis
ENSG00000285850	AC009152.3	EcDNA00000031			1	Nor-2	Nor	-	-	-	-	-	-	-	-
ENSG00000261448	AC109446.3	EcDNA00000031			1	Nor-2	Nor	-	-	-	-	-	-	-	-
ENSG00000205730	ITPRIPL2	EcDNA00000031			1	Nor-2	Nor	ITPRIP like 2 [Source:HGNC Symbol;Acc:HGNC:27257]	-	-	-	-	GO:0016020//membrane;GO:0016021//integral component of membrane	-	-
ENSG00000257391	AC126763.1	EcDNA00000031			1	Nor-2	Nor	-	-	-	-	-	-	-	-
ENSG00000183793	NPIPA5	EcDNA00000031			1	Nor-2	Nor	nuclear pore complex interacting protein family member A5 [Source:HGNC Symbol;Acc:HGNC:41980]	-	-	-	-	GO:0005654//nucleoplasm	-	-
ENSG00000183426	NPIPA1	EcDNA00000031			1	Nor-2	Nor	nuclear pore complex interacting protein family member A1 [Source:HGNC Symbol;Acc:HGNC:7909]	-	-	-	-	GO:0005634//nucleus;GO:0005643//nuclear pore;GO:0005654//nucleoplasm;GO:0016020//membrane;GO:0016021//integral component of membrane;GO:0031965//nuclear membrane	-	GO:0015031//protein transport;GO:0051028//mRNA transport
ENSG00000261523	AC009167.1	EcDNA00000031			1	Nor-2	Nor	-	-	-	-	-	-	-	-
ENSG00000103534	TMC5	EcDNA00000031			1	Nor-2	Nor	transmembrane channel like 5 [Source:HGNC Symbol;Acc:HGNC:22999]	-	-	-	-	GO:0005887//integral component of plasma membrane;GO:0016020//membrane;GO:0016021//integral component of membrane;GO:0070062//extracellular exosome	GO:0005216//ion channel activity;GO:0008381//mechanosensitive ion channel activity	GO:0006811//ion transport;GO:0034220//ion transmembrane transport;GO:0055085//transmembrane transport
ENSG00000262380	AC026401.2	EcDNA00000031			1	Nor-2	Nor	-	-	-	-	-	-	-	-
ENSG00000169347	GP2	EcDNA00000031			1	Nor-2	Nor	glycoprotein 2 [Source:HGNC Symbol;Acc:HGNC:4441]	-	-	-	-	GO:0005576//extracellular region;GO:0005886//plasma membrane;GO:0016020//membrane;GO:0031225//anchored component of membrane;GO:0070062//extracellular exosome	-	-
ENSG00000169344	UMOD	EcDNA00000031			1	Nor-2	Nor	uromodulin [Source:HGNC Symbol;Acc:HGNC:12559]	-	-	-	-	GO:0000922//spindle pole;GO:0005576//extracellular region;GO:0005796//Golgi lumen;GO:0005886//plasma membrane;GO:0005929//cilium;GO:0016020//membrane;GO:0016021//integral component of membrane;GO:0016323//basolateral plasma membrane;GO:0016324//apical plasma membrane;GO:0019898//extrinsic component of membrane;GO:0031225//anchored component of membrane;GO:0042995//cell projection;GO:0060170//cili…	GO:0005509//calcium ion binding;GO:0019864//IgG binding	GO:0006968//cellular defense response;GO:0007157//heterophilic cell-cell adhesion via plasma membrane cell adhesion molecules;GO:0007159//leukocyte cell-cell adhesion;GO:0007588//excretion;GO:0008285//negative regulation of cell proliferation;GO:0048878//chemical homeostasis;GO:0050801//ion homeostasis;GO:0072218//metanephric ascending thin limb development;GO:0072221//metanephric distal convolut…
ENSG00000169340	PDILT	EcDNA00000031			1	Nor-2	Nor	protein disulfide isomerase like, testis expressed [Source:HGNC Symbol;Acc:HGNC:27338]	-	-	-	-	GO:0005783//endoplasmic reticulum	GO:0003756//protein disulfide isomerase activity;GO:0016853//isomerase activity	GO:0006457//protein folding;GO:0007275//multicellular organism development;GO:0007283//spermatogenesis;GO:0007286//spermatid development;GO:0016477//cell migration;GO:0030154//cell differentiation;GO:0045454//cell redox homeostasis
ENSG00000261759	AC099518.5	EcDNA00000031			1	Nor-2	Nor	-	-	-	-	-	-	-	-
ENSG00000166783	MARF1	EcDNA00000031			1	Nor-2	Nor	meiosis regulator and mRNA stability factor 1 [Source:HGNC Symbol;Acc:HGNC:29562]	-	-	-	-	GO:0005777//peroxisome;GO:0005794//Golgi apparatus;GO:0016020//membrane;GO:0043231//intracellular membrane-bounded organelle	GO:0003674//molecular_function;GO:0003676//nucleic acid binding;GO:0003723//RNA binding	GO:0006302//double-strand break repair;GO:0007143//female meiotic nuclear division;GO:0010468//regulation of gene expression;GO:0010923//negative regulation of phosphatase activity;GO:0030154//cell differentiation;GO:0048477//oogenesis;GO:0051321//meiotic cell cycle
ENSG00000166780	BMERB1	EcDNA00000031			1	Nor-2	Nor	bMERB domain containing 1 [Source:HGNC Symbol;Acc:HGNC:19213]	-	-	-	-	GO:0015630//microtubule cytoskeleton	GO:0005515//protein binding	GO:0007026//negative regulation of microtubule depolymerization;GO:0021822//negative regulation of cell motility involved in cerebral cortex radial glia guided migration
ENSG00000260242	AC091489.1	EcDNA00000031			1	Nor-2	Nor	-	-	-	-	-	-	-	-
ENSG00000260430	AC099518.1	EcDNA00000031			1	Nor-2	Nor	-	-	-	-	-	-	-	-
ENSG00000257366	AC138969.3	EcDNA00000031			1	Nor-2	Nor	-	-	-	-	-	-	-	-
ENSG00000260342	AC138811.2	EcDNA00000031			1	Nor-2	Nor	novel protein	-	-	-	-	GO:0005784//Sec61 translocon complex;GO:0005840//ribosome;GO:0016020//membrane;GO:0016021//integral component of membrane	GO:0003735//structural constituent of ribosome	GO:0006412//translation;GO:0006613//cotranslational protein targeting to membrane
ENSG00000263237	AC106796.1	EcDNA00000031			1	Nor-2	Nor	-	-	-	-	-	-	-	-
ENSG00000170540	ARL6IP1	EcDNA00000031			1	Nor-2	Nor	ADP ribosylation factor like GTPase 6 interacting protein 1 [Source:HGNC Symbol;Acc:HGNC:697]	-	-	-	-	GO:0005737//cytoplasm;GO:0005783//endoplasmic reticulum;GO:0005784//Sec61 translocon complex;GO:0005789//endoplasmic reticulum membrane;GO:0005829//cytosol;GO:0012505//endomembrane system;GO:0016020//membrane;GO:0016021//integral component of membrane;GO:0030176//integral component of endoplasmic reticulum membrane	GO:0005515//protein binding;GO:0042802//identical protein binding	GO:0002038//positive regulation of L-glutamate import across plasma membrane;GO:0006613//cotranslational protein targeting to membrane;GO:0006915//apoptotic process;GO:0043066//negative regulation of apoptotic process;GO:0043154//negative regulation of cysteine-type endopeptidase activity involved in apoptotic process;GO:0071787//endoplasmic reticulum tubular network formation;GO:1990809//endopla…
ENSG00000260681	AC130456.4	EcDNA00000031			1	Nor-2	Nor	-	-	-	-	-	-	-	-
ENSG00000103540	CCP110	EcDNA00000031			1	Nor-2	Nor	centriolar coiled-coil protein 110 [Source:HGNC Symbol;Acc:HGNC:24342]	-	-	-	-	GO:0005737//cytoplasm;GO:0005813//centrosome;GO:0005814//centriole;GO:0005815//microtubule organizing center;GO:0005829//cytosol;GO:0005856//cytoskeleton;GO:0005929//cilium;GO:0032991//protein-containing complex;GO:0042995//cell projection	GO:0005515//protein binding	GO:0000086//G2/M transition of mitotic cell cycle;GO:0007099//centriole replication;GO:0010389//regulation of G2/M transition of mitotic cell cycle;GO:0016579//protein deubiquitination;GO:0030030//cell projection organization;GO:0032053//ciliary basal body organization;GO:0032465//regulation of cytokinesis;GO:0045724//positive regulation of cilium assembly;GO:0051298//centrosome duplication;GO:00…
ENSG00000103544	VPS35L	EcDNA00000031			1	Nor-2	Nor	VPS35 endosomal protein sorting factor like [Source:HGNC Symbol;Acc:HGNC:24641]	-	-	-	-	GO:0005623//cell;GO:0005768//endosome;GO:0005886//plasma membrane;GO:0016020//membrane;GO:0016021//integral component of membrane;GO:0101003//ficolin-1-rich granule membrane	GO:0005515//protein binding	GO:0006893//Golgi to plasma membrane transport;GO:0015031//protein transport;GO:0032456//endocytic recycling;GO:0043312//neutrophil degranulation;GO:1990126//retrograde transport, endosome to plasma membrane
ENSG00000091262	ABCC6	EcDNA00000031			1	Nor-2	Nor	ATP binding cassette subfamily C member 6 [Source:HGNC Symbol;Acc:HGNC:57]	Environmental Information Processing	Membrane transport	ko02010//ABC transporters	K05669	GO:0005634//nucleus;GO:0005783//endoplasmic reticulum;GO:0005789//endoplasmic reticulum membrane;GO:0005886//plasma membrane;GO:0016020//membrane;GO:0016021//integral component of membrane;GO:0016323//basolateral plasma membrane;GO:0016324//apical plasma membrane;GO:0016328//lateral plasma membrane	GO:0000166//nucleotide binding;GO:0005215//transporter activity;GO:0005524//ATP binding;GO:0016887//ATPase activity;GO:0022857//transmembrane transporter activity;GO:0042626//ATPase activity, coupled to transmembrane movement of substances	GO:0007601//visual perception;GO:0042493//response to drug;GO:0050896//response to stimulus;GO:0055085//transmembrane transport
ENSG00000183889	AC138969.1	EcDNA00000031			1	Nor-2	Nor	novel member of the nuclear pore complex interacting protein NPIP gene family	-	-	-	-	GO:0005654//nucleoplasm	-	-
ENSG00000188215	DCUN1D3	EcDNA00000031			1	Nor-2	Nor	defective in cullin neddylation 1 domain containing 3 [Source:HGNC Symbol;Acc:HGNC:28734]	-	-	-	-	GO:0000151//ubiquitin ligase complex;GO:0005886//plasma membrane;GO:0016020//membrane;GO:0048471//perinuclear region of cytoplasm	GO:0003674//molecular_function;GO:0005515//protein binding;GO:0031624//ubiquitin conjugating enzyme binding;GO:0032182//ubiquitin-like protein binding;GO:0097602//cullin family protein binding	GO:0010225//response to UV-C;GO:0010332//response to gamma radiation;GO:0030308//negative regulation of cell growth;GO:0043065//positive regulation of apoptotic process;GO:0043687//post-translational protein modification;GO:0045116//protein neddylation;GO:0051443//positive regulation of ubiquitin-protein transferase activity;GO:2000134//negative regulation of G1/S transition of mitotic cell cycle
ENSG00000179889	PDXDC1	EcDNA00000031			1	Nor-2	Nor	pyridoxal dependent decarboxylase domain containing 1 [Source:HGNC Symbol;Acc:HGNC:28995]	-	-	-	-	GO:0005783//endoplasmic reticulum;GO:0005794//Golgi apparatus;GO:0043231//intracellular membrane-bounded organelle	GO:0003824//catalytic activity;GO:0008117//sphinganine-1-phosphate aldolase activity;GO:0016829//lyase activity;GO:0016831//carboxy-lyase activity;GO:0030170//pyridoxal phosphate binding;GO:0045296//cadherin binding	GO:0001667//ameboidal-type cell migration;GO:0006665//sphingolipid metabolic process;GO:0019752//carboxylic acid metabolic process;GO:0030149//sphingolipid catabolic process
ENSG00000262848	AC136624.2	EcDNA00000031			1	Nor-2	Nor	-	-	-	-	-	-	-	-
ENSG00000157106	SMG1	EcDNA00000031			1	Nor-2	Nor	SMG1 nonsense mediated mRNA decay associated PI3K related kinase [Source:HGNC Symbol;Acc:HGNC:30045]	Genetic Information Processing	Translation	ko03015//mRNA surveillance pathway	K08873	GO:0005634//nucleus;GO:0005654//nucleoplasm;GO:0005737//cytoplasm;GO:0005829//cytosol	GO:0000166//nucleotide binding;GO:0003723//RNA binding;GO:0004672//protein kinase activity;GO:0004674//protein serine/threonine kinase activity;GO:0005515//protein binding;GO:0005524//ATP binding;GO:0016301//kinase activity;GO:0016740//transferase activity;GO:0042162//telomeric DNA binding;GO:0046872//metal ion binding	GO:0000184//nuclear-transcribed mRNA catabolic process, nonsense-mediated decay;GO:0006281//DNA repair;GO:0006406//mRNA export from nucleus;GO:0006468//protein phosphorylation;GO:0006974//cellular response to DNA damage stimulus;GO:0016310//phosphorylation;GO:0018105//peptidyl-serine phosphorylation;GO:0032204//regulation of telomere maintenance;GO:0046777//protein autophosphorylation;GO:0046854/…
ENSG00000259929	AC010601.1	EcDNA00000031			1	Nor-2	Nor	-	-	-	-	-	-	-	-
ENSG00000261427	AC099518.3	EcDNA00000031			1	Nor-2	Nor	-	-	-	-	-	-	-	-
ENSG00000260945	AC109495.1	EcDNA00000031			1	Nor-2	Nor	-	-	-	-	-	-	-	-
ENSG00000254681	PKD1P5	EcDNA00000031			1	Nor-2	Nor	-	-	-	-	-	-	-	-
ENSG00000069764	PLA2G10	EcDNA00000031			1	Nor-2	Nor	phospholipase A2 group X [Source:HGNC Symbol;Acc:HGNC:9029]	Metabolism;Environmental Information Processing;Organismal Systems;Metabolism;Organismal Systems;Metabolism;Metabolism;Organismal Systems;Metabolism;Metabolism	Global and overview maps;Signal transduction;Circulatory system;Lipid metabolism;Digestive system;Lipid metabolism;Lipid metabolism;Digestive system;Lipid metabolism;Lipid metabolism	ko01100//Metabolic pathways;ko04014//Ras signaling pathway;ko04270//Vascular smooth muscle contraction;ko00564//Glycerophospholipid metabolism;ko04972//Pancreatic secretion;ko00590//Arachidonic acid metabolism;ko00565//Ether lipid metabolism;ko04975//Fat digestion and absorption;ko00591//Linoleic acid metabolism;ko00592//alpha-Linolenic acid metabolism	K01047;K01047;K01047;K01047;K01047;K01047;K01047;K01047;K01047;K01047	GO:0005576//extracellular region;GO:0005615//extracellular space	GO:0004620//phospholipase activity;GO:0004623//phospholipase A2 activity;GO:0005509//calcium ion binding;GO:0005515//protein binding;GO:0016787//hydrolase activity;GO:0046872//metal ion binding;GO:0102567//phospholipase A2 activity (consuming 1,2-dipalmitoylphosphatidylcholine);GO:0102568//phospholipase A2 activity consuming 1,2-dioleoylphosphatidylethanolamine)	GO:0006629//lipid metabolic process;GO:0006644//phospholipid metabolic process;GO:0006654//phosphatidic acid biosynthetic process;GO:0007411//axon guidance;GO:0010744//positive regulation of macrophage derived foam cell differentiation;GO:0010884//positive regulation of lipid storage;GO:0016042//lipid catabolic process;GO:0019369//arachidonic acid metabolic process;GO:0032270//positive regulation…
ENSG00000103429	BFAR	EcDNA00000031			1	Nor-2	Nor	bifunctional apoptosis regulator [Source:HGNC Symbol;Acc:HGNC:17613]	-	-	-	-	GO:0005783//endoplasmic reticulum;GO:0005789//endoplasmic reticulum membrane;GO:0005887//integral component of plasma membrane;GO:0016020//membrane;GO:0016021//integral component of membrane;GO:0030176//integral component of endoplasmic reticulum membrane	GO:0005515//protein binding;GO:0030674//protein binding, bridging;GO:0046872//metal ion binding;GO:0061630//ubiquitin protein ligase activity;GO:0089720//caspase binding	GO:0000209//protein polyubiquitination;GO:0006511//ubiquitin-dependent protein catabolic process;GO:0006915//apoptotic process;GO:0043066//negative regulation of apoptotic process;GO:0043161//proteasome-mediated ubiquitin-dependent protein catabolic process;GO:0051865//protein autoubiquitination;GO:0070534//protein K63-linked ubiquitination;GO:0070936//protein K48-linked ubiquitination;GO:1903895…
ENSG00000261357	AC099518.2	EcDNA00000031			1	Nor-2	Nor	-	-	-	-	-	-	-	-
ENSG00000278389	AC099518.6	EcDNA00000031			1	Nor-2	Nor	-	-	-	-	-	-	-	-
ENSG00000261195	AC027130.1	EcDNA00000031			1	Nor-2	Nor	-	-	-	-	-	-	-	-
ENSG00000102897	LYRM1	EcDNA00000031			1	Nor-2	Nor	LYR motif containing 1 [Source:HGNC Symbol;Acc:HGNC:25074]	-	-	-	-	GO:0005634//nucleus;GO:0005654//nucleoplasm;GO:0030496//midbody	-	-
ENSG00000260126	AC136431.1	EcDNA00000031			1	Nor-2	Nor	-	-	-	-	-	-	-	-
ENSG00000103512	NOMO1	EcDNA00000031			1	Nor-2	Nor	NODAL modulator 1 [Source:HGNC Symbol;Acc:HGNC:30060]	-	-	-	-	GO:0005789//endoplasmic reticulum membrane;GO:0016020//membrane;GO:0016021//integral component of membrane	GO:0003674//molecular_function;GO:0030246//carbohydrate binding	GO:0008150//biological_process
ENSG00000257563	AC126755.3	EcDNA00000031			1	Nor-2	Nor	-	-	-	-	-	-	-	-
ENSG00000257769	AC026401.1	EcDNA00000031			1	Nor-2	Nor	-	-	-	-	-	-	-	-
ENSG00000270580	AC139256.2	EcDNA00000031			1	Nor-2	Nor	-	-	-	-	-	-	-	-
ENSG00000103222	ABCC1	EcDNA00000031			1	Nor-2	Nor	ATP binding cassette subfamily C member 1 [Source:HGNC Symbol;Acc:HGNC:51]	Human Diseases;Environmental Information Processing;Environmental Information Processing;Human Diseases;Organismal Systems	Cancers;Signal transduction;Membrane transport;Drug resistance;Digestive system	ko05206//MicroRNAs in cancer;ko04071//Sphingolipid signaling pathway;ko02010//ABC transporters;ko01523//Antifolate resistance;ko04977//Vitamin digestion and absorption	K05665;K05665;K05665;K05665;K05665	GO:0005886//plasma membrane;GO:0005887//integral component of plasma membrane;GO:0009925//basal plasma membrane;GO:0009986//cell surface;GO:0016020//membrane;GO:0016021//integral component of membrane;GO:0016323//basolateral plasma membrane;GO:0070062//extracellular exosome	GO:0000166//nucleotide binding;GO:0005524//ATP binding;GO:0008559//xenobiotic transmembrane transporting ATPase activity;GO:0015420//cobalamin-transporting ATPase activity;GO:0015431//glutathione S-conjugate-exporting ATPase activity;GO:0015562//efflux transmembrane transporter activity;GO:0016787//hydrolase activity;GO:0016887//ATPase activity;GO:0022857//transmembrane transporter activity;GO:00…	GO:0006691//leukotriene metabolic process;GO:0006855//drug transmembrane transport;GO:0009235//cobalamin metabolic process;GO:0015889//cobalamin transport;GO:0034775//glutathione transmembrane transport;GO:0042493//response to drug;GO:0042908//xenobiotic transport;GO:0045332//phospholipid translocation;GO:0050729//positive regulation of inflammatory response;GO:0055085//transmembrane transport;GO…
ENSG00000103226	NOMO3	EcDNA00000031			1	Nor-2	Nor	NODAL modulator 3 [Source:HGNC Symbol;Acc:HGNC:25242]	-	-	-	-	GO:0005575//cellular_component;GO:0005789//endoplasmic reticulum membrane;GO:0016020//membrane;GO:0016021//integral component of membrane	GO:0003674//molecular_function;GO:0030246//carbohydrate binding	GO:0008150//biological_process
ENSG00000260009	LINC02130	EcDNA00000031			1	Nor-2	Nor	-	-	-	-	-	-	-	-
ENSG00000260592	AC130456.3	EcDNA00000031			1	Nor-2	Nor	-	-	-	-	-	-	-	-
ENSG00000103489	XYLT1	EcDNA00000031			1	Nor-2	Nor	xylosyltransferase 1 [Source:HGNC Symbol;Acc:HGNC:15516]	Metabolism;Metabolism;Metabolism	Global and overview maps;Glycan biosynthesis and metabolism;Glycan biosynthesis and metabolism	ko01100//Metabolic pathways;ko00534//Glycosaminoglycan biosynthesis - heparan sulfate / heparin;ko00532//Glycosaminoglycan biosynthesis - chondroitin sulfate / dermatan sulfate	K00771;K00771;K00771	GO:0000137//Golgi cis cisterna;GO:0000139//Golgi membrane;GO:0005576//extracellular region;GO:0005615//extracellular space;GO:0005794//Golgi apparatus;GO:0016020//membrane;GO:0016021//integral component of membrane	GO:0008375//acetylglucosaminyltransferase activity;GO:0016740//transferase activity;GO:0016757//transferase activity, transferring glycosyl groups;GO:0030158//protein xylosyltransferase activity;GO:0046872//metal ion binding	GO:0006024//glycosaminoglycan biosynthetic process;GO:0015012//heparan sulfate proteoglycan biosynthetic process;GO:0030166//proteoglycan biosynthetic process;GO:0030203//glycosaminoglycan metabolic process;GO:0030206//chondroitin sulfate biosynthetic process;GO:0043931//ossification involved in bone maturation;GO:0048706//embryonic skeletal system development;GO:0050650//chondroitin sulfate prot…
ENSG00000258354	AC138932.2	EcDNA00000031			1	Nor-2	Nor	-	-	-	-	-	-	-	-
ENSG00000260201	AC141273.1	EcDNA00000031			1	Nor-2	Nor	-	-	-	-	-	-	-	-
ENSG00000066813	ACSM2B	EcDNA00000031			1	Nor-2	Nor	acyl-CoA synthetase medium chain family member 2B [Source:HGNC Symbol;Acc:HGNC:30931]	Metabolism;Metabolism	Global and overview maps;Carbohydrate metabolism	ko01100//Metabolic pathways;ko00650//Butanoate metabolism	K01896;K01896	GO:0005739//mitochondrion;GO:0005759//mitochondrial matrix;GO:0016020//membrane;GO:0016021//integral component of membrane	GO:0000166//nucleotide binding;GO:0003824//catalytic activity;GO:0003996//acyl-CoA ligase activity;GO:0004321//fatty-acyl-CoA synthase activity;GO:0005524//ATP binding;GO:0015645//fatty acid ligase activity;GO:0016874//ligase activity;GO:0018858//benzoate-CoA ligase activity;GO:0046872//metal ion binding;GO:0047760//butyrate-CoA ligase activity	GO:0006629//lipid metabolic process;GO:0006631//fatty acid metabolic process;GO:0006633//fatty acid biosynthetic process;GO:0006637//acyl-CoA metabolic process;GO:0006805//xenobiotic metabolic process
ENSG00000157045	NTAN1	EcDNA00000031			1	Nor-2	Nor	N-terminal asparagine amidase [Source:HGNC Symbol;Acc:HGNC:29909]	-	-	-	-	GO:0005634//nucleus;GO:0005737//cytoplasm	GO:0008418//protein-N-terminal asparagine amidohydrolase activity;GO:0016787//hydrolase activity	GO:0006511//ubiquitin-dependent protein catabolic process;GO:0007613//memory;GO:0008344//adult locomotory behavior
ENSG00000103528	SYT17	EcDNA00000031			1	Nor-2	Nor	synaptotagmin 17 [Source:HGNC Symbol;Acc:HGNC:24119]	-	-	-	-	GO:0005802//trans-Golgi network;GO:0005886//plasma membrane;GO:0016020//membrane;GO:0070382//exocytic vesicle	GO:0000149//SNARE binding;GO:0001786//phosphatidylserine binding;GO:0005509//calcium ion binding;GO:0005515//protein binding;GO:0005544//calcium-dependent phospholipid binding;GO:0030276//clathrin binding	GO:0014059//regulation of dopamine secretion;GO:0016192//vesicle-mediated transport;GO:0017156//calcium ion regulated exocytosis;GO:0017158//regulation of calcium ion-dependent exocytosis;GO:0030154//cell differentiation;GO:0071277//cellular response to calcium ion;GO:1903861//positive regulation of dendrite extension
ENSG00000275910	AC138932.5	EcDNA00000031			1	Nor-2	Nor	-	-	-	-	-	-	-	-
ENSG00000134419	RPS15A	EcDNA00000031			1	Nor-2	Nor	ribosomal protein S15a [Source:HGNC Symbol;Acc:HGNC:10389]	Genetic Information Processing	Translation	ko03010//Ribosome	K02957	GO:0005654//nucleoplasm;GO:0005737//cytoplasm;GO:0005829//cytosol;GO:0005840//ribosome;GO:0016020//membrane;GO:0022627//cytosolic small ribosomal subunit;GO:0070062//extracellular exosome	GO:0003723//RNA binding;GO:0003735//structural constituent of ribosome;GO:0005515//protein binding	GO:0000184//nuclear-transcribed mRNA catabolic process, nonsense-mediated decay;GO:0006412//translation;GO:0006413//translational initiation;GO:0006614//SRP-dependent cotranslational protein targeting to membrane;GO:0008284//positive regulation of cell proliferation;GO:0009615//response to virus;GO:0019083//viral transcription;GO:0045787//positive regulation of cell cycle
ENSG00000140694	PARN	EcDNA00000031			1	Nor-2	Nor	poly(A)-specific ribonuclease [Source:HGNC Symbol;Acc:HGNC:8609]	Genetic Information Processing	Folding, sorting and degradation	ko03018//RNA degradation	K01148	GO:0005634//nucleus;GO:0005730//nucleolus;GO:0005737//cytoplasm;GO:0005829//cytosol	GO:0000175//3'-5'-exoribonuclease activity;GO:0003676//nucleic acid binding;GO:0003723//RNA binding;GO:0003730//mRNA 3'-UTR binding;GO:0004518//nuclease activity;GO:0004527//exonuclease activity;GO:0004535//poly(A)-specific ribonuclease activity;GO:0005515//protein binding;GO:0016787//hydrolase activity;GO:0019901//protein kinase binding;GO:0043169//cation binding;GO:0046872//metal ion binding;GO…	GO:0000184//nuclear-transcribed mRNA catabolic process, nonsense-mediated decay;GO:0000289//nuclear-transcribed mRNA poly(A) tail shortening;GO:0000495//box H/ACA snoRNA 3'-end processing;GO:0006402//mRNA catabolic process;GO:0007292//female gamete generation;GO:0009451//RNA modification;GO:0010587//miRNA catabolic process;GO:0032212//positive regulation of telomere maintenance via telomerase;GO:…
ENSG00000286849	AC009152.6	EcDNA00000031			1	Nor-2	Nor	-	-	-	-	-	-	-	-
ENSG00000066654	THUMPD1	EcDNA00000031			1	Nor-2	Nor	THUMP domain containing 1 [Source:HGNC Symbol;Acc:HGNC:23807]	-	-	-	-	GO:0005654//nucleoplasm	GO:0003723//RNA binding;GO:0005515//protein binding	GO:0000154//rRNA modification;GO:0006400//tRNA modification
ENSG00000262529	AC130650.1	EcDNA00000031			1	Nor-2	Nor	-	-	-	-	-	-	-	-
ENSG00000005189	REXO5	EcDNA00000031			1	Nor-2	Nor	RNA exonuclease 5 [Source:HGNC Symbol;Acc:HGNC:24661]	Genetic Information Processing	Translation	ko03008//Ribosome biogenesis in eukaryotes	K14570	GO:0005634//nucleus;GO:0005730//nucleolus;GO:0070062//extracellular exosome	GO:0003676//nucleic acid binding;GO:0003723//RNA binding;GO:0004518//nuclease activity;GO:0004527//exonuclease activity;GO:0016787//hydrolase activity	GO:0090305//nucleic acid phosphodiester bond hydrolysis
ENSG00000005187	ACSM3	EcDNA00000031			1	Nor-2	Nor	acyl-CoA synthetase medium chain family member 3 [Source:HGNC Symbol;Acc:HGNC:10522]	Metabolism;Metabolism	Global and overview maps;Carbohydrate metabolism	ko01100//Metabolic pathways;ko00650//Butanoate metabolism	K01896;K01896	GO:0005575//cellular_component;GO:0005739//mitochondrion;GO:0005759//mitochondrial matrix	GO:0000166//nucleotide binding;GO:0003674//molecular_function;GO:0003824//catalytic activity;GO:0003996//acyl-CoA ligase activity;GO:0004321//fatty-acyl-CoA synthase activity;GO:0005524//ATP binding;GO:0015645//fatty acid ligase activity;GO:0016874//ligase activity;GO:0018729//propionate CoA-transferase activity;GO:0046872//metal ion binding;GO:0047760//butyrate-CoA ligase activity;GO:0050218//pr…	GO:0006629//lipid metabolic process;GO:0006631//fatty acid metabolic process;GO:0006633//fatty acid biosynthetic process;GO:0006637//acyl-CoA metabolic process;GO:0008217//regulation of blood pressure;GO:0042632//cholesterol homeostasis
ENSG00000006007	GDE1	EcDNA00000031			1	Nor-2	Nor	glycerophosphodiester phosphodiesterase 1 [Source:HGNC Symbol;Acc:HGNC:29644]	-	-	-	-	GO:0005886//plasma membrane;GO:0016020//membrane;GO:0016021//integral component of membrane;GO:0030659//cytoplasmic vesicle membrane;GO:0031410//cytoplasmic vesicle	GO:0004622//lysophospholipase activity;GO:0008081//phosphoric diester hydrolase activity;GO:0008889//glycerophosphodiester phosphodiesterase activity;GO:0016787//hydrolase activity;GO:0046872//metal ion binding;GO:0047395//glycerophosphoinositol glycerophosphodiesterase activity	GO:0006629//lipid metabolic process;GO:0006644//phospholipid metabolic process;GO:0046475//glycerophospholipid catabolic process;GO:0070291//N-acylethanolamine metabolic process
ENSG00000174628	IQCK	EcDNA00000031			1	Nor-2	Nor	IQ motif containing K [Source:HGNC Symbol;Acc:HGNC:28556]	-	-	-	-	-	-	-
ENSG00000260550	AC136618.1	EcDNA00000031			1	Nor-2	Nor	-	-	-	-	-	-	-	-
ENSG00000185164	NOMO2	EcDNA00000031			1	Nor-2	Nor	NODAL modulator 2 [Source:HGNC Symbol;Acc:HGNC:22652]	-	-	-	-	GO:0005783//endoplasmic reticulum;GO:0005789//endoplasmic reticulum membrane;GO:0016020//membrane;GO:0016021//integral component of membrane;GO:0032991//protein-containing complex	GO:0005515//protein binding;GO:0030246//carbohydrate binding	-
ENSG00000261130	AC140504.1	EcDNA00000031			1	Nor-2	Nor	MPV17 mitochondrial inner membrane protein like [Source:NCBI gene;Acc:255027]	Cellular Processes	Transport and catabolism	ko04146//Peroxisome	K13349	GO:0005737//cytoplasm;GO:0016021//integral component of membrane	-	-
ENSG00000287905	AC136431.2	EcDNA00000031			1	Nor-2	Nor	-	-	-	-	-	-	-	-
ENSG00000170537	TMC7	EcDNA00000031			1	Nor-2	Nor	transmembrane channel like 7 [Source:HGNC Symbol;Acc:HGNC:23000]	-	-	-	-	GO:0005887//integral component of plasma membrane;GO:0016020//membrane;GO:0016021//integral component of membrane	GO:0005216//ion channel activity;GO:0008381//mechanosensitive ion channel activity	GO:0006811//ion transport;GO:0034220//ion transmembrane transport;GO:0055085//transmembrane transport
ENSG00000261695	AC136443.4	EcDNA00000031			1	Nor-2	Nor	-	-	-	-	-	-	-	-
ENSG00000275927	AC009152.1	EcDNA00000031			1	Nor-2	Nor	-	-	-	-	-	-	-	-
ENSG00000183549	ACSM5	EcDNA00000031			1	Nor-2	Nor	acyl-CoA synthetase medium chain family member 5 [Source:HGNC Symbol;Acc:HGNC:26060]	Metabolism;Metabolism	Global and overview maps;Carbohydrate metabolism	ko01100//Metabolic pathways;ko00650//Butanoate metabolism	K01896;K01896	GO:0005739//mitochondrion;GO:0005759//mitochondrial matrix	GO:0000166//nucleotide binding;GO:0003824//catalytic activity;GO:0003996//acyl-CoA ligase activity;GO:0004321//fatty-acyl-CoA synthase activity;GO:0005524//ATP binding;GO:0005525//GTP binding;GO:0015645//fatty acid ligase activity;GO:0016874//ligase activity;GO:0046872//metal ion binding;GO:0047760//butyrate-CoA ligase activity	GO:0006629//lipid metabolic process;GO:0006631//fatty acid metabolic process;GO:0006633//fatty acid biosynthetic process;GO:0006637//acyl-CoA metabolic process
ENSG00000280206	AC026401.3	EcDNA00000031			1	Nor-2	Nor	-	-	-	-	-	-	-	-
ENSG00000262995	AC137056.1	EcDNA00000031			1	Nor-2	Nor	-	-	-	-	-	-	-	-
ENSG00000166743	ACSM1	EcDNA00000031			1	Nor-2	Nor	acyl-CoA synthetase medium chain family member 1 [Source:HGNC Symbol;Acc:HGNC:18049]	Metabolism;Metabolism	Global and overview maps;Carbohydrate metabolism	ko01100//Metabolic pathways;ko00650//Butanoate metabolism	K01896;K01896	GO:0005739//mitochondrion;GO:0005759//mitochondrial matrix;GO:0016020//membrane;GO:0016021//integral component of membrane;GO:0070062//extracellular exosome;GO:0072562//blood microparticle	GO:0000166//nucleotide binding;GO:0003824//catalytic activity;GO:0003996//acyl-CoA ligase activity;GO:0004321//fatty-acyl-CoA synthase activity;GO:0005524//ATP binding;GO:0005525//GTP binding;GO:0015645//fatty acid ligase activity;GO:0016874//ligase activity;GO:0018858//benzoate-CoA ligase activity;GO:0046872//metal ion binding;GO:0047760//butyrate-CoA ligase activity;GO:0102391//decanoate-CoA li…	GO:0006629//lipid metabolic process;GO:0006631//fatty acid metabolic process;GO:0006633//fatty acid biosynthetic process;GO:0006637//acyl-CoA metabolic process;GO:0006805//xenobiotic metabolic process;GO:0015980//energy derivation by oxidation of organic compounds;GO:0018874//benzoate metabolic process;GO:0019395//fatty acid oxidation;GO:0019605//butyrate metabolic process;GO:0042632//cholesterol…
ENSG00000276571	AC002550.2	EcDNA00000031			1	Nor-2	Nor	-	-	-	-	-	-	-	-
ENSG00000285628	AC126755.6	EcDNA00000031			1	Nor-2	Nor	-	-	-	-	-	-	-	-
ENSG00000285869	LINC02858	EcDNA00000031			1	Nor-2	Nor	-	-	-	-	-	-	-	-
ENSG00000167191	GPRC5B	EcDNA00000031			1	Nor-2	Nor	G protein-coupled receptor class C group 5 member B [Source:HGNC Symbol;Acc:HGNC:13308]	-	-	-	-	GO:0005615//extracellular space;GO:0005634//nucleus;GO:0005730//nucleolus;GO:0005829//cytosol;GO:0005886//plasma membrane;GO:0009986//cell surface;GO:0016020//membrane;GO:0016021//integral component of membrane;GO:0030659//cytoplasmic vesicle membrane;GO:0031410//cytoplasmic vesicle;GO:0043231//intracellular membrane-bounded organelle;GO:0043235//receptor complex;GO:0070062//extracellular exosome	GO:0001664//G protein-coupled receptor binding;GO:0004930//G protein-coupled receptor activity;GO:0019901//protein kinase binding;GO:0030295//protein kinase activator activity	GO:0007165//signal transduction;GO:0007186//G protein-coupled receptor signaling pathway;GO:0032147//activation of protein kinase activity;GO:0043123//positive regulation of I-kappaB kinase/NF-kappaB signaling;GO:0045666//positive regulation of neuron differentiation;GO:0050729//positive regulation of inflammatory response;GO:0060907//positive regulation of macrophage cytokine production;GO:00610…
ENSG00000260934	AC130456.5	EcDNA00000031			1	Nor-2	Nor	-	-	-	-	-	-	-	-
ENSG00000260510	AC004381.1	EcDNA00000031			1	Nor-2	Nor	-	-	-	-	-	-	-	-
ENSG00000085721	RRN3	EcDNA00000031			1	Nor-2	Nor	RRN3 homolog, RNA polymerase I transcription factor [Source:HGNC Symbol;Acc:HGNC:30346]	-	-	-	-	GO:0005634//nucleus;GO:0005654//nucleoplasm;GO:0005730//nucleolus	GO:0001042//RNA polymerase I core binding;GO:0001164//RNA polymerase I CORE element sequence-specific DNA binding;GO:0001181//RNA polymerase I general transcription initiation factor activity;GO:0070063//RNA polymerase binding	GO:0001188//RNA polymerase I preinitiation complex assembly;GO:0001701//in utero embryonic development;GO:0006352//DNA-templated transcription, initiation;GO:0006361//transcription initiation from RNA polymerase I promoter;GO:0007000//nucleolus organization;GO:0007028//cytoplasm organization;GO:0008283//cell proliferation;GO:0010976//positive regulation of neuron projection development;GO:0042254…
ENSG00000133393	FOPNL	EcDNA00000031			1	Nor-2	Nor	FGFR1OP N-terminal like [Source:HGNC Symbol;Acc:HGNC:26435]	-	-	-	-	GO:0005634//nucleus;GO:0005737//cytoplasm;GO:0005813//centrosome;GO:0005814//centriole;GO:0005815//microtubule organizing center;GO:0005856//cytoskeleton;GO:0005929//cilium;GO:0031514//motile cilium;GO:0034451//centriolar satellite;GO:0036064//ciliary basal body;GO:0042995//cell projection	GO:0005515//protein binding	GO:0030030//cell projection organization;GO:0034453//microtubule anchoring;GO:0060271//cilium assembly
ENSG00000133392	MYH11	EcDNA00000031			1	Nor-2	Nor	myosin heavy chain 11 [Source:HGNC Symbol;Acc:HGNC:7569]	Cellular Processes;Organismal Systems	Cellular community - eukaryotes;Circulatory system	ko04530//Tight junction;ko04270//Vascular smooth muscle contraction	K10352;K10352	GO:0005829//cytosol;GO:0005859//muscle myosin complex;GO:0016459//myosin complex;GO:0032982//myosin filament;GO:0042470//melanosome;GO:0070062//extracellular exosome	GO:0000166//nucleotide binding;GO:0003774//motor activity;GO:0003779//actin binding;GO:0005515//protein binding;GO:0005516//calmodulin binding;GO:0005524//ATP binding;GO:0008307//structural constituent of muscle;GO:0051015//actin filament binding	GO:0006936//muscle contraction;GO:0006939//smooth muscle contraction;GO:0030241//skeletal muscle myosin thick filament assembly;GO:0048251//elastic fiber assembly;GO:0048739//cardiac muscle fiber development
ENSG00000224712	NPIPA3	EcDNA00000031			1	Nor-2	Nor	nuclear pore complex interacting protein family member A3 [Source:HGNC Symbol;Acc:HGNC:41978]	-	-	-	-	GO:0005654//nucleoplasm	-	-
ENSG00000196678	ERI2	EcDNA00000031			1	Nor-2	Nor	ERI1 exoribonuclease family member 2 [Source:HGNC Symbol;Acc:HGNC:30541]	-	-	-	-	-	GO:0000175//3'-5'-exoribonuclease activity;GO:0003676//nucleic acid binding;GO:0004518//nuclease activity;GO:0004527//exonuclease activity;GO:0008270//zinc ion binding;GO:0008310//single-stranded DNA 3'-5' exodeoxyribonuclease activity;GO:0016787//hydrolase activity;GO:0046872//metal ion binding	GO:0006259//DNA metabolic process;GO:0090305//nucleic acid phosphodiester bond hydrolysis;GO:0090503//RNA phosphodiester bond hydrolysis, exonucleolytic
ENSG00000183458	AC138932.1	EcDNA00000031			1	Nor-2	Nor	-	-	-	-	-	-	-	-
ENSG00000261555	AC025277.1	EcDNA00000031			1	Nor-2	Nor	-	-	-	-	-	-	-	-
ENSG00000180269	GPR139	EcDNA00000031			1	Nor-2	Nor	G protein-coupled receptor 139 [Source:HGNC Symbol;Acc:HGNC:19995]	-	-	-	-	GO:0005886//plasma membrane;GO:0016020//membrane;GO:0016021//integral component of membrane	GO:0004930//G protein-coupled receptor activity;GO:0008188//neuropeptide receptor activity;GO:0042802//identical protein binding	GO:0007165//signal transduction;GO:0007186//G protein-coupled receptor signaling pathway;GO:0007200//phospholipase C-activating G protein-coupled receptor signaling pathway;GO:0007218//neuropeptide signaling pathway
ENSG00000214940	NPIPA8	EcDNA00000031			1	Nor-2	Nor	nuclear pore complex interacting protein family member A8 [Source:HGNC Symbol;Acc:HGNC:41983]	-	-	-	-	GO:0005654//nucleoplasm	-	-
ENSG00000250251	PKD1P6	EcDNA00000031			1	Nor-2	Nor	-	-	-	-	-	-	-	-
ENSG00000286790	AC010494.1	EcDNA00000031			1	Nor-2	Nor	-	-	-	-	-	-	-	-
ENSG00000261465	AC099518.4	EcDNA00000031			1	Nor-2	Nor	-	-	-	-	-	-	-	-
ENSG00000263335	AF001548.2	EcDNA00000031			1	Nor-2	Nor	-	-	-	-	-	-	-	-
ENSG00000260017	AC138811.1	EcDNA00000031			1	Nor-2	Nor	-	-	-	-	-	-	-	-
ENSG00000072864	NDE1	EcDNA00000031			1	Nor-2	Nor	nudE neurodevelopment protein 1 [Source:HGNC Symbol;Acc:HGNC:17619]	-	-	-	-	GO:0000775//chromosome, centromeric region;GO:0000776//kinetochore;GO:0000777//condensed chromosome kinetochore;GO:0005694//chromosome;GO:0005737//cytoplasm;GO:0005813//centrosome;GO:0005815//microtubule organizing center;GO:0005819//spindle;GO:0005829//cytosol;GO:0005856//cytoskeleton;GO:0005871//kinesin complex;GO:0005874//microtubule;GO:0016020//membrane;GO:0031616//spindle pole centrosome;GO:…	GO:0005515//protein binding;GO:0008017//microtubule binding;GO:0019904//protein domain specific binding;GO:0042802//identical protein binding	GO:0000086//G2/M transition of mitotic cell cycle;GO:0000132//establishment of mitotic spindle orientation;GO:0001764//neuron migration;GO:0007020//microtubule nucleation;GO:0007049//cell cycle;GO:0007059//chromosome segregation;GO:0007100//mitotic centrosome separation;GO:0007275//multicellular organism development;GO:0007399//nervous system development;GO:0007405//neuroblast proliferation;GO:00…
ENSG00000261210	CLEC19A	EcDNA00000031			1	Nor-2	Nor	C-type lectin domain containing 19A [Source:HGNC Symbol;Acc:HGNC:34522]	-	-	-	-	GO:0005576//extracellular region	GO:0030246//carbohydrate binding	-
ENSG00000260735	AC139256.1	EcDNA00000031			1	Nor-2	Nor	-	-	-	-	-	-	-	-
ENSG00000156968	MPV17L	EcDNA00000031			1	Nor-2	Nor	MPV17 mitochondrial inner membrane protein like [Source:HGNC Symbol;Acc:HGNC:26827]	Cellular Processes	Transport and catabolism	ko04146//Peroxisome	K13349	GO:0005737//cytoplasm;GO:0005739//mitochondrion;GO:0005777//peroxisome;GO:0005778//peroxisomal membrane;GO:0016020//membrane;GO:0016021//integral component of membrane;GO:0043231//intracellular membrane-bounded organelle	GO:0003674//molecular_function	GO:0010730//negative regulation of hydrogen peroxide biosynthetic process;GO:1901029//negative regulation of mitochondrial outer membrane permeabilization involved in apoptotic signaling pathway
ENSG00000260352	AC092287.1	EcDNA00000031			1	Nor-2	Nor	-	-	-	-	-	-	-	-
ENSG00000261312	AC002550.1	EcDNA00000031			1	Nor-2	Nor	-	-	-	-	-	-	-	-
ENSG00000103550	KNOP1	EcDNA00000031			1	Nor-2	Nor	lysine rich nucleolar protein 1 [Source:HGNC Symbol;Acc:HGNC:34404]	-	-	-	-	GO:0005634//nucleus;GO:0005730//nucleolus	GO:0003723//RNA binding	-
ENSG00000257527	AC126755.2	EcDNA00000031			1	Nor-2	Nor	-	-	-	-	-	-	-	-
ENSG00000186260	MRTFB	EcDNA00000031			1	Nor-2	Nor	myocardin related transcription factor B [Source:HGNC Symbol;Acc:HGNC:29819]	-	-	-	-	GO:0005634//nucleus	GO:0003713//transcription coactivator activity;GO:0003779//actin binding;GO:0004864//protein phosphatase inhibitor activity;GO:0005515//protein binding;GO:0045296//cadherin binding	GO:0007275//multicellular organism development;GO:0007517//muscle organ development;GO:0030154//cell differentiation;GO:0032515//negative regulation of phosphoprotein phosphatase activity;GO:0045844//positive regulation of striated muscle tissue development;GO:0045944//positive regulation of transcription by RNA polymerase II;GO:0051145//smooth muscle cell differentiation
ENSG00000259871	AC130456.1	EcDNA00000031			1	Nor-2	Nor	-	-	-	-	-	-	-	-
ENSG00000233024	NPIPA9	EcDNA00000031			1	Nor-2	Nor	nuclear pore complex interacting protein family, member A9 [Source:HGNC Symbol;Acc:HGNC:41984]	-	-	-	-	GO:0005654//nucleoplasm	-	-
ENSG00000167186	COQ7	EcDNA00000031			1	Nor-2	Nor	coenzyme Q7, hydroxylase [Source:HGNC Symbol;Acc:HGNC:2244]	Metabolism;Metabolism	Global and overview maps;Metabolism of cofactors and vitamins	ko01100//Metabolic pathways;ko00130//Ubiquinone and other terpenoid-quinone biosynthesis	K06134;K06134	GO:0005634//nucleus;GO:0005739//mitochondrion;GO:0005743//mitochondrial inner membrane;GO:0016020//membrane;GO:0031314//extrinsic component of mitochondrial inner membrane	GO:0004497//monooxygenase activity;GO:0005515//protein binding;GO:0008682//2-octoprenyl-3-methyl-6-methoxy-1,4-benzoquinone hydroxylase activity;GO:0016491//oxidoreductase activity;GO:0016709//oxidoreductase activity, acting on paired donors, with incorporation or reduction of molecular oxygen, NAD(P)H as one donor, and incorporation of one atom of oxygen;GO:0046872//metal ion binding	GO:0006744//ubiquinone biosynthetic process;GO:0008340//determination of adult lifespan;GO:0010468//regulation of gene expression;GO:0055114//oxidation-reduction process;GO:2000377//regulation of reactive oxygen species metabolic process
ENSG00000205746	AC126755.1	EcDNA00000031			1	Nor-2	Nor	-	-	-	-	-	-	-	-
ENSG00000196696	AC009022.1	EcDNA00000034			1	Nor-1	Nor	-	-	-	-	-	-	-	-
ENSG00000090857	PDPR	EcDNA00000034			1	Nor-1	Nor	pyruvate dehydrogenase phosphatase regulatory subunit [Source:HGNC Symbol;Acc:HGNC:30264]	-	-	-	-	GO:0005737//cytoplasm;GO:0005739//mitochondrion;GO:0005759//mitochondrial matrix	GO:0005515//protein binding;GO:0016491//oxidoreductase activity	GO:0010510//regulation of acetyl-CoA biosynthetic process from pyruvate;GO:0055114//oxidation-reduction process
ENSG00000226232	NPIPB14P	EcDNA00000034			1	Nor-1	Nor	-	-	-	-	-	-	-	-
ENSG00000255185	PDXDC2P	EcDNA00000034			1	Nor-1	Nor	-	-	-	-	-	-	-	-
ENSG00000157335	CLEC18C	EcDNA00000034			1	Nor-1	Nor	C-type lectin domain family 18 member C [Source:HGNC Symbol;Acc:HGNC:28538]	-	-	-	-	GO:0005576//extracellular region;GO:0005615//extracellular space;GO:0005768//endosome;GO:0005783//endoplasmic reticulum;GO:0005794//Golgi apparatus	GO:0030246//carbohydrate binding;GO:0030247//polysaccharide binding	-
ENSG00000247228	AC009060.1	EcDNA00000034			1	Nor-1	Nor	-	-	-	-	-	-	-	-
ENSG00000065457	ADAT1	EcDNA00000035			1	Fgr-3,Fgr-1	Fgr	adenosine deaminase tRNA specific 1 [Source:HGNC Symbol;Acc:HGNC:228]	-	-	-	-	-	GO:0003723//RNA binding;GO:0004000//adenosine deaminase activity;GO:0008251//tRNA-specific adenosine deaminase activity;GO:0016787//hydrolase activity;GO:0046872//metal ion binding	GO:0006396//RNA processing;GO:0008033//tRNA processing
ENSG00000152910	CNTNAP4	EcDNA00000035			1	Fgr-3,Fgr-1	Fgr	contactin associated protein like 4 [Source:HGNC Symbol;Acc:HGNC:18747]	-	-	-	-	GO:0005886//plasma membrane;GO:0016020//membrane;GO:0016021//integral component of membrane;GO:0030054//cell junction;GO:0042734//presynaptic membrane;GO:0045202//synapse	-	GO:0007155//cell adhesion;GO:0032225//regulation of synaptic transmission, dopaminergic;GO:0032228//regulation of synaptic transmission, GABAergic;GO:2000821//regulation of grooming behavior
ENSG00000261717	AC009163.5	EcDNA00000035			1	Fgr-3,Fgr-1	Fgr	novel TMEM170A-CFDP1 readthrough protein	-	-	-	-	GO:0016020//membrane;GO:0016021//integral component of membrane	-	-
ENSG00000284484	AC025287.4	EcDNA00000035			1	Fgr-3,Fgr-1	Fgr	novel protein similar to cytoplasmic polyadenylated homeobox like CPHXL	-	-	-	-	GO:0005634//nucleus;GO:0016586//RSC-type complex	GO:0003677//DNA binding;GO:0043565//sequence-specific DNA binding	GO:0006357//regulation of transcription by RNA polymerase II;GO:0030182//neuron differentiation
ENSG00000260922	AC009139.1	EcDNA00000035			1	Fgr-3,Fgr-1	Fgr	-	-	-	-	-	-	-	-
ENSG00000034713	GABARAPL2	EcDNA00000035			1	Fgr-3,Fgr-1	Fgr	GABA type A receptor associated protein like 2 [Source:HGNC Symbol;Acc:HGNC:13291]	Human Diseases;Organismal Systems;Environmental Information Processing;Environmental Information Processing;Cellular Processes;Organismal Systems;Cellular Processes;Cellular Processes	Infectious diseases;Immune system;Signal transduction;Signal transduction;Transport and catabolism;Nervous system;Transport and catabolism;Transport and catabolism	ko05167//Kaposi sarcoma-associated herpesvirus infection;ko04621//NOD-like receptor signaling pathway;ko04371//Apelin signaling pathway;ko04068//FoxO signaling pathway;ko04140//Autophagy - animal;ko04727//GABAergic synapse;ko04137//Mitophagy - animal;ko04136//Autophagy - other eukaryotes	K08341;K08341;K08341;K08341;K08341;K08341;K08341;K08341	GO:0000139//Golgi membrane;GO:0000421//autophagosome membrane;GO:0005622//intracellular;GO:0005737//cytoplasm;GO:0005776//autophagosome;GO:0005794//Golgi apparatus;GO:0005829//cytosol;GO:0031410//cytoplasmic vesicle	GO:0000149//SNARE binding;GO:0005515//protein binding;GO:0008017//microtubule binding;GO:0031625//ubiquitin protein ligase binding;GO:0048487//beta-tubulin binding;GO:0050811//GABA receptor binding;GO:0051117//ATPase binding	GO:0000045//autophagosome assembly;GO:0000422//autophagy of mitochondrion;GO:0006891//intra-Golgi vesicle-mediated transport;GO:0006914//autophagy;GO:0006995//cellular response to nitrogen starvation;GO:0015031//protein transport;GO:0016236//macroautophagy;GO:0032781//positive regulation of ATPase activity;GO:0097352//autophagosome maturation;GO:1901799//negative regulation of proteasomal protein…
ENSG00000203472	AC009163.1	EcDNA00000035			1	Fgr-3,Fgr-1	Fgr	-	-	-	-	-	-	-	-
ENSG00000065427	KARS	EcDNA00000035			1	Fgr-3,Fgr-1	Fgr	lysyl-tRNA synthetase [Source:HGNC Symbol;Acc:HGNC:6215]	Genetic Information Processing	Translation	ko00970//Aminoacyl-tRNA biosynthesis	K04567	GO:0005576//extracellular region;GO:0005615//extracellular space;GO:0005634//nucleus;GO:0005737//cytoplasm;GO:0005739//mitochondrion;GO:0005759//mitochondrial matrix;GO:0005829//cytosol;GO:0005886//plasma membrane;GO:0016020//membrane;GO:0017101//aminoacyl-tRNA synthetase multienzyme complex	GO:0000049//tRNA binding;GO:0000166//nucleotide binding;GO:0003676//nucleic acid binding;GO:0003877//ATP adenylyltransferase activity;GO:0004812//aminoacyl-tRNA ligase activity;GO:0004824//lysine-tRNA ligase activity;GO:0005515//protein binding;GO:0005524//ATP binding;GO:0016597//amino acid binding;GO:0016740//transferase activity;GO:0016874//ligase activity;GO:0042802//identical protein binding;…	GO:0000187//activation of MAPK activity;GO:0002276//basophil activation involved in immune response;GO:0002741//positive regulation of cytokine secretion involved in immune response;GO:0006412//translation;GO:0006418//tRNA aminoacylation for protein translation;GO:0006430//lysyl-tRNA aminoacylation;GO:0008033//tRNA processing;GO:0008285//negative regulation of cell proliferation;GO:0010165//respo…
ENSG00000171724	VAT1L	EcDNA00000035			1	Fgr-3,Fgr-1	Fgr	vesicle amine transport 1 like [Source:HGNC Symbol;Acc:HGNC:29315]	-	-	-	-	-	GO:0005515//protein binding;GO:0008270//zinc ion binding;GO:0016491//oxidoreductase activity	GO:0055114//oxidation-reduction process
ENSG00000153774	CFDP1	EcDNA00000035			1	Fgr-3,Fgr-1	Fgr	craniofacial development protein 1 [Source:HGNC Symbol;Acc:HGNC:1873]	-	-	-	-	GO:0000775//chromosome, centromeric region;GO:0000776//kinetochore;GO:0000777//condensed chromosome kinetochore;GO:0005575//cellular_component;GO:0005694//chromosome	GO:0003674//molecular_function	GO:0007155//cell adhesion;GO:0007275//multicellular organism development;GO:0008150//biological_process;GO:0008360//regulation of cell shape;GO:0042127//regulation of cell proliferation;GO:2000270//negative regulation of fibroblast apoptotic process
ENSG00000140873	ADAMTS18	EcDNA00000035			1	Fgr-3,Fgr-1	Fgr	ADAM metallopeptidase with thrombospondin type 1 motif 18 [Source:HGNC Symbol;Acc:HGNC:17110]	-	-	-	-	GO:0005576//extracellular region	GO:0004222//metalloendopeptidase activity;GO:0008233//peptidase activity;GO:0008237//metallopeptidase activity;GO:0016787//hydrolase activity;GO:0046872//metal ion binding	GO:0001654//eye development;GO:0006508//proteolysis;GO:0007229//integrin-mediated signaling pathway;GO:0090331//negative regulation of platelet aggregation
ENSG00000273659	AC108125.1	EcDNA00000035			1	Fgr-3,Fgr-1	Fgr	-	-	-	-	-	-	-	-
ENSG00000276408	AC025287.2	EcDNA00000035			1	Fgr-3,Fgr-1	Fgr	-	-	-	-	-	-	-	-
ENSG00000261707	AC092134.1	EcDNA00000035			1	Fgr-3,Fgr-1	Fgr	-	-	-	-	-	-	-	-
ENSG00000205078	SYCE1L	EcDNA00000035			1	Fgr-3,Fgr-1	Fgr	synaptonemal complex central element protein 1 like [Source:HGNC Symbol;Acc:HGNC:37236]	-	-	-	-	GO:0000795//synaptonemal complex;GO:0045111//intermediate filament cytoskeleton	-	GO:0007128//meiotic prophase I;GO:0007130//synaptonemal complex assembly;GO:0051321//meiotic cell cycle;GO:0070193//synaptonemal complex organization
ENSG00000261783	AC009054.2	EcDNA00000035			1	Fgr-3,Fgr-1	Fgr	-	-	-	-	-	-	-	-
ENSG00000262583	TMEM231P1	EcDNA00000035			1	Fgr-3,Fgr-1	Fgr	-	-	-	-	-	-	-	-
ENSG00000166848	TERF2IP	EcDNA00000035			1	Fgr-3,Fgr-1	Fgr	TERF2 interacting protein [Source:HGNC Symbol;Acc:HGNC:19246]	-	-	-	-	GO:0000228//nuclear chromosome;GO:0000781//chromosome, telomeric region;GO:0000783//nuclear telomere cap complex;GO:0000784//nuclear chromosome, telomeric region;GO:0005634//nucleus;GO:0005635//nuclear envelope;GO:0005654//nucleoplasm;GO:0005694//chromosome;GO:0005737//cytoplasm;GO:0005829//cytosol;GO:0016604//nuclear body;GO:0030870//Mre11 complex;GO:0070187//shelterin complex	GO:0003677//DNA binding;GO:0005515//protein binding;GO:0019902//phosphatase binding;GO:0042162//telomeric DNA binding;GO:0098505//G-rich strand telomeric DNA binding	GO:0000723//telomere maintenance;GO:0001933//negative regulation of protein phosphorylation;GO:0006355//regulation of transcription, DNA-templated;GO:0007004//telomere maintenance via telomerase;GO:0010569//regulation of double-strand break repair via homologous recombination;GO:0010833//telomere maintenance via telomere lengthening;GO:0016233//telomere capping;GO:0031848//protection from non-hom…
ENSG00000183196	CHST6	EcDNA00000035			1	Fgr-3,Fgr-1	Fgr	carbohydrate sulfotransferase 6 [Source:HGNC Symbol;Acc:HGNC:6938]	Metabolism	Glycan biosynthesis and metabolism	ko00533//Glycosaminoglycan biosynthesis - keratan sulfate	K09671	GO:0000139//Golgi membrane;GO:0005794//Golgi apparatus;GO:0005802//trans-Golgi network;GO:0016020//membrane;GO:0016021//integral component of membrane	GO:0001517//N-acetylglucosamine 6-O-sulfotransferase activity;GO:0008146//sulfotransferase activity;GO:0016740//transferase activity	GO:0005975//carbohydrate metabolic process;GO:0006044//N-acetylglucosamine metabolic process;GO:0006790//sulfur compound metabolic process;GO:0018146//keratan sulfate biosynthetic process
ENSG00000261476	AC009163.4	EcDNA00000035			1	Fgr-3,Fgr-1	Fgr	-	-	-	-	-	-	-	-
ENSG00000103111	MON1B	EcDNA00000035			1	Fgr-3,Fgr-1	Fgr	MON1 homolog B, secretory trafficking associated [Source:HGNC Symbol;Acc:HGNC:25020]	-	-	-	-	GO:0005623//cell;GO:0005737//cytoplasm;GO:0035658//Mon1-Ccz1 complex	GO:0005515//protein binding	GO:0006623//protein targeting to vacuole;GO:0019085//early viral transcription;GO:0019086//late viral transcription
ENSG00000140876	NUDT7	EcDNA00000035			1	Fgr-3,Fgr-1	Fgr	nudix hydrolase 7 [Source:HGNC Symbol;Acc:HGNC:8054]	Cellular Processes	Transport and catabolism	ko04146//Peroxisome	K17879	GO:0005777//peroxisome;GO:0005782//peroxisomal matrix;GO:0005829//cytosol	GO:0000287//magnesium ion binding;GO:0003674//molecular_function;GO:0003723//RNA binding;GO:0003986//acetyl-CoA hydrolase activity;GO:0016289//CoA hydrolase activity;GO:0016787//hydrolase activity;GO:0016818//hydrolase activity, acting on acid anhydrides, in phosphorus-containing anhydrides;GO:0030145//manganese ion binding;GO:0030515//snoRNA binding;GO:0046872//metal ion binding	GO:0006625//protein targeting to peroxisome;GO:0008150//biological_process;GO:0009062//fatty acid catabolic process;GO:0009132//nucleoside diphosphate metabolic process;GO:0015938//coenzyme A catabolic process;GO:0046356//acetyl-CoA catabolic process;GO:0050873//brown fat cell differentiation
ENSG00000287694	AC106741.1	EcDNA00000035			1	Fgr-3,Fgr-1	Fgr	novel protein	-	-	-	-	-	-	-
ENSG00000286841	AC010528.2	EcDNA00000035			1	Fgr-3,Fgr-1	Fgr	-	-	-	-	-	-	-	-
ENSG00000166822	TMEM170A	EcDNA00000035			1	Fgr-3,Fgr-1	Fgr	transmembrane protein 170A [Source:HGNC Symbol;Acc:HGNC:29577]	-	-	-	-	GO:0005634//nucleus;GO:0005635//nuclear envelope;GO:0005783//endoplasmic reticulum;GO:0005789//endoplasmic reticulum membrane;GO:0016020//membrane;GO:0016021//integral component of membrane	GO:0005515//protein binding	GO:0006998//nuclear envelope organization;GO:0051292//nuclear pore complex assembly;GO:0071786//endoplasmic reticulum tubular network organization
ENSG00000250514	LINC02125	EcDNA00000035			1	Fgr-3,Fgr-1	Fgr	-	-	-	-	-	-	-	-
ENSG00000285538	AC092134.3	EcDNA00000035			1	Fgr-3,Fgr-1	Fgr	-	-	-	-	-	-	-	-
ENSG00000261540	AC079414.1	EcDNA00000035			1	Fgr-3,Fgr-1	Fgr	-	-	-	-	-	-	-	-
ENSG00000260701	AC025284.1	EcDNA00000035			1	Fgr-3,Fgr-1	Fgr	-	-	-	-	-	-	-	-
ENSG00000259992	AC025287.1	EcDNA00000035			1	Fgr-3,Fgr-1	Fgr	-	-	-	-	-	-	-	-
ENSG00000274220	AC009163.7	EcDNA00000035			1	Fgr-3,Fgr-1	Fgr	-	-	-	-	-	-	-	-
ENSG00000135702	CHST5	EcDNA00000035			1	Fgr-3,Fgr-1	Fgr	carbohydrate sulfotransferase 5 [Source:HGNC Symbol;Acc:HGNC:1973]	-	-	-	-	GO:0000139//Golgi membrane;GO:0005794//Golgi apparatus;GO:0005802//trans-Golgi network;GO:0016020//membrane;GO:0016021//integral component of membrane;GO:0031228//intrinsic component of Golgi membrane	GO:0001517//N-acetylglucosamine 6-O-sulfotransferase activity;GO:0008146//sulfotransferase activity;GO:0016740//transferase activity	GO:0005975//carbohydrate metabolic process;GO:0006044//N-acetylglucosamine metabolic process;GO:0006477//protein sulfation;GO:0006790//sulfur compound metabolic process;GO:0018146//keratan sulfate biosynthetic process
ENSG00000259995	AC106729.1	EcDNA00000035			1	Fgr-3,Fgr-1	Fgr	-	-	-	-	-	-	-	-
ENSG00000283755	CPHXL	EcDNA00000035			1	Fgr-3,Fgr-1	Fgr	cytoplasmic polyadenylated homeobox like [Source:HGNC Symbol;Acc:HGNC:51815]	-	-	-	-	GO:0005634//nucleus;GO:0016586//RSC-type complex	GO:0003677//DNA binding;GO:0043565//sequence-specific DNA binding	GO:0006357//regulation of transcription by RNA polymerase II;GO:0030182//neuron differentiation
ENSG00000166509	CLEC3A	EcDNA00000035			1	Fgr-3,Fgr-1	Fgr	C-type lectin domain family 3 member A [Source:HGNC Symbol;Acc:HGNC:2052]	-	-	-	-	GO:0005576//extracellular region;GO:0005615//extracellular space	GO:0030246//carbohydrate binding	GO:0001501//skeletal system development;GO:0001503//ossification
ENSG00000260223	AC099511.1	EcDNA00000035			1	Fgr-3,Fgr-1	Fgr	-	-	-	-	-	-	-	-
ENSG00000260092	AC009163.3	EcDNA00000035			1	Fgr-3,Fgr-1	Fgr	TMEM231-CHST5 readthrough protein	-	-	-	-	GO:0035869//ciliary transition zone;GO:0060170//ciliary membrane	-	GO:0032880//regulation of protein localization;GO:0060271//cilium assembly
ENSG00000276523	AC025287.3	EcDNA00000035			1	Fgr-3,Fgr-1	Fgr	-	-	-	-	-	-	-	-
ENSG00000261154	LINC02131	EcDNA00000035			1	Fgr-3,Fgr-1	Fgr	-	-	-	-	-	-	-	-
ENSG00000260983	AC010528.1	EcDNA00000035			1	Fgr-3,Fgr-1	Fgr	-	-	-	-	-	-	-	-
ENSG00000282757	DUXB	EcDNA00000035			1	Fgr-3,Fgr-1	Fgr	double homeobox B [Source:HGNC Symbol;Acc:HGNC:33345]	-	-	-	-	GO:0005634//nucleus	GO:0003677//DNA binding;GO:0043565//sequence-specific DNA binding	GO:0006355//regulation of transcription, DNA-templated
ENSG00000261313	AC105430.1	EcDNA00000035			1	Fgr-3,Fgr-1	Fgr	-	-	-	-	-	-	-	-
ENSG00000273971	AC009163.6	EcDNA00000035			1	Fgr-3,Fgr-1	Fgr	-	-	-	-	-	-	-	-
ENSG00000261063	AC009139.2	EcDNA00000035			1	Fgr-3,Fgr-1	Fgr	-	-	-	-	-	-	-	-
ENSG00000205084	TMEM231	EcDNA00000035			1	Fgr-3,Fgr-1	Fgr	transmembrane protein 231 [Source:HGNC Symbol;Acc:HGNC:37234]	-	-	-	-	GO:0005886//plasma membrane;GO:0005929//cilium;GO:0016020//membrane;GO:0016021//integral component of membrane;GO:0035869//ciliary transition zone;GO:0036038//MKS complex;GO:0042995//cell projection;GO:0060170//ciliary membrane	GO:0005515//protein binding	GO:0001701//in utero embryonic development;GO:0001944//vasculature development;GO:0007224//smoothened signaling pathway;GO:0030030//cell projection organization;GO:0032880//regulation of protein localization;GO:0042733//embryonic digit morphogenesis;GO:0043010//camera-type eye development;GO:0060271//cilium assembly;GO:0060563//neuroepithelial cell differentiation
ENSG00000261609	GAN	EcDNA00000036			1	Fgr-1	Fgr	gigaxonin [Source:HGNC Symbol;Acc:HGNC:4137]	-	-	-	-	GO:0005737//cytoplasm;GO:0005829//cytosol;GO:0005856//cytoskeleton;GO:0031463//Cul3-RING ubiquitin ligase complex	GO:0003674//molecular_function;GO:0005515//protein binding	GO:0007010//cytoskeleton organization;GO:0016567//protein ubiquitination;GO:0043687//post-translational protein modification
ENSG00000261103	AC009063.3	EcDNA00000036			1	Fgr-1	Fgr	-	-	-	-	-	-	-	-
ENSG00000261722	AC092376.1	EcDNA00000036			1	Fgr-1	Fgr	-	-	-	-	-	-	-	-
ENSG00000261235	AC092142.1	EcDNA00000036			1	Fgr-1	Fgr	-	-	-	-	-	-	-	-
ENSG00000197943	PLCG2	EcDNA00000036			1	Fgr-1	Fgr	phospholipase C gamma 2 [Source:HGNC Symbol;Acc:HGNC:9066]	Metabolism;Human Diseases;Environmental Information Processing;Human Diseases;Human Diseases;Human Diseases;Environmental Information Processing;Organismal Systems;Human Diseases;Human Diseases;Environmental Information Processing;Organismal Systems;Organismal Systems;Organismal Systems;Organismal Systems;Organismal Systems;Organismal Systems;Organismal Systems;Environmental Information Processin…	Global and overview maps;Cancers;Signal transduction;Infectious diseases;Cancers;Infectious diseases;Signal transduction;Development;Cancers;Cancers;Signal transduction;Immune system;Development;Immune system;Nervous system;Endocrine system;Immune system;Immune system;Signal transduction;Signal transduction;Sensory system;Endocrine and metabolic diseases;Signal transduction;Immune system;Signal t…	ko01100//Metabolic pathways;ko05200//Pathways in cancer;ko04014//Ras signaling pathway;ko05169//Epstein-Barr virus infection;ko05205//Proteoglycans in cancer;ko05167//Kaposi sarcoma-associated herpesvirus infection;ko04020//Calcium signaling pathway;ko04360//Axon guidance;ko05225//Hepatocellular carcinoma;ko05206//MicroRNAs in cancer;ko04072//Phospholipase D signaling pathway;ko04650//Natural kil…	K05859;K05859;K05859;K05859;K05859;K05859;K05859;K05859;K05859;K05859;K05859;K05859;K05859;K05859;K05859;K05859;K05859;K05859;K05859;K05859;K05859;K05859;K05859;K05859;K05859;K05859;K05859;K05859;K05859;K05859;K05859;K05859;K05859;K05859	GO:0005829//cytosol;GO:0005886//plasma membrane;GO:0070062//extracellular exosome	GO:0001784//phosphotyrosine residue binding;GO:0004435//phosphatidylinositol phospholipase C activity;GO:0004629//phospholipase C activity;GO:0005515//protein binding;GO:0008081//phosphoric diester hydrolase activity;GO:0016787//hydrolase activity	GO:0002092//positive regulation of receptor internalization;GO:0002223//stimulatory C-type lectin receptor signaling pathway;GO:0002316//follicular B cell differentiation;GO:0006629//lipid metabolic process;GO:0006661//phosphatidylinositol biosynthetic process;GO:0007165//signal transduction;GO:0009395//phospholipid catabolic process;GO:0010468//regulation of gene expression;GO:0010634//positive …
ENSG00000261376	AC022166.2	EcDNA00000036			1	Fgr-1	Fgr	-	-	-	-	-	-	-	-
ENSG00000260183	AC108097.1	EcDNA00000036			1	Fgr-1	Fgr	-	-	-	-	-	-	-	-
ENSG00000274677	AC040169.3	EcDNA00000036			1	Fgr-1	Fgr	-	-	-	-	-	-	-	-
ENSG00000140945	CDH13	EcDNA00000036			1	Fgr-1	Fgr	cadherin 13 [Source:HGNC Symbol;Acc:HGNC:1753]	-	-	-	-	GO:0005576//extracellular region;GO:0005615//extracellular space;GO:0005737//cytoplasm;GO:0005886//plasma membrane;GO:0005901//caveola;GO:0005913//cell-cell adherens junction;GO:0005925//focal adhesion;GO:0009897//external side of plasma membrane;GO:0009986//cell surface;GO:0016020//membrane;GO:0016342//catenin complex;GO:0031225//anchored component of membrane;GO:0043005//neuron projection;GO:00…	GO:0005509//calcium ion binding;GO:0008092//cytoskeletal protein binding;GO:0030169//low-density lipoprotein particle binding;GO:0042803//protein homodimerization activity;GO:0045296//cadherin binding;GO:0046872//metal ion binding;GO:0055100//adiponectin binding;GO:0071813//lipoprotein particle binding	GO:0000278//mitotic cell cycle;GO:0000902//cell morphogenesis;GO:0001938//positive regulation of endothelial cell proliferation;GO:0001954//positive regulation of cell-matrix adhesion;GO:0002040//sprouting angiogenesis;GO:0007043//cell-cell junction assembly;GO:0007155//cell adhesion;GO:0007156//homophilic cell adhesion via plasma membrane adhesion molecules;GO:0007162//negative regulation of cel…
ENSG00000140943	MBTPS1	EcDNA00000036			1	Fgr-1	Fgr	membrane bound transcription factor peptidase, site 1 [Source:HGNC Symbol;Acc:HGNC:15456]	Genetic Information Processing	Folding, sorting and degradation	ko04141//Protein processing in endoplasmic reticulum	K08653	GO:0000139//Golgi membrane;GO:0005783//endoplasmic reticulum;GO:0005788//endoplasmic reticulum lumen;GO:0005789//endoplasmic reticulum membrane;GO:0005794//Golgi apparatus;GO:0005795//Golgi stack;GO:0016020//membrane;GO:0016021//integral component of membrane	GO:0004175//endopeptidase activity;GO:0004252//serine-type endopeptidase activity;GO:0008233//peptidase activity;GO:0008236//serine-type peptidase activity;GO:0016787//hydrolase activity	GO:0006508//proteolysis;GO:0006606//protein import into nucleus;GO:0006629//lipid metabolic process;GO:0007040//lysosome organization;GO:0008202//steroid metabolic process;GO:0008203//cholesterol metabolic process;GO:0030968//endoplasmic reticulum unfolded protein response;GO:0031293//membrane protein intracellular domain proteolysis;GO:0034976//response to endoplasmic reticulum stress;GO:0036500…
ENSG00000261218	AC099524.1	EcDNA00000036			1	Fgr-1	Fgr	-	-	-	-	-	-	-	-
ENSG00000261285	AC009117.2	EcDNA00000036			1	Fgr-1	Fgr	-	-	-	-	-	-	-	-
ENSG00000260643	AC092718.3	EcDNA00000036			1	Fgr-1	Fgr	novel protein	-	-	-	-	GO:0005739//mitochondrion;GO:0005960//glycine cleavage complex;GO:0016020//membrane;GO:0016021//integral component of membrane	-	GO:0019464//glycine decarboxylation via glycine cleavage system
ENSG00000261410	AC009142.1	EcDNA00000036			1	Fgr-1	Fgr	-	-	-	-	-	-	-	-
ENSG00000260832	AC125793.1	EcDNA00000036			1	Fgr-1	Fgr	-	-	-	-	-	-	-	-
ENSG00000286759	AC092718.9	EcDNA00000036			1	Fgr-1	Fgr	-	-	-	-	-	-	-	-
ENSG00000103150	MLYCD	EcDNA00000036			1	Fgr-1	Fgr	malonyl-CoA decarboxylase [Source:HGNC Symbol;Acc:HGNC:7150]	Metabolism;Environmental Information Processing;Cellular Processes;Metabolism;Metabolism	Global and overview maps;Signal transduction;Transport and catabolism;Carbohydrate metabolism;Metabolism of other amino acids	ko01100//Metabolic pathways;ko04152//AMPK signaling pathway;ko04146//Peroxisome;ko00640//Propanoate metabolism;ko00410//beta-Alanine metabolism	K01578;K01578;K01578;K01578;K01578	GO:0005737//cytoplasm;GO:0005739//mitochondrion;GO:0005759//mitochondrial matrix;GO:0005777//peroxisome;GO:0005782//peroxisomal matrix;GO:0005829//cytosol	GO:0016829//lyase activity;GO:0016831//carboxy-lyase activity;GO:0042802//identical protein binding;GO:0050080//malonyl-CoA decarboxylase activity	GO:0002931//response to ischemia;GO:0006085//acetyl-CoA biosynthetic process;GO:0006625//protein targeting to peroxisome;GO:0006629//lipid metabolic process;GO:0006631//fatty acid metabolic process;GO:0006633//fatty acid biosynthetic process;GO:0006637//acyl-CoA metabolic process;GO:0010906//regulation of glucose metabolic process;GO:0019395//fatty acid oxidation;GO:0031998//regulation of fatty a…
ENSG00000260896	ARLNC1	EcDNA00000036			1	Fgr-1	Fgr	-	-	-	-	-	-	-	-
ENSG00000260788	AC009063.2	EcDNA00000036			1	Fgr-1	Fgr	-	-	-	-	-	-	-	-
ENSG00000260862	AC099506.1	EcDNA00000036			1	Fgr-1	Fgr	-	-	-	-	-	-	-	-
ENSG00000140961	OSGIN1	EcDNA00000036			1	Fgr-1	Fgr	oxidative stress induced growth inhibitor 1 [Source:HGNC Symbol;Acc:HGNC:30093]	-	-	-	-	GO:0005575//cellular_component	GO:0005515//protein binding;GO:0008083//growth factor activity	GO:0007165//signal transduction;GO:0007275//multicellular organism development;GO:0030154//cell differentiation;GO:0030308//negative regulation of cell growth;GO:0030334//regulation of cell migration;GO:0040008//regulation of growth;GO:0042127//regulation of cell proliferation;GO:0042981//regulation of apoptotic process;GO:0043065//positive regulation of apoptotic process
ENSG00000261082	LINC01228	EcDNA00000036			1	Fgr-1	Fgr	-	-	-	-	-	-	-	-
ENSG00000261029	AC138304.1	EcDNA00000036			1	Fgr-1	Fgr	-	-	-	-	-	-	-	-
ENSG00000284512	AC092718.8	EcDNA00000036			1	Fgr-1	Fgr	novel protein	-	-	-	-	GO:0005739//mitochondrion;GO:0005960//glycine cleavage complex	-	GO:0019464//glycine decarboxylation via glycine cleavage system
ENSG00000261472	AC084064.1	EcDNA00000036			1	Fgr-1	Fgr	-	-	-	-	-	-	-	-
ENSG00000260594	AC099313.1	EcDNA00000036			1	Fgr-1	Fgr	-	-	-	-	-	-	-	-
ENSG00000260694	AC009145.3	EcDNA00000036			1	Fgr-1	Fgr	-	-	-	-	-	-	-	-
ENSG00000260816	AC027279.1	EcDNA00000036			1	Fgr-1	Fgr	-	-	-	-	-	-	-	-
ENSG00000260495	AC009148.1	EcDNA00000036			1	Fgr-1	Fgr	-	-	-	-	-	-	-	-
ENSG00000184860	SDR42E1	EcDNA00000036			1	Fgr-1	Fgr	short chain dehydrogenase/reductase family 42E, member 1 [Source:HGNC Symbol;Acc:HGNC:29834]	-	-	-	-	GO:0016020//membrane;GO:0016021//integral component of membrane	GO:0003854//3-beta-hydroxy-delta5-steroid dehydrogenase activity;GO:0016491//oxidoreductase activity;GO:0016616//oxidoreductase activity, acting on the CH-OH group of donors, NAD or NADP as acceptor	GO:0006694//steroid biosynthetic process;GO:0055114//oxidation-reduction process
ENSG00000261537	AC027279.2	EcDNA00000036			1	Fgr-1	Fgr	-	-	-	-	-	-	-	-
ENSG00000166454	ATMIN	EcDNA00000036			1	Fgr-1	Fgr	ATM interactor [Source:HGNC Symbol;Acc:HGNC:29034]	-	-	-	-	GO:0005634//nucleus;GO:0016604//nuclear body	GO:0003676//nucleic acid binding;GO:0005515//protein binding;GO:0044212//transcription regulatory region DNA binding;GO:0046872//metal ion binding;GO:0070840//dynein complex binding	GO:0006974//cellular response to DNA damage stimulus;GO:0010628//positive regulation of gene expression;GO:0044458//motile cilium assembly;GO:0045893//positive regulation of transcription, DNA-templated;GO:1902857//positive regulation of non-motile cilium assembly
ENSG00000166455	C16orf46	EcDNA00000036			1	Fgr-1	Fgr	chromosome 16 open reading frame 46 [Source:HGNC Symbol;Acc:HGNC:26525]	-	-	-	-	GO:0005634//nucleus;GO:0005654//nucleoplasm;GO:0005829//cytosol	-	-
ENSG00000166451	CENPN	EcDNA00000036			1	Fgr-1	Fgr	centromere protein N [Source:HGNC Symbol;Acc:HGNC:30873]	-	-	-	-	GO:0000775//chromosome, centromeric region;GO:0000776//kinetochore;GO:0000777//condensed chromosome kinetochore;GO:0005634//nucleus;GO:0005654//nucleoplasm;GO:0005694//chromosome;GO:0005829//cytosol	-	GO:0007059//chromosome segregation;GO:0034080//CENP-A containing nucleosome assembly;GO:0051382//kinetochore assembly
ENSG00000153815	CMIP	EcDNA00000036			1	Fgr-1	Fgr	c-Maf inducing protein [Source:HGNC Symbol;Acc:HGNC:24319]	-	-	-	-	GO:0005634//nucleus;GO:0005654//nucleoplasm;GO:0005737//cytoplasm;GO:0005829//cytosol	GO:0005515//protein binding	GO:0001701//in utero embryonic development
ENSG00000275040	AC009159.1	EcDNA00000036			1	Fgr-1	Fgr	-	-	-	-	-	-	-	-
ENSG00000285792	AC040169.4	EcDNA00000036			1	Fgr-1	Fgr	-	-	-	-	-	-	-	-
ENSG00000259867	AC105411.1	EcDNA00000036			1	Fgr-1	Fgr	-	-	-	-	-	-	-	-
ENSG00000286221	AC009070.1	EcDNA00000036			1	Fgr-1	Fgr	novel protein	-	-	-	-	GO:0005739//mitochondrion	-	-
ENSG00000285918	AC092376.3	EcDNA00000036			1	Fgr-1	Fgr	-	-	-	-	-	-	-	-
ENSG00000103121	CMC2	EcDNA00000036			1	Fgr-1	Fgr	C-X9-C motif containing 2 [Source:HGNC Symbol;Acc:HGNC:24447]	-	-	-	-	GO:0005739//mitochondrion	-	-
ENSG00000086696	HSD17B2	EcDNA00000036			1	Fgr-1	Fgr	hydroxysteroid 17-beta dehydrogenase 2 [Source:HGNC Symbol;Acc:HGNC:5211]	Metabolism;Metabolism;Organismal Systems	Global and overview maps;Lipid metabolism;Endocrine system	ko01100//Metabolic pathways;ko00140//Steroid hormone biosynthesis;ko04913//Ovarian Steroidogenesis	K13368;K13368;K13368	GO:0005789//endoplasmic reticulum membrane;GO:0016020//membrane;GO:0016021//integral component of membrane	GO:0004303//estradiol 17-beta-dehydrogenase activity;GO:0016491//oxidoreductase activity;GO:0047006//17-alpha,20-alpha-dihydroxypregn-4-en-3-one dehydrogenase activity;GO:0047035//testosterone dehydrogenase (NAD+) activity	GO:0001701//in utero embryonic development;GO:0001890//placenta development;GO:0006629//lipid metabolic process;GO:0006694//steroid biosynthetic process;GO:0006703//estrogen biosynthetic process;GO:0032526//response to retinoic acid;GO:0055114//oxidation-reduction process
ENSG00000260706	AC022166.1	EcDNA00000036			1	Fgr-1	Fgr	-	-	-	-	-	-	-	-
ENSG00000166558	SLC38A8	EcDNA00000036			1	Fgr-1	Fgr	solute carrier family 38 member 8 [Source:HGNC Symbol;Acc:HGNC:32434]	-	-	-	-	GO:0016020//membrane;GO:0016021//integral component of membrane	GO:0015171//amino acid transmembrane transporter activity	GO:0003333//amino acid transmembrane transport;GO:0006811//ion transport;GO:0006814//sodium ion transport;GO:0006865//amino acid transport
ENSG00000140905	GCSH	EcDNA00000036			1	Fgr-1	Fgr	glycine cleavage system protein H [Source:HGNC Symbol;Acc:HGNC:4208]	Metabolism;Metabolism;Metabolism;Metabolism	Global and overview maps;Global and overview maps;Amino acid metabolism;Carbohydrate metabolism	ko01100//Metabolic pathways;ko01200//Carbon metabolism;ko00260//Glycine, serine and threonine metabolism;ko00630//Glyoxylate and dicarboxylate metabolism	K02437;K02437;K02437;K02437	GO:0005739//mitochondrion;GO:0005759//mitochondrial matrix;GO:0005960//glycine cleavage complex	GO:0004047//aminomethyltransferase activity;GO:0005515//protein binding	GO:0006546//glycine catabolic process;GO:0009249//protein lipoylation;GO:0019464//glycine decarboxylation via glycine cleavage system;GO:0032259//methylation
ENSG00000259914	AC009063.1	EcDNA00000036			1	Fgr-1	Fgr	-	-	-	-	-	-	-	-
ENSG00000230989	HSBP1	EcDNA00000036			1	Fgr-1	Fgr	heat shock factor binding protein 1 [Source:HGNC Symbol;Acc:HGNC:5203]	-	-	-	-	GO:0005634//nucleus;GO:0005654//nucleoplasm;GO:0005737//cytoplasm;GO:0005829//cytosol;GO:0005856//cytoskeleton	GO:0003714//transcription corepressor activity;GO:0005515//protein binding;GO:0042802//identical protein binding	GO:0000122//negative regulation of transcription by RNA polymerase II;GO:0006936//muscle contraction;GO:0035987//endodermal cell differentiation;GO:0070370//cellular heat acclimation;GO:1900034//regulation of cellular response to heat
ENSG00000260479	AC009145.1	EcDNA00000036			1	Fgr-1	Fgr	-	-	-	-	-	-	-	-
ENSG00000260064	AC092332.1	EcDNA00000036			1	Fgr-1	Fgr	-	-	-	-	-	-	-	-
ENSG00000260932	AC009119.2	EcDNA00000036			1	Fgr-1	Fgr	-	-	-	-	-	-	-	-
ENSG00000278058	AC009159.3	EcDNA00000036			1	Fgr-1	Fgr	-	-	-	-	-	-	-	-
ENSG00000260511	AC009145.2	EcDNA00000036			1	Fgr-1	Fgr	-	-	-	-	-	-	-	-
ENSG00000261837	AC046158.2	EcDNA00000036			1	Fgr-1	Fgr	-	-	-	-	-	-	-	-
ENSG00000261838	AC092718.6	EcDNA00000036			1	Fgr-1	Fgr	-	-	-	-	-	-	-	-
ENSG00000260228	AC009119.1	EcDNA00000036			1	Fgr-1	Fgr	-	-	-	-	-	-	-	-
ENSG00000135698	MPHOSPH6	EcDNA00000036			1	Fgr-1	Fgr	M-phase phosphoprotein 6 [Source:HGNC Symbol;Acc:HGNC:7214]	Genetic Information Processing	Folding, sorting and degradation	ko03018//RNA degradation	K12593	GO:0000176//nuclear exosome (RNase complex);GO:0000178//exosome (RNase complex);GO:0005634//nucleus;GO:0005654//nucleoplasm;GO:0005730//nucleolus;GO:0005737//cytoplasm	GO:0003723//RNA binding;GO:0005515//protein binding	GO:0000460//maturation of 5.8S rRNA;GO:0006364//rRNA processing
ENSG00000135697	BCO1	EcDNA00000036			1	Fgr-1	Fgr	beta-carotene oxygenase 1 [Source:HGNC Symbol;Acc:HGNC:13815]	Metabolism;Metabolism	Global and overview maps;Metabolism of cofactors and vitamins	ko01100//Metabolic pathways;ko00830//Retinol metabolism	K00515;K00515	GO:0005829//cytosol	GO:0003834//beta-carotene 15,15'-monooxygenase activity;GO:0004744//retinal isomerase activity;GO:0010436//carotenoid dioxygenase activity;GO:0016491//oxidoreductase activity;GO:0016702//oxidoreductase activity, acting on single donors with incorporation of molecular oxygen, incorporation of two atoms of oxygen;GO:0046872//metal ion binding;GO:0051213//dioxygenase activity	GO:0001523//retinoid metabolic process;GO:0016121//carotene catabolic process;GO:0035238//vitamin A biosynthetic process;GO:0042572//retinol metabolic process;GO:0042574//retinal metabolic process;GO:0055114//oxidation-reduction process;GO:1901810//beta-carotene metabolic process
ENSG00000260876	LINC01229	EcDNA00000036			1	Fgr-1	Fgr	-	-	-	-	-	-	-	-
ENSG00000260737	LINC01227	EcDNA00000036			1	Fgr-1	Fgr	-	-	-	-	-	-	-	-
ENSG00000272923	AC092139.1	EcDNA00000036			1	Fgr-1	Fgr	-	-	-	-	-	-	-	-
ENSG00000277214	AC009159.2	EcDNA00000036			1	Fgr-1	Fgr	-	-	-	-	-	-	-	-
ENSG00000261390	MAFTRR	EcDNA00000036			1	Fgr-1	Fgr	-	-	-	-	-	-	-	-
ENSG00000260213	AC092718.2	EcDNA00000036			1	Fgr-1	Fgr	-	-	-	-	-	-	-	-
ENSG00000260237	AC092130.1	EcDNA00000036			1	Fgr-1	Fgr	-	-	-	-	-	-	-	-
ENSG00000286528	AC099506.3	EcDNA00000036			1	Fgr-1	Fgr	-	-	-	-	-	-	-	-
ENSG00000286894	AC009141.1	EcDNA00000036			1	Fgr-1	Fgr	-	-	-	-	-	-	-	-
ENSG00000166473	PKD1L2	EcDNA00000036			1	Fgr-1	Fgr	polycystin 1 like 2 (gene/pseudogene) [Source:HGNC Symbol;Acc:HGNC:21715]	-	-	-	-	GO:0016020//membrane;GO:0016021//integral component of membrane	GO:0005262//calcium channel activity;GO:0005509//calcium ion binding;GO:0030246//carbohydrate binding	GO:0006811//ion transport;GO:0050982//detection of mechanical stimulus;GO:0070588//calcium ion transmembrane transport
ENSG00000277954	AC092376.2	EcDNA00000036			1	Fgr-1	Fgr	-	-	-	-	-	-	-	-
ENSG00000166446	CDYL2	EcDNA00000036			1	Fgr-1	Fgr	chromodomain Y like 2 [Source:HGNC Symbol;Acc:HGNC:23030]	-	-	-	-	GO:0005634//nucleus	GO:0003714//transcription corepressor activity;GO:0003824//catalytic activity;GO:0005515//protein binding;GO:0035064//methylated histone binding	GO:1903507//negative regulation of nucleic acid-templated transcription
ENSG00000276519	AC092142.2	EcDNA00000036			1	Fgr-1	Fgr	-	-	-	-	-	-	-	-
ENSG00000178573	MAF	EcDNA00000036			1	Fgr-1	Fgr	MAF bZIP transcription factor [Source:HGNC Symbol;Acc:HGNC:6776]	Human Diseases;Organismal Systems;Human Diseases	Cancers;Immune system;Immune diseases	ko05202//Transcriptional misregulation in cancers;ko04658//Th1 and Th2 cell differentiation;ko05321//Inflammatiory bowel disease (IBD)	K09035;K09035;K09035	GO:0000785//chromatin;GO:0000790//nuclear chromatin;GO:0005634//nucleus;GO:0005737//cytoplasm	GO:0000978//RNA polymerase II proximal promoter sequence-specific DNA binding;GO:0000981//DNA-binding transcription factor activity, RNA polymerase II-specific;GO:0001228//DNA-binding transcription activator activity, RNA polymerase II-specific;GO:0003677//DNA binding;GO:0003700//DNA-binding transcription factor activity;GO:0005515//protein binding;GO:0043565//sequence-specific DNA binding	GO:0000122//negative regulation of transcription by RNA polymerase II;GO:0001816//cytokine production;GO:0002088//lens development in camera-type eye;GO:0006355//regulation of transcription, DNA-templated;GO:0006366//transcription by RNA polymerase II;GO:0010628//positive regulation of gene expression;GO:0032330//regulation of chondrocyte differentiation;GO:0045944//positive regulation of transcr…
ENSG00000261061	AC092718.4	EcDNA00000036			1	Fgr-1	Fgr	-	-	-	-	-	-	-	-
ENSG00000168589	DYNLRB2	EcDNA00000036			1	Fgr-1	Fgr	dynein light chain roadblock-type 2 [Source:HGNC Symbol;Acc:HGNC:15467]	-	-	-	-	GO:0005737//cytoplasm;GO:0005813//centrosome;GO:0005856//cytoskeleton;GO:0005868//cytoplasmic dynein complex;GO:0005874//microtubule;GO:0005929//cilium;GO:0030286//dynein complex;GO:0097542//ciliary tip	GO:0003774//motor activity;GO:0003777//microtubule motor activity;GO:0045505//dynein intermediate chain binding	GO:0007018//microtubule-based movement;GO:0035735//intraciliary transport involved in cilium assembly
ENSG00000245059	AC092718.1	EcDNA00000036			1	Fgr-1	Fgr	-	-	-	-	-	-	-	-
ENSG00000261141	AC092718.5	EcDNA00000036			1	Fgr-1	Fgr	-	-	-	-	-	-	-	-
ENSG00000103154	NECAB2	EcDNA00000036			1	Fgr-1	Fgr	N-terminal EF-hand calcium binding protein 2 [Source:HGNC Symbol;Acc:HGNC:23746]	-	-	-	-	GO:0005737//cytoplasm;GO:0005886//plasma membrane;GO:0016020//membrane;GO:0030424//axon;GO:0030425//dendrite;GO:0042995//cell projection	GO:0005509//calcium ion binding;GO:0005515//protein binding;GO:0031687//A2A adenosine receptor binding;GO:0031802//type 5 metabotropic glutamate receptor binding;GO:0046872//metal ion binding	GO:0042984//regulation of amyloid precursor protein biosynthetic process;GO:0060168//positive regulation of adenosine receptor signaling pathway;GO:0070374//positive regulation of ERK1 and ERK2 cascade;GO:1900451//positive regulation of glutamate receptor signaling pathway;GO:1904021//negative regulation of G protein-coupled receptor internalization;GO:1905477//positive regulation of protein loca…
ENSG00000179673	RPRML	EcDNA00000102			1	Nor-3,Nor-1,Fgr-1,Fgr-3	Nor,Fgr	reprimo like [Source:HGNC Symbol;Acc:HGNC:32422]	-	-	-	-	GO:0016020//membrane;GO:0016021//integral component of membrane	-	-
ENSG00000261575	AC005829.1	EcDNA00000102			1	Nor-3,Nor-1,Fgr-1,Fgr-3	Nor,Fgr	-	-	-	-	-	-	-	-
ENSG00000263142	LRRC37A17P	EcDNA00000102			1	Nor-3,Nor-1,Fgr-1,Fgr-3	Nor,Fgr	-	-	-	-	-	-	-	-
ENSG00000261886	AC005670.1	EcDNA00000102			1	Nor-3,Nor-1,Fgr-1,Fgr-3	Nor,Fgr	-	-	-	-	-	-	-	-
ENSG00000185829	ARL17A	EcDNA00000102			1	Nor-3,Nor-1,Fgr-1,Fgr-3	Nor,Fgr	ADP ribosylation factor like GTPase 17A [Source:HGNC Symbol;Acc:HGNC:24096]	-	-	-	-	GO:0005737//cytoplasm;GO:0005794//Golgi apparatus;GO:0005886//plasma membrane	GO:0000166//nucleotide binding;GO:0005525//GTP binding	GO:0006886//intracellular protein transport;GO:0015031//protein transport;GO:0016192//vesicle-mediated transport
ENSG00000120071	KANSL1	EcDNA00000102			1	Nor-3,Nor-1,Fgr-1,Fgr-3	Nor,Fgr	KAT8 regulatory NSL complex subunit 1 [Source:HGNC Symbol;Acc:HGNC:24565]	-	-	-	-	GO:0000123//histone acetyltransferase complex;GO:0000775//chromosome, centromeric region;GO:0000776//kinetochore;GO:0000777//condensed chromosome kinetochore;GO:0005634//nucleus;GO:0005654//nucleoplasm;GO:0005694//chromosome;GO:0044545//NSL complex;GO:0071339//MLL1 complex	GO:0005515//protein binding;GO:0035035//histone acetyltransferase binding;GO:0043995//histone acetyltransferase activity (H4-K5 specific);GO:0043996//histone acetyltransferase activity (H4-K8 specific);GO:0046972//histone acetyltransferase activity (H4-K16 specific)	GO:0006325//chromatin organization;GO:0043981//histone H4-K5 acetylation;GO:0043982//histone H4-K8 acetylation;GO:0043984//histone H4-K16 acetylation
ENSG00000262031	LINC01974	EcDNA00000102			1	Nor-3,Nor-1,Fgr-1,Fgr-3	Nor,Fgr	-	-	-	-	-	-	-	-
ENSG00000238083	LRRC37A2	EcDNA00000102			1	Nor-3,Nor-1,Fgr-1,Fgr-3	Nor,Fgr	leucine rich repeat containing 37 member A2 [Source:HGNC Symbol;Acc:HGNC:32404]	-	-	-	-	GO:0016020//membrane;GO:0016021//integral component of membrane	GO:0005515//protein binding	-
ENSG00000262879	AC005670.3	EcDNA00000102			1	Nor-3,Nor-1,Fgr-1,Fgr-3	Nor,Fgr	-	-	-	-	-	-	-	-
ENSG00000262633	AC005670.2	EcDNA00000102			1	Nor-3,Nor-1,Fgr-1,Fgr-3	Nor,Fgr	novel protein	-	-	-	-	GO:0005789//endoplasmic reticulum membrane;GO:0005794//Golgi apparatus;GO:0005829//cytosol;GO:0012507//ER to Golgi transport vesicle membrane;GO:0016020//membrane;GO:0031201//SNARE complex;GO:0031902//late endosome membrane	GO:0000149//SNARE binding;GO:0005484//SNAP receptor activity	GO:0006623//protein targeting to vacuole;GO:0006888//ER to Golgi vesicle-mediated transport;GO:0006891//intra-Golgi vesicle-mediated transport;GO:0006896//Golgi to vacuole transport;GO:0015031//protein transport;GO:0016192//vesicle-mediated transport;GO:0042147//retrograde transport, endosome to Golgi;GO:0048280//vesicle fusion with Golgi apparatus
ENSG00000228696	ARL17B	EcDNA00000102			1	Nor-3,Nor-1,Fgr-1,Fgr-3	Nor,Fgr	ADP ribosylation factor like GTPase 17B [Source:HGNC Symbol;Acc:HGNC:32387]	-	-	-	-	GO:0005737//cytoplasm;GO:0005794//Golgi apparatus;GO:0005886//plasma membrane	GO:0000166//nucleotide binding;GO:0005525//GTP binding	GO:0006886//intracellular protein transport;GO:0015031//protein transport;GO:0016192//vesicle-mediated transport
ENSG00000232300	FAM215B	EcDNA00000102			1	Nor-3,Nor-1,Fgr-1,Fgr-3	Nor,Fgr	-	-	-	-	-	-	-	-
ENSG00000073969	NSF	EcDNA00000102			1	Nor-3,Nor-1,Fgr-1,Fgr-3	Nor,Fgr	N-ethylmaleimide sensitive factor, vesicle fusing ATPase [Source:HGNC Symbol;Acc:HGNC:8016]	Organismal Systems;Organismal Systems;Organismal Systems	Nervous system;Nervous system;Excretory system	ko04727//GABAergic synapse;ko04721//Synaptic vesicle cycle;ko04962//Vasopressin-regulated water reabsorption	K06027;K06027;K06027	GO:0000139//Golgi membrane;GO:0005737//cytoplasm;GO:0005765//lysosomal membrane;GO:0005795//Golgi stack;GO:0005829//cytosol;GO:0005886//plasma membrane;GO:0014069//postsynaptic density;GO:0043198//dendritic shaft	GO:0000149//SNARE binding;GO:0000166//nucleotide binding;GO:0005515//protein binding;GO:0005524//ATP binding;GO:0016787//hydrolase activity;GO:0016887//ATPase activity;GO:0017075//syntaxin-1 binding;GO:0017137//Rab GTPase binding;GO:0019901//protein kinase binding;GO:0019905//syntaxin binding;GO:0030165//PDZ domain binding;GO:0035255//ionotropic glutamate receptor binding;GO:0042623//ATPase activ…	GO:0001921//positive regulation of receptor recycling;GO:0006813//potassium ion transport;GO:0006886//intracellular protein transport;GO:0006887//exocytosis;GO:0006888//ER to Golgi vesicle-mediated transport;GO:0006890//retrograde vesicle-mediated transport, Golgi to ER;GO:0015031//protein transport;GO:0016192//vesicle-mediated transport;GO:0017157//regulation of exocytosis;GO:0035494//SNARE comp…
ENSG00000176681	LRRC37A	EcDNA00000102			1	Nor-3,Nor-1,Fgr-1,Fgr-3	Nor,Fgr	leucine rich repeat containing 37A [Source:HGNC Symbol;Acc:HGNC:29069]	-	-	-	-	GO:0016020//membrane;GO:0016021//integral component of membrane	GO:0005515//protein binding	-
ENSG00000108379	WNT3	EcDNA00000102			1	Nor-3,Nor-1,Fgr-1,Fgr-3	Nor,Fgr	Wnt family member 3 [Source:HGNC Symbol;Acc:HGNC:12782]	Human Diseases;Human Diseases;Human Diseases;Human Diseases;Human Diseases;Human Diseases;Environmental Information Processing;Environmental Information Processing;Human Diseases;Human Diseases;Human Diseases;Environmental Information Processing;Cellular Processes;Organismal Systems;Human Diseases	Cancers;Infectious diseases;Infectious diseases;Cancers;Cancers;Endocrine and metabolic diseases;Signal transduction;Signal transduction;Cancers;Cancers;Cancers;Signal transduction;Cellular community - eukaryotes;Endocrine system;Cancers	ko05200//Pathways in cancer;ko05165//Human papillomavirus infection;ko05166//HTLV-I infection;ko05205//Proteoglycans in cancer;ko05225//Hepatocellular carcinoma;ko04934//Cushing syndrome;ko04390//Hippo signaling pathway;ko04150//mTOR signaling pathway;ko05206//MicroRNAs in cancer;ko05226//Gastric cancer;ko05224//Breast cancer;ko04310//Wnt signaling pathway;ko04550//Signaling pathways regulating p…	K00312;K00312;K00312;K00312;K00312;K00312;K00312;K00312;K00312;K00312;K00312;K00312;K00312;K00312;K00312	GO:0005576//extracellular region;GO:0005615//extracellular space;GO:0005737//cytoplasm;GO:0005788//endoplasmic reticulum lumen;GO:0005796//Golgi lumen;GO:0005886//plasma membrane;GO:0030666//endocytic vesicle membrane;GO:0031012//extracellular matrix;GO:0070062//extracellular exosome;GO:1990909//Wnt signalosome	GO:0005102//signaling receptor binding;GO:0005109//frizzled binding;GO:0005515//protein binding;GO:0019904//protein domain specific binding;GO:0048018//receptor ligand activity	GO:0000902//cell morphogenesis;GO:0001707//mesoderm formation;GO:0007275//multicellular organism development;GO:0007276//gamete generation;GO:0007411//axon guidance;GO:0009948//anterior/posterior axis specification;GO:0009950//dorsal/ventral axis specification;GO:0009952//anterior/posterior pattern specification;GO:0010628//positive regulation of gene expression;GO:0016055//Wnt signaling pathway;…
ENSG00000108433	GOSR2	EcDNA00000102			1	Nor-3,Nor-1,Fgr-1,Fgr-3	Nor,Fgr	golgi SNAP receptor complex member 2 [Source:HGNC Symbol;Acc:HGNC:4431]	Genetic Information Processing	Folding, sorting and degradation	ko04130//SNARE interactions in vesicular transport	K08496	GO:0000139//Golgi membrane;GO:0005783//endoplasmic reticulum;GO:0005789//endoplasmic reticulum membrane;GO:0005794//Golgi apparatus;GO:0005829//cytosol;GO:0012507//ER to Golgi transport vesicle membrane;GO:0016020//membrane;GO:0016021//integral component of membrane;GO:0031201//SNARE complex;GO:0031902//late endosome membrane;GO:0033116//endoplasmic reticulum-Golgi intermediate compartment membra…	GO:0000149//SNARE binding;GO:0005484//SNAP receptor activity;GO:0005515//protein binding	GO:0006623//protein targeting to vacuole;GO:0006888//ER to Golgi vesicle-mediated transport;GO:0006891//intra-Golgi vesicle-mediated transport;GO:0006896//Golgi to vacuole transport;GO:0015031//protein transport;GO:0016192//vesicle-mediated transport;GO:0036498//IRE1-mediated unfolded protein response;GO:0042147//retrograde transport, endosome to Golgi;GO:0048208//COPII vesicle coating;GO:0048280…
ENSG00000158955	WNT9B	EcDNA00000102			1	Nor-3,Nor-1,Fgr-1,Fgr-3	Nor,Fgr	Wnt family member 9B [Source:HGNC Symbol;Acc:HGNC:12779]	Human Diseases;Human Diseases;Human Diseases;Human Diseases;Human Diseases;Human Diseases;Environmental Information Processing;Environmental Information Processing;Human Diseases;Human Diseases;Environmental Information Processing;Cellular Processes;Organismal Systems;Human Diseases	Cancers;Infectious diseases;Infectious diseases;Cancers;Cancers;Endocrine and metabolic diseases;Signal transduction;Signal transduction;Cancers;Cancers;Signal transduction;Cellular community - eukaryotes;Endocrine system;Cancers	ko05200//Pathways in cancer;ko05165//Human papillomavirus infection;ko05166//HTLV-I infection;ko05205//Proteoglycans in cancer;ko05225//Hepatocellular carcinoma;ko04934//Cushing syndrome;ko04390//Hippo signaling pathway;ko04150//mTOR signaling pathway;ko05226//Gastric cancer;ko05224//Breast cancer;ko04310//Wnt signaling pathway;ko04550//Signaling pathways regulating pluripotency of stem cells;ko0…	K01064;K01064;K01064;K01064;K01064;K01064;K01064;K01064;K01064;K01064;K01064;K01064;K01064;K01064	GO:0005576//extracellular region;GO:0005615//extracellular space	GO:0005102//signaling receptor binding;GO:0005109//frizzled binding;GO:0039706//co-receptor binding;GO:0048018//receptor ligand activity	GO:0001658//branching involved in ureteric bud morphogenesis;GO:0001701//in utero embryonic development;GO:0001822//kidney development;GO:0001932//regulation of protein phosphorylation;GO:0003339//regulation of mesenchymal to epithelial transition involved in metanephros morphogenesis;GO:0007267//cell-cell signaling;GO:0007275//multicellular organism development;GO:0009267//cellular response to s…
ENSG00000267731	AC005332.2	EcDNA00000103			1	Fgr-1,Fgr-2	Fgr	-	-	-	-	-	-	-	-
ENSG00000265055	AC145343.1	EcDNA00000103			1	Fgr-1,Fgr-2	Fgr	-	-	-	-	-	-	-	-
ENSG00000278740	AC005332.7	EcDNA00000103			1	Fgr-1,Fgr-2	Fgr	-	-	-	-	-	-	-	-
ENSG00000278730	AC005332.6	EcDNA00000103			1	Fgr-1,Fgr-2	Fgr	-	-	-	-	-	-	-	-
ENSG00000171634	BPTF	EcDNA00000103			1	Fgr-1,Fgr-2	Fgr	bromodomain PHD finger transcription factor [Source:HGNC Symbol;Acc:HGNC:3581]	-	-	-	-	GO:0000790//nuclear chromatin;GO:0005634//nucleus;GO:0005654//nucleoplasm;GO:0005737//cytoplasm;GO:0016589//NURF complex;GO:0070062//extracellular exosome	GO:0005515//protein binding;GO:0008094//DNA-dependent ATPase activity;GO:0008134//transcription factor binding;GO:0035064//methylated histone binding;GO:0043565//sequence-specific DNA binding;GO:0046872//metal ion binding	GO:0000122//negative regulation of transcription by RNA polymerase II;GO:0001892//embryonic placenta development;GO:0006325//chromatin organization;GO:0006338//chromatin remodeling;GO:0006357//regulation of transcription by RNA polymerase II;GO:0007420//brain development;GO:0007492//endoderm development;GO:0009952//anterior/posterior pattern specification;GO:0045944//positive regulation of transc…
ENSG00000274561	AC005332.3	EcDNA00000103			1	Fgr-1,Fgr-2	Fgr	-	-	-	-	-	-	-	-
ENSG00000274712	AC005332.4	EcDNA00000103			1	Fgr-1,Fgr-2	Fgr	-	-	-	-	-	-	-	-
ENSG00000182481	KPNA2	EcDNA00000103			1	Fgr-1,Fgr-2	Fgr	karyopherin subunit alpha 2 [Source:HGNC Symbol;Acc:HGNC:6395]	Human Diseases	Infectious diseases	ko05164//Influenza A	K15043	GO:0005634//nucleus;GO:0005643//nuclear pore;GO:0005654//nucleoplasm;GO:0005737//cytoplasm;GO:0005829//cytosol;GO:0016020//membrane;GO:0043657//host cell;GO:0098892//extrinsic component of postsynaptic specialization membrane;GO:0098978//glutamatergic synapse	GO:0003723//RNA binding;GO:0005515//protein binding;GO:0008139//nuclear localization sequence binding;GO:0008565//protein transporter activity;GO:0042826//histone deacetylase binding;GO:0061608//nuclear import signal receptor activity	GO:0000018//regulation of DNA recombination;GO:0006259//DNA metabolic process;GO:0006606//protein import into nucleus;GO:0006607//NLS-bearing protein import into nucleus;GO:0015031//protein transport;GO:0016032//viral process;GO:0019054//modulation by virus of host process;GO:0075506//entry of viral genome into host nucleus through nuclear pore complex via importin;GO:0099527//postsynapse to nucl…
ENSG00000277476	AC005332.5	EcDNA00000103			1	Fgr-1,Fgr-2	Fgr	-	-	-	-	-	-	-	-
ENSG00000237854	LINC00674	EcDNA00000103			1	Fgr-1,Fgr-2	Fgr	-	-	-	-	-	-	-	-
ENSG00000267023	LRRC37A16P	EcDNA00000103			1	Fgr-1,Fgr-2	Fgr	-	-	-	-	-	-	-	-
ENSG00000186665	C17orf58	EcDNA00000103			1	Fgr-1,Fgr-2	Fgr	chromosome 17 open reading frame 58 [Source:HGNC Symbol;Acc:HGNC:27568]	-	-	-	-	GO:0005576//extracellular region;GO:0062023//collagen-containing extracellular matrix	GO:0005515//protein binding	-
ENSG00000266717	AC134407.1	EcDNA00000103			1	Fgr-1,Fgr-2	Fgr	-	-	-	-	-	-	-	-
ENSG00000263594	AC022655.1	EcDNA00000106			1	Nor-2,Fgr-1	Nor,Fgr	-	-	-	-	-	-	-	-
ENSG00000260578	AC110597.1	EcDNA00000106			1	Nor-2,Fgr-1	Nor,Fgr	-	-	-	-	-	-	-	-
ENSG00000265533	AC114689.3	EcDNA00000106			1	Nor-2,Fgr-1	Nor,Fgr	-	-	-	-	-	-	-	-
ENSG00000171451	DSEL	EcDNA00000106			1	Nor-2,Fgr-1	Nor,Fgr	dermatan sulfate epimerase like [Source:HGNC Symbol;Acc:HGNC:18144]	-	-	-	-	GO:0000139//Golgi membrane;GO:0016020//membrane;GO:0016021//integral component of membrane	GO:0008146//sulfotransferase activity;GO:0016853//isomerase activity;GO:0047757//chondroitin-glucuronate 5-epimerase activity	GO:0030204//chondroitin sulfate metabolic process;GO:0030205//dermatan sulfate metabolic process;GO:0030208//dermatan sulfate biosynthetic process
ENSG00000265555	LINC01903	EcDNA00000106			1	Nor-2,Fgr-1	Nor,Fgr	-	-	-	-	-	-	-	-
ENSG00000263424	AC110597.3	EcDNA00000106			1	Nor-2,Fgr-1	Nor,Fgr	-	-	-	-	-	-	-	-
ENSG00000161807	OR7G1	EcDNA00000107			1	Fgr-1	Fgr	olfactory receptor family 7 subfamily G member 1 [Source:HGNC Symbol;Acc:HGNC:8465]	Organismal Systems	Sensory system	ko04740//Olfactory transduction	K04257	GO:0005886//plasma membrane;GO:0016020//membrane;GO:0016021//integral component of membrane	GO:0004930//G protein-coupled receptor activity;GO:0004984//olfactory receptor activity	GO:0007165//signal transduction;GO:0007186//G protein-coupled receptor signaling pathway;GO:0007608//sensory perception of smell;GO:0050896//response to stimulus;GO:0050911//detection of chemical stimulus involved in sensory perception of smell
ENSG00000170929	OR1M1	EcDNA00000107			1	Fgr-1	Fgr	olfactory receptor family 1 subfamily M member 1 [Source:HGNC Symbol;Acc:HGNC:8220]	Organismal Systems	Sensory system	ko04740//Olfactory transduction	K04257	GO:0005886//plasma membrane;GO:0016020//membrane;GO:0016021//integral component of membrane	GO:0004930//G protein-coupled receptor activity;GO:0004984//olfactory receptor activity	GO:0007165//signal transduction;GO:0007186//G protein-coupled receptor signaling pathway;GO:0007608//sensory perception of smell;GO:0050896//response to stimulus;GO:0050911//detection of chemical stimulus involved in sensory perception of smell
ENSG00000170920	OR7G3	EcDNA00000107			1	Fgr-1	Fgr	olfactory receptor family 7 subfamily G member 3 [Source:HGNC Symbol;Acc:HGNC:8467]	Organismal Systems	Sensory system	ko04740//Olfactory transduction	K04257	GO:0005886//plasma membrane;GO:0016020//membrane;GO:0016021//integral component of membrane	GO:0004930//G protein-coupled receptor activity;GO:0004984//olfactory receptor activity	GO:0007165//signal transduction;GO:0007186//G protein-coupled receptor signaling pathway;GO:0007608//sensory perception of smell;GO:0050896//response to stimulus;GO:0050911//detection of chemical stimulus involved in sensory perception of smell
ENSG00000170923	OR7G2	EcDNA00000107			1	Fgr-1	Fgr	olfactory receptor family 7 subfamily G member 2 [Source:HGNC Symbol;Acc:HGNC:8466]	Organismal Systems	Sensory system	ko04740//Olfactory transduction	K04257	GO:0005886//plasma membrane;GO:0016020//membrane;GO:0016021//integral component of membrane	GO:0004930//G protein-coupled receptor activity;GO:0004984//olfactory receptor activity	GO:0007165//signal transduction;GO:0007186//G protein-coupled receptor signaling pathway;GO:0007608//sensory perception of smell;GO:0050896//response to stimulus;GO:0050911//detection of chemical stimulus involved in sensory perception of smell
ENSG00000181143	MUC16	EcDNA00000107			1	Fgr-1	Fgr	mucin 16, cell surface associated [Source:HGNC Symbol;Acc:HGNC:15582]	-	-	-	-	GO:0005576//extracellular region;GO:0005615//extracellular space;GO:0005796//Golgi lumen;GO:0005886//plasma membrane;GO:0016020//membrane;GO:0016021//integral component of membrane;GO:0019898//extrinsic component of membrane;GO:0031982//vesicle;GO:0070062//extracellular exosome	GO:0005515//protein binding	GO:0002223//stimulatory C-type lectin receptor signaling pathway;GO:0007155//cell adhesion;GO:0016266//O-glycan processing
ENSG00000130803	ZNF317	EcDNA00000107			1	Fgr-1	Fgr	zinc finger protein 317 [Source:HGNC Symbol;Acc:HGNC:13507]	-	-	-	-	GO:0005622//intracellular;GO:0005634//nucleus	GO:0003676//nucleic acid binding;GO:0003677//DNA binding;GO:0005515//protein binding;GO:0046872//metal ion binding	GO:0006355//regulation of transcription, DNA-templated
ENSG00000281468	AC006504.7	EcDNA00000108			1	Fgr-1,Fgr-3,Nor-3,Nor-2,Fgr-2	Fgr,Nor	-	-	-	-	-	-	-	-
ENSG00000213967	ZNF726	EcDNA00000108			1	Fgr-1,Fgr-3,Nor-3,Nor-2,Fgr-2	Fgr,Nor	zinc finger protein 726 [Source:HGNC Symbol;Acc:HGNC:32462]	-	-	-	-	GO:0005622//intracellular;GO:0005634//nucleus	GO:0003676//nucleic acid binding;GO:0003677//DNA binding;GO:0046872//metal ion binding	GO:0006355//regulation of transcription, DNA-templated
ENSG00000267696	ERVK-28	EcDNA00000108			1	Fgr-1,Fgr-3,Nor-3,Nor-2,Fgr-2	Fgr,Nor	-	-	-	-	-	-	-	-
ENSG00000196172	ZNF681	EcDNA00000108			1	Fgr-1,Fgr-3,Nor-3,Nor-2,Fgr-2	Fgr,Nor	zinc finger protein 681 [Source:HGNC Symbol;Acc:HGNC:26457]	-	-	-	-	GO:0005622//intracellular;GO:0005634//nucleus	GO:0003676//nucleic acid binding;GO:0003677//DNA binding;GO:0046872//metal ion binding	GO:0006355//regulation of transcription, DNA-templated
ENSG00000261824	LINC00662	EcDNA00000108			1	Fgr-1,Fgr-3,Nor-3,Nor-2,Fgr-2	Fgr,Nor	-	-	-	-	-	-	-	-
ENSG00000269397	AC011503.2	EcDNA00000108			1	Fgr-1,Fgr-3,Nor-3,Nor-2,Fgr-2	Fgr,Nor	-	-	-	-	-	-	-	-
ENSG00000269289	AC011503.1	EcDNA00000108			1	Fgr-1,Fgr-3,Nor-3,Nor-2,Fgr-2	Fgr,Nor	-	-	-	-	-	-	-	-
ENSG00000287399	AC011503.4	EcDNA00000108			1	Fgr-1,Fgr-3,Nor-3,Nor-2,Fgr-2	Fgr,Nor	-	-	-	-	-	-	-	-
ENSG00000213096	ZNF254	EcDNA00000108			1	Fgr-1,Fgr-3,Nor-3,Nor-2,Fgr-2	Fgr,Nor	zinc finger protein 254 [Source:HGNC Symbol;Acc:HGNC:13047]	-	-	-	-	GO:0005622//intracellular;GO:0005634//nucleus	GO:0000981//DNA-binding transcription factor activity, RNA polymerase II-specific;GO:0003676//nucleic acid binding;GO:0003677//DNA binding;GO:0046872//metal ion binding	GO:0000122//negative regulation of transcription by RNA polymerase II;GO:0006355//regulation of transcription, DNA-templated
ENSG00000233836	AC139769.1	EcDNA00000108			1	Fgr-1,Fgr-3,Nor-3,Nor-2,Fgr-2	Fgr,Nor	-	-	-	-	-	-	-	-
ENSG00000261770	AC006504.1	EcDNA00000108			1	Fgr-1,Fgr-3,Nor-3,Nor-2,Fgr-2	Fgr,Nor	-	-	-	-	-	-	-	-
ENSG00000268362	AC092279.1	EcDNA00000108			1	Fgr-1,Fgr-3,Nor-3,Nor-2,Fgr-2	Fgr,Nor	-	-	-	-	-	-	-	-
ENSG00000197372	ZNF675	EcDNA00000108			1	Fgr-1,Fgr-3,Nor-3,Nor-2,Fgr-2	Fgr,Nor	zinc finger protein 675 [Source:HGNC Symbol;Acc:HGNC:30768]	-	-	-	-	GO:0005622//intracellular;GO:0005634//nucleus;GO:0048471//perinuclear region of cytoplasm	GO:0003676//nucleic acid binding;GO:0003677//DNA binding;GO:0005515//protein binding;GO:0008270//zinc ion binding;GO:0031625//ubiquitin protein ligase binding;GO:0046872//metal ion binding	GO:0000122//negative regulation of transcription by RNA polymerase II;GO:0006355//regulation of transcription, DNA-templated;GO:0007249//I-kappaB kinase/NF-kappaB signaling;GO:0010804//negative regulation of tumor necrosis factor-mediated signaling pathway;GO:0019221//cytokine-mediated signaling pathway;GO:0032088//negative regulation of NF-kappaB transcription factor activity;GO:0043508//negativ…
[truncated: 2,336 more rows]
