# Supplementary material for: Identification and Characterization of Extrachromosomal Circular DNA in Human Placentas With Fetal Growth Restriction
Source: Front Immunol. 2021 Dec 21;12:780779. doi: 10.3389/fimmu.2021.780779 (PMC8724250; doi:10.3389/fimmu.2021.780779)
Supplement: Supplementary file 2 [file DataSheet_1.zip › Supplementary data10a- different-Nor-vs-Fgr-eccDNA.filter.annot.xls]

id	Chr	Start	End	Nor-1_count	Nor-2_count	Nor-3_count	Fgr-2_count	Fgr-3_count	Nor-1_TPM	Nor-2_TPM	Nor-3_TPM	Fgr-2_TPM	Fgr-3_TPM	Nor_mean	Fgr_mean	log2(fc)	PValue	FDR	Class	type	Anotation
EccDNA00000118	10	1327752	1327998	0	0	0	5	6	0	0	0	687.4742197	622.7296316	0.001	655.1019256	19.32135986	0.028394471	0.592724246	hconf	introns	ENSG00000185736
EccDNA00000506	14	106627067	106638970	0	0	0	7	6	0	0	0	962.4639076	622.7296316	0.001	792.5967696	19.59622756	0.020373521	0.592724246	conf	exon	ENSG00000211970,ENSG00000224373
EccDNA00000650	17	23844306	23844642	0	0	0	5	5	0	0	0	687.4742197	518.9413596	0.001	603.2077897	19.20229553	0.026445541	0.592724246	conf	intergenic	-
EccDNA00000906	19	54775137	54839510	0	0	0	7	14	0	0	0	962.4639076	1453.035807	0.001	1207.749857	20.20389025	0.02451598	0.592724246	conf	exon	ENSG00000167633,ENSG00000189013,ENSG00000125498,ENSG00000221957,ENSG00000215765
EccDNA00000983	2	90394483	90399164	0	0	0	30	51	0	0	0	4124.845318	5293.201868	0.001	4709.023593	22.16699652	0.003925806	0.549612792	conf	intergenic	-
EccDNA00001057	20	16188380	16188857	0	0	0	5	6	0	0	0	687.4742197	622.7296316	0.001	655.1019256	19.32135986	0.030887122	0.592724246	conf	introns	ENSG00000287410
EccDNA00001231	3	66074299	66074906	0	0	0	17	13	0	0	0	2337.412347	1349.247535	0.001	1843.329941	20.81388289	0.025676952	0.592724246	conf	intergenic	-
EccDNA00001573	6	150946292	150948783	0	0	0	3	7	0	0	0	412.4845318	726.5179035	0.001	569.5012177	19.1193394	0.037061839	0.592724246	conf	introns	ENSG00000120254
