# Supplementary material for: Identification and Characterization of Extrachromosomal Circular DNA in Human Placentas With Fetal Growth Restriction
Source: Front Immunol. 2021 Dec 21;12:780779. doi: 10.3389/fimmu.2021.780779 (PMC8724250; doi:10.3389/fimmu.2021.780779)
Supplement: Supplementary file 2 [file DataSheet_1.zip › Supplementary data10b- different-Nor-vs-Fgr-ecDNA.filter.annot.xls]

id	Chr	Start	End	Nor-1_count	Nor-2_count	Nor-3_count	Fgr-2_count	Fgr-3_count	Nor-1_TPM	Nor-2_TPM	Nor-3_TPM	Fgr-2_TPM	Fgr-3_TPM	Nor_mean	Fgr_mean	log2(fc)	PValue	FDR	Class	type	Anotation
EcDNA00000033	16	36350695	36714626	0	0	0	37	8	0	0	0	37716.6156983	9512.48513674	0.001	23614.55041752	24.4931727334037	0.000450256538471459	0.0162092353849725	conf	intergenic	-
EcDNA00000123	20	28838962	29157242	10	30	0	0	0	23866.3484487	57915.0579151	0	0	0	27260.4687879333	0.001	-24.7003070360469	0.0145593245499161	0.174711894598993	conf	intergenic	-
EcDNA00000163	6	32482948	32590591	9	11	13	0	0	21479.7136038	21235.5212355	25193.7984496	0	0	22636.3444296333	0.001	-24.432137658642	0.00586479561554167	0.10556632107975	conf	exon	ENSG00000196126,ENSG00000229391,ENSG00000198502
EcDNA00000190	8	71825887	73468945	0	0	0	3	8	0	0	0	3058.10397554	9512.48513674	0.001	6285.29455614	22.5835489264958	0.0303953648527038	0.273558283674334	conf	exon	ENSG00000272254,ENSG00000254347,ENSG00000253784,ENSG00000182674,ENSG00000274443,ENSG00000260838,ENSG00000178860,ENSG00000253235,ENSG00000250295,ENSG00000147604,ENSG00000147601,ENSG00000253726,ENSG00000253317,ENSG00000121039,ENSG00000040341,ENSG00000253636,ENSG00000237061,ENSG00000253339,ENSG00000104321,ENSG00000253302,ENSG00000235531,ENSG00000164764
