# Supplementary material for: Identification and Characterization of Extrachromosomal Circular DNA in Human Placentas With Fetal Growth Restriction
Source: Front Immunol. 2021 Dec 21;12:780779. doi: 10.3389/fimmu.2021.780779 (PMC8724250; doi:10.3389/fimmu.2021.780779)
Supplement: Supplementary file 2 [file DataSheet_1.zip › Supplementary data11a- eccDNA.nocoding RNAs .xls]

ID	Chr	Start	End	gene_type	gene_id	gene_name	gene_region
EccDNA00000029	1	15843317	15843615	lncRNA	ENSG00000179743	AL450998.2	1:15834473-15848147
EccDNA00000056	1	63239578	63242520	lncRNA	ENSG00000224209	LINC00466	1:63159082-63317274
EccDNA00000058	1	72300549	72346213	lncRNA	ENSG00000286863	AL513166.1	1:72283169-72753772
EccDNA00000062	1	83806180	83806460	lncRNA	ENSG00000233008	LINC01725	1:83575775-83861023
EccDNA00000076	1	144883088	144883198	lncRNA	ENSG00000224363	FP700111.1	1:144641370-144919902
EccDNA00000077	1	144883097	144883207	lncRNA	ENSG00000224363	FP700111.1	1:144641370-144919902
EccDNA00000095	1	212320622	212320899	lncRNA	ENSG00000234915	AL360091.3	1:212299494-212331713
EccDNA00000120	10	2156528	2156578	lncRNA	ENSG00000227912	AL441943.2	10:2150479-2169460
EccDNA00000121	10	2392310	2392543	lncRNA	ENSG00000234170	LINC02645	10:2368560-2502200
EccDNA00000122	10	3242279	3242421	lncRNA	ENSG00000226762	LINC02668	10:3200828-3277649
EccDNA00000148	10	44927494	44928688	lncRNA	ENSG00000224812	TMEM72-AS1	10:44793118-44959709
EccDNA00000152	10	64077398	64077584	lncRNA	ENSG00000228566	AC013287.1	10:63664663-64693446
EccDNA00000153	10	64077410	64077596	lncRNA	ENSG00000228566	AC013287.1	10:63664663-64693446
EccDNA00000177	10	114787106	114787680	lncRNA	ENSG00000228484	AL137025.1	10:114764787-114794344
EccDNA00000208	11	2699607	2699680	lncRNA	ENSG00000269821	KCNQ1OT1	11:2608327-2699994
EccDNA00000212	11	7491544	7491764	lncRNA	ENSG00000251364	AC107884.1	11:7418825-7513644
EccDNA00000218	11	29724632	29724786	lncRNA	ENSG00000254734	AC107973.1	11:29713908-29881714
EccDNA00000218	11	29724632	29724786	lncRNA	ENSG00000254530	LINC02755	11:29335877-29989328
EccDNA00000221	11	38665461	38665567	lncRNA	ENSG00000254562	LINC01493	11:38646450-38686323
EccDNA00000250	11	72201769	72201881	lncRNA	ENSG00000204971	AP000812.1	11:72163321-72209241
EccDNA00000257	11	81208312	81208425	lncRNA	ENSG00000287912	AP003464.1	11:81175200-81431520
EccDNA00000284	11	134055520	134059984	lncRNA	ENSG00000204241	LINC02731	11:134032215-134067936
EccDNA00000285	11	134440291	134440487	lncRNA	ENSG00000255545	AP004608.1	11:134412283-134505665
EccDNA00000286	11	134565511	134565566	lncRNA	ENSG00000254573	AP004550.1	11:134563395-134573056
EccDNA00000287	11	134565590	134565748	lncRNA	ENSG00000254573	AP004550.1	11:134563395-134573056
EccDNA00000292	12	3043385	3043563	lncRNA	ENSG00000250899	AC125807.2	12:3041436-3044950
EccDNA00000295	12	8184294	8184352	lncRNA	ENSG00000226711	FAM66C	12:8180208-8216151
EccDNA00000302	12	26357976	26358456	lncRNA	ENSG00000255968	AC024145.1	12:26318952-26421462
EccDNA00000319	12	50112818	50112951	lncRNA	ENSG00000272368	AC074032.1	12:50112196-50165618
EccDNA00000320	12	50112895	50113030	lncRNA	ENSG00000272368	AC074032.1	12:50112196-50165618
EccDNA00000328	12	63689998	63690162	lncRNA	ENSG00000249753	AC084357.2	12:63623787-63795718
EccDNA00000331	12	70027737	70027849	lncRNA	ENSG00000257815	AC025159.1	12:69901917-70243379
EccDNA00000352	12	108539334	108542327	lncRNA	ENSG00000287202	AC008119.1	12:108532073-108539738
EccDNA00000355	12	115639641	115642096	lncRNA	ENSG00000257407	AC009803.1	12:115582060-115639734
EccDNA00000362	12	127175768	127176242	lncRNA	ENSG00000286016	AC079949.3	12:127130004-127207706
EccDNA00000363	12	127175788	127176262	lncRNA	ENSG00000286016	AC079949.3	12:127130004-127207706
EccDNA00000364	12	127175799	127176273	lncRNA	ENSG00000286016	AC079949.3	12:127130004-127207706
EccDNA00000365	12	127175805	127176279	lncRNA	ENSG00000286016	AC079949.3	12:127130004-127207706
EccDNA00000366	12	128189070	128189515	lncRNA	ENSG00000276487	AC061709.2	12:128187224-128191495
EccDNA00000367	12	128189266	128189447	lncRNA	ENSG00000276487	AC061709.2	12:128187224-128191495
EccDNA00000370	12	131199108	131199226	lncRNA	ENSG00000204603	LINC01257	12:131165010-131232940
EccDNA00000371	12	131199186	131199214	lncRNA	ENSG00000204603	LINC01257	12:131165010-131232940
EccDNA00000389	13	26972769	26973548	lncRNA	ENSG00000283579	AL160035.1	13:26965966-26991996
EccDNA00000392	13	34355989	34356124	lncRNA	ENSG00000271850	LINC02343	13:34347985-34616216
EccDNA00000397	13	42373133	42373518	lncRNA	ENSG00000283554	LINC02341	13:42339187-42485956
EccDNA00000398	13	43936359	43936491	lncRNA	ENSG00000233725	NRAD1	13:43908668-44030461
EccDNA00000403	13	50461988	50462053	lncRNA	ENSG00000176124	DLEU1	13:50082168-50906856
EccDNA00000407	13	71118061	71118168	lncRNA	ENSG00000226846	LINC00348	13:71015041-71168417
EccDNA00000408	13	74341096	74342694	lncRNA	ENSG00000286330	AL353660.1	13:74288069-74408810
EccDNA00000410	13	76789091	76789267	lncRNA	ENSG00000285572	AL136441.1	13:76552806-76846524
EccDNA00000411	13	80706102	80706337	lncRNA	ENSG00000286746	AL590807.1	13:80697176-81017737
EccDNA00000413	13	82969921	82970247	lncRNA	ENSG00000286385	AL445255.1	13:82778207-83102335
EccDNA00000414	13	84287839	84287938	lncRNA	ENSG00000288016	AL162493.1	13:84086801-84448603
EccDNA00000453	14	23958221	23993349	lncRNA	ENSG00000215256	DHRS4-AS1	14:23938218-24052555
EccDNA00000453	14	23958221	23993349	lncRNA	ENSG00000285467	AL136419.1	14:23969930-24051377
EccDNA00000469	14	65293207	65293571	lncRNA	ENSG00000258760	AL355076.2	14:65236479-65318790
EccDNA00000473	14	73540130	73572174	lncRNA	ENSG00000258603	AC005225.2	14:73555114-73633941
EccDNA00000488	14	100990955	100991121	lncRNA	ENSG00000225746	MEG8	14:100894769-101038859
EccDNA00000494	14	105162463	105162647	lncRNA	ENSG00000257622	AL512356.1	14:105152193-105181194
EccDNA00000495	14	105162463	105162691	lncRNA	ENSG00000257622	AL512356.1	14:105152193-105181194
EccDNA00000516	15	23963407	23963541	lncRNA	ENSG00000260232	PWRN4	15:23912410-24090821
EccDNA00000517	15	24763241	24763342	lncRNA	ENSG00000286110	AC090983.2	15:24558059-24912924
EccDNA00000517	15	24763241	24763342	lncRNA	ENSG00000259905	PWRN1	15:24101826-24823365
EccDNA00000525	15	35109441	35109570	lncRNA	ENSG00000259336	AC021231.1	15:35099021-35169698
EccDNA00000526	15	39227847	39228336	lncRNA	ENSG00000259345	AC013652.1	15:38865321-39427195
EccDNA00000527	15	45775645	45776143	lncRNA	ENSG00000259200	AC068722.1	15:45705077-45931069
EccDNA00000528	15	52096202	52097604	lncRNA	ENSG00000259712	AC023906.5	15:52056674-52100523
EccDNA00000530	15	58484217	58485483	lncRNA	ENSG00000259293	LIPC-AS1	15:58434889-58498735
EccDNA00000531	15	60522933	60523066	lncRNA	ENSG00000245534	RORA-AS1	15:60479151-60630637
EccDNA00000532	15	60523025	60523160	lncRNA	ENSG00000245534	RORA-AS1	15:60479151-60630637
EccDNA00000533	15	60523028	60523163	lncRNA	ENSG00000245534	RORA-AS1	15:60479151-60630637
EccDNA00000534	15	60523030	60523162	lncRNA	ENSG00000245534	RORA-AS1	15:60479151-60630637
EccDNA00000543	15	80911977	80913529	lncRNA	ENSG00000259546	AC027808.1	15:80896189-80948867
EccDNA00000544	15	85644464	85644762	lncRNA	ENSG00000259367	AC087286.2	15:85619622-85670948
EccDNA00000545	15	91440231	91446387	lncRNA	ENSG00000258551	AC104035.1	15:91408707-91605873
EccDNA00000549	15	93333495	93333679	lncRNA	ENSG00000257060	AC091078.1	15:93230033-93569483
EccDNA00000550	15	93333505	93333689	lncRNA	ENSG00000257060	AC091078.1	15:93230033-93569483
EccDNA00000551	15	95357544	95357707	lncRNA	ENSG00000259134	LINC00924	15:95326527-95507865
EccDNA00000553	15	100912832	100913290	lncRNA	ENSG00000259583	AC015712.2	15:100892342-100919391
EccDNA00000560	16	4797600	4797677	lncRNA	ENSG00000285952	AC020663.4	16:4777938-4801423
EccDNA00000567	16	23454885	23455620	lncRNA	ENSG00000260136	AC008915.2	16:23452757-23457606
EccDNA00000593	16	81765054	81765595	lncRNA	ENSG00000261218	AC099524.1	16:81738247-81767868
EccDNA00000594	16	81765054	81765621	lncRNA	ENSG00000261218	AC099524.1	16:81738247-81767868
EccDNA00000597	16	85975028	85975618	lncRNA	ENSG00000285040	AC092723.4	16:85963327-85985386
EccDNA00000599	16	88271879	88272148	lncRNA	ENSG00000261273	AC138512.1	16:88234784-88302511
EccDNA00000601	16	89907600	89908386	lncRNA	ENSG00000267048	AC092143.3	16:89906156-89918233
EccDNA00000602	16	89907919	89908175	lncRNA	ENSG00000267048	AC092143.3	16:89906156-89918233
EccDNA00000770	17	33856501	33856571	lncRNA	ENSG00000279668	AC024610.2	17:33827698-34079100
EccDNA00000771	17	36109418	36187341	lncRNA	ENSG00000274767	AC243829.1	17:36183234-36196471
EccDNA00000771	17	36109418	36187341	lncRNA	ENSG00000276241	AC243829.2	17:36116176-36177510
EccDNA00000776	17	43359150	43365189	lncRNA	ENSG00000188825	LINC00910	17:43338740-43389199
EccDNA00000781	17	69961544	69961941	lncRNA	ENSG00000237560	LINC01497	17:69961567-69994845
EccDNA00000782	17	71855921	71856396	lncRNA	ENSG00000283517	AC005144.1	17:71829869-71871750
EccDNA00000786	17	80024303	80024653	lncRNA	ENSG00000261978	AC116025.1	17:80023893-80026107
EccDNA00000798	18	1962817	1963156	lncRNA	ENSG00000266602	AP005262.2	18:1509021-2049510
EccDNA00000798	18	1962817	1963156	lncRNA	ENSG00000263745	AP005230.1	18:1883523-2489426
EccDNA00000799	18	1962823	1963162	lncRNA	ENSG00000266602	AP005262.2	18:1509021-2049510
EccDNA00000799	18	1962823	1963162	lncRNA	ENSG00000263745	AP005230.1	18:1883523-2489426
EccDNA00000800	18	4002302	4002396	lncRNA	ENSG00000263878	DLGAP1-AS4	18:3962352-4024150
EccDNA00000801	18	4002315	4002409	lncRNA	ENSG00000263878	DLGAP1-AS4	18:3962352-4024150
EccDNA00000802	18	4002351	4002445	lncRNA	ENSG00000263878	DLGAP1-AS4	18:3962352-4024150
EccDNA00000803	18	5972831	5973026	lncRNA	ENSG00000264449	AP001021.1	18:5887486-5989369
EccDNA00000803	18	5972831	5973026	lncRNA	ENSG00000266846	AP001021.3	18:5895744-6108382
EccDNA00000815	18	39324387	39324653	lncRNA	ENSG00000267374	MIR924HG	18:39206916-39800322
EccDNA00000815	18	39324387	39324653	lncRNA	ENSG00000283458	AC011139.1	18:39314239-39328008
EccDNA00000816	18	39481571	39482049	lncRNA	ENSG00000267374	MIR924HG	18:39206916-39800322
EccDNA00000819	18	48179820	48179916	lncRNA	ENSG00000286583	AC105101.2	18:48162038-48184725
EccDNA00000820	18	48179827	48179923	lncRNA	ENSG00000286583	AC105101.2	18:48162038-48184725
EccDNA00000821	18	48179829	48179925	lncRNA	ENSG00000286583	AC105101.2	18:48162038-48184725
EccDNA00000822	18	68279994	68280282	lncRNA	ENSG00000287907	AC005909.2	18:68237099-68495133
EccDNA00000823	18	71870072	71871296	lncRNA	ENSG00000260457	AC027458.1	18:71837038-71870788
EccDNA00000825	18	76585282	76586003	lncRNA	ENSG00000266256	LINC00683	18:76528651-76670111
EccDNA00000836	18	79461366	79461470	lncRNA	ENSG00000286186	AC018445.5	18:79460377-79465843
EccDNA00000904	19	49478158	49478300	lncRNA	ENSG00000273189	AC010619.2	19:49474585-49487637
EccDNA00000906	19	54775137	54839510	lncRNA	ENSG00000215765	AC245128.1	19:54724495-54798285
EccDNA00000907	19	54781199	54845461	lncRNA	ENSG00000215765	AC245128.1	19:54724495-54798285
EccDNA00000914	2	308528	309021	lncRNA	ENSG00000277997	AC079779.4	2:307682-309424
EccDNA00000914	2	308528	309021	lncRNA	ENSG00000235779	AC079779.3	2:290940-314373
EccDNA00000916	2	1422302	1422383	lncRNA	ENSG00000231482	AC105450.1	2:1366233-1580747
EccDNA00000917	2	1425055	1425444	lncRNA	ENSG00000231482	AC105450.1	2:1366233-1580747
EccDNA00000918	2	1525863	1525985	lncRNA	ENSG00000231482	AC105450.1	2:1366233-1580747
EccDNA00000919	2	1528296	1528885	lncRNA	ENSG00000231482	AC105450.1	2:1366233-1580747
EccDNA00000920	2	1528898	1529298	lncRNA	ENSG00000231482	AC105450.1	2:1366233-1580747
EccDNA00000921	2	1529623	1530020	lncRNA	ENSG00000231482	AC105450.1	2:1366233-1580747
EccDNA00000922	2	1537065	1537441	lncRNA	ENSG00000231482	AC105450.1	2:1366233-1580747
EccDNA00000923	2	1596066	1596422	lncRNA	ENSG00000228613	AC141930.1	2:1546664-1620113
EccDNA00000927	2	2645736	2645805	lncRNA	ENSG00000234929	AC018685.2	2:2638177-2696285
EccDNA00000928	2	2722400	2722456	lncRNA	ENSG00000237720	AC011995.2	2:2707367-2840512
EccDNA00000929	2	2779968	2780397	lncRNA	ENSG00000237720	AC011995.2	2:2707367-2840512
EccDNA00000930	2	2780146	2780603	lncRNA	ENSG00000237720	AC011995.2	2:2707367-2840512
EccDNA00000931	2	3057883	3057980	lncRNA	ENSG00000234423	LINC01250	2:2895047-3126026
EccDNA00000941	2	8505453	8505513	lncRNA	ENSG00000236008	LINC01814	2:8461702-8592903
EccDNA00000945	2	11112781	11112909	lncRNA	ENSG00000145063	AC062028.1	2:11105316-11132821
EccDNA00000948	2	16225125	16226720	lncRNA	ENSG00000228876	AC010745.2	2:16224046-16333978
EccDNA00000954	2	34616692	34616832	lncRNA	ENSG00000228262	LINC01320	2:33706885-34738231
EccDNA00000958	2	51805310	51805446	lncRNA	ENSG00000231918	AC007402.1	2:51032600-52407917
EccDNA00000959	2	59853603	59853739	lncRNA	ENSG00000271955	AC007100.1	2:59218679-60100200
EccDNA00000991	2	111251484	111251527	lncRNA	ENSG00000172965	MIR4435-2HG	2:111036775-111523376
EccDNA00000996	2	122273930	122274056	lncRNA	ENSG00000286481	AC011246.1	2:121902500-122887691
EccDNA00000997	2	122273932	122274058	lncRNA	ENSG00000286481	AC011246.1	2:121902500-122887691
EccDNA00001002	2	129937403	129937775	lncRNA	ENSG00000237574	LINC01856	2:129923176-129946703
EccDNA00001017	2	178757147	178757205	lncRNA	ENSG00000237298	TTN-AS1	2:178521182-178779963
EccDNA00001018	2	178757149	178757207	lncRNA	ENSG00000237298	TTN-AS1	2:178521182-178779963
EccDNA00001019	2	180701984	180702071	lncRNA	ENSG00000281131	SCHLAP1	2:180692103-180916939
EccDNA00001029	2	199017081	199017107	lncRNA	ENSG00000231557	AC020718.1	2:198882572-199071791
EccDNA00001030	2	199017081	199017216	lncRNA	ENSG00000231557	AC020718.1	2:198882572-199071791
EccDNA00001045	2	240185617	240185973	lncRNA	ENSG00000286325	AC124861.3	2:240184715-240187878
EccDNA00001047	2	240985517	240985576	lncRNA	ENSG00000223991	AC104809.1	2:240981514-240986072
EccDNA00001055	20	10323922	10324064	lncRNA	ENSG00000227906	SNAP25-AS1	20:10006380-10368776
EccDNA00001056	20	10323922	10324068	lncRNA	ENSG00000227906	SNAP25-AS1	20:10006380-10368776
EccDNA00001057	20	16188380	16188857	lncRNA	ENSG00000287410	AL161941.1	20:16177932-16259603
EccDNA00001058	20	16258010	16258211	lncRNA	ENSG00000287410	AL161941.1	20:16177932-16259603
EccDNA00001059	20	16258215	16258904	lncRNA	ENSG00000287410	AL161941.1	20:16177932-16259603
EccDNA00001060	20	16258364	16258955	lncRNA	ENSG00000287410	AL161941.1	20:16177932-16259603
EccDNA00001061	20	16258633	16258949	lncRNA	ENSG00000287410	AL161941.1	20:16177932-16259603
EccDNA00001063	20	23702721	23765581	lncRNA	ENSG00000286270	AL591074.2	20:23722588-23745524
EccDNA00001123	20	45439343	45439537	lncRNA	ENSG00000277022	AL031663.3	20:45435271-45448325
EccDNA00001124	20	45439347	45439521	lncRNA	ENSG00000277022	AL031663.3	20:45435271-45448325
EccDNA00001131	20	60314368	60314818	lncRNA	ENSG00000228340	MIR646HG	20:60087825-60653784
EccDNA00001146	21	18079770	18079888	lncRNA	ENSG00000227330	AF130417.1	21:18022369-18114904
EccDNA00001148	21	25206525	25208653	lncRNA	ENSG00000222042	AP001341.1	21:25169430-25361868
EccDNA00001178	22	18892355	18895784	lncRNA	ENSG00000276095	FAM230F	22:18873542-18894407
EccDNA00001184	22	32330200	32330345	lncRNA	ENSG00000234626	AL021937.3	22:32327063-32343105
EccDNA00001185	22	32330603	32330891	lncRNA	ENSG00000234626	AL021937.3	22:32327063-32343105
EccDNA00001191	22	44115834	44116021	lncRNA	ENSG00000279175	AL033543.1	22:44102778-44116232
EccDNA00001192	22	44619625	44619917	lncRNA	ENSG00000234300	LINC00229	22:44606938-44625419
EccDNA00001200	22	48415054	48415224	lncRNA	ENSG00000285855	Z72006.1	22:48403461-48415571
EccDNA00001220	3	42796766	42799368	lncRNA	ENSG00000235288	AC099329.1	3:42785086-42852428
EccDNA00001250	3	115494157	115494327	lncRNA	ENSG00000242880	AC026341.1	3:115147604-115564389
EccDNA00001260	3	150221805	150221974	lncRNA	ENSG00000241048	AC117386.1	3:150202173-150225190
EccDNA00001267	3	182153134	182153263	lncRNA	ENSG00000287605	AC109131.1	3:182149429-182158313
EccDNA00001277	3	194822504	194825619	lncRNA	ENSG00000237222	LINC01968	3:194708092-194826008
EccDNA00001278	3	194822581	194825702	lncRNA	ENSG00000237222	LINC01968	3:194708092-194826008
EccDNA00001302	4	23127990	23130388	lncRNA	ENSG00000248837	AC097512.1	4:22989146-23193740
EccDNA00001304	4	25185722	25185876	lncRNA	ENSG00000281501	SEPSECS-AS1	4:25160640-25201440
EccDNA00001307	4	32064148	32069428	lncRNA	ENSG00000251129	LINC02506	4:31997375-32228543
EccDNA00001308	4	32069420	32072988	lncRNA	ENSG00000251129	LINC02506	4:31997375-32228543
EccDNA00001320	4	58992008	58992140	lncRNA	ENSG00000251266	LINC02429	4:58984214-59046959
EccDNA00001342	4	138867044	138867135	lncRNA	ENSG00000250195	AC109927.1	4:138819953-139012646
EccDNA00001345	4	147095890	147095964	lncRNA	ENSG00000286371	AC097450.1	4:147060612-147159068
EccDNA00001358	4	178005725	178006243	lncRNA	ENSG00000231171	LINC01098	4:177728756-178028971
EccDNA00001384	5	3392418	3392580	lncRNA	ENSG00000248118	LINC01019	5:3357263-3536094
EccDNA00001388	5	6313787	6313878	lncRNA	ENSG00000250490	LINC02145	5:6310440-6339884
EccDNA00001389	5	13894890	13895339	lncRNA	ENSG00000251423	AC016576.1	5:13860302-13901036
EccDNA00001390	5	17712706	17715772	lncRNA	ENSG00000249937	LINC02223	5:17684583-17955857
EccDNA00001391	5	24091401	24091874	lncRNA	ENSG00000248874	C5orf17	5:23951347-24178263
EccDNA00001474	5	58813638	58813714	lncRNA	ENSG00000248475	AC016642.1	5:58741580-58817099
EccDNA00001482	5	88736117	88736595	lncRNA	ENSG00000245864	MEF2C-AS2	5:88676032-88779088
EccDNA00001483	5	96896865	96896965	lncRNA	ENSG00000247121	AC009126.1	5:96814027-96935809
EccDNA00001484	5	106896256	106896355	lncRNA	ENSG00000251027	LINC01950	5:106815196-107011052
EccDNA00001490	5	117973459	117973634	lncRNA	ENSG00000249797	LINC02147	5:117730514-118266267
EccDNA00001492	5	120263546	120263716	lncRNA	ENSG00000251293	AC008574.1	5:120245447-120333502
EccDNA00001493	5	125132043	125132286	lncRNA	ENSG00000260192	LINC02240	5:124808980-125602227
EccDNA00001494	5	127245300	127246263	lncRNA	ENSG00000286615	AC011416.4	5:127231976-127290731
EccDNA00001496	5	134232871	134232962	lncRNA	ENSG00000273345	AC104109.4	5:134205613-134371044
EccDNA00001508	5	160635193	160635325	lncRNA	ENSG00000253687	AC008456.1	5:160613872-160639183
EccDNA00001517	6	974056	974230	lncRNA	ENSG00000286785	LINC01622	6:958322-1101400
EccDNA00001518	6	1051544	1051736	lncRNA	ENSG00000286785	LINC01622	6:958322-1101400
EccDNA00001519	6	1051550	1051737	lncRNA	ENSG00000286785	LINC01622	6:958322-1101400
EccDNA00001520	6	1053743	1054031	lncRNA	ENSG00000286785	LINC01622	6:958322-1101400
EccDNA00001522	6	2504556	2504883	lncRNA	ENSG00000287903	AL359852.2	6:2503796-2528665
EccDNA00001522	6	2504556	2504883	lncRNA	ENSG00000250903	GMDS-DT	6:2245717-2525976
EccDNA00001525	6	3145419	3146614	lncRNA	ENSG00000228170	AL031963.1	6:3138393-3153062
EccDNA00001526	6	5036916	5038989	lncRNA	ENSG00000272142	AL359643.3	6:5003773-5080946
EccDNA00001526	6	5036916	5038989	lncRNA	ENSG00000271978	AL359643.2	6:5031755-5054423
EccDNA00001528	6	9014543	9014800	lncRNA	ENSG00000285219	HULC	6:8435567-9294133
EccDNA00001529	6	11491592	11491675	lncRNA	ENSG00000242753	AL445430.2	6:11414635-11515710
EccDNA00001535	6	32812045	32885633	lncRNA	ENSG00000204261	PSMB8-AS1	6:32844077-32846500
EccDNA00001541	6	44044449	44045275	lncRNA	ENSG00000237686	AL109615.3	6:43995722-44074652
EccDNA00001542	6	44044809	44045002	lncRNA	ENSG00000237686	AL109615.3	6:43995722-44074652
EccDNA00001543	6	44044809	44045013	lncRNA	ENSG00000237686	AL109615.3	6:43995722-44074652
EccDNA00001551	6	54059857	54063911	lncRNA	ENSG00000235050	MLIP-AS1	6:53978548-54079726
EccDNA00001565	6	118940826	118941155	lncRNA	ENSG00000253194	AL137009.1	6:118934769-119182745
EccDNA00001566	6	120504096	120504276	lncRNA	ENSG00000286540	AL096854.1	6:120462510-120706789
EccDNA00001567	6	124687592	124687616	lncRNA	ENSG00000236548	RNF217-AS1	6:124644433-124963165
EccDNA00001568	6	131901958	131907370	lncRNA	ENSG00000236673	AL117378.1	6:131901962-131920565
EccDNA00001569	6	132600841	132601185	lncRNA	ENSG00000286663	AL513524.1	6:132599971-132602740
EccDNA00001574	6	151091177	151091300	lncRNA	ENSG00000223598	AL138733.1	6:151088102-151228447
EccDNA00001575	6	151091185	151091308	lncRNA	ENSG00000223598	AL138733.1	6:151088102-151228447
EccDNA00001582	6	159507605	159507682	lncRNA	ENSG00000286533	AL078604.4	6:159468600-159662627
EccDNA00001587	6	164931197	164931355	lncRNA	ENSG00000287877	AL133538.1	6:164928190-165077495
EccDNA00001589	6	167651832	167651939	lncRNA	ENSG00000287297	AL356123.1	6:167644478-167658518
EccDNA00001590	6	167651832	167651960	lncRNA	ENSG00000287297	AL356123.1	6:167644478-167658518
EccDNA00001596	6	169371869	169372564	lncRNA	ENSG00000226194	LINC02519	6:169369997-169388385
EccDNA00001622	7	7067983	7068124	lncRNA	ENSG00000287860	AC079804.3	7:6952624-7104482
EccDNA00001624	7	19968242	20013735	lncRNA	ENSG00000243004	AC005062.1	7:19918980-20140453
EccDNA00001653	7	76998370	76998727	lncRNA	ENSG00000265479	DTX2P1-UPK3BP1-PMS2P11	7:76959834-77043775
EccDNA00001654	7	76998861	76998945	lncRNA	ENSG00000265479	DTX2P1-UPK3BP1-PMS2P11	7:76959834-77043775
EccDNA00001655	7	76998863	76999020	lncRNA	ENSG00000265479	DTX2P1-UPK3BP1-PMS2P11	7:76959834-77043775
EccDNA00001656	7	76998867	76998907	lncRNA	ENSG00000265479	DTX2P1-UPK3BP1-PMS2P11	7:76959834-77043775
EccDNA00001671	7	102434113	102434266	lncRNA	ENSG00000239480	AC073517.1	7:102426817-102434780
EccDNA00001678	7	117031262	117031687	lncRNA	ENSG00000214188	ST7-OT4	7:116953898-117098806
EccDNA00001679	7	117031681	117031878	lncRNA	ENSG00000214188	ST7-OT4	7:116953898-117098806
EccDNA00001695	7	150035447	150037910	lncRNA	ENSG00000241449	AC092666.1	7:150033652-150076655
EccDNA00001706	7	157480455	157480526	lncRNA	ENSG00000234210	AC006372.3	7:157466230-157499716
EccDNA00001707	7	157480468	157480522	lncRNA	ENSG00000234210	AC006372.3	7:157466230-157499716
EccDNA00001742	8	12560149	12560259	lncRNA	ENSG00000283674	AC068587.4	8:12467692-12665588
EccDNA00001743	8	12560157	12560267	lncRNA	ENSG00000283674	AC068587.4	8:12467692-12665588
EccDNA00001755	8	24374375	24374556	lncRNA	ENSG00000253535	AC120193.1	8:24295813-24912073
EccDNA00001756	8	24374428	24374614	lncRNA	ENSG00000253535	AC120193.1	8:24295813-24912073
EccDNA00001757	8	24374445	24374631	lncRNA	ENSG00000253535	AC120193.1	8:24295813-24912073
EccDNA00001761	8	40118484	40118723	lncRNA	ENSG00000253665	AC022733.1	8:40114650-40127468
EccDNA00001762	8	40118497	40118736	lncRNA	ENSG00000253665	AC022733.1	8:40114650-40127468
EccDNA00001770	8	57729859	57733904	lncRNA	ENSG00000253322	AC104051.1	8:57594165-57805029
EccDNA00001775	8	76425041	76426234	lncRNA	ENSG00000254300	LINC01111	8:76406653-76524356
EccDNA00001779	8	100453324	100453643	lncRNA	ENSG00000253824	AP003472.1	8:100380485-100464613
EccDNA00001780	8	100453344	100453663	lncRNA	ENSG00000253824	AP003472.1	8:100380485-100464613
EccDNA00001783	8	128144301	128144456	lncRNA	ENSG00000249859	PVT1	8:127794525-128187101
EccDNA00001804	9	26104858	26105032	lncRNA	ENSG00000276759	AL353753.1	9:26066674-26118408
EccDNA00001806	9	34681484	34681981	lncRNA	ENSG00000230074	AL162231.2	9:34665606-34774466
EccDNA00001808	9	40542173	40542552	lncRNA	ENSG00000276500	BMS1P14	9:40505398-40566281
EccDNA00001824	9	99424165	99424744	lncRNA	ENSG00000237461	AL359710.1	9:99396986-99819921
EccDNA00001824	9	99424165	99424744	lncRNA	ENSG00000255145	STX17-AS1	9:99397023-99906605
EccDNA00001830	9	115248365	115248425	lncRNA	ENSG00000173077	DEC1	9:114850967-115402644
EccDNA00001831	9	115473431	115478717	lncRNA	ENSG00000228714	AL691420.1	9:115324931-115744330
EccDNA00001832	9	122569483	122569579	lncRNA	ENSG00000234156	AL359636.2	9:122403406-122639685
EccDNA00001833	9	122569488	122569539	lncRNA	ENSG00000234156	AL359636.2	9:122403406-122639685
EccDNA00001855	9	137874939	137875128	lncRNA	ENSG00000203987	AL772363.1	9:137867924-137892570
EccDNA00001858	MT	0	16569	Mt_tRNA	ENSG00000210049	MT-TF	MT:576-647
EccDNA00001858	MT	0	16569	Mt_tRNA	ENSG00000210077	MT-TV	MT:1601-1670
EccDNA00001858	MT	0	16569	Mt_tRNA	ENSG00000209082	MT-TL1	MT:3229-3304
EccDNA00001858	MT	0	16569	Mt_tRNA	ENSG00000210100	MT-TI	MT:4262-4331
EccDNA00001858	MT	0	16569	Mt_tRNA	ENSG00000210107	MT-TQ	MT:4328-4400
EccDNA00001858	MT	0	16569	Mt_tRNA	ENSG00000210112	MT-TM	MT:4401-4469
EccDNA00001858	MT	0	16569	Mt_tRNA	ENSG00000210117	MT-TW	MT:5511-5579
EccDNA00001858	MT	0	16569	Mt_tRNA	ENSG00000210127	MT-TA	MT:5586-5655
EccDNA00001858	MT	0	16569	Mt_tRNA	ENSG00000210135	MT-TN	MT:5656-5729
EccDNA00001858	MT	0	16569	Mt_tRNA	ENSG00000210140	MT-TC	MT:5760-5826
EccDNA00001858	MT	0	16569	Mt_tRNA	ENSG00000210144	MT-TY	MT:5825-5891
EccDNA00001858	MT	0	16569	Mt_tRNA	ENSG00000210151	MT-TS1	MT:7445-7514
EccDNA00001858	MT	0	16569	Mt_tRNA	ENSG00000210154	MT-TD	MT:7517-7585
EccDNA00001858	MT	0	16569	Mt_tRNA	ENSG00000210156	MT-TK	MT:8294-8364
EccDNA00001858	MT	0	16569	Mt_tRNA	ENSG00000210164	MT-TG	MT:9990-10058
EccDNA00001858	MT	0	16569	Mt_tRNA	ENSG00000210174	MT-TR	MT:10404-10469
EccDNA00001858	MT	0	16569	Mt_tRNA	ENSG00000210176	MT-TH	MT:12137-12206
EccDNA00001858	MT	0	16569	Mt_tRNA	ENSG00000210184	MT-TS2	MT:12206-12265
EccDNA00001858	MT	0	16569	Mt_tRNA	ENSG00000210191	MT-TL2	MT:12265-12336
EccDNA00001858	MT	0	16569	Mt_tRNA	ENSG00000210194	MT-TE	MT:14673-14742
EccDNA00001858	MT	0	16569	Mt_tRNA	ENSG00000210195	MT-TT	MT:15887-15953
EccDNA00001858	MT	0	16569	Mt_tRNA	ENSG00000210196	MT-TP	MT:15955-16023
EccDNA00001896	X	9273851	9274135	lncRNA	ENSG00000228543	AC003684.1	X:9249919-9275206
EccDNA00001936	X	142058849	142058952	lncRNA	ENSG00000288098	AL031073.2	X:141934495-142740581
EccDNA00001937	X	142058882	142058925	lncRNA	ENSG00000288098	AL031073.2	X:141934495-142740581
EccDNA00001980	Y	20552059	20552288	lncRNA	ENSG00000229236	TTTY10	Y:20464915-20575519
