# Supplementary material for: Identification and Characterization of Extrachromosomal Circular DNA in Human Placentas With Fetal Growth Restriction
Source: Front Immunol. 2021 Dec 21;12:780779. doi: 10.3389/fimmu.2021.780779 (PMC8724250; doi:10.3389/fimmu.2021.780779)
Supplement: Supplementary file 2 [file DataSheet_1.zip › Supplementary data11b- ecDNA.nocoding RNAs.xls]

ID	Chr	Start	End	gene_type	gene_id	gene_name	gene_region
EcDNA00000001	1	91095667	93048921	lncRNA	ENSG00000273487	AC104836.1	1:92189236-92190707
EcDNA00000001	1	91095667	93048921	snoRNA	ENSG00000206680	SNORD21	1:92837288-92837383
EcDNA00000001	1	91095667	93048921	snoRNA	ENSG00000207523	SNORA66	1:92840718-92840851
EcDNA00000001	1	91095667	93048921	snoRNA	ENSG00000207022	AL162740.1	1:92846058-92846182
EcDNA00000001	1	91095667	93048921	lncRNA	ENSG00000287797	AC093577.1	1:92978264-92987367
EcDNA00000002	1	143502142	144327672	lncRNA	ENSG00000263590	LINC02591	1:143790009-143797108
EcDNA00000002	1	143502142	144327672	lncRNA	ENSG00000232721	AC239800.2	1:143736065-143739506
EcDNA00000002	1	143502142	144327672	lncRNA	ENSG00000232527	LINC02802	1:144227028-144250326
EcDNA00000002	1	143502142	144327672	lncRNA	ENSG00000230186	AC246680.1	1:143905486-143934776
EcDNA00000003	1	180540144	181074253	lncRNA	ENSG00000225857	LINC02816	1:180906650-180909166
EcDNA00000003	1	180540144	181074253	lncRNA	ENSG00000232586	KIAA1614-AS1	1:180949698-180954887
EcDNA00000003	1	180540144	181074253	lncRNA	ENSG00000236719	OVAAL	1:180547435-180566520
EcDNA00000003	1	180540144	181074253	lncRNA	ENSG00000243155	AL162431.1	1:180944041-180976482
EcDNA00000004	10	8154436	8422254	lncRNA	ENSG00000232170	LINC00708	10:8259330-8268342
EcDNA00000004	10	8154436	8422254	lncRNA	ENSG00000226861	AL390835.1	10:8298896-8301667
EcDNA00000004	10	8154436	8422254	lncRNA	ENSG00000226990	AC025946.1	10:8400859-8461863
EcDNA00000006	10	62267596	65472354	lncRNA	ENSG00000224301	AL590502.1	10:63123928-63125587
EcDNA00000006	10	62267596	65472354	miRNA	ENSG00000221063	MIR1296	10:63372956-63373048
EcDNA00000006	10	62267596	65472354	lncRNA	ENSG00000272767	JMJD1C-AS1	10:63465228-63466563
EcDNA00000006	10	62267596	65472354	lncRNA	ENSG00000226426	AC012558.1	10:64036344-64037280
EcDNA00000006	10	62267596	65472354	lncRNA	ENSG00000234756	LINC02621	10:62289520-62304033
EcDNA00000006	10	62267596	65472354	lncRNA	ENSG00000288011	AC024597.1	10:62339552-62375166
EcDNA00000006	10	62267596	65472354	lncRNA	ENSG00000286373	AC022387.2	10:63630671-63655769
EcDNA00000006	10	62267596	65472354	lncRNA	ENSG00000282906	AL513321.2	10:65123666-65141185
EcDNA00000006	10	62267596	65472354	lncRNA	ENSG00000285837	AC024598.1	10:62374191-62672011
EcDNA00000006	10	62267596	65472354	lncRNA	ENSG00000238280	AC067751.1	10:62682651-62805887
EcDNA00000006	10	62267596	65472354	lncRNA	ENSG00000235356	AL592466.1	10:65271318-65315080
EcDNA00000006	10	62267596	65472354	lncRNA	ENSG00000228566	AC013287.1	10:63664663-64693446
EcDNA00000006	10	62267596	65472354	lncRNA	ENSG00000224714	LINC02671	10:64901135-65017639
EcDNA00000007	10	86064129	94369213	miRNA	ENSG00000199104	MIR346	10:86264693-86264788
EcDNA00000007	10	86064129	94369213	lncRNA	ENSG00000287475	AL844892.2	10:86395186-86400943
EcDNA00000007	10	86064129	94369213	lncRNA	ENSG00000286359	AL844892.1	10:86402118-86403201
EcDNA00000007	10	86064129	94369213	lncRNA	ENSG00000273413	AL136982.7	10:86970236-86970826
EcDNA00000007	10	86064129	94369213	lncRNA	ENSG00000237280	AL136982.3	10:87113953-87115523
EcDNA00000007	10	86064129	94369213	lncRNA	ENSG00000287077	AL157893.2	10:87203716-87206615
EcDNA00000007	10	86064129	94369213	lncRNA	ENSG00000286445	AL355334.2	10:87500336-87504837
EcDNA00000007	10	86064129	94369213	miRNA	ENSG00000283672	MIR4678	10:87503880-87503954
EcDNA00000007	10	86064129	94369213	lncRNA	ENSG00000224745	AC063965.2	10:87878691-87880427
EcDNA00000007	10	86064129	94369213	snoRNA	ENSG00000200891	AC063965.1	10:87994617-87994695
EcDNA00000007	10	86064129	94369213	lncRNA	ENSG00000180139	ACTA2-AS1	10:88932389-88940820
EcDNA00000007	10	86064129	94369213	lncRNA	ENSG00000286116	AL157394.3	10:88990044-88994249
EcDNA00000007	10	86064129	94369213	lncRNA	ENSG00000261438	AL157394.1	10:89015835-89017059
EcDNA00000007	10	86064129	94369213	miRNA	ENSG00000265375	MIR4679-2	10:89063334-89063411
EcDNA00000007	10	86064129	94369213	miRNA	ENSG00000283664	MIR4679-1	10:89063335-89063410
EcDNA00000007	10	86064129	94369213	lncRNA	ENSG00000232110	AL353751.1	10:89283764-89292125
EcDNA00000007	10	86064129	94369213	miRNA	ENSG00000198997	MIR107	10:89592746-89592827
EcDNA00000007	10	86064129	94369213	lncRNA	ENSG00000232936	AL157400.2	10:89645271-89652144
EcDNA00000007	10	86064129	94369213	lncRNA	ENSG00000225836	AL157400.1	10:89646288-89650822
EcDNA00000007	10	86064129	94369213	lncRNA	ENSG00000240996	AL157400.4	10:89694294-89697928
EcDNA00000007	10	86064129	94369213	lncRNA	ENSG00000238291	AL391704.2	10:90462716-90467952
EcDNA00000007	10	86064129	94369213	lncRNA	ENSG00000283053	AL390862.1	10:90622142-90623611
EcDNA00000007	10	86064129	94369213	lncRNA	ENSG00000273124	AL365434.2	10:90997479-90997713
EcDNA00000007	10	86064129	94369213	lncRNA	ENSG00000272817	AL359198.1	10:91908130-91909348
EcDNA00000007	10	86064129	94369213	snoRNA	ENSG00000252993	AL365398.1	10:92076241-92076365
EcDNA00000007	10	86064129	94369213	lncRNA	ENSG00000286795	AL161652.1	10:92423385-92427620
EcDNA00000007	10	86064129	94369213	lncRNA	ENSG00000226425	AL358613.1	10:93059662-93060426
EcDNA00000007	10	86064129	94369213	lncRNA	ENSG00000285846	AL358613.3	10:93063645-93077424
EcDNA00000007	10	86064129	94369213	lncRNA	ENSG00000279607	AL358613.2	10:93071971-93073466
EcDNA00000007	10	86064129	94369213	lncRNA	ENSG00000228553	AL389885.1	10:94225159-94227288
EcDNA00000007	10	86064129	94369213	lncRNA	ENSG00000268894	PLCE1-AS1	10:94278680-94287478
EcDNA00000007	10	86064129	94369213	lncRNA	ENSG00000273450	AL139124.1	10:94314906-94315327
EcDNA00000007	10	86064129	94369213	lncRNA	ENSG00000227896	AL731569.1	10:86521944-86525101
EcDNA00000007	10	86064129	94369213	lncRNA	ENSG00000272631	AC067750.1	10:86749753-86756298
EcDNA00000007	10	86064129	94369213	lncRNA	ENSG00000272734	ADIRF-AS1	10:86965344-86971311
EcDNA00000007	10	86064129	94369213	lncRNA	ENSG00000271880	AGAP11	10:86970740-87010126
EcDNA00000007	10	86064129	94369213	lncRNA	ENSG00000151303	AL136982.1	10:86992405-87010203
EcDNA00000007	10	86064129	94369213	lncRNA	ENSG00000272508	AL136982.6	10:86993431-87024732
EcDNA00000007	10	86064129	94369213	lncRNA	ENSG00000229969	AL136982.2	10:87009784-87015782
EcDNA00000007	10	86064129	94369213	lncRNA	ENSG00000224914	LINC00863	10:87341684-87357882
EcDNA00000007	10	86064129	94369213	lncRNA	ENSG00000223761	AL138767.2	10:87591606-87606024
EcDNA00000007	10	86064129	94369213	lncRNA	ENSG00000225913	AL138767.3	10:87607984-87659279
EcDNA00000007	10	86064129	94369213	lncRNA	ENSG00000196566	AL138767.1	10:87610162-87660003
EcDNA00000007	10	86064129	94369213	lncRNA	ENSG00000234452	SLC16A12-AS1	10:89456063-89468140
EcDNA00000007	10	86064129	94369213	lncRNA	ENSG00000235100	AL157400.3	10:89667180-89701274
EcDNA00000007	10	86064129	94369213	lncRNA	ENSG00000232229	LINC00865	10:89829482-89840861
EcDNA00000007	10	86064129	94369213	lncRNA	ENSG00000226159	LINC01375	10:89915488-89957373
EcDNA00000007	10	86064129	94369213	lncRNA	ENSG00000287150	AL139340.1	10:90059060-90099083
EcDNA00000007	10	86064129	94369213	lncRNA	ENSG00000224750	AL391704.1	10:90454169-90502968
EcDNA00000007	10	86064129	94369213	lncRNA	ENSG00000225519	AL365434.1	10:90994619-91006390
EcDNA00000007	10	86064129	94369213	lncRNA	ENSG00000224851	LINC00502	10:91033156-91062164
EcDNA00000007	10	86064129	94369213	lncRNA	ENSG00000286981	AL731553.1	10:91153668-91161315
EcDNA00000007	10	86064129	94369213	lncRNA	ENSG00000228701	TNKS2-AS1	10:91782834-91798304
EcDNA00000007	10	86064129	94369213	lncRNA	ENSG00000280660	AL157396.1	10:93762452-93771991
EcDNA00000007	10	86064129	94369213	lncRNA	ENSG00000280485	AL358154.1	10:93772680-93788605
EcDNA00000007	10	86064129	94369213	lncRNA	ENSG00000232913	PLCE1-AS2	10:94081949-94108814
EcDNA00000007	10	86064129	94369213	lncRNA	ENSG00000223482	NUTM2A-AS1	10:87201646-87342612
EcDNA00000007	10	86064129	94369213	lncRNA	ENSG00000228055	FAM245A	10:87396560-87435035
EcDNA00000007	10	86064129	94369213	lncRNA	ENSG00000236373	LINC02653	10:90402520-90628852
EcDNA00000007	10	86064129	94369213	lncRNA	ENSG00000231575	AL139118.1	10:94109115-94121107
EcDNA00000007	10	86064129	94369213	lncRNA	ENSG00000280560	LINC01374	10:89853594-90225443
EcDNA00000008	11	48963833	49886978	lncRNA	ENSG00000288177	AP006587.6	11:49852095-49884421
EcDNA00000011	11	101255567	107601612	miRNA	ENSG00000263885	MIR3920	11:101519819-101519905
EcDNA00000011	11	101255567	107601612	lncRNA	ENSG00000260008	AP001527.1	11:102107885-102109842
EcDNA00000011	11	101255567	107601612	lncRNA	ENSG00000277459	AP001527.2	11:102109826-102110457
EcDNA00000011	11	101255567	107601612	lncRNA	ENSG00000254422	AP000942.2	11:102229850-102230922
EcDNA00000011	11	101255567	107601612	lncRNA	ENSG00000255337	AP001830.1	11:102452918-102462008
EcDNA00000011	11	101255567	107601612	lncRNA	ENSG00000281655	AP000851.2	11:102681309-102683913
EcDNA00000011	11	101255567	107601612	miRNA	ENSG00000264200	MIR4693	11:103849905-103849980
EcDNA00000011	11	101255567	107601612	lncRNA	ENSG00000255548	AP003043.1	11:103945547-103946546
EcDNA00000011	11	101255567	107601612	miRNA	ENSG00000280773	AP003304.1	11:104252590-104252651
EcDNA00000011	11	101255567	107601612	lncRNA	ENSG00000285813	AP000813.1	11:105995184-105999213
EcDNA00000011	11	101255567	107601612	lncRNA	ENSG00000287802	AP003173.1	11:106465984-106469296
EcDNA00000011	11	101255567	107601612	lncRNA	ENSG00000256916	AP000851.1	11:102606915-102628070
EcDNA00000011	11	101255567	107601612	lncRNA	ENSG00000260966	AP001486.2	11:103050686-103055799
EcDNA00000011	11	101255567	107601612	lncRNA	ENSG00000254433	AP001001.1	11:106085989-106101975
EcDNA00000011	11	101255567	107601612	lncRNA	ENSG00000254580	LINC02719	11:106112458-106132116
EcDNA00000011	11	101255567	107601612	lncRNA	ENSG00000286345	AP002001.3	11:106241973-106260146
EcDNA00000011	11	101255567	107601612	lncRNA	ENSG00000261098	AP000766.1	11:107312131-107316271
EcDNA00000011	11	101255567	107601612	lncRNA	ENSG00000255482	AP001830.2	11:102467254-102498801
EcDNA00000011	11	101255567	107601612	lncRNA	ENSG00000285878	AP002961.1	11:103252216-103293705
EcDNA00000011	11	101255567	107601612	lncRNA	ENSG00000256422	LINC02552	11:104445867-104609498
EcDNA00000011	11	101255567	107601612	lncRNA	ENSG00000254987	AP002989.1	11:103675993-103895271
EcDNA00000012	11	103098255	104266055	miRNA	ENSG00000264200	MIR4693	11:103849905-103849980
EcDNA00000012	11	103098255	104266055	lncRNA	ENSG00000255548	AP003043.1	11:103945547-103946546
EcDNA00000012	11	103098255	104266055	miRNA	ENSG00000280773	AP003304.1	11:104252590-104252651
EcDNA00000012	11	103098255	104266055	lncRNA	ENSG00000285878	AP002961.1	11:103252216-103293705
EcDNA00000012	11	103098255	104266055	lncRNA	ENSG00000254987	AP002989.1	11:103675993-103895271
EcDNA00000013	12	34031908	38346118	lncRNA	ENSG00000245482	AC046130.1	12:34022280-34046417
EcDNA00000013	12	34031908	38346118	lncRNA	ENSG00000256538	AC046130.2	12:34037231-34058745
EcDNA00000013	12	34031908	38346118	lncRNA	ENSG00000255628	AC140847.1	12:34149838-34162238
EcDNA00000013	12	34031908	38346118	lncRNA	ENSG00000287442	AC079460.2	12:38155475-38167631
EcDNA00000013	12	34031908	38346118	lncRNA	ENSG00000255652	AC140847.2	12:34190470-34219246
EcDNA00000023	14	54855804	58838636	miRNA	ENSG00000265432	MIR4308	14:54878112-54878193
EcDNA00000023	14	54855804	58838636	lncRNA	ENSG00000277763	AL138995.1	14:56117315-56117990
EcDNA00000023	14	54855804	58838636	lncRNA	ENSG00000259483	AL355073.1	14:56303489-56310761
EcDNA00000023	14	54855804	58838636	lncRNA	ENSG00000275569	AL355073.2	14:56305837-56306394
EcDNA00000023	14	54855804	58838636	lncRNA	ENSG00000258703	AL161757.3	14:56759378-56765757
EcDNA00000023	14	54855804	58838636	lncRNA	ENSG00000259008	AL355834.1	14:57355445-57359410
EcDNA00000023	14	54855804	58838636	lncRNA	ENSG00000259969	AL049838.1	14:57993544-57994525
EcDNA00000023	14	54855804	58838636	lncRNA	ENSG00000258682	AL132989.1	14:58264661-58269681
EcDNA00000023	14	54855804	58838636	lncRNA	ENSG00000279636	AL132989.2	14:58288032-58289158
EcDNA00000023	14	54855804	58838636	lncRNA	ENSG00000258050	AL139316.1	14:55196726-55199013
EcDNA00000023	14	54855804	58838636	lncRNA	ENSG00000258413	AL158801.2	14:55262221-55272075
EcDNA00000023	14	54855804	58838636	lncRNA	ENSG00000258455	AL158801.3	14:55325833-55339501
EcDNA00000023	14	54855804	58838636	lncRNA	ENSG00000258784	AL355773.1	14:55748207-55773203
EcDNA00000023	14	54855804	58838636	lncRNA	ENSG00000258791	LINC00520	14:55781131-55796731
EcDNA00000023	14	54855804	58838636	lncRNA	ENSG00000259868	AL163952.1	14:55896442-55962970
EcDNA00000023	14	54855804	58838636	lncRNA	ENSG00000258803	AL355103.1	14:56514330-56551309
EcDNA00000023	14	54855804	58838636	lncRNA	ENSG00000258428	AL161757.2	14:56633243-56648658
EcDNA00000023	14	54855804	58838636	lncRNA	ENSG00000259133	AL161757.5	14:56648964-56730535
EcDNA00000023	14	54855804	58838636	lncRNA	ENSG00000258592	AL391152.1	14:57066259-57112660
EcDNA00000023	14	54855804	58838636	lncRNA	ENSG00000286355	AL355834.2	14:57335202-57344724
EcDNA00000023	14	54855804	58838636	lncRNA	ENSG00000259039	AL161804.1	14:57578408-57600404
EcDNA00000023	14	54855804	58838636	lncRNA	ENSG00000257621	PSMA3-AS1	14:58265364-58298134
EcDNA00000023	14	54855804	58838636	lncRNA	ENSG00000258658	AL139021.2	14:58370022-58395641
EcDNA00000023	14	54855804	58838636	lncRNA	ENSG00000258378	AL139021.1	14:58398556-58427125
EcDNA00000023	14	54855804	58838636	lncRNA	ENSG00000259719	LINC02284	14:56310879-56427032
EcDNA00000023	14	54855804	58838636	lncRNA	ENSG00000248550	OTX2-AS1	14:56813182-57152177
EcDNA00000023	14	54855804	58838636	lncRNA	ENSG00000258776	AL161757.4	14:56817569-56893710
EcDNA00000023	14	54855804	58838636	lncRNA	ENSG00000286257	AL137100.3	14:56951007-57060715
EcDNA00000023	14	54855804	58838636	lncRNA	ENSG00000186615	KTN1-AS1	14:55496785-55580888
EcDNA00000023	14	54855804	58838636	lncRNA	ENSG00000258583	LINC01500	14:58646630-59184247
EcDNA00000024	14	105588347	105708700	miRNA	ENSG00000274172	MIR8071-1	14:105621115-105621180
EcDNA00000024	14	105588347	105708700	miRNA	ENSG00000277030	MIR8071-2	14:105640167-105640232
EcDNA00000024	14	105588347	105708700	lncRNA	ENSG00000253364	COPDA1	14:105647923-105649057
EcDNA00000025	14	105616348	105760980	miRNA	ENSG00000274172	MIR8071-1	14:105621115-105621180
EcDNA00000025	14	105616348	105760980	miRNA	ENSG00000277030	MIR8071-2	14:105640167-105640232
EcDNA00000025	14	105616348	105760980	lncRNA	ENSG00000253364	COPDA1	14:105647923-105649057
EcDNA00000026	14	105637314	105762257	miRNA	ENSG00000277030	MIR8071-2	14:105640167-105640232
EcDNA00000026	14	105637314	105762257	lncRNA	ENSG00000253364	COPDA1	14:105647923-105649057
EcDNA00000030	15	95301970	96435573	lncRNA	ENSG00000273771	AC024337.2	15:96080712-96084584
EcDNA00000030	15	95301970	96435573	lncRNA	ENSG00000277135	AC012409.3	15:96139471-96140452
EcDNA00000030	15	95301970	96435573	lncRNA	ENSG00000278146	AC012409.4	15:96230896-96231145
EcDNA00000030	15	95301970	96435573	lncRNA	ENSG00000259763	LINC02157	15:96235784-96237010
EcDNA00000030	15	95301970	96435573	miRNA	ENSG00000283888	MIR1469	15:96333260-96333307
EcDNA00000030	15	95301970	96435573	lncRNA	ENSG00000275322	AC103746.1	15:96342952-96345651
EcDNA00000030	15	95301970	96435573	lncRNA	ENSG00000258489	AC027013.1	15:95463586-95493843
EcDNA00000030	15	95301970	96435573	lncRNA	ENSG00000259702	AC024337.1	15:96045340-96064357
EcDNA00000030	15	95301970	96435573	lncRNA	ENSG00000259359	AC012409.1	15:96171574-96174339
EcDNA00000030	15	95301970	96435573	lncRNA	ENSG00000259275	AC087477.2	15:96354236-96405235
EcDNA00000030	15	95301970	96435573	lncRNA	ENSG00000259542	AC087477.5	15:96393145-96405189
EcDNA00000030	15	95301970	96435573	lncRNA	ENSG00000248441	LINC01197	15:95186633-95327129
EcDNA00000030	15	95301970	96435573	lncRNA	ENSG00000275016	AC015574.1	15:95638315-95826499
EcDNA00000030	15	95301970	96435573	lncRNA	ENSG00000275443	AC012409.2	15:95990581-96300990
EcDNA00000030	15	95301970	96435573	lncRNA	ENSG00000247809	NR2F2-AS1	15:96110039-96327361
EcDNA00000030	15	95301970	96435573	lncRNA	ENSG00000259134	LINC00924	15:95326527-95507865
EcDNA00000031	16	14178361	20916719	lncRNA	ENSG00000262529	AC130650.1	16:14191819-14200277
EcDNA00000031	16	14178361	20916719	miRNA	ENSG00000207639	MIR193B	16:14303966-14304049
EcDNA00000031	16	14178361	20916719	miRNA	ENSG00000199130	MIR365A	16:14309284-14309371
EcDNA00000031	16	14178361	20916719	lncRNA	ENSG00000257264	AC136443.3	16:14901498-14902174
EcDNA00000031	16	14178361	20916719	miRNA	ENSG00000284305	MIR3179-1	16:14901507-14901591
EcDNA00000031	16	14178361	20916719	miRNA	ENSG00000263918	MIR3670-1	16:14907716-14907781
EcDNA00000031	16	14178361	20916719	lncRNA	ENSG00000258354	AC138932.2	16:14909886-14911345
EcDNA00000031	16	14178361	20916719	miRNA	ENSG00000265537	MIR3180-1	16:14911219-14911313
EcDNA00000031	16	14178361	20916719	miRNA	ENSG00000275259	MIR6511A1	16:14925936-14926003
EcDNA00000031	16	14178361	20916719	miRNA	ENSG00000278265	MIR6770-1	16:14930819-14930879
EcDNA00000031	16	14178361	20916719	miRNA	ENSG00000238728	MIR1972-1	16:15010320-15010397
EcDNA00000031	16	14178361	20916719	lncRNA	ENSG00000275910	AC138932.5	16:15015827-15016390
EcDNA00000031	16	14178361	20916719	miRNA	ENSG00000283346	MIR6511B2	16:15134074-15134145
EcDNA00000031	16	14178361	20916719	miRNA	ENSG00000264115	MIR3180-4	16:15154849-15155002
EcDNA00000031	16	14178361	20916719	lncRNA	ENSG00000257769	AC026401.1	16:15608473-15610563
EcDNA00000031	16	14178361	20916719	miRNA	ENSG00000284184	MIR6506	16:15611029-15611095
EcDNA00000031	16	14178361	20916719	miRNA	ENSG00000283736	MIR484	16:15643293-15643372
EcDNA00000031	16	14178361	20916719	lncRNA	ENSG00000262380	AC026401.2	16:15683289-15684570
EcDNA00000031	16	14178361	20916719	lncRNA	ENSG00000280206	AC026401.3	16:15701236-15702118
EcDNA00000031	16	14178361	20916719	lncRNA	ENSG00000263065	AF001548.1	16:15741150-15741791
EcDNA00000031	16	14178361	20916719	lncRNA	ENSG00000262171	AC130651.1	16:15885028-15886158
EcDNA00000031	16	14178361	20916719	lncRNA	ENSG00000262332	AC136624.1	16:16223026-16224261
EcDNA00000031	16	14178361	20916719	lncRNA	ENSG00000262848	AC136624.2	16:16290134-16292242
EcDNA00000031	16	14178361	20916719	miRNA	ENSG00000257381	MIR3179-2	16:16300158-16300242
EcDNA00000031	16	14178361	20916719	miRNA	ENSG00000264722	MIR3670-2	16:16306369-16306434
EcDNA00000031	16	14178361	20916719	lncRNA	ENSG00000257366	AC138969.3	16:16308541-16310000
EcDNA00000031	16	14178361	20916719	miRNA	ENSG00000265373	MIR3180-2	16:16309878-16309966
EcDNA00000031	16	14178361	20916719	miRNA	ENSG00000278221	MIR6511A2	16:16324587-16324654
EcDNA00000031	16	14178361	20916719	miRNA	ENSG00000277698	MIR6770-2	16:16329304-16329364
EcDNA00000031	16	14178361	20916719	miRNA	ENSG00000276311	MIR6511A3	16:16368875-16368942
EcDNA00000031	16	14178361	20916719	lncRNA	ENSG00000286849	AC009152.6	16:17405677-17408073
EcDNA00000031	16	14178361	20916719	lncRNA	ENSG00000275927	AC009152.1	16:17445824-17446380
EcDNA00000031	16	14178361	20916719	lncRNA	ENSG00000285850	AC009152.3	16:17453469-17456236
EcDNA00000031	16	14178361	20916719	lncRNA	ENSG00000260945	AC109495.1	16:17540330-17540985
EcDNA00000031	16	14178361	20916719	miRNA	ENSG00000273613	MIR6511A4	16:18344012-18344079
EcDNA00000031	16	14178361	20916719	miRNA	ENSG00000275391	MIR6770-3	16:18379350-18379410
EcDNA00000031	16	14178361	20916719	lncRNA	ENSG00000257563	AC126755.3	16:18402145-18403604
EcDNA00000031	16	14178361	20916719	miRNA	ENSG00000266291	MIR3180-3	16:18402177-18402271
EcDNA00000031	16	14178361	20916719	miRNA	ENSG00000265776	MIR3670-3	16:18405697-18405762
EcDNA00000031	16	14178361	20916719	lncRNA	ENSG00000257527	AC126755.2	16:18411308-18411851
EcDNA00000031	16	14178361	20916719	miRNA	ENSG00000266454	MIR3179-3	16:18411893-18411977
EcDNA00000031	16	14178361	20916719	miRNA	ENSG00000274025	MIR3670-4	16:18488300-18488365
EcDNA00000031	16	14178361	20916719	miRNA	ENSG00000277014	MIR3179-4	16:18494492-18494576
EcDNA00000031	16	14178361	20916719	lncRNA	ENSG00000260550	AC136618.1	16:18570447-18571683
EcDNA00000031	16	14178361	20916719	lncRNA	ENSG00000260352	AC092287.1	16:18926862-18937043
EcDNA00000031	16	14178361	20916719	lncRNA	ENSG00000261465	AC099518.4	16:19062143-19067691
EcDNA00000031	16	14178361	20916719	lncRNA	ENSG00000261357	AC099518.2	16:19065990-19066694
EcDNA00000031	16	14178361	20916719	lncRNA	ENSG00000278389	AC099518.6	16:19111034-19111484
EcDNA00000031	16	14178361	20916719	lncRNA	ENSG00000286790	AC010494.1	16:19180747-19184060
EcDNA00000031	16	14178361	20916719	lncRNA	ENSG00000259871	AC130456.1	16:19315163-19316526
EcDNA00000031	16	14178361	20916719	lncRNA	ENSG00000285869	LINC02858	16:19334010-19337804
EcDNA00000031	16	14178361	20916719	lncRNA	ENSG00000260681	AC130456.4	16:19410728-19411662
EcDNA00000031	16	14178361	20916719	lncRNA	ENSG00000260934	AC130456.5	16:19501688-19502286
EcDNA00000031	16	14178361	20916719	lncRNA	ENSG00000276571	AC002550.2	16:19694034-19694428
EcDNA00000031	16	14178361	20916719	lncRNA	ENSG00000261195	AC027130.1	16:19761171-19766099
EcDNA00000031	16	14178361	20916719	lncRNA	ENSG00000263253	AC092132.1	16:20208924-20209525
EcDNA00000031	16	14178361	20916719	lncRNA	ENSG00000263237	AC106796.1	16:20385956-20391164
EcDNA00000031	16	14178361	20916719	lncRNA	ENSG00000262995	AC137056.1	16:20440265-20447000
EcDNA00000031	16	14178361	20916719	lncRNA	ENSG00000260201	AC141273.1	16:20580998-20586640
EcDNA00000031	16	14178361	20916719	lncRNA	ENSG00000262454	MIR193BHG	16:14301388-14331067
EcDNA00000031	16	14178361	20916719	lncRNA	ENSG00000260009	LINC02130	16:14363108-14370266
EcDNA00000031	16	14178361	20916719	lncRNA	ENSG00000261523	AC009167.1	16:14695566-14707055
EcDNA00000031	16	14178361	20916719	lncRNA	ENSG00000261695	AC136443.4	16:14734684-14746177
EcDNA00000031	16	14178361	20916719	lncRNA	ENSG00000270580	AC139256.2	16:15104722-15131601
EcDNA00000031	16	14178361	20916719	lncRNA	ENSG00000257391	AC126763.1	16:15154902-15157020
EcDNA00000031	16	14178361	20916719	lncRNA	ENSG00000287905	AC136431.2	16:16612377-16633991
EcDNA00000031	16	14178361	20916719	lncRNA	ENSG00000261448	AC109446.3	16:17134503-17138736
EcDNA00000031	16	14178361	20916719	lncRNA	ENSG00000285628	AC126755.6	16:18318007-18344283
EcDNA00000031	16	14178361	20916719	lncRNA	ENSG00000260017	AC138811.1	16:18803082-18812181
EcDNA00000031	16	14178361	20916719	lncRNA	ENSG00000260430	AC099518.1	16:19086830-19098332
EcDNA00000031	16	14178361	20916719	lncRNA	ENSG00000261759	AC099518.5	16:19119975-19121629
EcDNA00000031	16	14178361	20916719	lncRNA	ENSG00000260592	AC130456.3	16:19476915-19487899
EcDNA00000031	16	14178361	20916719	lncRNA	ENSG00000261312	AC002550.1	16:19706350-19715383
EcDNA00000031	16	14178361	20916719	lncRNA	ENSG00000260510	AC004381.1	16:20743662-20766620
EcDNA00000031	16	14178361	20916719	lncRNA	ENSG00000263257	AC040173.1	16:14407667-14418908
EcDNA00000031	16	14178361	20916719	lncRNA	ENSG00000260126	AC136431.1	16:16499532-16664135
EcDNA00000031	16	14178361	20916719	lncRNA	ENSG00000259929	AC010601.1	16:17933188-18151595
EcDNA00000031	16	14178361	20916719	lncRNA	ENSG00000260242	AC091489.1	16:18002805-18173063
EcDNA00000031	16	14178361	20916719	lncRNA	ENSG00000261427	AC099518.3	16:19114001-19173578
EcDNA00000031	16	14178361	20916719	lncRNA	ENSG00000259925	AC130456.2	16:19343646-19401693
EcDNA00000031	16	14178361	20916719	lncRNA	ENSG00000263335	AF001548.2	16:15726673-15732993
EcDNA00000031	16	14178361	20916719	lncRNA	ENSG00000261555	AC025277.1	16:17825251-17826906
EcDNA00000034	16	69971788	70194682	miRNA	ENSG00000239118	MIR1972-2	16:70030345-70030422
EcDNA00000034	16	69971788	70194682	lncRNA	ENSG00000247228	AC009060.1	16:70138336-70173483
EcDNA00000034	16	69971788	70194682	lncRNA	ENSG00000196696	AC009022.1	16:69976296-70065948
EcDNA00000035	16	75328845	78495159	lncRNA	ENSG00000261783	AC009054.2	16:75379817-75381260
EcDNA00000035	16	75328845	78495159	snoRNA	ENSG00000252122	AC009163.2	16:75409331-75409466
EcDNA00000035	16	75328845	78495159	lncRNA	ENSG00000274220	AC009163.7	16:75433835-75436392
EcDNA00000035	16	75328845	78495159	lncRNA	ENSG00000261476	AC009163.4	16:75458251-75460017
EcDNA00000035	16	75328845	78495159	lncRNA	ENSG00000273971	AC009163.6	16:75497947-75498289
EcDNA00000035	16	75328845	78495159	lncRNA	ENSG00000276408	AC025287.2	16:75556391-75557059
EcDNA00000035	16	75328845	78495159	lncRNA	ENSG00000276523	AC025287.3	16:75572184-75572685
EcDNA00000035	16	75328845	78495159	snoRNA	ENSG00000252022	SNORD33	16:76469507-76469595
EcDNA00000035	16	75328845	78495159	lncRNA	ENSG00000273659	AC108125.1	16:76582555-76583098
EcDNA00000035	16	75328845	78495159	miRNA	ENSG00000266426	MIR4719	16:76868935-76869019
EcDNA00000035	16	75328845	78495159	lncRNA	ENSG00000260701	AC025284.1	16:77433381-77446798
EcDNA00000035	16	75328845	78495159	lncRNA	ENSG00000285538	AC092134.3	16:77752371-77756681
EcDNA00000035	16	75328845	78495159	lncRNA	ENSG00000276007	AC079414.3	16:78123242-78124332
EcDNA00000035	16	75328845	78495159	lncRNA	ENSG00000260969	WWOX-AS1	16:78234651-78241989
EcDNA00000035	16	75328845	78495159	lncRNA	ENSG00000287106	AC106743.1	16:78273496-78275607
EcDNA00000035	16	75328845	78495159	lncRNA	ENSG00000203472	AC009163.1	16:75475895-75495407
EcDNA00000035	16	75328845	78495159	lncRNA	ENSG00000259992	AC025287.1	16:75541398-75608445
EcDNA00000035	16	75328845	78495159	lncRNA	ENSG00000261313	AC105430.1	16:75838575-75860869
EcDNA00000035	16	75328845	78495159	lncRNA	ENSG00000260223	AC099511.1	16:76107282-76147806
EcDNA00000035	16	75328845	78495159	lncRNA	ENSG00000260983	AC010528.1	16:76228378-76262365
EcDNA00000035	16	75328845	78495159	lncRNA	ENSG00000286841	AC010528.2	16:76264775-76277303
EcDNA00000035	16	75328845	78495159	lncRNA	ENSG00000250514	LINC02125	16:76634997-76658478
EcDNA00000035	16	75328845	78495159	lncRNA	ENSG00000261063	AC009139.2	16:77201473-77249957
EcDNA00000035	16	75328845	78495159	lncRNA	ENSG00000260922	AC009139.1	16:77234876-77299950
EcDNA00000035	16	75328845	78495159	lncRNA	ENSG00000261707	AC092134.1	16:77741467-77743000
EcDNA00000035	16	75328845	78495159	lncRNA	ENSG00000261540	AC079414.1	16:78014682-78059454
EcDNA00000035	16	75328845	78495159	lncRNA	ENSG00000259995	AC106729.1	16:76736341-76928169
EcDNA00000035	16	75328845	78495159	lncRNA	ENSG00000261154	LINC02131	16:77590805-77610681
EcDNA00000036	16	78112786	84108980	lncRNA	ENSG00000276007	AC079414.3	16:78123242-78124332
EcDNA00000036	16	78112786	84108980	lncRNA	ENSG00000260969	WWOX-AS1	16:78234651-78241989
EcDNA00000036	16	78112786	84108980	lncRNA	ENSG00000287106	AC106743.1	16:78273496-78275607
EcDNA00000036	16	78112786	84108980	lncRNA	ENSG00000260733	AC046158.1	16:78495925-78506568
EcDNA00000036	16	78112786	84108980	lncRNA	ENSG00000261837	AC046158.2	16:78534373-78535648
EcDNA00000036	16	78112786	84108980	lncRNA	ENSG00000286894	AC009141.1	16:78793583-78796362
EcDNA00000036	16	78112786	84108980	lncRNA	ENSG00000260816	AC027279.1	16:78895360-78899644
EcDNA00000036	16	78112786	84108980	lncRNA	ENSG00000260694	AC009145.3	16:79077375-79078234
EcDNA00000036	16	78112786	84108980	lncRNA	ENSG00000260479	AC009145.1	16:79090049-79101754
EcDNA00000036	16	78112786	84108980	lncRNA	ENSG00000260511	AC009145.2	16:79105956-79110882
EcDNA00000036	16	78112786	84108980	lncRNA	ENSG00000277954	AC092376.2	16:79202623-79206739
EcDNA00000036	16	78112786	84108980	lncRNA	ENSG00000285918	AC092376.3	16:79208492-79211264
EcDNA00000036	16	78112786	84108980	lncRNA	ENSG00000277214	AC009159.2	16:79603571-79604177
EcDNA00000036	16	78112786	84108980	lncRNA	ENSG00000278058	AC009159.3	16:79605801-79606605
EcDNA00000036	16	78112786	84108980	lncRNA	ENSG00000275040	AC009159.1	16:79619468-79620110
EcDNA00000036	16	78112786	84108980	lncRNA	ENSG00000260237	AC092130.1	16:80040661-80045745
EcDNA00000036	16	78112786	84108980	lncRNA	ENSG00000261376	AC022166.2	16:80179128-80180682
EcDNA00000036	16	78112786	84108980	lncRNA	ENSG00000260183	AC108097.1	16:80547841-80552514
EcDNA00000036	16	78112786	84108980	lncRNA	ENSG00000260064	AC092332.1	16:80627550-80628379
EcDNA00000036	16	78112786	84108980	lncRNA	ENSG00000261061	AC092718.4	16:81030769-81031485
EcDNA00000036	16	78112786	84108980	lncRNA	ENSG00000261141	AC092718.5	16:81055300-81056426
EcDNA00000036	16	78112786	84108980	lncRNA	ENSG00000261838	AC092718.6	16:81069853-81076598
EcDNA00000036	16	78112786	84108980	lncRNA	ENSG00000245059	AC092718.1	16:81077318-81078861
EcDNA00000036	16	78112786	84108980	lncRNA	ENSG00000286759	AC092718.9	16:81151819-81153976
EcDNA00000036	16	78112786	84108980	lncRNA	ENSG00000260495	AC009148.1	16:81310730-81313423
EcDNA00000036	16	78112786	84108980	miRNA	ENSG00000284473	MIR4720	16:81385017-81385093
EcDNA00000036	16	78112786	84108980	lncRNA	ENSG00000272923	AC092139.1	16:81385462-81387560
EcDNA00000036	16	78112786	84108980	miRNA	ENSG00000277255	MIR7854	16:81533901-81533966
EcDNA00000036	16	78112786	84108980	miRNA	ENSG00000275109	MIR6504	16:81611347-81611408
EcDNA00000036	16	78112786	84108980	lncRNA	ENSG00000276519	AC092142.2	16:81987947-81989016
EcDNA00000036	16	78112786	84108980	lncRNA	ENSG00000261029	AC138304.1	16:82170295-82175803
EcDNA00000036	16	78112786	84108980	miRNA	ENSG00000277387	MIR8058	16:82688930-82689019
EcDNA00000036	16	78112786	84108980	miRNA	ENSG00000263785	MIR3182	16:83508345-83508408
EcDNA00000036	16	78112786	84108980	lncRNA	ENSG00000259914	AC009063.1	16:83725675-83726377
EcDNA00000036	16	78112786	84108980	lncRNA	ENSG00000260932	AC009119.2	16:83929795-83931223
EcDNA00000036	16	78112786	84108980	lncRNA	ENSG00000285792	AC040169.4	16:84040789-84045333
EcDNA00000036	16	78112786	84108980	lncRNA	ENSG00000274677	AC040169.3	16:84085978-84086590
EcDNA00000036	16	78112786	84108980	lncRNA	ENSG00000261537	AC027279.2	16:78994344-79004730
EcDNA00000036	16	78112786	84108980	lncRNA	ENSG00000261722	AC092376.1	16:79212710-79229453
EcDNA00000036	16	78112786	84108980	lncRNA	ENSG00000261472	AC084064.1	16:79505602-79516293
EcDNA00000036	16	78112786	84108980	lncRNA	ENSG00000261390	MAFTRR	16:79715219-79770651
EcDNA00000036	16	78112786	84108980	lncRNA	ENSG00000260737	LINC01227	16:80553255-80572808
EcDNA00000036	16	78112786	84108980	lncRNA	ENSG00000260213	AC092718.2	16:81016791-81035759
EcDNA00000036	16	78112786	84108980	lncRNA	ENSG00000261218	AC099524.1	16:81738247-81767868
EcDNA00000036	16	78112786	84108980	lncRNA	ENSG00000260862	AC099506.1	16:82773318-82829638
EcDNA00000036	16	78112786	84108980	lncRNA	ENSG00000286528	AC099506.3	16:82816830-82832997
EcDNA00000036	16	78112786	84108980	lncRNA	ENSG00000261410	AC009142.1	16:83383006-83398170
EcDNA00000036	16	78112786	84108980	lncRNA	ENSG00000261103	AC009063.3	16:83687778-83717898
EcDNA00000036	16	78112786	84108980	lncRNA	ENSG00000260228	AC009119.1	16:83789966-83807834
EcDNA00000036	16	78112786	84108980	lncRNA	ENSG00000261082	LINC01228	16:79798049-79827150
EcDNA00000036	16	78112786	84108980	lncRNA	ENSG00000260706	AC022166.1	16:80065835-80167577
EcDNA00000036	16	78112786	84108980	lncRNA	ENSG00000259867	AC105411.1	16:80154978-80563354
EcDNA00000036	16	78112786	84108980	lncRNA	ENSG00000260896	ARLNC1	16:80826073-80892682
EcDNA00000036	16	78112786	84108980	lncRNA	ENSG00000261235	AC092142.1	16:82044335-82139631
EcDNA00000036	16	78112786	84108980	lncRNA	ENSG00000261285	AC009117.2	16:82491737-82575518
EcDNA00000036	16	78112786	84108980	lncRNA	ENSG00000260832	AC125793.1	16:82953229-82990298
EcDNA00000036	16	78112786	84108980	lncRNA	ENSG00000260788	AC009063.2	16:83720401-83772974
EcDNA00000036	16	78112786	84108980	lncRNA	ENSG00000260876	LINC01229	16:79676047-79809716
EcDNA00000036	16	78112786	84108980	lncRNA	ENSG00000260594	AC099313.1	16:80736359-80742305
EcDNA00000037	17	21842735	26875121	lncRNA	ENSG00000178130	FAM27E5	17:22298690-22299893
EcDNA00000037	17	21842735	26875121	lncRNA	ENSG00000261020	AC132825.3	17:22420021-22424731
EcDNA00000037	17	21842735	26875121	lncRNA	ENSG00000243655	AC132825.2	17:22524562-22525330
EcDNA00000037	17	21842735	26875121	lncRNA	ENSG00000263609	LINC02002	17:22233925-22266392
EcDNA00000037	17	21842735	26875121	lncRNA	ENSG00000264262	AC131274.1	17:22676694-22692618
EcDNA00000037	17	21842735	26875121	lncRNA	ENSG00000264956	AC138761.1	17:22266394-22288301
EcDNA00000037	17	21842735	26875121	lncRNA	ENSG00000276399	AC209154.1	17:22406018-22413744
EcDNA00000038	17	21852809	26876740	lncRNA	ENSG00000178130	FAM27E5	17:22298690-22299893
EcDNA00000038	17	21852809	26876740	lncRNA	ENSG00000261020	AC132825.3	17:22420021-22424731
EcDNA00000038	17	21852809	26876740	lncRNA	ENSG00000243655	AC132825.2	17:22524562-22525330
EcDNA00000038	17	21852809	26876740	lncRNA	ENSG00000263609	LINC02002	17:22233925-22266392
EcDNA00000038	17	21852809	26876740	lncRNA	ENSG00000264262	AC131274.1	17:22676694-22692618
EcDNA00000038	17	21852809	26876740	lncRNA	ENSG00000264956	AC138761.1	17:22266394-22288301
EcDNA00000038	17	21852809	26876740	lncRNA	ENSG00000276399	AC209154.1	17:22406018-22413744
EcDNA00000102	17	46210500	47098441	lncRNA	ENSG00000232300	FAM215B	17:46558829-46562795
EcDNA00000102	17	46210500	47098441	lncRNA	ENSG00000262031	LINC01974	17:46909741-46911512
EcDNA00000102	17	46210500	47098441	lncRNA	ENSG00000261886	AC005670.1	17:46916769-46923034
EcDNA00000102	17	46210500	47098441	miRNA	ENSG00000264999	MIR5089	17:46973016-46973100
EcDNA00000102	17	46210500	47098441	lncRNA	ENSG00000262879	AC005670.3	17:46983286-47100323
EcDNA00000103	17	67857626	68215272	lncRNA	ENSG00000266717	AC134407.1	17:67950884-67951746
EcDNA00000103	17	67857626	68215272	lncRNA	ENSG00000265055	AC145343.1	17:68096045-68101496
EcDNA00000103	17	67857626	68215272	lncRNA	ENSG00000278730	AC005332.6	17:68126665-68129586
EcDNA00000103	17	67857626	68215272	lncRNA	ENSG00000274561	AC005332.3	17:68131461-68131907
EcDNA00000103	17	67857626	68215272	lncRNA	ENSG00000277476	AC005332.5	17:68133200-68135935
EcDNA00000103	17	67857626	68215272	lncRNA	ENSG00000278740	AC005332.7	17:68188546-68189165
EcDNA00000103	17	67857626	68215272	lncRNA	ENSG00000267731	AC005332.2	17:68189883-68192802
EcDNA00000103	17	67857626	68215272	lncRNA	ENSG00000274712	AC005332.4	17:68205488-68207493
EcDNA00000106	18	67370844	67931450	lncRNA	ENSG00000260578	AC110597.1	18:67481790-67484966
EcDNA00000106	18	67370844	67931450	lncRNA	ENSG00000263424	AC110597.3	18:67506588-67514030
EcDNA00000106	18	67370844	67931450	lncRNA	ENSG00000265555	LINC01903	18:67808504-67814822
EcDNA00000106	18	67370844	67931450	lncRNA	ENSG00000265533	AC114689.3	18:67516545-67899619
EcDNA00000106	18	67370844	67931450	lncRNA	ENSG00000263594	AC022655.1	18:67672220-67767051
EcDNA00000108	19	23299147	27819283	lncRNA	ENSG00000267934	AC010300.1	19:23323967-23329101
EcDNA00000108	19	23299147	27819283	lncRNA	ENSG00000287399	AC011503.4	19:23897320-23899495
EcDNA00000108	19	23299147	27819283	lncRNA	ENSG00000269397	AC011503.2	19:23927787-23929287
EcDNA00000108	19	23299147	27819283	lncRNA	ENSG00000276030	AC073534.2	19:24146700-24147081
EcDNA00000108	19	23299147	27819283	lncRNA	ENSG00000261770	AC006504.1	19:27757183-27760849
EcDNA00000108	19	23299147	27819283	lncRNA	ENSG00000281468	AC006504.7	19:27802837-27803472
EcDNA00000108	19	23299147	27819283	lncRNA	ENSG00000269416	LINC01224	19:23399232-23416075
EcDNA00000108	19	23299147	27819283	lncRNA	ENSG00000269289	AC011503.1	19:23919080-23958035
EcDNA00000108	19	23299147	27819283	lncRNA	ENSG00000268362	AC092279.1	19:24033400-24077377
EcDNA00000108	19	23299147	27819283	lncRNA	ENSG00000267696	ERVK-28	19:27638482-27646483
EcDNA00000108	19	23299147	27819283	lncRNA	ENSG00000267924	AC139769.2	19:23817598-23874701
EcDNA00000108	19	23299147	27819283	lncRNA	ENSG00000261824	LINC00662	19:27681071-27794005
EcDNA00000108	19	23299147	27819283	lncRNA	ENSG00000267575	AC006504.5	19:27793430-27984984
EcDNA00000109	19	23322942	23468216	lncRNA	ENSG00000267934	AC010300.1	19:23323967-23329101
EcDNA00000109	19	23322942	23468216	lncRNA	ENSG00000269416	LINC01224	19:23399232-23416075
EcDNA00000110	19	35210142	38591544	lncRNA	ENSG00000271366	AC002128.2	19:35251439-35253639
EcDNA00000110	19	35210142	38591544	lncRNA	ENSG00000268947	AC002128.1	19:35262845-35264804
EcDNA00000110	19	35210142	38591544	lncRNA	ENSG00000269553	U62631.1	19:35330842-35331920
EcDNA00000110	19	35210142	38591544	miRNA	ENSG00000284034	MIR5196	19:35345512-35345627
EcDNA00000110	19	35210142	38591544	lncRNA	ENSG00000233214	AC002511.2	19:35424061-35424652
EcDNA00000110	19	35210142	38591544	lncRNA	ENSG00000232680	AC002511.1	19:35432956-35434642
EcDNA00000110	19	35210142	38591544	lncRNA	ENSG00000236144	TMEM147-AS1	19:35540737-35546029
EcDNA00000110	19	35210142	38591544	lncRNA	ENSG00000224910	LINC01766	19:35596580-35601596
EcDNA00000110	19	35210142	38591544	lncRNA	ENSG00000267626	AC002115.1	19:35608284-35612666
EcDNA00000110	19	35210142	38591544	lncRNA	ENSG00000267328	AC002398.2	19:35754565-35755490
EcDNA00000110	19	35210142	38591544	lncRNA	ENSG00000267049	AC002398.1	19:35769143-35771028
EcDNA00000110	19	35210142	38591544	lncRNA	ENSG00000267786	AF038458.3	19:35947114-35959192
EcDNA00000110	19	35210142	38591544	lncRNA	ENSG00000270760	AD001527.1	19:36144080-36148348
EcDNA00000110	19	35210142	38591544	lncRNA	ENSG00000266973	AC092296.1	19:36378027-36378832
EcDNA00000110	19	35210142	38591544	lncRNA	ENSG00000267363	AC092296.4	19:36379350-36380912
EcDNA00000110	19	35210142	38591544	lncRNA	ENSG00000267309	AC092295.2	19:36489648-36491040
EcDNA00000110	19	35210142	38591544	lncRNA	ENSG00000228629	AC092295.1	19:36528317-36535235
EcDNA00000110	19	35210142	38591544	lncRNA	ENSG00000276071	AC074138.1	19:36668101-36669404
EcDNA00000110	19	35210142	38591544	lncRNA	ENSG00000267260	AC020928.1	19:36773111-36777078
EcDNA00000110	19	35210142	38591544	lncRNA	ENSG00000267353	AC020928.2	19:36773711-36775908
EcDNA00000110	19	35210142	38591544	lncRNA	ENSG00000267672	AC010632.2	19:37091340-37092564
EcDNA00000110	19	35210142	38591544	lncRNA	ENSG00000267437	AC012309.2	19:37128678-37141640
EcDNA00000110	19	35210142	38591544	lncRNA	ENSG00000276846	AC016590.3	19:37314867-37315620
EcDNA00000110	19	35210142	38591544	lncRNA	ENSG00000267682	AC016590.2	19:37337235-37337743
EcDNA00000110	19	35210142	38591544	lncRNA	ENSG00000267115	AC022148.2	19:37503905-37504465
EcDNA00000110	19	35210142	38591544	lncRNA	ENSG00000180458	AC022148.1	19:37545469-37549171
EcDNA00000110	19	35210142	38591544	lncRNA	ENSG00000267152	AC093227.1	19:37728585-37730643
EcDNA00000110	19	35210142	38591544	lncRNA	ENSG00000287496	AC093227.3	19:37728595-37730733
EcDNA00000110	19	35210142	38591544	lncRNA	ENSG00000268051	AC008395.1	19:37963852-37964790
EcDNA00000110	19	35210142	38591544	lncRNA	ENSG00000269653	AC011479.3	19:38184375-38186265
EcDNA00000110	19	35210142	38591544	lncRNA	ENSG00000268499	AC011479.2	19:38199835-38200934
EcDNA00000110	19	35210142	38591544	lncRNA	ENSG00000286037	AC011479.4	19:38290116-38292423
EcDNA00000110	19	35210142	38591544	lncRNA	ENSG00000266963	AC005625.1	19:38361794-38362484
EcDNA00000110	19	35210142	38591544	lncRNA	ENSG00000267090	AC005789.1	19:38385521-38386759
EcDNA00000110	19	35210142	38591544	lncRNA	ENSG00000269445	AC067969.2	19:38526953-38528555
EcDNA00000110	19	35210142	38591544	lncRNA	ENSG00000268055	AC067969.1	19:38535516-38537128
EcDNA00000110	19	35210142	38591544	lncRNA	ENSG00000205786	LINC01531	19:35399510-35419385
EcDNA00000110	19	35210142	38591544	lncRNA	ENSG00000283907	AD000090.1	19:35557955-35581954
EcDNA00000110	19	35210142	38591544	lncRNA	ENSG00000226510	UPK1A-AS1	19:35667947-35673291
EcDNA00000110	19	35210142	38591544	lncRNA	ENSG00000267439	AD000671.3	19:35747056-35753415
EcDNA00000110	19	35210142	38591544	lncRNA	ENSG00000267388	AF038458.2	19:35960511-35964063
EcDNA00000110	19	35210142	38591544	lncRNA	ENSG00000248101	AC002116.1	19:36008637-36014235
EcDNA00000110	19	35210142	38591544	lncRNA	ENSG00000232677	LINC00665	19:36313066-36331770
EcDNA00000110	19	35210142	38591544	lncRNA	ENSG00000233527	ZNF529-AS1	19:36573069-36594708
EcDNA00000110	19	35210142	38591544	lncRNA	ENSG00000225975	LINC01534	19:36682635-36687449
EcDNA00000110	19	35210142	38591544	lncRNA	ENSG00000267345	AC010632.1	19:37075112-37078605
EcDNA00000110	19	35210142	38591544	lncRNA	ENSG00000267605	AC016590.1	19:37235506-37304395
EcDNA00000110	19	35210142	38591544	lncRNA	ENSG00000226686	LINC01535	19:37251884-37265535
EcDNA00000110	19	35210142	38591544	lncRNA	ENSG00000286449	AC016590.4	19:37304450-37309641
EcDNA00000110	19	35210142	38591544	lncRNA	ENSG00000266916	ZNF793-AS1	19:37497158-37507122
EcDNA00000110	19	35210142	38591544	lncRNA	ENSG00000267470	ZNF571-AS1	19:37548913-37587348
EcDNA00000110	19	35210142	38591544	lncRNA	ENSG00000268764	AC011465.1	19:38108499-38109533
EcDNA00000110	19	35210142	38591544	lncRNA	ENSG00000267698	AC002116.2	19:36014507-36045972
EcDNA00000110	19	35210142	38591544	lncRNA	ENSG00000267053	AC092296.2	19:36304563-36321274
EcDNA00000110	19	35210142	38591544	lncRNA	ENSG00000267254	ZNF790-AS1	19:36797501-36831596
EcDNA00000111	19	42879001	43185859	lncRNA	ENSG00000227606	AC005392.1	19:43153278-43160862
EcDNA00000111	19	42879001	43185859	lncRNA	ENSG00000282943	AC004784.1	19:42977462-43171515
EcDNA00000112	19	52683531	52978836	lncRNA	ENSG00000269646	AC010487.2	19:52923381-52924075
EcDNA00000112	19	52683531	52978836	lncRNA	ENSG00000269082	AC010328.3	19:52956040-52981654
EcDNA00000113	2	36604794	42313060	lncRNA	ENSG00000272054	AC007390.2	2:37208874-37212677
EcDNA00000113	2	36604794	42313060	lncRNA	ENSG00000232028	AC007391.1	2:37325339-37326797
EcDNA00000113	2	36604794	42313060	lncRNA	ENSG00000285925	AC007391.2	2:37339956-37343796
EcDNA00000113	2	36604794	42313060	lncRNA	ENSG00000236572	AC006369.2	2:37744332-37747046
EcDNA00000113	2	36604794	42313060	lncRNA	ENSG00000229160	AC009229.2	2:38132636-38138946
EcDNA00000113	2	36604794	42313060	lncRNA	ENSG00000273006	AC009229.3	2:38193347-38193629
EcDNA00000113	2	36604794	42313060	lncRNA	ENSG00000287313	AC016995.1	2:38408718-38412627
EcDNA00000113	2	36604794	42313060	lncRNA	ENSG00000235009	LINC01883	2:38431293-38433573
EcDNA00000113	2	36604794	42313060	lncRNA	ENSG00000235586	AC011247.1	2:38601597-38602178
EcDNA00000113	2	36604794	42313060	lncRNA	ENSG00000232518	AC074366.1	2:38668201-38671421
EcDNA00000113	2	36604794	42313060	lncRNA	ENSG00000269210	AC019171.1	2:38959286-38960342
EcDNA00000113	2	36604794	42313060	lncRNA	ENSG00000229692	SOS1-IT1	2:38992278-38993857
EcDNA00000113	2	36604794	42313060	snoRNA	ENSG00000252473	AC007684.1	2:39283656-39283791
EcDNA00000113	2	36604794	42313060	lncRNA	ENSG00000273035	AC007684.2	2:39323327-39323804
EcDNA00000113	2	36604794	42313060	lncRNA	ENSG00000287255	AC007877.1	2:40534805-40545781
EcDNA00000113	2	36604794	42313060	lncRNA	ENSG00000234362	LINC01914	2:41931598-41933909
EcDNA00000113	2	36604794	42313060	lncRNA	ENSG00000237803	LINC00211	2:37820497-37876274
EcDNA00000113	2	36604794	42313060	lncRNA	ENSG00000227292	AC009229.1	2:38203362-38239590
EcDNA00000113	2	36604794	42313060	lncRNA	ENSG00000231367	LINC02613	2:38406526-38515934
EcDNA00000113	2	36604794	42313060	lncRNA	ENSG00000225284	AC018693.1	2:38861719-38863133
EcDNA00000113	2	36604794	42313060	lncRNA	ENSG00000287145	AC009413.2	2:41716132-41731611
EcDNA00000113	2	36604794	42313060	lncRNA	ENSG00000214691	LINC01913	2:41860154-41894050
EcDNA00000113	2	36604794	42313060	lncRNA	ENSG00000226398	AC013480.1	2:42015624-42025302
EcDNA00000113	2	36604794	42313060	lncRNA	ENSG00000224875	AC083949.1	2:42143237-42170301
EcDNA00000113	2	36604794	42313060	lncRNA	ENSG00000287316	AC007391.3	2:37466780-37524807
EcDNA00000113	2	36604794	42313060	lncRNA	ENSG00000236213	AC006369.1	2:37562485-37646698
EcDNA00000113	2	36604794	42313060	lncRNA	ENSG00000235848	RMDN2-AS1	2:37949910-38067041
EcDNA00000113	2	36604794	42313060	lncRNA	ENSG00000232973	CYP1B1-AS1	2:38073446-38231651
EcDNA00000113	2	36604794	42313060	lncRNA	ENSG00000231312	MAP4K3-DT	2:39436529-39665343
EcDNA00000113	2	36604794	42313060	lncRNA	ENSG00000285898	AC007317.1	2:40591284-40679604
EcDNA00000113	2	36604794	42313060	lncRNA	ENSG00000287468	AC007317.2	2:40620666-40639632
EcDNA00000113	2	36604794	42313060	lncRNA	ENSG00000233128	LINC01794	2:40746480-40767452
EcDNA00000113	2	36604794	42313060	lncRNA	ENSG00000227028	SLC8A1-AS1	2:39786452-40255209
EcDNA00000114	2	61690301	64731264	lncRNA	ENSG00000286360	AC107081.4	2:61878939-61881353
EcDNA00000114	2	61690301	64731264	miRNA	ENSG00000266097	MIR5192	2:62205825-62205917
EcDNA00000114	2	61690301	64731264	lncRNA	ENSG00000228541	AC093159.1	2:62463126-62464070
EcDNA00000114	2	61690301	64731264	lncRNA	ENSG00000286524	AC092567.2	2:62817763-62819706
EcDNA00000114	2	61690301	64731264	snoRNA	ENSG00000251775	AC114748.1	2:63883248-63883391
EcDNA00000114	2	61690301	64731264	lncRNA	ENSG00000228079	AC012368.2	2:64086352-64088246
EcDNA00000114	2	61690301	64731264	lncRNA	ENSG00000238012	AC114752.1	2:64330480-64332801
EcDNA00000114	2	61690301	64731264	miRNA	ENSG00000264297	MIR4433B	2:64340746-64340848
EcDNA00000114	2	61690301	64731264	miRNA	ENSG00000283222	MIR4433A	2:64340758-64340839
EcDNA00000114	2	61690301	64731264	lncRNA	ENSG00000260101	AC008074.2	2:64522186-64524093
EcDNA00000114	2	61690301	64731264	miRNA	ENSG00000283204	MIR4434	2:64525512-64525565
EcDNA00000114	2	61690301	64731264	lncRNA	ENSG00000233694	LINC02579	2:64606974-64616556
EcDNA00000114	2	61690301	64731264	lncRNA	ENSG00000226756	AC007365.1	2:64644611-64646698
EcDNA00000114	2	61690301	64731264	lncRNA	ENSG00000236498	AC107081.2	2:61868431-61886082
EcDNA00000114	2	61690301	64731264	lncRNA	ENSG00000226605	AC092567.1	2:62826063-62858438
EcDNA00000114	2	61690301	64731264	lncRNA	ENSG00000230923	LINC00309	2:64185077-64205485
EcDNA00000114	2	61690301	64731264	lncRNA	ENSG00000238201	AC114752.2	2:64338066-64341647
EcDNA00000114	2	61690301	64731264	lncRNA	ENSG00000223935	LGALSL-DT	2:64395219-64453967
EcDNA00000114	2	61690301	64731264	lncRNA	ENSG00000229839	AC018462.1	2:62069446-62146881
EcDNA00000114	2	61690301	64731264	lncRNA	ENSG00000226622	AC092155.1	2:62533680-62662829
EcDNA00000114	2	61690301	64731264	lncRNA	ENSG00000231609	AC007098.1	2:62957325-63048640
EcDNA00000114	2	61690301	64731264	lncRNA	ENSG00000286480	AC009501.3	2:63106878-63197037
EcDNA00000114	2	61690301	64731264	lncRNA	ENSG00000225889	AC012368.1	2:64143238-64252859
EcDNA00000114	2	61690301	64731264	lncRNA	ENSG00000223863	LINC01805	2:64486352-64500904
EcDNA00000115	2	87396711	90298408	lncRNA	ENSG00000273445	AC133644.2	2:87477494-87478034
EcDNA00000115	2	87396711	90298408	miRNA	ENSG00000265507	MIR4435-1	2:87629754-87629834
EcDNA00000115	2	87396711	90298408	lncRNA	ENSG00000287670	AC108479.3	2:88016779-88021451
EcDNA00000115	2	87396711	90298408	miRNA	ENSG00000265003	MIR4780	2:88082518-88082599
EcDNA00000115	2	87396711	90298408	lncRNA	ENSG00000234028	EIF2AK3-DT	2:88627538-88631821
EcDNA00000115	2	87396711	90298408	lncRNA	ENSG00000287686	AC062029.1	2:88690176-88691464
EcDNA00000115	2	87396711	90298408	miRNA	ENSG00000265510	MIR4436A	2:88812369-88812454
EcDNA00000115	2	87396711	90298408	lncRNA	ENSG00000280721	LINC01943	2:87439522-87459044
EcDNA00000115	2	87396711	90298408	lncRNA	ENSG00000225420	AC104134.1	2:88538719-88575610
EcDNA00000115	2	87396711	90298408	lncRNA	ENSG00000240040	AC244205.1	2:88811185-88861563
EcDNA00000115	2	87396711	90298408	lncRNA	ENSG00000222041	CYTOR	2:87454780-87636740
EcDNA00000115	2	87396711	90298408	lncRNA	ENSG00000284879	AC133644.3	2:87455475-87767359
EcDNA00000137	20	29062365	30360448	lncRNA	ENSG00000205611	LINC01597	20:30278905-30289956
EcDNA00000137	20	29062365	30360448	lncRNA	ENSG00000286483	AL121762.1	20:30281836-30282954
EcDNA00000137	20	29062365	30360448	lncRNA	ENSG00000287889	FAM242B	20:29548660-29559705
EcDNA00000137	20	29062365	30360448	lncRNA	ENSG00000287288	AL121762.2	20:30294549-30312480
EcDNA00000137	20	29062365	30360448	lncRNA	ENSG00000231934	FAM242A	20:30323366-30362276
EcDNA00000138	20	29362202	29802582	lncRNA	ENSG00000287889	FAM242B	20:29548660-29559705
EcDNA00000139	20	29755005	30503718	lncRNA	ENSG00000205611	LINC01597	20:30278905-30289956
EcDNA00000139	20	29755005	30503718	lncRNA	ENSG00000286483	AL121762.1	20:30281836-30282954
EcDNA00000139	20	29755005	30503718	lncRNA	ENSG00000287288	AL121762.2	20:30294549-30312480
EcDNA00000139	20	29755005	30503718	lncRNA	ENSG00000231934	FAM242A	20:30323366-30362276
EcDNA00000140	22	20667800	22114802	lncRNA	ENSG00000237476	LINC01637	22:20957091-20964679
EcDNA00000140	22	20667800	22114802	lncRNA	ENSG00000272829	AC002470.1	22:20981360-20981755
EcDNA00000140	22	20667800	22114802	lncRNA	ENSG00000161149	TUBA3FP	22:21008192-21014292
EcDNA00000140	22	20667800	22114802	miRNA	ENSG00000207575	MIR649	22:21034175-21034272
EcDNA00000140	22	20667800	22114802	lncRNA	ENSG00000234503	AP000550.2	22:21177891-21179875
EcDNA00000140	22	20667800	22114802	lncRNA	ENSG00000237407	AP000552.2	22:21312919-21314904
EcDNA00000140	22	20667800	22114802	lncRNA	ENSG00000279920	LINC01651	22:21354562-21358067
EcDNA00000140	22	20667800	22114802	lncRNA	ENSG00000273342	AP000553.3	22:21640843-21641284
EcDNA00000140	22	20667800	22114802	miRNA	ENSG00000212102	MIR301B	22:21652980-21653058
EcDNA00000140	22	20667800	22114802	miRNA	ENSG00000283871	MIR130B	22:21653303-21653385
EcDNA00000140	22	20667800	22114802	lncRNA	ENSG00000272954	AP000553.2	22:21661933-21662363
EcDNA00000140	22	20667800	22114802	lncRNA	ENSG00000286365	AP000553.9	22:21712760-21714013
EcDNA00000140	22	20667800	22114802	lncRNA	ENSG00000272600	AC007308.1	22:20889205-20891214
EcDNA00000140	22	20667800	22114802	lncRNA	ENSG00000285314	AC002470.2	22:20979461-20998121
EcDNA00000140	22	20667800	22114802	lncRNA	ENSG00000230513	THAP7-AS1	22:21001885-21010342
EcDNA00000140	22	20667800	22114802	lncRNA	ENSG00000226872	AC002472.1	22:21031353-21044117
EcDNA00000140	22	20667800	22114802	lncRNA	ENSG00000197210	AP000550.1	22:21114606-21124451
EcDNA00000140	22	20667800	22114802	lncRNA	ENSG00000215498	FAM230B	22:21167757-21192156
EcDNA00000140	22	20667800	22114802	lncRNA	ENSG00000206142	FAM230H	22:21300989-21325042
EcDNA00000140	22	20667800	22114802	lncRNA	ENSG00000207751	AP000553.1	22:21652269-21670237
EcDNA00000140	22	20667800	22114802	lncRNA	ENSG00000286127	AP000553.8	22:21737447-21744108
EcDNA00000140	22	20667800	22114802	lncRNA	ENSG00000224086	AC245452.1	22:21938268-21977632
EcDNA00000140	22	20667800	22114802	lncRNA	ENSG00000278657	AC245452.5	22:22036343-22040065
EcDNA00000141	22	38102988	47745470	lncRNA	ENSG00000235246	AL020993.1	22:38231319-38232248
EcDNA00000141	22	38102988	47745470	lncRNA	ENSG00000229955	Z98749.1	22:38387917-38388857
EcDNA00000141	22	38102988	47745470	lncRNA	ENSG00000228620	Z97056.1	22:38424287-38427336
EcDNA00000141	22	38102988	47745470	lncRNA	ENSG00000286440	Z97056.3	22:38434306-38436686
EcDNA00000141	22	38102988	47745470	lncRNA	ENSG00000230912	AL021707.4	22:38666507-38668750
EcDNA00000141	22	38102988	47745470	lncRNA	ENSG00000228274	AL021707.2	22:38667584-38681847
EcDNA00000141	22	38102988	47745470	lncRNA	ENSG00000287219	AL021707.9	22:38675875-38677800
EcDNA00000141	22	38102988	47745470	lncRNA	ENSG00000244491	AL021707.5	22:38734724-38738765
EcDNA00000141	22	38102988	47745470	lncRNA	ENSG00000230149	AL021707.3	22:38734729-38738990
EcDNA00000141	22	38102988	47745470	lncRNA	ENSG00000273096	AL021707.8	22:38736609-38736792
EcDNA00000141	22	38102988	47745470	lncRNA	ENSG00000272669	AL021707.6	22:38742624-38743115
EcDNA00000141	22	38102988	47745470	lncRNA	ENSG00000273076	AL021707.7	22:38743494-38743910
EcDNA00000141	22	38102988	47745470	lncRNA	ENSG00000235209	AL022318.1	22:38921226-38924708
EcDNA00000141	22	38102988	47745470	lncRNA	ENSG00000279833	AL031846.2	22:39133089-39136760
EcDNA00000141	22	38102988	47745470	lncRNA	ENSG00000224794	AL022326.1	22:39292987-39295589
EcDNA00000141	22	38102988	47745470	snoRNA	ENSG00000209480	SNORD83B	22:39313818-39313911
EcDNA00000141	22	38102988	47745470	snoRNA	ENSG00000209482	SNORD83A	22:39315212-39315307
EcDNA00000141	22	38102988	47745470	snoRNA	ENSG00000263764	SNORD43	22:39319049-39319113
EcDNA00000141	22	38102988	47745470	lncRNA	ENSG00000227188	MGAT3-AS1	22:39475806-39476822
EcDNA00000141	22	38102988	47745470	lncRNA	ENSG00000261202	Z83847.1	22:40043067-40044530
EcDNA00000141	22	38102988	47745470	lncRNA	ENSG00000272834	AL022238.3	22:40415002-40415445
EcDNA00000141	22	38102988	47745470	lncRNA	ENSG00000232564	MRTFA-AS1	22:40521799-40526707
EcDNA00000141	22	38102988	47745470	miRNA	ENSG00000266594	MIR4766	22:40813882-40813958
EcDNA00000141	22	38102988	47745470	miRNA	ENSG00000284015	MIR1281	22:41092512-41092566
EcDNA00000141	22	38102988	47745470	miRNA	ENSG00000274552	MIR6889	22:41252991-41253050
EcDNA00000141	22	38102988	47745470	lncRNA	ENSG00000273424	AL008582.1	22:41430933-41431375
EcDNA00000141	22	38102988	47745470	lncRNA	ENSG00000286491	AL023553.1	22:41551709-41560905
EcDNA00000141	22	38102988	47745470	lncRNA	ENSG00000184068	SREBF2-AS1	22:41831214-41834665
EcDNA00000141	22	38102988	47745470	miRNA	ENSG00000207932	MIR33A	22:41900943-41901012
EcDNA00000141	22	38102988	47745470	miRNA	ENSG00000283829	MIR378I	22:41923221-41923297
EcDNA00000141	22	38102988	47745470	lncRNA	ENSG00000224883	Z99716.1	22:41981303-41982217
EcDNA00000141	22	38102988	47745470	lncRNA	ENSG00000286659	Z99716.2	22:42070948-42071488
EcDNA00000141	22	38102988	47745470	snoRNA	ENSG00000238498	SNORD13P1	22:42076057-42076161
EcDNA00000141	22	38102988	47745470	lncRNA	ENSG00000270083	AL021878.2	22:42089629-42090028
EcDNA00000141	22	38102988	47745470	lncRNA	ENSG00000230107	AL022316.1	22:42438022-42446195
EcDNA00000141	22	38102988	47745470	lncRNA	ENSG00000270022	Z93241.1	22:42615243-42615907
EcDNA00000141	22	38102988	47745470	lncRNA	ENSG00000236272	Z82214.2	22:43212673-43213661
EcDNA00000141	22	38102988	47745470	lncRNA	ENSG00000203527	Z99756.1	22:43275954-43283830
EcDNA00000141	22	38102988	47745470	lncRNA	ENSG00000286801	BX546033.1	22:43507823-43513727
EcDNA00000141	22	38102988	47745470	lncRNA	ENSG00000261251	Z97055.2	22:43812455-43817394
EcDNA00000141	22	38102988	47745470	lncRNA	ENSG00000280434	AL031595.3	22:44139364-44153626
EcDNA00000141	22	38102988	47745470	lncRNA	ENSG00000220702	Z85994.1	22:44365550-44366284
EcDNA00000141	22	38102988	47745470	lncRNA	ENSG00000232655	LINC01656	22:44443326-44444788
EcDNA00000141	22	38102988	47745470	lncRNA	ENSG00000187012	LINC00207	22:44569294-44572453
EcDNA00000141	22	38102988	47745470	lncRNA	ENSG00000230922	AL079301.1	22:45000564-45003619
EcDNA00000141	22	38102988	47745470	lncRNA	ENSG00000273243	Z82243.1	22:45155538-45156011
EcDNA00000141	22	38102988	47745470	lncRNA	ENSG00000273353	AL008718.3	22:45178989-45179310
EcDNA00000141	22	38102988	47745470	miRNA	ENSG00000221598	MIR1249	22:45200953-45201019
EcDNA00000141	22	38102988	47745470	lncRNA	ENSG00000273287	AL008718.2	22:45262272-45263585
EcDNA00000141	22	38102988	47745470	lncRNA	ENSG00000232363	AL021391.1	22:45435863-45448743
EcDNA00000141	22	38102988	47745470	lncRNA	ENSG00000238120	LINC01589	22:45604431-45605621
EcDNA00000141	22	38102988	47745470	miRNA	ENSG00000264160	MIR4762	22:45760523-45760598
EcDNA00000141	22	38102988	47745470	lncRNA	ENSG00000279954	BX324167.2	22:45875931-45879247
EcDNA00000141	22	38102988	47745470	lncRNA	ENSG00000235091	BX324167.1	22:45875998-45891438
EcDNA00000141	22	38102988	47745470	lncRNA	ENSG00000273145	BX537318.1	22:46013605-46015498
EcDNA00000141	22	38102988	47745470	lncRNA	ENSG00000231711	LINC00899	22:46039906-46044853
EcDNA00000141	22	38102988	47745470	lncRNA	ENSG00000182257	PRR34	22:46049477-46054144
EcDNA00000141	22	38102988	47745470	lncRNA	ENSG00000273289	AL121672.3	22:46053092-46053560
EcDNA00000141	22	38102988	47745470	lncRNA	ENSG00000231010	AL121672.1	22:46055739-46058160
EcDNA00000141	22	38102988	47745470	lncRNA	ENSG00000235159	AL121672.2	22:46067355-46069891
EcDNA00000141	22	38102988	47745470	miRNA	ENSG00000266533	MIR3619	22:46091043-46091126
EcDNA00000141	22	38102988	47745470	miRNA	ENSG00000283990	MIRLET7A3	22:46112748-46112822
EcDNA00000141	22	38102988	47745470	miRNA	ENSG00000284175	MIR4763	22:46113565-46113657
EcDNA00000141	22	38102988	47745470	miRNA	ENSG00000284520	MIRLET7B	22:46113685-46113768
EcDNA00000141	22	38102988	47745470	lncRNA	ENSG00000280384	FP325332.1	22:46163302-46165347
EcDNA00000141	22	38102988	47745470	lncRNA	ENSG00000277232	GTSE1-DT	22:46295142-46296660
EcDNA00000141	22	38102988	47745470	lncRNA	ENSG00000260708	AL118516.1	22:46761893-46762563
EcDNA00000141	22	38102988	47745470	lncRNA	ENSG00000280080	TBC1D22A-AS1	22:46914091-46916042
EcDNA00000141	22	38102988	47745470	lncRNA	ENSG00000286144	Z97056.2	22:38416564-38423933
EcDNA00000141	22	38102988	47745470	lncRNA	ENSG00000225450	AL021707.1	22:38739002-38749041
EcDNA00000141	22	38102988	47745470	lncRNA	ENSG00000288106	AL022318.5	22:38886836-38903794
EcDNA00000141	22	38102988	47745470	lncRNA	ENSG00000249310	APOBEC3B-AS1	22:38991558-38998209
EcDNA00000141	22	38102988	47745470	lncRNA	ENSG00000284633	AL031590.1	22:39242187-39279897
EcDNA00000141	22	38102988	47745470	lncRNA	ENSG00000229999	AL022238.2	22:40372663-40388290
EcDNA00000141	22	38102988	47745470	lncRNA	ENSG00000232754	AL035658.1	22:41169189-41183144
EcDNA00000141	22	38102988	47745470	lncRNA	ENSG00000231993	EP300-AS1	22:41174590-41197456
EcDNA00000141	22	38102988	47745470	lncRNA	ENSG00000235513	AL035681.1	22:41207591-41228500
EcDNA00000141	22	38102988	47745470	lncRNA	ENSG00000237037	NDUFA6-DT	22:42090930-42137742
EcDNA00000141	22	38102988	47745470	lncRNA	ENSG00000232710	AC254562.2	22:42136432-42139927
EcDNA00000141	22	38102988	47745470	lncRNA	ENSG00000281538	AC254562.3	22:42138059-42139726
EcDNA00000141	22	38102988	47745470	lncRNA	ENSG00000182057	OGFRP1	22:42269702-42279534
EcDNA00000141	22	38102988	47745470	lncRNA	ENSG00000229891	LINC01315	22:42364389-42369284
EcDNA00000141	22	38102988	47745470	lncRNA	ENSG00000230319	AL022476.1	22:43038584-43052366
EcDNA00000141	22	38102988	47745470	lncRNA	ENSG00000234892	Z82214.1	22:43232140-43239010
EcDNA00000141	22	38102988	47745470	lncRNA	ENSG00000236117	LINC01639	22:43400330-43409681
EcDNA00000141	22	38102988	47745470	lncRNA	ENSG00000223843	EFCAB6-AS1	22:43516106-43560063
EcDNA00000141	22	38102988	47745470	lncRNA	ENSG00000279175	AL033543.1	22:44102778-44116232
EcDNA00000141	22	38102988	47745470	lncRNA	ENSG00000280011	AL031595.2	22:44210441-44229512
EcDNA00000141	22	38102988	47745470	lncRNA	ENSG00000234300	LINC00229	22:44606938-44625419
EcDNA00000141	22	38102988	47745470	lncRNA	ENSG00000226328	NUP50-DT	22:45133019-45163781
EcDNA00000141	22	38102988	47745470	lncRNA	ENSG00000280383	Z95331.1	22:45657018-45680130
EcDNA00000141	22	38102988	47745470	lncRNA	ENSG00000241990	PRR34-AS1	22:46053704-46057210
EcDNA00000141	22	38102988	47745470	lncRNA	ENSG00000197182	MIRLET7BHG	22:46053868-46113928
EcDNA00000141	22	38102988	47745470	lncRNA	ENSG00000234869	AL021392.1	22:46541494-46548196
EcDNA00000141	22	38102988	47745470	lncRNA	ENSG00000224715	Z82186.1	22:47345568-47373541
EcDNA00000141	22	38102988	47745470	lncRNA	ENSG00000218357	LINC01644	22:47461298-47487111
EcDNA00000141	22	38102988	47745470	lncRNA	ENSG00000205634	LINC00898	22:47612230-47631569
EcDNA00000141	22	38102988	47745470	lncRNA	ENSG00000279080	AL022322.2	22:38130215-38150612
EcDNA00000141	22	38102988	47745470	lncRNA	ENSG00000224271	AL117329.1	22:47630826-48023004
EcDNA00000142	3	9992880	11870472	lncRNA	ENSG00000287086	AC034193.1	3:10149985-10153326
EcDNA00000142	3	9992880	11870472	lncRNA	ENSG00000231177	LINC00852	3:10284418-10285746
EcDNA00000142	3	9992880	11870472	miRNA	ENSG00000264534	MIR378B	3:10330228-10330285
EcDNA00000142	3	9992880	11870472	miRNA	ENSG00000216135	MIR885	3:10394488-10394562
EcDNA00000142	3	9992880	11870472	lncRNA	ENSG00000224771	ATP2B2-IT2	3:10626014-10629307
EcDNA00000142	3	9992880	11870472	lncRNA	ENSG00000226567	LINC00606	3:10759349-10764209
EcDNA00000142	3	9992880	11870472	lncRNA	ENSG00000230599	AC018495.1	3:10767463-10771718
EcDNA00000142	3	9992880	11870472	lncRNA	ENSG00000271716	AC022001.2	3:11607183-11610748
EcDNA00000142	3	9992880	11870472	lncRNA	ENSG00000272483	AC022001.3	3:11611601-11612197
EcDNA00000142	3	9992880	11870472	lncRNA	ENSG00000206567	AC022007.1	3:10004047-10011209
EcDNA00000142	3	9992880	11870472	lncRNA	ENSG00000240288	GHRLOS	3:10285753-10294903
EcDNA00000142	3	9992880	11870472	lncRNA	ENSG00000236999	ATP2B2-IT1	3:10566254-10570375
EcDNA00000142	3	9992880	11870472	lncRNA	ENSG00000286962	AC027128.1	3:10914195-10977981
EcDNA00000142	3	9992880	11870472	lncRNA	ENSG00000287964	AC066580.1	3:11060972-11091548
EcDNA00000142	3	9992880	11870472	lncRNA	ENSG00000285906	AC083855.2	3:11193438-11225877
EcDNA00000142	3	9992880	11870472	lncRNA	ENSG00000232287	SLC6A1-AS1	3:11006097-11019224
EcDNA00000143	3	10046501	11870490	lncRNA	ENSG00000287086	AC034193.1	3:10149985-10153326
EcDNA00000143	3	10046501	11870490	lncRNA	ENSG00000231177	LINC00852	3:10284418-10285746
EcDNA00000143	3	10046501	11870490	miRNA	ENSG00000264534	MIR378B	3:10330228-10330285
EcDNA00000143	3	10046501	11870490	miRNA	ENSG00000216135	MIR885	3:10394488-10394562
EcDNA00000143	3	10046501	11870490	lncRNA	ENSG00000224771	ATP2B2-IT2	3:10626014-10629307
EcDNA00000143	3	10046501	11870490	lncRNA	ENSG00000226567	LINC00606	3:10759349-10764209
EcDNA00000143	3	10046501	11870490	lncRNA	ENSG00000230599	AC018495.1	3:10767463-10771718
EcDNA00000143	3	10046501	11870490	lncRNA	ENSG00000271716	AC022001.2	3:11607183-11610748
EcDNA00000143	3	10046501	11870490	lncRNA	ENSG00000272483	AC022001.3	3:11611601-11612197
EcDNA00000143	3	10046501	11870490	lncRNA	ENSG00000240288	GHRLOS	3:10285753-10294903
EcDNA00000143	3	10046501	11870490	lncRNA	ENSG00000236999	ATP2B2-IT1	3:10566254-10570375
EcDNA00000143	3	10046501	11870490	lncRNA	ENSG00000286962	AC027128.1	3:10914195-10977981
EcDNA00000143	3	10046501	11870490	lncRNA	ENSG00000287964	AC066580.1	3:11060972-11091548
EcDNA00000143	3	10046501	11870490	lncRNA	ENSG00000285906	AC083855.2	3:11193438-11225877
EcDNA00000143	3	10046501	11870490	lncRNA	ENSG00000232287	SLC6A1-AS1	3:11006097-11019224
EcDNA00000144	3	43322952	52565202	lncRNA	ENSG00000235886	AC006055.1	3:43778960-43779982
EcDNA00000144	3	43322952	52565202	lncRNA	ENSG00000271192	AC006058.2	3:43996895-43997443
EcDNA00000144	3	43322952	52565202	lncRNA	ENSG00000272121	AC006058.3	3:43998080-43999149
EcDNA00000144	3	43322952	52565202	miRNA	ENSG00000207954	MIR138-1	3:44114211-44114310
EcDNA00000144	3	43322952	52565202	lncRNA	ENSG00000271937	AC104187.1	3:44337940-44338552
EcDNA00000144	3	43322952	52565202	lncRNA	ENSG00000283036	LINC01988	3:44424133-44429529
EcDNA00000144	3	43322952	52565202	lncRNA	ENSG00000233509	ZNF197-AS1	3:44617127-44624797
EcDNA00000144	3	43322952	52565202	lncRNA	ENSG00000272077	AC124045.1	3:44667411-44669364
EcDNA00000144	3	43322952	52565202	miRNA	ENSG00000284498	MIR564	3:44861887-44861981
EcDNA00000144	3	43322952	52565202	lncRNA	ENSG00000235845	AC098649.1	3:44899177-44900925
EcDNA00000144	3	43322952	52565202	snoRNA	ENSG00000202268	U3	3:45255408-45255620
EcDNA00000144	3	43322952	52565202	lncRNA	ENSG00000283646	LINC02009	3:46416523-46423591
EcDNA00000144	3	43322952	52565202	lncRNA	ENSG00000268324	LRRC2-AS1	3:46557397-46559694
EcDNA00000144	3	43322952	52565202	lncRNA	ENSG00000286570	AC104304.3	3:46647170-46661507
EcDNA00000144	3	43322952	52565202	snoRNA	ENSG00000251967	AC104304.1	3:46650509-46650590
EcDNA00000144	3	43322952	52565202	snoRNA	ENSG00000239128	SNORD13P3	3:47250522-47250626
EcDNA00000144	3	43322952	52565202	lncRNA	ENSG00000260236	AC099778.1	3:47379088-47380999
EcDNA00000144	3	43322952	52565202	lncRNA	ENSG00000214773	AC112512.1	3:47601714-47604677
EcDNA00000144	3	43322952	52565202	miRNA	ENSG00000221585	MIR1226	3:47849554-47849629
EcDNA00000144	3	43322952	52565202	miRNA	ENSG00000265483	MIR4443	3:48196563-48196616
EcDNA00000144	3	43322952	52565202	lncRNA	ENSG00000244380	AC134772.1	3:48440351-48446656
EcDNA00000144	3	43322952	52565202	miRNA	ENSG00000278799	MIR6823	3:48549960-48550021
EcDNA00000144	3	43322952	52565202	miRNA	ENSG00000284251	MIR711	3:48578901-48578977
EcDNA00000144	3	43322952	52565202	miRNA	ENSG00000284364	MIR6824	3:48633635-48633698
EcDNA00000144	3	43322952	52565202	miRNA	ENSG00000284575	MIR4793	3:48644193-48644280
EcDNA00000144	3	43322952	52565202	lncRNA	ENSG00000228350	LINC02585	3:48663775-48669174
EcDNA00000144	3	43322952	52565202	lncRNA	ENSG00000271973	AC141002.1	3:48672454-48672733
EcDNA00000144	3	43322952	52565202	lncRNA	ENSG00000224424	PRKAR2A-AS1	3:48847571-48851981
EcDNA00000144	3	43322952	52565202	lncRNA	ENSG00000235236	AC137630.2	3:48979917-48983985
EcDNA00000144	3	43322952	52565202	lncRNA	ENSG00000273211	AC137630.4	3:48985484-48985963
EcDNA00000144	3	43322952	52565202	miRNA	ENSG00000199032	MIR425	3:49020147-49020234
EcDNA00000144	3	43322952	52565202	miRNA	ENSG00000207605	MIR191	3:49020617-49020709
EcDNA00000144	3	43322952	52565202	lncRNA	ENSG00000272434	AC137630.3	3:49029315-49029706
EcDNA00000144	3	43322952	52565202	miRNA	ENSG00000284488	MIR6890	3:49099853-49099914
EcDNA00000144	3	43322952	52565202	lncRNA	ENSG00000225399	AC121247.1	3:49260084-49261316
EcDNA00000144	3	43322952	52565202	miRNA	ENSG00000264633	MIR4271	3:49274119-49274186
EcDNA00000144	3	43322952	52565202	lncRNA	ENSG00000235908	RHOA-IT1	3:49365144-49367006
EcDNA00000144	3	43322952	52565202	lncRNA	ENSG00000226913	BSN-DT	3:49549305-49554366
EcDNA00000144	3	43322952	52565202	lncRNA	ENSG00000235120	BSN-AS1	3:49640482-49641769
EcDNA00000144	3	43322952	52565202	lncRNA	ENSG00000259970	AC099668.1	3:49684479-49684983
EcDNA00000144	3	43322952	52565202	miRNA	ENSG00000283726	MIR5193	3:49806136-49806245
EcDNA00000144	3	43322952	52565202	lncRNA	ENSG00000230698	AC105935.2	3:49899301-49903757
EcDNA00000144	3	43322952	52565202	lncRNA	ENSG00000281691	RBM5-AS1	3:50099602-50100988
EcDNA00000144	3	43322952	52565202	miRNA	ENSG00000207922	AC104450.1	3:50173325-50173419
EcDNA00000144	3	43322952	52565202	miRNA	ENSG00000275334	MIR5787	3:50227435-50227490
EcDNA00000144	3	43322952	52565202	lncRNA	ENSG00000213600	U73169.1	3:50239617-50239984
EcDNA00000144	3	43322952	52565202	lncRNA	ENSG00000230454	U73166.1	3:50260302-50263358
EcDNA00000144	3	43322952	52565202	lncRNA	ENSG00000232352	SEMA3B-AS1	3:50266640-50267371
EcDNA00000144	3	43322952	52565202	miRNA	ENSG00000283848	MIR6872	3:50273235-50273297
EcDNA00000144	3	43322952	52565202	lncRNA	ENSG00000281358	RASSF1-AS1	3:50337510-50338300
EcDNA00000144	3	43322952	52565202	lncRNA	ENSG00000235058	ZMYND10-AS1	3:50341105-50345697
EcDNA00000144	3	43322952	52565202	lncRNA	ENSG00000271858	CYB561D2	3:50365333-50368197
EcDNA00000144	3	43322952	52565202	lncRNA	ENSG00000280382	AC096920.1	3:50599878-50601148
EcDNA00000144	3	43322952	52565202	lncRNA	ENSG00000273356	LINC02019	3:50669988-50672048
EcDNA00000144	3	43322952	52565202	miRNA	ENSG00000272543	MIR4787	3:50675079-50675163
EcDNA00000144	3	43322952	52565202	lncRNA	ENSG00000288063	AC099050.1	3:51668591-51671176
EcDNA00000144	3	43322952	52565202	lncRNA	ENSG00000235455	IQCF5-AS1	3:51873595-51875767
EcDNA00000144	3	43322952	52565202	lncRNA	ENSG00000287707	AC115284.4	3:51927070-51932483
EcDNA00000144	3	43322952	52565202	lncRNA	ENSG00000285685	AC115284.3	3:52046762-52048657
EcDNA00000144	3	43322952	52565202	lncRNA	ENSG00000286419	AC097637.3	3:52183721-52186834
EcDNA00000144	3	43322952	52565202	lncRNA	ENSG00000243224	AC006252.1	3:52239257-52241097
EcDNA00000144	3	43322952	52565202	miRNA	ENSG00000199150	MIRLET7G	3:52268277-52268361
EcDNA00000144	3	43322952	52565202	miRNA	ENSG00000207926	MIR135A1	3:52294218-52294308
EcDNA00000144	3	43322952	52565202	lncRNA	ENSG00000234617	SNRK-AS1	3:43346922-43352152
EcDNA00000144	3	43322952	52565202	lncRNA	ENSG00000261786	AC006058.1	3:44117298-44122365
EcDNA00000144	3	43322952	52565202	lncRNA	ENSG00000232455	LARS2-AS1	3:45483973-45509545
EcDNA00000144	3	43322952	52565202	lncRNA	ENSG00000230530	LIMD1-AS1	3:45676368-45689200
EcDNA00000144	3	43322952	52565202	lncRNA	ENSG00000285788	AC099782.2	3:45842264-45866571
EcDNA00000144	3	43322952	52565202	miRNA	ENSG00000252466	MIR2115	3:48316359-48316459
EcDNA00000144	3	43322952	52565202	lncRNA	ENSG00000223343	AC137630.1	3:48985048-48989988
EcDNA00000144	3	43322952	52565202	lncRNA	ENSG00000228008	AC105935.1	3:49903844-49916937
EcDNA00000144	3	43322952	52565202	lncRNA	ENSG00000235016	SEMA3F-AS1	3:50116021-50156085
EcDNA00000144	3	43322952	52565202	lncRNA	ENSG00000272762	AC115284.1	3:51961211-51974031
EcDNA00000144	3	43322952	52565202	lncRNA	ENSG00000236869	ZKSCAN7-AS1	3:44557356-44685653
EcDNA00000144	3	43322952	52565202	lncRNA	ENSG00000223552	CCR5AS	3:46364954-46407059
EcDNA00000144	3	43322952	52565202	lncRNA	ENSG00000284672	AC109583.3	3:46742091-46812558
EcDNA00000144	3	43322952	52565202	lncRNA	ENSG00000242797	GLYCTK-AS1	3:52288579-52299067
EcDNA00000144	3	43322952	52565202	lncRNA	ENSG00000227398	KIF9-AS1	3:47164185-47246601
EcDNA00000147	3	136068472	136777888	lncRNA	ENSG00000273455	AC072039.2	3:136087474-136087913
EcDNA00000147	3	136068472	136777888	lncRNA	ENSG00000261758	AC117382.2	3:136752629-136755780
EcDNA00000148	4	33075635	33455431	lncRNA	ENSG00000248417	AC097535.1	4:33433509-33437877
EcDNA00000148	4	33075635	33455431	lncRNA	ENSG00000287968	AC093606.1	4:33150325-33208430
EcDNA00000150	4	135312998	139015406	lncRNA	ENSG00000250865	AC105362.1	4:135792383-135805904
EcDNA00000150	4	135312998	139015406	lncRNA	ENSG00000261166	AC073429.2	4:136097796-136099240
EcDNA00000150	4	135312998	139015406	lncRNA	ENSG00000250341	LINC02510	4:137193755-137198367
EcDNA00000150	4	135312998	139015406	lncRNA	ENSG00000250126	AC116563.1	4:137645264-137655174
EcDNA00000150	4	135312998	139015406	lncRNA	ENSG00000287441	AC131956.3	4:137751028-137755300
EcDNA00000150	4	135312998	139015406	lncRNA	ENSG00000250034	AC131956.1	4:137807705-137816402
EcDNA00000150	4	135312998	139015406	lncRNA	ENSG00000248397	LINC00498	4:138298855-138312658
EcDNA00000150	4	135312998	139015406	lncRNA	ENSG00000250977	AC098859.2	4:138664724-138665569
EcDNA00000150	4	135312998	139015406	lncRNA	ENSG00000250577	AC109927.2	4:138923929-138924232
EcDNA00000150	4	135312998	139015406	lncRNA	ENSG00000248330	LINC00613	4:135866982-135913680
EcDNA00000150	4	135312998	139015406	lncRNA	ENSG00000250665	AC073429.1	4:136125908-136138874
EcDNA00000150	4	135312998	139015406	lncRNA	ENSG00000251632	LINC02172	4:137545730-137603430
EcDNA00000150	4	135312998	139015406	lncRNA	ENSG00000250777	AC131956.2	4:137690476-137734977
EcDNA00000150	4	135312998	139015406	lncRNA	ENSG00000249381	LINC00500	4:138425522-138436869
EcDNA00000150	4	135312998	139015406	lncRNA	ENSG00000250501	AC093766.1	4:138773536-138803567
EcDNA00000150	4	135312998	139015406	lncRNA	ENSG00000248869	LINC02511	4:136795918-137212799
EcDNA00000150	4	135312998	139015406	lncRNA	ENSG00000287144	AC097511.1	4:137943021-138051288
EcDNA00000150	4	135312998	139015406	lncRNA	ENSG00000248307	LINC00616	4:137978546-138131182
EcDNA00000150	4	135312998	139015406	lncRNA	ENSG00000250033	SLC7A11-AS1	4:138057463-138178177
EcDNA00000150	4	135312998	139015406	lncRNA	ENSG00000249091	AC093903.1	4:138277114-138281784
EcDNA00000150	4	135312998	139015406	lncRNA	ENSG00000250195	AC109927.1	4:138819953-139012646
EcDNA00000150	4	135312998	139015406	lncRNA	ENSG00000251567	AC018680.1	4:136118674-136395471
EcDNA00000150	4	135312998	139015406	lncRNA	ENSG00000251372	LINC00499	4:138309612-138663403
EcDNA00000151	4	137022977	139480701	lncRNA	ENSG00000250341	LINC02510	4:137193755-137198367
EcDNA00000151	4	137022977	139480701	lncRNA	ENSG00000250126	AC116563.1	4:137645264-137655174
EcDNA00000151	4	137022977	139480701	lncRNA	ENSG00000287441	AC131956.3	4:137751028-137755300
EcDNA00000151	4	137022977	139480701	lncRNA	ENSG00000250034	AC131956.1	4:137807705-137816402
EcDNA00000151	4	137022977	139480701	lncRNA	ENSG00000248397	LINC00498	4:138298855-138312658
EcDNA00000151	4	137022977	139480701	lncRNA	ENSG00000250977	AC098859.2	4:138664724-138665569
EcDNA00000151	4	137022977	139480701	lncRNA	ENSG00000250577	AC109927.2	4:138923929-138924232
EcDNA00000151	4	137022977	139480701	snoRNA	ENSG00000239005	AC097376.1	4:139436367-139436494
EcDNA00000151	4	137022977	139480701	lncRNA	ENSG00000251632	LINC02172	4:137545730-137603430
EcDNA00000151	4	137022977	139480701	lncRNA	ENSG00000250777	AC131956.2	4:137690476-137734977
EcDNA00000151	4	137022977	139480701	lncRNA	ENSG00000249381	LINC00500	4:138425522-138436869
EcDNA00000151	4	137022977	139480701	lncRNA	ENSG00000250501	AC093766.1	4:138773536-138803567
EcDNA00000151	4	137022977	139480701	lncRNA	ENSG00000273247	AC097376.3	4:139411926-139454034
EcDNA00000151	4	137022977	139480701	lncRNA	ENSG00000248869	LINC02511	4:136795918-137212799
EcDNA00000151	4	137022977	139480701	lncRNA	ENSG00000287144	AC097511.1	4:137943021-138051288
EcDNA00000151	4	137022977	139480701	lncRNA	ENSG00000248307	LINC00616	4:137978546-138131182
EcDNA00000151	4	137022977	139480701	lncRNA	ENSG00000250033	SLC7A11-AS1	4:138057463-138178177
EcDNA00000151	4	137022977	139480701	lncRNA	ENSG00000249091	AC093903.1	4:138277114-138281784
EcDNA00000151	4	137022977	139480701	lncRNA	ENSG00000250195	AC109927.1	4:138819953-139012646
EcDNA00000151	4	137022977	139480701	lncRNA	ENSG00000251372	LINC00499	4:138309612-138663403
EcDNA00000152	4	140025113	148656662	lncRNA	ENSG00000287449	AC108019.2	4:140577844-140579657
EcDNA00000152	4	140025113	148656662	lncRNA	ENSG00000248335	AC096733.1	4:140712167-140716081
EcDNA00000152	4	140025113	148656662	lncRNA	ENSG00000273472	AC096733.2	4:140756527-140757921
EcDNA00000152	4	140025113	148656662	lncRNA	ENSG00000272632	AC097504.2	4:141430830-141431284
EcDNA00000152	4	140025113	148656662	lncRNA	ENSG00000251248	AC139720.2	4:142514445-142518983
EcDNA00000152	4	140025113	148656662	miRNA	ENSG00000265623	MIR3139	4:143343459-143343535
EcDNA00000152	4	140025113	148656662	lncRNA	ENSG00000286771	AC097658.3	4:143351514-143355794
EcDNA00000152	4	140025113	148656662	lncRNA	ENSG00000245112	SMARCA5-AS1	4:143513471-143514635
EcDNA00000152	4	140025113	148656662	lncRNA	ENSG00000286055	AC093890.2	4:144010236-144012598
EcDNA00000152	4	140025113	148656662	lncRNA	ENSG00000250582	SMAD1-AS2	4:145497072-145502971
EcDNA00000152	4	140025113	148656662	lncRNA	ENSG00000250902	SMAD1-AS1	4:145514614-145517118
EcDNA00000152	4	140025113	148656662	lncRNA	ENSG00000248356	AC093864.1	4:145642335-145650624
EcDNA00000152	4	140025113	148656662	lncRNA	ENSG00000260303	AC108206.1	4:146052603-146056762
EcDNA00000152	4	140025113	148656662	miRNA	ENSG00000278438	MIR7849	4:146408582-146408688
EcDNA00000152	4	140025113	148656662	lncRNA	ENSG00000248764	AC092435.2	4:146934000-146945471
EcDNA00000152	4	140025113	148656662	lncRNA	ENSG00000260090	AC092435.3	4:147005491-147009145
EcDNA00000152	4	140025113	148656662	miRNA	ENSG00000221369	MIR548G	4:147344628-147344717
EcDNA00000152	4	140025113	148656662	lncRNA	ENSG00000251298	AC093835.1	4:147609551-147617245
EcDNA00000152	4	140025113	148656662	miRNA	ENSG00000264274	MIR4799	4:147782594-147782668
EcDNA00000152	4	140025113	148656662	lncRNA	ENSG00000250698	AC131182.1	4:140128014-140134565
EcDNA00000152	4	140025113	148656662	lncRNA	ENSG00000196951	SCOC-AS1	4:140283723-140373403
EcDNA00000152	4	140025113	148656662	lncRNA	ENSG00000248747	AC107220.1	4:141240738-141278789
EcDNA00000152	4	140025113	148656662	lncRNA	ENSG00000248810	LINC02432	4:141302909-141357096
EcDNA00000152	4	140025113	148656662	lncRNA	ENSG00000250141	LINC02276	4:141569930-141576077
EcDNA00000152	4	140025113	148656662	lncRNA	ENSG00000250969	AC097658.2	4:143286292-143329858
EcDNA00000152	4	140025113	148656662	lncRNA	ENSG00000261129	AC106871.1	4:144505899-144509001
EcDNA00000152	4	140025113	148656662	lncRNA	ENSG00000248890	HHIP-AS1	4:144642921-144661357
EcDNA00000152	4	140025113	148656662	lncRNA	ENSG00000250406	AC109811.1	4:144851571-144874787
EcDNA00000152	4	140025113	148656662	lncRNA	ENSG00000272727	LINC02266	4:145335262-145343559
EcDNA00000152	4	140025113	148656662	lncRNA	ENSG00000286420	AC093796.1	4:145444898-145469638
EcDNA00000152	4	140025113	148656662	lncRNA	ENSG00000251687	AC104791.1	4:145833117-145839580
EcDNA00000152	4	140025113	148656662	lncRNA	ENSG00000248809	LINC01095	4:146077716-146121913
EcDNA00000152	4	140025113	148656662	lncRNA	ENSG00000251010	AC097372.1	4:146241805-146243669
EcDNA00000152	4	140025113	148656662	lncRNA	ENSG00000248346	AC092435.1	4:146957437-146975457
EcDNA00000152	4	140025113	148656662	lncRNA	ENSG00000250354	AC069272.1	4:148146470-148208880
EcDNA00000152	4	140025113	148656662	lncRNA	ENSG00000250326	AC104596.1	4:142933194-143184861
EcDNA00000152	4	140025113	148656662	lncRNA	ENSG00000286371	AC097450.1	4:147060612-147159068
EcDNA00000152	4	140025113	148656662	lncRNA	ENSG00000251688	LINC02507	4:147567605-147594589
EcDNA00000152	4	140025113	148656662	lncRNA	ENSG00000251600	AC107223.1	4:143559456-144343750
EcDNA00000152	4	140025113	148656662	lncRNA	ENSG00000285783	AC098588.3	4:144111038-144870953
EcDNA00000152	4	140025113	148656662	lncRNA	ENSG00000287292	AC002460.2	4:148445702-149024624
EcDNA00000152	4	140025113	148656662	lncRNA	ENSG00000249806	AC139720.1	4:142566018-142660950
EcDNA00000153	4	181342053	181805711	lncRNA	ENSG00000286860	AC093840.2	4:181590254-181591969
EcDNA00000153	4	181342053	181805711	lncRNA	ENSG00000287948	AC084741.1	4:181686181-181700142
EcDNA00000154	4	186325061	187506287	lncRNA	ENSG00000287169	AC107050.1	4:186701578-186704086
EcDNA00000154	4	186325061	187506287	lncRNA	ENSG00000272218	AC108865.2	4:186892551-186892983
EcDNA00000154	4	186325061	187506287	lncRNA	ENSG00000287571	AC108046.1	4:187198217-187201894
EcDNA00000154	4	186325061	187506287	lncRNA	ENSG00000250658	AC097652.1	4:187304082-187309682
EcDNA00000154	4	186325061	187506287	lncRNA	ENSG00000250042	LINC02514	4:187370647-187371921
EcDNA00000154	4	186325061	187506287	lncRNA	ENSG00000250620	LINC02515	4:187408231-187415748
EcDNA00000154	4	186325061	187506287	lncRNA	ENSG00000287667	AC109517.1	4:186326301-186336662
EcDNA00000154	4	186325061	187506287	lncRNA	ENSG00000250829	AC108865.1	4:186890968-186892366
EcDNA00000154	4	186325061	187506287	lncRNA	ENSG00000249742	AC110772.1	4:186979489-187027451
EcDNA00000154	4	186325061	187506287	lncRNA	ENSG00000249747	LINC02374	4:187201985-187209346
EcDNA00000154	4	186325061	187506287	lncRNA	ENSG00000251165	F11-AS1	4:186286093-186500997
EcDNA00000154	4	186325061	187506287	lncRNA	ENSG00000250971	AC110772.2	4:187005943-187060930
EcDNA00000155	5	45209913	51621910	lncRNA	ENSG00000287540	AC116350.1	5:45226285-45228428
EcDNA00000155	5	45209913	51621910	lncRNA	ENSG00000271752	AC112187.3	5:50662858-50663266
EcDNA00000155	5	45209913	51621910	lncRNA	ENSG00000249405	AC022441.1	5:50858759-50860020
EcDNA00000155	5	45209913	51621910	lncRNA	ENSG00000251601	AC022441.2	5:50929483-50934521
EcDNA00000155	5	45209913	51621910	lncRNA	ENSG00000250360	AC008808.2	5:50965686-50967008
EcDNA00000155	5	45209913	51621910	lncRNA	ENSG00000251573	LINC02106	5:50969216-50970167
EcDNA00000155	5	45209913	51621910	lncRNA	ENSG00000248918	AC008808.1	5:50969659-50970187
EcDNA00000155	5	45209913	51621910	lncRNA	ENSG00000251125	AC091860.2	5:51451157-51462089
EcDNA00000155	5	45209913	51621910	lncRNA	ENSG00000250122	AC122694.1	5:45890215-45895970
EcDNA00000155	5	45209913	51621910	lncRNA	ENSG00000288035	AC022433.1	5:51438791-51665048
EcDNA00000155	5	45209913	51621910	lncRNA	ENSG00000259663	AC010478.1	5:51372735-51383332
EcDNA00000159	5	70019739	70894826	lncRNA	ENSG00000285151	AC140134.2	5:70055819-70057416
EcDNA00000159	5	70019739	70894826	lncRNA	ENSG00000269983	AC146944.4	5:70449635-70450353
EcDNA00000160	5	106683450	106901088	lncRNA	ENSG00000251027	LINC01950	5:106815196-107011052
EcDNA00000161	5	111667298	121642137	lncRNA	ENSG00000224032	EPB41L4A-AS1	5:112160525-112164818
EcDNA00000161	5	111667298	121642137	snoRNA	ENSG00000238363	SNORA13	5:112161484-112161617
EcDNA00000161	5	111667298	121642137	lncRNA	ENSG00000250882	AC010261.1	5:112173569-112175548
EcDNA00000161	5	111667298	121642137	lncRNA	ENSG00000278921	EPB41L4A-DT	5:112419582-112420978
EcDNA00000161	5	111667298	121642137	lncRNA	ENSG00000251542	LINC01957	5:114576040-114579970
EcDNA00000161	5	111667298	121642137	lncRNA	ENSG00000251132	AC094104.2	5:115031272-115031894
EcDNA00000161	5	111667298	121642137	lncRNA	ENSG00000250242	AC094104.1	5:115087891-115088475
EcDNA00000161	5	111667298	121642137	lncRNA	ENSG00000250472	TRIM36-IT1	5:115148763-115149644
EcDNA00000161	5	111667298	121642137	lncRNA	ENSG00000249791	AC008494.2	5:115188562-115188932
EcDNA00000161	5	111667298	121642137	lncRNA	ENSG00000271797	AC008494.3	5:115262504-115263448
EcDNA00000161	5	111667298	121642137	lncRNA	ENSG00000249021	AC008549.2	5:115691461-115692167
EcDNA00000161	5	111667298	121642137	lncRNA	ENSG00000287148	LINCADL	5:115956570-115958599
EcDNA00000161	5	111667298	121642137	lncRNA	ENSG00000272265	AC034236.3	5:116078109-116078570
EcDNA00000161	5	111667298	121642137	lncRNA	ENSG00000271918	AC034236.2	5:116083806-116085416
EcDNA00000161	5	111667298	121642137	lncRNA	ENSG00000250015	AC018752.1	5:116302353-116304134
EcDNA00000161	5	111667298	121642137	lncRNA	ENSG00000249150	AC010267.1	5:116819219-116830370
EcDNA00000161	5	111667298	121642137	lncRNA	ENSG00000250949	AC093534.2	5:117031199-117038569
EcDNA00000161	5	111667298	121642137	lncRNA	ENSG00000250427	LINC02148	5:118282574-118284782
EcDNA00000161	5	111667298	121642137	lncRNA	ENSG00000249551	LINC02216	5:118575574-118581324
EcDNA00000161	5	111667298	121642137	miRNA	ENSG00000283498	MIR1244-2	5:118974585-118974670
EcDNA00000161	5	111667298	121642137	miRNA	ENSG00000264536	MIR5706	5:119154636-119154716
EcDNA00000161	5	111667298	121642137	lncRNA	ENSG00000251076	AC104126.1	5:112228282-112257309
EcDNA00000161	5	111667298	121642137	lncRNA	ENSG00000250358	LINC02200	5:112628435-112642483
EcDNA00000161	5	111667298	121642137	lncRNA	ENSG00000248709	AC008549.1	5:115738977-115756543
EcDNA00000161	5	111667298	121642137	lncRNA	ENSG00000248445	SEMA6A-AS1	5:116447546-116508276
EcDNA00000161	5	111667298	121642137	lncRNA	ENSG00000249167	SEMA6A-AS2	5:116574481-116611200
EcDNA00000161	5	111667298	121642137	lncRNA	ENSG00000251311	LINC02214	5:116742990-116762209
EcDNA00000161	5	111667298	121642137	lncRNA	ENSG00000285809	AC093295.1	5:117313084-117330149
EcDNA00000161	5	111667298	121642137	lncRNA	ENSG00000249426	AC093206.1	5:118760473-118785459
EcDNA00000161	5	111667298	121642137	lncRNA	ENSG00000261036	AC113418.1	5:120345906-120410969
EcDNA00000161	5	111667298	121642137	lncRNA	ENSG00000248927	AC114284.1	5:120781217-120790778
EcDNA00000161	5	111667298	121642137	lncRNA	ENSG00000246859	STARD4-AS1	5:111510395-111739726
EcDNA00000161	5	111667298	121642137	lncRNA	ENSG00000250095	NREP-AS1	5:111912507-112017309
EcDNA00000161	5	111667298	121642137	lncRNA	ENSG00000232633	AC079465.1	5:113323027-113437174
EcDNA00000161	5	111667298	121642137	lncRNA	ENSG00000286839	AC093240.1	5:113738105-113776837
EcDNA00000161	5	111667298	121642137	lncRNA	ENSG00000246316	AC010230.1	5:114475338-114668410
EcDNA00000161	5	111667298	121642137	lncRNA	ENSG00000249249	AC010226.1	5:115602056-115623897
EcDNA00000161	5	111667298	121642137	lncRNA	ENSG00000249797	LINC02147	5:117730514-118266267
EcDNA00000161	5	111667298	121642137	lncRNA	ENSG00000286745	AC114311.1	5:118581241-118628178
EcDNA00000161	5	111667298	121642137	lncRNA	ENSG00000249128	LINC02215	5:118596187-118628092
EcDNA00000161	5	111667298	121642137	lncRNA	ENSG00000249494	AC008629.1	5:119006346-119070902
EcDNA00000161	5	111667298	121642137	lncRNA	ENSG00000251293	AC008574.1	5:120245447-120333502
EcDNA00000161	5	111667298	121642137	lncRNA	ENSG00000229855	AC008568.1	5:121164686-121359869
EcDNA00000161	5	111667298	121642137	lncRNA	ENSG00000251187	AC010261.2	5:112192019-112210139
EcDNA00000161	5	111667298	121642137	lncRNA	ENSG00000250891	LINC02208	5:118000252-118562199
EcDNA00000161	5	111667298	121642137	lncRNA	ENSG00000248663	LINC00992	5:117415508-117546298
EcDNA00000162	6	25205334	31362513	lncRNA	ENSG00000286933	AL022170.1	6:25632672-25640931
EcDNA00000162	6	25205334	31362513	lncRNA	ENSG00000272810	U91328.3	6:26013240-26013757
EcDNA00000162	6	25205334	31362513	lncRNA	ENSG00000284607	AL121936.1	6:26569323-26574698
EcDNA00000162	6	25205334	31362513	lncRNA	ENSG00000275846	AL513548.3	6:26602732-26606661
EcDNA00000162	6	25205334	31362513	lncRNA	ENSG00000285571	AL513548.4	6:26677002-26683211
EcDNA00000162	6	25205334	31362513	lncRNA	ENSG00000261584	AL513548.1	6:26686240-26687964
EcDNA00000162	6	25205334	31362513	lncRNA	ENSG00000272312	AL133255.1	6:27001207-27001648
EcDNA00000162	6	25205334	31362513	lncRNA	ENSG00000287966	AL590062.1	6:27018934-27020280
EcDNA00000162	6	25205334	31362513	lncRNA	ENSG00000272468	AL021807.1	6:27122656-27123221
EcDNA00000162	6	25205334	31362513	miRNA	ENSG00000265565	MIR3143	6:27147625-27147688
EcDNA00000162	6	25205334	31362513	lncRNA	ENSG00000271755	AL031118.1	6:27404009-27406964
EcDNA00000162	6	25205334	31362513	lncRNA	ENSG00000285849	AL021918.4	6:27454567-27457575
EcDNA00000162	6	25205334	31362513	lncRNA	ENSG00000287674	AL009179.3	6:27679970-27680555
EcDNA00000162	6	25205334	31362513	lncRNA	ENSG00000287252	AL009179.2	6:27759869-27763184
EcDNA00000162	6	25205334	31362513	snoRNA	ENSG00000199851	U3	6:28015567-28015777
EcDNA00000162	6	25205334	31362513	lncRNA	ENSG00000272009	AL121944.1	6:28078791-28081130
EcDNA00000162	6	25205334	31362513	lncRNA	ENSG00000261839	AL358933.1	6:28136848-28139678
EcDNA00000162	6	25205334	31362513	lncRNA	ENSG00000287804	Z98745.2	6:28476995-28489455
EcDNA00000162	6	25205334	31362513	lncRNA	ENSG00000286819	Z98745.1	6:28489895-28491661
EcDNA00000162	6	25205334	31362513	lncRNA	ENSG00000235570	LINC00533	6:28648285-28649066
EcDNA00000162	6	25205334	31362513	lncRNA	ENSG00000225173	AL662890.1	6:28837868-28839006
EcDNA00000162	6	25205334	31362513	lncRNA	ENSG00000225595	LINC01623	6:28859624-28864630
EcDNA00000162	6	25205334	31362513	lncRNA	ENSG00000224157	HCG14	6:28896529-28897322
EcDNA00000162	6	25205334	31362513	lncRNA	ENSG00000204709	LINC01556	6:28943876-28944537
EcDNA00000162	6	25205334	31362513	lncRNA	ENSG00000227214	HCG15	6:28986202-28987484
EcDNA00000162	6	25205334	31362513	lncRNA	ENSG00000244349	AL662791.1	6:28986799-28988536
EcDNA00000162	6	25205334	31362513	lncRNA	ENSG00000227206	AL645937.2	6:29124209-29128908
EcDNA00000162	6	25205334	31362513	lncRNA	ENSG00000224582	LINC01015	6:29528720-29533665
EcDNA00000162	6	25205334	31362513	snoRNA	ENSG00000201330	SNORD32B	6:29582248-29582332
EcDNA00000162	6	25205334	31362513	lncRNA	ENSG00000272236	AL645939.4	6:29751964-29752207
EcDNA00000162	6	25205334	31362513	lncRNA	ENSG00000281831	AL645929.2	6:29871894-29873783
EcDNA00000162	6	25205334	31362513	lncRNA	ENSG00000204625	HCG9	6:29975111-29978410
EcDNA00000162	6	25205334	31362513	snoRNA	ENSG00000252228	AL669914.1	6:30132804-30132966
EcDNA00000162	6	25205334	31362513	lncRNA	ENSG00000286301	AL662873.1	6:30451138-30456212
EcDNA00000162	6	25205334	31362513	lncRNA	ENSG00000235781	LINC02569	6:30516265-30519217
EcDNA00000162	6	25205334	31362513	miRNA	ENSG00000216101	MIR877	6:30584331-30584417
EcDNA00000162	6	25205334	31362513	lncRNA	ENSG00000272540	AL662797.1	6:30723104-30723877
EcDNA00000162	6	25205334	31362513	lncRNA	ENSG00000272273	IER3-AS1	6:30742928-30743592
EcDNA00000162	6	25205334	31362513	lncRNA	ENSG00000237923	LINC02570	6:30839525-30848159
EcDNA00000162	6	25205334	31362513	miRNA	ENSG00000284370	MIR4640	6:30890882-30890972
EcDNA00000162	6	25205334	31362513	lncRNA	ENSG00000228789	HCG22	6:31053449-31059890
EcDNA00000162	6	25205334	31362513	lncRNA	ENSG00000204528	PSORS1C3	6:31173734-31177899
EcDNA00000162	6	25205334	31362513	lncRNA	ENSG00000272501	AL662844.4	6:31195199-31198037
EcDNA00000162	6	25205334	31362513	lncRNA	ENSG00000206344	HCG27	6:31197759-31203968
EcDNA00000162	6	25205334	31362513	lncRNA	ENSG00000271821	AL662844.3	6:31200164-31201918
EcDNA00000162	6	25205334	31362513	lncRNA	ENSG00000256166	LINC02571	6:31293907-31301642
EcDNA00000162	6	25205334	31362513	miRNA	ENSG00000277402	MIR6891	6:31355223-31355316
EcDNA00000162	6	25205334	31362513	lncRNA	ENSG00000272558	U91328.2	6:25983811-25999167
EcDNA00000162	6	25205334	31362513	lncRNA	ENSG00000272462	U91328.1	6:25992640-26001775
EcDNA00000162	6	25205334	31362513	lncRNA	ENSG00000283064	AL353759.1	6:26160764-26172802
EcDNA00000162	6	25205334	31362513	lncRNA	ENSG00000287050	AL021917.1	6:26324704-26331900
EcDNA00000162	6	25205334	31362513	lncRNA	ENSG00000228223	HCG11	6:26521708-26527404
EcDNA00000162	6	25205334	31362513	lncRNA	ENSG00000286652	AL021918.5	6:27473193-27494436
EcDNA00000162	6	25205334	31362513	lncRNA	ENSG00000285703	AL021918.3	6:27491421-27519435
EcDNA00000162	6	25205334	31362513	lncRNA	ENSG00000281706	AL009179.1	6:27694034-27713352
EcDNA00000162	6	25205334	31362513	lncRNA	ENSG00000246350	AL049543.1	6:28587377-28591747
EcDNA00000162	6	25205334	31362513	lncRNA	ENSG00000287279	AL121932.2	6:28634860-28649538
EcDNA00000162	6	25205334	31362513	lncRNA	ENSG00000277661	AL662791.2	6:29036020-29076524
EcDNA00000162	6	25205334	31362513	lncRNA	ENSG00000284656	AL645937.4	6:29162474-29166201
EcDNA00000162	6	25205334	31362513	lncRNA	ENSG00000229274	LINC02829	6:29497474-29510558
EcDNA00000162	6	25205334	31362513	lncRNA	ENSG00000214922	HLA-F-AS1	6:29726600-29749049
EcDNA00000162	6	25205334	31362513	lncRNA	ENSG00000231226	TRIM31-AS1	6:30105239-30114724
EcDNA00000162	6	25205334	31362513	lncRNA	ENSG00000231074	HCG18	6:30286689-30327382
EcDNA00000162	6	25205334	31362513	lncRNA	ENSG00000224328	MDC1-AS1	6:30703066-30713184
EcDNA00000162	6	25205334	31362513	lncRNA	ENSG00000228022	HCG20	6:30743789-30792250
EcDNA00000162	6	25205334	31362513	lncRNA	ENSG00000237775	DDR1-DT	6:30866981-30875918
EcDNA00000162	6	25205334	31362513	lncRNA	ENSG00000288473	AL669830.1	6:30908241-30926459
EcDNA00000162	6	25205334	31362513	lncRNA	ENSG00000233529	HCG21	6:30945978-30954862
EcDNA00000162	6	25205334	31362513	lncRNA	ENSG00000224843	LINC00240	6:26956931-27059749
EcDNA00000162	6	25205334	31362513	lncRNA	ENSG00000269293	ZSCAN16-AS1	6:28015121-28137293
EcDNA00000162	6	25205334	31362513	lncRNA	ENSG00000285761	AL645939.5	6:29752572-29763295
EcDNA00000162	6	25205334	31362513	lncRNA	ENSG00000270604	HCG17	6:30234038-30326134
EcDNA00000162	6	25205334	31362513	lncRNA	ENSG00000214894	LINC00243	6:30798653-30830659
EcDNA00000164	6	57345464	60256901	miRNA	ENSG00000212017	MIR548U	6:57390131-57390212
EcDNA00000164	6	57345464	60256901	lncRNA	ENSG00000266579	FO680682.1	6:57493854-57497691
EcDNA00000164	6	57345464	60256901	lncRNA	ENSG00000272541	AL021368.3	6:57855890-57856468
EcDNA00000164	6	57345464	60256901	lncRNA	ENSG00000286723	AL021368.5	6:57880070-57884297
EcDNA00000164	6	57345464	60256901	lncRNA	ENSG00000271761	AL021368.1	6:57902608-57903148
EcDNA00000164	6	57345464	60256901	lncRNA	ENSG00000272316	AL021368.2	6:57908559-57913911
EcDNA00000164	6	57345464	60256901	lncRNA	ENSG00000283352	AL021368.4	6:57919911-57961382
EcDNA00000164	6	57345464	60256901	lncRNA	ENSG00000225096	AL445250.1	6:57961437-58438364
EcDNA00000165	6	57694495	60593902	lncRNA	ENSG00000272541	AL021368.3	6:57855890-57856468
EcDNA00000165	6	57694495	60593902	lncRNA	ENSG00000286723	AL021368.5	6:57880070-57884297
EcDNA00000165	6	57694495	60593902	lncRNA	ENSG00000271761	AL021368.1	6:57902608-57903148
EcDNA00000165	6	57694495	60593902	lncRNA	ENSG00000272316	AL021368.2	6:57908559-57913911
EcDNA00000165	6	57694495	60593902	lncRNA	ENSG00000283352	AL021368.4	6:57919911-57961382
EcDNA00000165	6	57694495	60593902	lncRNA	ENSG00000225096	AL445250.1	6:57961437-58438364
EcDNA00000166	6	60233224	61415242	lncRNA	ENSG00000275773	AL590227.1	6:60723147-60723898
EcDNA00000166	6	60233224	61415242	lncRNA	ENSG00000287598	AL512427.2	6:60789804-60942327
EcDNA00000167	6	158599377	164409828	miRNA	ENSG00000278571	MIR7161	6:158609706-158609790
EcDNA00000167	6	158599377	164409828	miRNA	ENSG00000265558	MIR3918	6:158764660-158764753
EcDNA00000167	6	158599377	164409828	lncRNA	ENSG00000233893	EZR-AS1	6:158817978-158822252
EcDNA00000167	6	158599377	164409828	lncRNA	ENSG00000233682	AL356417.2	6:159165898-159170007
EcDNA00000167	6	158599377	164409828	lncRNA	ENSG00000235086	FNDC1-IT1	6:159240785-159243329
EcDNA00000167	6	158599377	164409828	lncRNA	ENSG00000237927	AL078604.2	6:159586954-159589169
EcDNA00000167	6	158599377	164409828	snoRNA	ENSG00000207392	SNORA20	6:159780249-159780381
EcDNA00000167	6	158599377	164409828	snoRNA	ENSG00000206910	SNORA29	6:159785593-159785733
EcDNA00000167	6	158599377	164409828	lncRNA	ENSG00000236823	AL035691.1	6:159899185-159902510
EcDNA00000167	6	158599377	164409828	lncRNA	ENSG00000230234	AL162582.1	6:160272616-160276130
EcDNA00000167	6	158599377	164409828	lncRNA	ENSG00000224477	AL109933.1	6:160698287-160700632
EcDNA00000167	6	158599377	164409828	lncRNA	ENSG00000272841	AL139393.3	6:160990317-160992342
EcDNA00000167	6	158599377	164409828	lncRNA	ENSG00000286498	AL132982.1	6:161353678-161355350
EcDNA00000167	6	158599377	164409828	lncRNA	ENSG00000286805	AL138716.1	6:161435097-161446016
EcDNA00000167	6	158599377	164409828	lncRNA	ENSG00000285564	AL031121.2	6:163338362-163346744
EcDNA00000167	6	158599377	164409828	lncRNA	ENSG00000270419	CAHM	6:163413064-163413960
EcDNA00000167	6	158599377	164409828	lncRNA	ENSG00000228692	AL445307.1	6:163586582-163588165
EcDNA00000167	6	158599377	164409828	lncRNA	ENSG00000286573	AL136225.1	6:163956298-163960187
EcDNA00000167	6	158599377	164409828	lncRNA	ENSG00000260422	Z97205.2	6:164084022-164085661
EcDNA00000167	6	158599377	164409828	lncRNA	ENSG00000230627	Z97205.1	6:164108619-164109694
EcDNA00000167	6	158599377	164409828	lncRNA	ENSG00000203711	C6orf99	6:158869847-158919105
EcDNA00000167	6	158599377	164409828	lncRNA	ENSG00000226032	AL035530.1	6:159042191-159095823
EcDNA00000167	6	158599377	164409828	lncRNA	ENSG00000224478	AL356417.1	6:159094092-159116254
EcDNA00000167	6	158599377	164409828	lncRNA	ENSG00000231178	AL357832.1	6:159353921-159383339
EcDNA00000167	6	158599377	164409828	lncRNA	ENSG00000285427	SOD2-OT1	6:159760257-159762332
EcDNA00000167	6	158599377	164409828	lncRNA	ENSG00000268257	AIRN	6:160003290-160007664
EcDNA00000167	6	158599377	164409828	lncRNA	ENSG00000287656	AL591069.1	6:160369199-160386934
EcDNA00000167	6	158599377	164409828	lncRNA	ENSG00000287558	AL109933.5	6:160742508-160767490
EcDNA00000167	6	158599377	164409828	lncRNA	ENSG00000224371	AL391361.2	6:160872887-160926204
EcDNA00000167	6	158599377	164409828	lncRNA	ENSG00000233342	AL139393.2	6:160926268-160943110
EcDNA00000167	6	158599377	164409828	lncRNA	ENSG00000285610	AL590286.2	6:162969049-162975007
EcDNA00000167	6	158599377	164409828	lncRNA	ENSG00000285553	AL137182.1	6:163115690-163137775
EcDNA00000167	6	158599377	164409828	lncRNA	ENSG00000285726	AL031121.3	6:163348018-163353220
EcDNA00000167	6	158599377	164409828	lncRNA	ENSG00000226739	AL358972.1	6:164346488-164348644
EcDNA00000167	6	158599377	164409828	lncRNA	ENSG00000285159	AL627422.2	6:158853587-158864502
EcDNA00000167	6	158599377	164409828	lncRNA	ENSG00000271913	AL035530.2	6:158988177-159088114
EcDNA00000167	6	158599377	164409828	lncRNA	ENSG00000285492	AL356417.3	6:159051673-159121495
EcDNA00000167	6	158599377	164409828	lncRNA	ENSG00000286533	AL078604.4	6:159468600-159662627
EcDNA00000167	6	158599377	164409828	lncRNA	ENSG00000231863	AL139393.1	6:160931079-160985624
EcDNA00000167	6	158599377	164409828	lncRNA	ENSG00000225437	PACRG-AS2	6:163042556-163054161
EcDNA00000167	6	158599377	164409828	lncRNA	ENSG00000225683	PACRG-AS3	6:163163829-163192038
EcDNA00000167	6	158599377	164409828	lncRNA	ENSG00000281692	PACRG-AS1	6:163306906-163324530
EcDNA00000167	6	158599377	164409828	lncRNA	ENSG00000235538	AL078602.1	6:163671576-164231610
EcDNA00000167	6	158599377	164409828	lncRNA	ENSG00000285858	AL137005.1	6:163705936-163714306
EcDNA00000167	6	158599377	164409828	lncRNA	ENSG00000234777	LINC02529	6:159383421-159401147
EcDNA00000169	7	24101811	27949907	lncRNA	ENSG00000285716	AC004129.3	7:25254964-25257129
EcDNA00000169	7	24101811	27949907	snoRNA	ENSG00000202233	U3	7:25264655-25264882
EcDNA00000169	7	24101811	27949907	lncRNA	ENSG00000233824	AC003985.1	7:25321301-25326865
EcDNA00000169	7	24101811	27949907	lncRNA	ENSG00000227386	AC091705.1	7:25547761-25551062
EcDNA00000169	7	24101811	27949907	lncRNA	ENSG00000286725	AC018706.1	7:25831334-25831909
EcDNA00000169	7	24101811	27949907	lncRNA	ENSG00000270933	AC010719.1	7:25948656-25949403
EcDNA00000169	7	24101811	27949907	miRNA	ENSG00000199085	MIR148A	7:25949918-25949986
EcDNA00000169	7	24101811	27949907	lncRNA	ENSG00000225792	AC004540.2	7:26369309-26376701
EcDNA00000169	7	24101811	27949907	lncRNA	ENSG00000122548	KIAA0087	7:26533120-26538788
EcDNA00000169	7	24101811	27949907	lncRNA	ENSG00000270182	AC004080.4	7:27158343-27158976
EcDNA00000169	7	24101811	27949907	lncRNA	ENSG00000253187	HOXA10-AS	7:27168618-27171915
EcDNA00000169	7	24101811	27949907	miRNA	ENSG00000283745	MIR196B	7:27169479-27169563
EcDNA00000169	7	24101811	27949907	lncRNA	ENSG00000240990	HOXA11-AS	7:27184506-27189298
EcDNA00000169	7	24101811	27949907	lncRNA	ENSG00000253508	AC004080.2	7:27186572-27193448
EcDNA00000169	7	24101811	27949907	lncRNA	ENSG00000243766	HOTTIP	7:27198574-27207259
EcDNA00000169	7	24101811	27949907	lncRNA	ENSG00000286323	AC004080.17	7:27210800-27212965
EcDNA00000169	7	24101811	27949907	lncRNA	ENSG00000253308	AC004080.1	7:27239242-27241228
EcDNA00000169	7	24101811	27949907	lncRNA	ENSG00000287489	AC004549.1	7:27873784-27876546
EcDNA00000169	7	24101811	27949907	lncRNA	ENSG00000287093	AC003093.1	7:24778443-24795496
EcDNA00000169	7	24101811	27949907	lncRNA	ENSG00000285960	AC005100.2	7:25431979-25500443
EcDNA00000169	7	24101811	27949907	lncRNA	ENSG00000287096	AC005165.3	7:25750889-25756256
EcDNA00000169	7	24101811	27949907	lncRNA	ENSG00000285860	AC010677.2	7:26226412-26254709
EcDNA00000169	7	24101811	27949907	lncRNA	ENSG00000233760	AC004947.1	7:26551685-26558880
EcDNA00000169	7	24101811	27949907	lncRNA	ENSG00000222004	LINC02860	7:26637870-26647305
EcDNA00000169	7	24101811	27949907	lncRNA	ENSG00000233429	HOTAIRM1	7:27095646-27100265
EcDNA00000169	7	24101811	27949907	lncRNA	ENSG00000272801	AC004080.5	7:27147365-27152598
EcDNA00000169	7	24101811	27949907	lncRNA	ENSG00000253405	EVX1-AS	7:27241428-27247229
EcDNA00000169	7	24101811	27949907	lncRNA	ENSG00000286478	AC007130.1	7:27617473-27627496
EcDNA00000169	7	24101811	27949907	lncRNA	ENSG00000229893	AC005091.1	7:27733063-27740395
EcDNA00000169	7	24101811	27949907	lncRNA	ENSG00000228944	AC004485.1	7:24196661-24255719
EcDNA00000169	7	24101811	27949907	lncRNA	ENSG00000287523	AC003044.1	7:24318093-24445128
EcDNA00000169	7	24101811	27949907	lncRNA	ENSG00000260951	AC005100.1	7:25358234-25432202
EcDNA00000169	7	24101811	27949907	lncRNA	ENSG00000223561	AC005165.1	7:25593303-25751032
EcDNA00000169	7	24101811	27949907	lncRNA	ENSG00000214870	AC004540.1	7:26398592-26497595
EcDNA00000169	7	24101811	27949907	lncRNA	ENSG00000286507	AC004947.3	7:26598599-26617295
EcDNA00000169	7	24101811	27949907	lncRNA	ENSG00000253552	HOXA-AS2	7:27107776-27134302
EcDNA00000169	7	24101811	27949907	lncRNA	ENSG00000273433	AC004080.6	7:27128968-27152561
EcDNA00000169	7	24101811	27949907	lncRNA	ENSG00000254369	HOXA-AS3	7:27129976-27155928
EcDNA00000169	7	24101811	27949907	lncRNA	ENSG00000224322	AC004009.1	7:27361590-27410358
EcDNA00000170	7	52103519	52329838	snoRNA	ENSG00000253028	AC006320.1	7:52269436-52269569
EcDNA00000170	7	52103519	52329838	lncRNA	ENSG00000233960	AC079763.1	7:52165234-52192913
EcDNA00000171	7	56152556	56321884	lncRNA	ENSG00000285670	AC006970.3	7:56214978-56220747
EcDNA00000172	7	57459305	64210198	snoRNA	ENSG00000199231	AC069285.1	7:63175939-63176019
EcDNA00000172	7	57459305	64210198	lncRNA	ENSG00000244550	AC006455.8	7:63233114-63241645
EcDNA00000172	7	57459305	64210198	lncRNA	ENSG00000230000	AC006455.5	7:63348860-63351774
EcDNA00000172	7	57459305	64210198	lncRNA	ENSG00000230600	AC073188.3	7:63380465-63385789
EcDNA00000172	7	57459305	64210198	lncRNA	ENSG00000234387	AC073188.5	7:63394276-63395439
EcDNA00000172	7	57459305	64210198	lncRNA	ENSG00000268181	AC073188.6	7:63396340-63399250
EcDNA00000172	7	57459305	64210198	miRNA	ENSG00000265214	MIR4283-2	7:63621089-63621169
EcDNA00000172	7	57459305	64210198	lncRNA	ENSG00000286397	AC115220.3	7:64035643-64037958
EcDNA00000172	7	57459305	64210198	lncRNA	ENSG00000226587	AC006455.1	7:63326673-63354326
EcDNA00000172	7	57459305	64210198	lncRNA	ENSG00000229301	AC006455.4	7:63354456-63359306
EcDNA00000172	7	57459305	64210198	lncRNA	ENSG00000232817	AC073188.4	7:63388807-63393657
EcDNA00000172	7	57459305	64210198	lncRNA	ENSG00000227305	AC073188.2	7:63393744-63422053
EcDNA00000172	7	57459305	64210198	lncRNA	ENSG00000236299	AC092634.4	7:63888199-63900794
EcDNA00000172	7	57459305	64210198	lncRNA	ENSG00000226581	LINC02848	7:63900312-63925202
EcDNA00000172	7	57459305	64210198	lncRNA	ENSG00000287588	AC092634.8	7:63925831-63930920
EcDNA00000172	7	57459305	64210198	lncRNA	ENSG00000228564	LINC01005	7:64024408-64030105
EcDNA00000172	7	57459305	64210198	lncRNA	ENSG00000229881	AC091685.1	7:64140494-64150058
EcDNA00000172	7	57459305	64210198	lncRNA	ENSG00000227148	AC069285.2	7:63044826-63054431
EcDNA00000172	7	57459305	64210198	lncRNA	ENSG00000285544	AC115220.2	7:64045428-64114556
EcDNA00000172	7	57459305	64210198	lncRNA	ENSG00000284534	AC092634.7	7:63959843-63981477
EcDNA00000178	7	63836067	67962934	lncRNA	ENSG00000286397	AC115220.3	7:64035643-64037958
EcDNA00000178	7	63836067	67962934	lncRNA	ENSG00000287699	AC073270.1	7:64294515-64300818
EcDNA00000178	7	63836067	67962934	lncRNA	ENSG00000286456	AC016769.5	7:64612534-64614834
EcDNA00000178	7	63836067	67962934	lncRNA	ENSG00000287317	AC016769.6	7:64651654-64655836
EcDNA00000178	7	63836067	67962934	miRNA	ENSG00000275667	MIR6839	7:64679063-64679176
EcDNA00000178	7	63836067	67962934	lncRNA	ENSG00000287580	AC073349.4	7:64801957-64804117
EcDNA00000178	7	63836067	67962934	lncRNA	ENSG00000287869	AC073349.5	7:64867426-64870076
EcDNA00000178	7	63836067	67962934	lncRNA	ENSG00000189316	AC073349.1	7:64888526-64890100
EcDNA00000178	7	63836067	67962934	lncRNA	ENSG00000286342	AC073210.3	7:64947570-64950701
EcDNA00000178	7	63836067	67962934	snoRNA	ENSG00000207344	SNORA22C	7:65065998-65066132
EcDNA00000178	7	63836067	67962934	snoRNA	ENSG00000207062	SNORA15B-1	7:65070537-65070672
EcDNA00000178	7	63836067	67962934	lncRNA	ENSG00000238124	AC114501.3	7:65463070-65463438
EcDNA00000178	7	63836067	67962934	snoRNA	ENSG00000206634	SNORA22	7:65755525-65755659
EcDNA00000178	7	63836067	67962934	snoRNA	ENSG00000206785	SNORA15B-2	7:65760051-65760186
EcDNA00000178	7	63836067	67962934	lncRNA	ENSG00000236529	AC093582.1	7:65840054-65842396
EcDNA00000178	7	63836067	67962934	lncRNA	ENSG00000237310	AC008267.5	7:66493606-66495758
EcDNA00000178	7	63836067	67962934	lncRNA	ENSG00000272831	AC027644.3	7:66739828-66740385
EcDNA00000178	7	63836067	67962934	lncRNA	ENSG00000273142	LINC02604	7:66902856-66906297
EcDNA00000178	7	63836067	67962934	miRNA	ENSG00000266525	MIR4650-1	7:67114321-67114397
EcDNA00000178	7	63836067	67962934	lncRNA	ENSG00000273448	AC006480.2	7:67333046-67334383
EcDNA00000178	7	63836067	67962934	lncRNA	ENSG00000233423	AC005482.1	7:67691057-67697029
EcDNA00000178	7	63836067	67962934	lncRNA	ENSG00000236299	AC092634.4	7:63888199-63900794
EcDNA00000178	7	63836067	67962934	lncRNA	ENSG00000226581	LINC02848	7:63900312-63925202
EcDNA00000178	7	63836067	67962934	lncRNA	ENSG00000287588	AC092634.8	7:63925831-63930920
EcDNA00000178	7	63836067	67962934	lncRNA	ENSG00000228564	LINC01005	7:64024408-64030105
EcDNA00000178	7	63836067	67962934	lncRNA	ENSG00000229881	AC091685.1	7:64140494-64150058
EcDNA00000178	7	63836067	67962934	lncRNA	ENSG00000287985	AC073270.2	7:64369240-64375584
EcDNA00000178	7	63836067	67962934	lncRNA	ENSG00000234185	AC068533.3	7:66119602-66165011
EcDNA00000178	7	63836067	67962934	lncRNA	ENSG00000226824	AC006001.2	7:66654537-66671523
EcDNA00000178	7	63836067	67962934	lncRNA	ENSG00000285544	AC115220.2	7:64045428-64114556
EcDNA00000178	7	63836067	67962934	lncRNA	ENSG00000282381	AC104073.4	7:65269373-65306238
EcDNA00000178	7	63836067	67962934	lncRNA	ENSG00000179406	LINC00174	7:66376043-66493566
EcDNA00000178	7	63836067	67962934	lncRNA	ENSG00000284534	AC092634.7	7:63959843-63981477
EcDNA00000179	7	64087899	64357847	lncRNA	ENSG00000287699	AC073270.1	7:64294515-64300818
EcDNA00000179	7	64087899	64357847	lncRNA	ENSG00000229881	AC091685.1	7:64140494-64150058
EcDNA00000179	7	64087899	64357847	lncRNA	ENSG00000285544	AC115220.2	7:64045428-64114556
EcDNA00000180	7	65084204	65773788	lncRNA	ENSG00000238124	AC114501.3	7:65463070-65463438
EcDNA00000180	7	65084204	65773788	snoRNA	ENSG00000206634	SNORA22	7:65755525-65755659
EcDNA00000180	7	65084204	65773788	snoRNA	ENSG00000206785	SNORA15B-2	7:65760051-65760186
EcDNA00000180	7	65084204	65773788	lncRNA	ENSG00000282381	AC104073.4	7:65269373-65306238
EcDNA00000181	7	65103409	65793033	lncRNA	ENSG00000238124	AC114501.3	7:65463070-65463438
EcDNA00000181	7	65103409	65793033	snoRNA	ENSG00000206634	SNORA22	7:65755525-65755659
EcDNA00000181	7	65103409	65793033	snoRNA	ENSG00000206785	SNORA15B-2	7:65760051-65760186
EcDNA00000181	7	65103409	65793033	lncRNA	ENSG00000282381	AC104073.4	7:65269373-65306238
EcDNA00000182	7	66395118	76087537	lncRNA	ENSG00000237310	AC008267.5	7:66493606-66495758
EcDNA00000182	7	66395118	76087537	lncRNA	ENSG00000272831	AC027644.3	7:66739828-66740385
EcDNA00000182	7	66395118	76087537	lncRNA	ENSG00000273142	LINC02604	7:66902856-66906297
EcDNA00000182	7	66395118	76087537	miRNA	ENSG00000266525	MIR4650-1	7:67114321-67114397
EcDNA00000182	7	66395118	76087537	lncRNA	ENSG00000273448	AC006480.2	7:67333046-67334383
EcDNA00000182	7	66395118	76087537	lncRNA	ENSG00000233423	AC005482.1	7:67691057-67697029
EcDNA00000182	7	66395118	76087537	lncRNA	ENSG00000236839	AC069280.1	7:69187832-69189318
EcDNA00000182	7	66395118	76087537	lncRNA	ENSG00000234215	CT66	7:69594792-69597493
EcDNA00000182	7	66395118	76087537	miRNA	ENSG00000265878	MIR3914-1	7:71307671-71307770
EcDNA00000182	7	66395118	76087537	miRNA	ENSG00000283278	MIR3914-2	7:71307673-71307768
EcDNA00000182	7	66395118	76087537	miRNA	ENSG00000264494	MIR4650-2	7:72697902-72697978
EcDNA00000182	7	66395118	76087537	lncRNA	ENSG00000272843	AC211476.2	7:72924417-72925125
EcDNA00000182	7	66395118	76087537	lncRNA	ENSG00000285886	AC211476.6	7:72954796-72957106
EcDNA00000182	7	66395118	76087537	lncRNA	ENSG00000275976	SPDYE11	7:73048054-73053981
EcDNA00000182	7	66395118	76087537	lncRNA	ENSG00000274080	AC005089.1	7:73609261-73611502
EcDNA00000182	7	66395118	76087537	miRNA	ENSG00000265724	MIR4284	7:73711316-73711397
EcDNA00000182	7	66395118	76087537	lncRNA	ENSG00000261467	AC099398.1	7:73985991-73988767
EcDNA00000182	7	66395118	76087537	lncRNA	ENSG00000232415	ELN-AS1	7:74059575-74062284
EcDNA00000182	7	66395118	76087537	miRNA	ENSG00000207741	MIR590	7:74191197-74191294
EcDNA00000182	7	66395118	76087537	lncRNA	ENSG00000273069	AC211433.2	7:74606912-74607299
EcDNA00000182	7	66395118	76087537	lncRNA	ENSG00000277675	AC211486.5	7:75225432-75234310
EcDNA00000182	7	66395118	76087537	lncRNA	ENSG00000263081	AC211486.2	7:75232927-75233924
EcDNA00000182	7	66395118	76087537	miRNA	ENSG00000284334	MIR4651	7:75915196-75915269
EcDNA00000182	7	66395118	76087537	snoRNA	ENSG00000201643	SNORA14A	7:75943781-75943916
EcDNA00000182	7	66395118	76087537	lncRNA	ENSG00000226824	AC006001.2	7:66654537-66671523
EcDNA00000182	7	66395118	76087537	lncRNA	ENSG00000236531	AC006013.1	7:68091222-68119209
EcDNA00000182	7	66395118	76087537	lncRNA	ENSG00000233689	AC104688.1	7:69026432-69046803
EcDNA00000182	7	66395118	76087537	lncRNA	ENSG00000286466	AC069280.2	7:69145184-69174450
EcDNA00000182	7	66395118	76087537	lncRNA	ENSG00000285702	AC211476.5	7:73039695-73069506
EcDNA00000182	7	66395118	76087537	lncRNA	ENSG00000287815	AC005081.1	7:74280746-74289286
EcDNA00000182	7	66395118	76087537	lncRNA	ENSG00000179406	LINC00174	7:66376043-66493566
EcDNA00000182	7	66395118	76087537	lncRNA	ENSG00000225209	AC092637.1	7:68020234-68036917
EcDNA00000182	7	66395118	76087537	lncRNA	ENSG00000232729	AC211433.1	7:74688863-74729001
EcDNA00000182	7	66395118	76087537	lncRNA	ENSG00000226829	AC093655.1	7:68149547-68319676
EcDNA00000182	7	66395118	76087537	lncRNA	ENSG00000225718	AC092100.1	7:69186820-69430923
EcDNA00000183	7	66728586	73967789	lncRNA	ENSG00000272831	AC027644.3	7:66739828-66740385
EcDNA00000183	7	66728586	73967789	lncRNA	ENSG00000273142	LINC02604	7:66902856-66906297
EcDNA00000183	7	66728586	73967789	miRNA	ENSG00000266525	MIR4650-1	7:67114321-67114397
EcDNA00000183	7	66728586	73967789	lncRNA	ENSG00000273448	AC006480.2	7:67333046-67334383
EcDNA00000183	7	66728586	73967789	lncRNA	ENSG00000233423	AC005482.1	7:67691057-67697029
EcDNA00000183	7	66728586	73967789	lncRNA	ENSG00000236839	AC069280.1	7:69187832-69189318
EcDNA00000183	7	66728586	73967789	lncRNA	ENSG00000234215	CT66	7:69594792-69597493
EcDNA00000183	7	66728586	73967789	miRNA	ENSG00000265878	MIR3914-1	7:71307671-71307770
EcDNA00000183	7	66728586	73967789	miRNA	ENSG00000283278	MIR3914-2	7:71307673-71307768
EcDNA00000183	7	66728586	73967789	miRNA	ENSG00000264494	MIR4650-2	7:72697902-72697978
EcDNA00000183	7	66728586	73967789	lncRNA	ENSG00000272843	AC211476.2	7:72924417-72925125
EcDNA00000183	7	66728586	73967789	lncRNA	ENSG00000285886	AC211476.6	7:72954796-72957106
EcDNA00000183	7	66728586	73967789	lncRNA	ENSG00000275976	SPDYE11	7:73048054-73053981
EcDNA00000183	7	66728586	73967789	lncRNA	ENSG00000274080	AC005089.1	7:73609261-73611502
EcDNA00000183	7	66728586	73967789	miRNA	ENSG00000265724	MIR4284	7:73711316-73711397
EcDNA00000183	7	66728586	73967789	lncRNA	ENSG00000236531	AC006013.1	7:68091222-68119209
EcDNA00000183	7	66728586	73967789	lncRNA	ENSG00000233689	AC104688.1	7:69026432-69046803
EcDNA00000183	7	66728586	73967789	lncRNA	ENSG00000286466	AC069280.2	7:69145184-69174450
EcDNA00000183	7	66728586	73967789	lncRNA	ENSG00000285702	AC211476.5	7:73039695-73069506
EcDNA00000183	7	66728586	73967789	lncRNA	ENSG00000225209	AC092637.1	7:68020234-68036917
EcDNA00000183	7	66728586	73967789	lncRNA	ENSG00000226829	AC093655.1	7:68149547-68319676
EcDNA00000183	7	66728586	73967789	lncRNA	ENSG00000225718	AC092100.1	7:69186820-69430923
EcDNA00000184	7	76498794	76999131	lncRNA	ENSG00000225703	AC114737.1	7:76972678-76976961
EcDNA00000184	7	76498794	76999131	lncRNA	ENSG00000285666	AC006972.1	7:76818376-76903041
EcDNA00000184	7	76498794	76999131	lncRNA	ENSG00000231183	AC007003.1	7:76902479-76919191
EcDNA00000184	7	76498794	76999131	lncRNA	ENSG00000265479	DTX2P1-UPK3BP1-PMS2P11	7:76959834-77043775
EcDNA00000184	7	76498794	76999131	lncRNA	ENSG00000283398	AC114737.3	7:76960570-76978658
EcDNA00000185	7	147880422	151097759	snoRNA	ENSG00000199370	U3	7:148389644-148389859
EcDNA00000185	7	147880422	151097759	lncRNA	ENSG00000273314	AC005229.4	7:148696466-148698664
EcDNA00000185	7	147880422	151097759	lncRNA	ENSG00000286180	AC073140.2	7:148940264-148941228
EcDNA00000185	7	147880422	151097759	lncRNA	ENSG00000286171	AC073140.1	7:148941482-148941638
EcDNA00000185	7	147880422	151097759	lncRNA	ENSG00000281189	GHET1	7:148987526-148989432
EcDNA00000185	7	147880422	151097759	lncRNA	ENSG00000228151	AC004941.1	7:149398203-149401456
EcDNA00000185	7	147880422	151097759	lncRNA	ENSG00000261842	AC073314.1	7:149422674-149424890
EcDNA00000185	7	147880422	151097759	lncRNA	ENSG00000273419	AC004877.1	7:149858399-149862492
EcDNA00000185	7	147880422	151097759	lncRNA	ENSG00000204934	ATP6V0E2-AS1	7:149867696-149880610
EcDNA00000185	7	147880422	151097759	lncRNA	ENSG00000273293	AC093458.1	7:149881358-149881580
EcDNA00000185	7	147880422	151097759	lncRNA	ENSG00000273011	AC092681.3	7:149890738-149891416
EcDNA00000185	7	147880422	151097759	lncRNA	ENSG00000260555	AC092681.2	7:150000751-150005124
EcDNA00000185	7	147880422	151097759	lncRNA	ENSG00000286912	AC006008.1	7:150234193-150237608
EcDNA00000185	7	147880422	151097759	lncRNA	ENSG00000239377	AC073111.1	7:150379853-150383885
EcDNA00000185	7	147880422	151097759	lncRNA	ENSG00000243433	AC010973.1	7:151028780-151029754
EcDNA00000185	7	147880422	151097759	lncRNA	ENSG00000244151	AC010973.2	7:151074741-151076530
EcDNA00000185	7	147880422	151097759	lncRNA	ENSG00000283504	AC006974.1	7:148473598-148503458
EcDNA00000185	7	147880422	151097759	lncRNA	ENSG00000283648	AC006974.2	7:148543676-148572177
EcDNA00000185	7	147880422	151097759	lncRNA	ENSG00000287636	AC005229.5	7:148584817-148625479
EcDNA00000185	7	147880422	151097759	lncRNA	ENSG00000241449	AC092666.1	7:150033652-150076655
EcDNA00000185	7	147880422	151097759	lncRNA	ENSG00000240449	AC005586.1	7:150363776-150372590
EcDNA00000185	7	147880422	151097759	lncRNA	ENSG00000284048	AC073111.3	7:150379328-150410597
EcDNA00000185	7	147880422	151097759	lncRNA	ENSG00000242258	LINC00996	7:150433653-150448140
EcDNA00000185	7	147880422	151097759	lncRNA	ENSG00000261305	AC005586.2	7:150337482-150343346
EcDNA00000186	8	11930710	12035861	lncRNA	ENSG00000287755	AC107918.5	8:11936032-11941273
EcDNA00000186	8	11930710	12035861	lncRNA	ENSG00000287798	AC107918.6	8:11946460-11950753
EcDNA00000187	8	23598294	29783336	snoRNA	ENSG00000207027	AC012119.1	8:23806228-23806377
EcDNA00000187	8	23598294	29783336	lncRNA	ENSG00000253891	AC023202.1	8:24169000-24177080
EcDNA00000187	8	23598294	29783336	lncRNA	ENSG00000272163	AF106564.1	8:24912164-24914717
EcDNA00000187	8	23598294	29783336	miRNA	ENSG00000283327	MIR6841	8:24953795-24953867
EcDNA00000187	8	23598294	29783336	lncRNA	ENSG00000272157	AC107373.2	8:24956620-24957110
EcDNA00000187	8	23598294	29783336	miRNA	ENSG00000274988	MIR6876	8:25345401-25345474
EcDNA00000187	8	23598294	29783336	lncRNA	ENSG00000253476	AC091185.1	8:25425520-25426580
EcDNA00000187	8	23598294	29783336	lncRNA	ENSG00000253342	AC009623.2	8:25776678-25777456
EcDNA00000187	8	23598294	29783336	lncRNA	ENSG00000253430	AC011726.2	8:26422592-26423929
EcDNA00000187	8	23598294	29783336	lncRNA	ENSG00000254362	AC011726.3	8:26440490-26442595
EcDNA00000187	8	23598294	29783336	miRNA	ENSG00000221616	MIR548H4	8:27048852-27048963
EcDNA00000187	8	23598294	29783336	lncRNA	ENSG00000253903	AC090150.2	8:27086075-27087783
EcDNA00000187	8	23598294	29783336	miRNA	ENSG00000273836	MIR6842	8:27433369-27433434
EcDNA00000187	8	23598294	29783336	miRNA	ENSG00000284280	MIR6843	8:27610600-27610751
EcDNA00000187	8	23598294	29783336	miRNA	ENSG00000265075	MIR3622B	8:27701672-27701767
EcDNA00000187	8	23598294	29783336	miRNA	ENSG00000284351	MIR3622A	8:27701676-27701759
EcDNA00000187	8	23598294	29783336	miRNA	ENSG00000265847	MIR4287	8:27886038-27886116
EcDNA00000187	8	23598294	29783336	lncRNA	ENSG00000253397	AC069113.2	8:27904480-27910310
EcDNA00000187	8	23598294	29783336	lncRNA	ENSG00000286804	AC025871.3	8:28414498-28416593
EcDNA00000187	8	23598294	29783336	lncRNA	ENSG00000254370	AC025871.2	8:28415523-28420055
EcDNA00000187	8	23598294	29783336	lncRNA	ENSG00000253567	AC025871.1	8:28447263-28455902
EcDNA00000187	8	23598294	29783336	miRNA	ENSG00000265251	MIR4288	8:28505115-28505182
EcDNA00000187	8	23598294	29783336	lncRNA	ENSG00000246339	EXTL3-AS1	8:28690214-28702030
EcDNA00000187	8	23598294	29783336	lncRNA	ENSG00000254034	INTS9-AS1	8:28798141-28802085
EcDNA00000187	8	23598294	29783336	lncRNA	ENSG00000259366	AC108449.2	8:29055934-29056685
EcDNA00000187	8	23598294	29783336	lncRNA	ENSG00000259607	AC108449.3	8:29067278-29068454
EcDNA00000187	8	23598294	29783336	lncRNA	ENSG00000260253	AC084262.1	8:29352419-29353170
EcDNA00000187	8	23598294	29783336	lncRNA	ENSG00000253632	AC084026.2	8:29527311-29530323
EcDNA00000187	8	23598294	29783336	lncRNA	ENSG00000253832	AC107373.1	8:24992001-25009777
EcDNA00000187	8	23598294	29783336	lncRNA	ENSG00000288055	AC107373.3	8:25000435-25003439
EcDNA00000187	8	23598294	29783336	lncRNA	ENSG00000287185	AC041005.1	8:25179112-25184234
EcDNA00000187	8	23598294	29783336	lncRNA	ENSG00000253100	AC009623.1	8:25593196-25688786
EcDNA00000187	8	23598294	29783336	lncRNA	ENSG00000254178	AC090103.1	8:25834128-25840135
EcDNA00000187	8	23598294	29783336	lncRNA	ENSG00000253888	AC090150.1	8:27171913-27210783
EcDNA00000187	8	23598294	29783336	lncRNA	ENSG00000253875	AC013643.2	8:27732914-27758552
EcDNA00000187	8	23598294	29783336	lncRNA	ENSG00000259196	HMBOX1-IT1	8:28949675-28955955
EcDNA00000187	8	23598294	29783336	lncRNA	ENSG00000254129	AC108449.1	8:29110572-29140729
EcDNA00000187	8	23598294	29783336	lncRNA	ENSG00000253182	AC084026.1	8:29548170-29564341
EcDNA00000187	8	23598294	29783336	lncRNA	ENSG00000251191	LINC00589	8:29673921-29748109
EcDNA00000187	8	23598294	29783336	lncRNA	ENSG00000253471	AC012574.1	8:23707140-23789487
EcDNA00000187	8	23598294	29783336	lncRNA	ENSG00000254002	AC012574.2	8:23714065-23743042
EcDNA00000187	8	23598294	29783336	lncRNA	ENSG00000253535	AC120193.1	8:24295813-24912073
EcDNA00000187	8	23598294	29783336	lncRNA	ENSG00000253643	AC024958.1	8:24490311-24514856
EcDNA00000187	8	23598294	29783336	lncRNA	ENSG00000285890	AC009623.3	8:25820974-25833464
EcDNA00000187	8	23598294	29783336	lncRNA	ENSG00000253490	LINC02099	8:29748308-29798492
EcDNA00000187	8	23598294	29783336	lncRNA	ENSG00000253690	AC021678.2	8:28250062-28339255
EcDNA00000187	8	23598294	29783336	lncRNA	ENSG00000285601	AC084262.2	8:29351291-29360222
EcDNA00000188	8	41299586	47196993	snoRNA	ENSG00000238936	SNORD65B	8:41426654-41426727
EcDNA00000188	8	41299586	47196993	lncRNA	ENSG00000253396	AC016868.1	8:41435297-41440419
EcDNA00000188	8	41299586	47196993	lncRNA	ENSG00000253174	AC009630.2	8:41540380-41545044
EcDNA00000188	8	41299586	47196993	lncRNA	ENSG00000287535	AC009630.4	8:41566857-41568641
EcDNA00000188	8	41299586	47196993	miRNA	ENSG00000274705	MIR486-1	8:41660440-41660508
EcDNA00000188	8	41299586	47196993	miRNA	ENSG00000283450	MIR486-2	8:41660443-41660507
EcDNA00000188	8	41299586	47196993	snoRNA	ENSG00000238966	AC090571.1	8:42043503-42043575
EcDNA00000188	8	41299586	47196993	lncRNA	ENSG00000261449	AC103724.3	8:42151771-42152763
EcDNA00000188	8	41299586	47196993	lncRNA	ENSG00000254165	AC090739.1	8:42537528-42538304
EcDNA00000188	8	41299586	47196993	miRNA	ENSG00000284062	MIR4469	8:42896196-42896275
EcDNA00000188	8	41299586	47196993	snoRNA	ENSG00000201329	U3	8:43378296-43378510
EcDNA00000188	8	41299586	47196993	lncRNA	ENSG00000286484	AC021451.2	8:46810695-46819098
EcDNA00000188	8	41299586	47196993	lncRNA	ENSG00000286554	AC021451.3	8:46814924-46817964
EcDNA00000188	8	41299586	47196993	lncRNA	ENSG00000285992	AC120036.5	8:47129261-47132628
EcDNA00000188	8	41299586	47196993	lncRNA	ENSG00000255366	AC120036.4	8:47190771-47193262
EcDNA00000188	8	41299586	47196993	lncRNA	ENSG00000264578	AC009630.3	8:41609691-41621502
EcDNA00000188	8	41299586	47196993	lncRNA	ENSG00000253389	AC113133.1	8:41660990-41665566
EcDNA00000188	8	41299586	47196993	lncRNA	ENSG00000260588	AC027702.1	8:41828164-41829934
EcDNA00000188	8	41299586	47196993	lncRNA	ENSG00000271938	AC103724.4	8:42139460-42139752
EcDNA00000188	8	41299586	47196993	lncRNA	ENSG00000253408	AC083973.1	8:42233673-42271266
EcDNA00000188	8	41299586	47196993	lncRNA	ENSG00000255101	AC103843.1	8:42705582-42721946
EcDNA00000188	8	41299586	47196993	lncRNA	ENSG00000286837	AC087533.1	8:42842988-42844876
EcDNA00000188	8	41299586	47196993	lncRNA	ENSG00000253314	LINC00293	8:46822173-46907309
EcDNA00000188	8	41299586	47196993	lncRNA	ENSG00000253782	AC091163.2	8:46930603-46951850
EcDNA00000188	8	41299586	47196993	lncRNA	ENSG00000253133	AC009630.1	8:41509592-41578421
EcDNA00000188	8	41299586	47196993	lncRNA	ENSG00000253745	AC091163.1	8:46922560-46928832
EcDNA00000190	8	71825887	73468945	lncRNA	ENSG00000253317	AC078906.1	8:72196333-72202269
EcDNA00000190	8	71825887	73468945	lncRNA	ENSG00000260838	AC022893.2	8:72947149-72950445
EcDNA00000190	8	71825887	73468945	lncRNA	ENSG00000272254	AC022893.3	8:73042909-73043346
EcDNA00000190	8	71825887	73468945	lncRNA	ENSG00000237061	AC100823.1	8:73083786-73085879
EcDNA00000190	8	71825887	73468945	lncRNA	ENSG00000253339	AC111149.2	8:73358669-73364212
EcDNA00000190	8	71825887	73468945	lncRNA	ENSG00000254347	AC011131.1	8:72462310-72470972
EcDNA00000190	8	71825887	73468945	lncRNA	ENSG00000253636	AC022893.1	8:73052177-73063061
EcDNA00000190	8	71825887	73468945	lncRNA	ENSG00000250295	RDH10-AS1	8:73297710-73356461
EcDNA00000190	8	71825887	73468945	lncRNA	ENSG00000253235	AC111149.1	8:73326990-73370601
EcDNA00000190	8	71825887	73468945	lncRNA	ENSG00000253302	STAU2-AS1	8:73420003-73441526
EcDNA00000190	8	71825887	73468945	lncRNA	ENSG00000235531	MSC-AS1	8:71828166-72118393
EcDNA00000190	8	71825887	73468945	lncRNA	ENSG00000253726	AC013562.1	8:72732044-72751843
EcDNA00000190	8	71825887	73468945	lncRNA	ENSG00000253784	AC090735.1	8:72874858-72881740
EcDNA00000191	8	127333140	133788578	miRNA	ENSG00000283710	MIR1204	8:127795961-127796028
EcDNA00000191	8	127333140	133788578	miRNA	ENSG00000221771	MIR1205	8:127960632-127960695
EcDNA00000191	8	127333140	133788578	miRNA	ENSG00000283200	MIR1206	8:128008897-128008956
EcDNA00000191	8	127333140	133788578	miRNA	ENSG00000221176	MIR1207	8:128049151-128049238
EcDNA00000191	8	127333140	133788578	miRNA	ENSG00000221261	MIR1208	8:128150115-128150188
EcDNA00000191	8	127333140	133788578	lncRNA	ENSG00000287785	AC103833.2	8:129241227-129242469
EcDNA00000191	8	127333140	133788578	miRNA	ENSG00000263763	MIR3686	8:129484056-129484142
EcDNA00000191	8	127333140	133788578	snoRNA	ENSG00000200075	AC022973.1	8:129868589-129868716
EcDNA00000191	8	127333140	133788578	miRNA	ENSG00000264653	MIR5194	8:130008333-130008453
EcDNA00000191	8	127333140	133788578	lncRNA	ENSG00000280543	ASAP1-IT2	8:130082737-130084768
EcDNA00000191	8	127333140	133788578	snoRNA	ENSG00000212342	AC103725.1	8:130162971-130163127
EcDNA00000191	8	127333140	133788578	lncRNA	ENSG00000287201	AC009682.1	8:130248286-130251051
EcDNA00000191	8	127333140	133788578	lncRNA	ENSG00000286535	AC139019.1	8:130358786-130362461
EcDNA00000191	8	127333140	133788578	lncRNA	ENSG00000253259	AC103726.1	8:130892069-130892785
EcDNA00000191	8	127333140	133788578	lncRNA	ENSG00000253507	AC104257.1	8:131308544-131317632
EcDNA00000191	8	127333140	133788578	snoRNA	ENSG00000252158	SNORA72	8:131432775-131432869
EcDNA00000191	8	127333140	133788578	lncRNA	ENSG00000270137	AF230666.2	8:132826178-132826903
EcDNA00000191	8	127333140	133788578	miRNA	ENSG00000276961	MIR7848	8:133046480-133046581
EcDNA00000191	8	127333140	133788578	lncRNA	ENSG00000287736	AF305872.2	8:133054958-133057767
EcDNA00000191	8	127333140	133788578	lncRNA	ENSG00000261220	AC103706.1	8:133573182-133573861
EcDNA00000191	8	127333140	133788578	snoRNA	ENSG00000212273	AC090821.1	8:133644597-133644725
EcDNA00000191	8	127333140	133788578	lncRNA	ENSG00000253165	AC090821.2	8:133775550-133777352
EcDNA00000191	8	127333140	133788578	lncRNA	ENSG00000286266	AC104370.1	8:127578472-127636867
EcDNA00000191	8	127333140	133788578	lncRNA	ENSG00000249375	CASC11	8:127686342-127738987
EcDNA00000191	8	127333140	133788578	lncRNA	ENSG00000286034	AC100822.1	8:128323130-128388636
EcDNA00000191	8	127333140	133788578	lncRNA	ENSG00000253926	AC011257.1	8:129415948-129445852
EcDNA00000191	8	127333140	133788578	lncRNA	ENSG00000285108	AC103718.1	8:129685400-129723023
EcDNA00000191	8	127333140	133788578	lncRNA	ENSG00000254317	AC022973.5	8:129832300-129844504
EcDNA00000191	8	127333140	133788578	lncRNA	ENSG00000253720	AC022973.3	8:129939843-129951056
EcDNA00000191	8	127333140	133788578	lncRNA	ENSG00000287195	AC131568.1	8:129953728-129964634
EcDNA00000191	8	127333140	133788578	lncRNA	ENSG00000253656	AC090987.1	8:130595298-130655712
EcDNA00000191	8	127333140	133788578	lncRNA	ENSG00000253407	AC087341.1	8:131129760-131144948
EcDNA00000191	8	127333140	133788578	lncRNA	ENSG00000287095	AF228727.1	8:132702811-132722283
EcDNA00000191	8	127333140	133788578	lncRNA	ENSG00000223697	AF230666.1	8:132838116-132844298
EcDNA00000191	8	127333140	133788578	lncRNA	ENSG00000253561	AC133634.1	8:133771408-133814537
EcDNA00000191	8	127333140	133788578	lncRNA	ENSG00000246228	CASC8	8:127289816-127482139
EcDNA00000191	8	127333140	133788578	lncRNA	ENSG00000280997	CCAT2	8:127400398-127402150
EcDNA00000191	8	127333140	133788578	lncRNA	ENSG00000286010	AC108925.1	8:127663279-127670990
EcDNA00000191	8	127333140	133788578	lncRNA	ENSG00000254275	LINC00824	8:128405268-128564679
EcDNA00000191	8	127333140	133788578	lncRNA	ENSG00000254263	AC022973.4	8:129890464-129901758
EcDNA00000191	8	127333140	133788578	lncRNA	ENSG00000253992	AC103726.2	8:130935408-130949665
EcDNA00000191	8	127333140	133788578	lncRNA	ENSG00000253521	HPYR1	8:132507961-132565246
EcDNA00000191	8	127333140	133788578	lncRNA	ENSG00000253438	PCAT1	8:126556322-127419050
EcDNA00000191	8	127333140	133788578	lncRNA	ENSG00000249859	PVT1	8:127794525-128187101
EcDNA00000191	8	127333140	133788578	lncRNA	ENSG00000229140	CCDC26	8:128634198-129683770
EcDNA00000192	9	39582049	42339154	snoRNA	ENSG00000252724	SNORA70	9:39892445-39892540
EcDNA00000192	9	39582049	42339154	miRNA	ENSG00000275377	MIR1299	9:40929009-40929092
EcDNA00000192	9	39582049	42339154	miRNA	ENSG00000276029	MIR4477A	9:41233754-41233835
EcDNA00000192	9	39582049	42339154	lncRNA	ENSG00000275450	AL845472.1	9:41276279-41282846
EcDNA00000192	9	39582049	42339154	snoRNA	ENSG00000276094	SNORA70	9:41573511-41573606
EcDNA00000192	9	39582049	42339154	lncRNA	ENSG00000276412	AL591926.2	9:41651657-41654594
EcDNA00000192	9	39582049	42339154	lncRNA	ENSG00000277260	FAM74A7	9:42198999-42204988
EcDNA00000192	9	39582049	42339154	lncRNA	ENSG00000278175	GLIDR	9:39748513-39810097
EcDNA00000192	9	39582049	42339154	lncRNA	ENSG00000284116	AL772307.1	9:39983792-40106611
EcDNA00000192	9	39582049	42339154	lncRNA	ENSG00000228136	AL773545.1	9:40130920-40153147
EcDNA00000192	9	39582049	42339154	lncRNA	ENSG00000276500	BMS1P14	9:40505398-40566281
EcDNA00000192	9	39582049	42339154	lncRNA	ENSG00000276266	FP325318.1	9:40611251-40622155
EcDNA00000192	9	39582049	42339154	lncRNA	ENSG00000275390	AL353626.1	9:40767869-40806344
EcDNA00000192	9	39582049	42339154	lncRNA	ENSG00000225655	BX255923.1	9:41073709-41076392
EcDNA00000192	9	39582049	42339154	lncRNA	ENSG00000276462	BX255923.2	9:41100792-41119909
EcDNA00000192	9	39582049	42339154	lncRNA	ENSG00000276502	AL354718.2	9:41310815-41332962
EcDNA00000192	9	39582049	42339154	lncRNA	ENSG00000275297	AL162731.1	9:41760087-41764175
EcDNA00000192	9	39582049	42339154	lncRNA	ENSG00000240240	BX664727.3	9:40223401-40329221
EcDNA00000192	9	39582049	42339154	lncRNA	ENSG00000275239	FAM242F	9:41657707-41699072
EcDNA00000192	9	39582049	42339154	lncRNA	ENSG00000275649	AL445584.2	9:42231810-42354454
EcDNA00000193	9	120694591	130605199	lncRNA	ENSG00000239593	AL513122.2	9:121279862-121282730
EcDNA00000193	9	120694591	130605199	lncRNA	ENSG00000235865	GSN-AS1	9:121280767-121285530
EcDNA00000193	9	120694591	130605199	lncRNA	ENSG00000229854	AL357936.1	9:121574890-121576214
EcDNA00000193	9	120694591	130605199	lncRNA	ENSG00000261534	AL596244.1	9:121815673-121819452
EcDNA00000193	9	120694591	130605199	miRNA	ENSG00000266583	MIR4478	9:122120081-122120167
EcDNA00000193	9	120694591	130605199	lncRNA	ENSG00000269970	AL162424.1	9:122372604-122372825
EcDNA00000193	9	120694591	130605199	lncRNA	ENSG00000233616	AL359636.1	9:122400969-122402906
EcDNA00000193	9	120694591	130605199	snoRNA	ENSG00000212447	SNORD90	9:122880212-122880323
EcDNA00000193	9	120694591	130605199	lncRNA	ENSG00000261094	AC007066.2	9:122937622-122940333
EcDNA00000193	9	120694591	130605199	lncRNA	ENSG00000286718	AC007066.3	9:122940732-122941260
EcDNA00000193	9	120694591	130605199	lncRNA	ENSG00000236901	MIR600HG	9:123109493-123115477
EcDNA00000193	9	120694591	130605199	miRNA	ENSG00000283941	MIR600	9:123111545-123111643
EcDNA00000193	9	120694591	130605199	miRNA	ENSG00000207991	MIR601	9:123402524-123402603
EcDNA00000193	9	120694591	130605199	miRNA	ENSG00000274932	MIR7150	9:123485528-123485622
EcDNA00000193	9	120694591	130605199	lncRNA	ENSG00000237336	AL445489.1	9:123491883-123493156
EcDNA00000193	9	120694591	130605199	lncRNA	ENSG00000236668	AC006450.3	9:124006276-124009396
EcDNA00000193	9	120694591	130605199	lncRNA	ENSG00000231227	AC006450.1	9:124010529-124011114
EcDNA00000193	9	120694591	130605199	lncRNA	ENSG00000234921	AC006450.2	9:124031623-124032524
EcDNA00000193	9	120694591	130605199	lncRNA	ENSG00000235204	AL162724.2	9:124259249-124261156
EcDNA00000193	9	120694591	130605199	lncRNA	ENSG00000227200	AL162724.1	9:124262875-124265809
EcDNA00000193	9	120694591	130605199	lncRNA	ENSG00000231149	AL354979.1	9:124514937-124516056
EcDNA00000193	9	120694591	130605199	miRNA	ENSG00000207595	MIR181A2	9:124692441-124692551
EcDNA00000193	9	120694591	130605199	miRNA	ENSG00000207737	MIR181B2	9:124693709-124693798
EcDNA00000193	9	120694591	130605199	lncRNA	ENSG00000236643	AL354928.1	9:124770122-124772927
EcDNA00000193	9	120694591	130605199	lncRNA	ENSG00000227068	AL162584.1	9:125567578-125573023
EcDNA00000193	9	120694591	130605199	lncRNA	ENSG00000229582	AL358074.1	9:125743753-125746552
EcDNA00000193	9	120694591	130605199	snoRNA	ENSG00000252985	SNORD116	9:126426892-126426970
EcDNA00000193	9	120694591	130605199	lncRNA	ENSG00000226078	AL356309.1	9:126527617-126530343
EcDNA00000193	9	120694591	130605199	lncRNA	ENSG00000238010	AL161908.2	9:126640755-126641293
EcDNA00000193	9	120694591	130605199	lncRNA	ENSG00000286428	AL161731.1	9:126701172-126704691
EcDNA00000193	9	120694591	130605199	lncRNA	ENSG00000271833	AL445222.1	9:127366769-127367397
EcDNA00000193	9	120694591	130605199	snoRNA	ENSG00000201302	SNORA65	9:127448500-127448630
EcDNA00000193	9	120694591	130605199	lncRNA	ENSG00000279571	AL162426.1	9:127690097-127690840
EcDNA00000193	9	120694591	130605199	miRNA	ENSG00000283874	MIR3911	9:127690686-127690795
EcDNA00000193	9	120694591	130605199	lncRNA	ENSG00000286196	AL162586.2	9:127754533-127760560
EcDNA00000193	9	120694591	130605199	miRNA	ENSG00000283863	MIR3960	9:127785832-127785923
EcDNA00000193	9	120694591	130605199	miRNA	ENSG00000284547	MIR2861	9:127785917-127786007
EcDNA00000193	9	120694591	130605199	lncRNA	ENSG00000225032	AL162586.1	9:127816065-127822520
EcDNA00000193	9	120694591	130605199	miRNA	ENSG00000263979	MIR4672	9:127869414-127869495
EcDNA00000193	9	120694591	130605199	lncRNA	ENSG00000227218	AL157935.1	9:127934502-127940952
EcDNA00000193	9	120694591	130605199	lncRNA	ENSG00000230536	AL360268.1	9:128090968-128094457
EcDNA00000193	9	120694591	130605199	lncRNA	ENSG00000234771	SLC25A25-AS1	9:128108580-128118693
EcDNA00000193	9	120694591	130605199	lncRNA	ENSG00000232850	AL590708.1	9:128128528-128130628
EcDNA00000193	9	120694591	130605199	miRNA	ENSG00000207581	MIR199B	9:128244720-128244830
EcDNA00000193	9	120694591	130605199	miRNA	ENSG00000264823	MIR3154	9:128244946-128245030
EcDNA00000193	9	120694591	130605199	lncRNA	ENSG00000272696	AL359091.4	9:128316336-128316909
EcDNA00000193	9	120694591	130605199	lncRNA	ENSG00000272593	AL359091.3	9:128391460-128392016
EcDNA00000193	9	120694591	130605199	lncRNA	ENSG00000207955	AL359091.1	9:128392006-128393510
EcDNA00000193	9	120694591	130605199	miRNA	ENSG00000284185	MIR219A2	9:128392617-128392714
EcDNA00000193	9	120694591	130605199	miRNA	ENSG00000283335	MIR219B	9:128392620-128392708
EcDNA00000193	9	120694591	130605199	lncRNA	ENSG00000273186	AL359091.5	9:128431597-128432006
EcDNA00000193	9	120694591	130605199	lncRNA	ENSG00000225951	ODF2-AS1	9:128468956-128473012
EcDNA00000193	9	120694591	130605199	lncRNA	ENSG00000280474	AL356481.2	9:128595892-128596633
EcDNA00000193	9	120694591	130605199	lncRNA	ENSG00000267834	AL592211.1	9:129004501-129004998
EcDNA00000193	9	120694591	130605199	lncRNA	ENSG00000287234	AL592211.2	9:129080354-129080765
EcDNA00000193	9	120694591	130605199	lncRNA	ENSG00000234055	AL158151.2	9:129097853-129100266
EcDNA00000193	9	120694591	130605199	lncRNA	ENSG00000268707	AL158151.4	9:129170433-129170940
EcDNA00000193	9	120694591	130605199	lncRNA	ENSG00000268050	AL158151.3	9:129175806-129177575
EcDNA00000193	9	120694591	130605199	lncRNA	ENSG00000235007	AL161785.2	9:129258353-129259846
EcDNA00000193	9	120694591	130605199	lncRNA	ENSG00000241084	AL161785.3	9:129259061-129261581
EcDNA00000193	9	120694591	130605199	lncRNA	ENSG00000179082	C9orf106	9:129321015-129324905
EcDNA00000193	9	120694591	130605199	lncRNA	ENSG00000268615	AL353803.5	9:129328260-129328401
EcDNA00000193	9	120694591	130605199	lncRNA	ENSG00000226355	AL353803.1	9:129438215-129447545
EcDNA00000193	9	120694591	130605199	lncRNA	ENSG00000261334	AL353803.4	9:129480604-129482538
EcDNA00000193	9	120694591	130605199	lncRNA	ENSG00000286078	AL391056.2	9:129503460-129506433
EcDNA00000193	9	120694591	130605199	lncRNA	ENSG00000234789	AL590369.1	9:129640475-129641282
EcDNA00000193	9	120694591	130605199	lncRNA	ENSG00000236024	PRRX2-AS1	9:129712895-129718635
EcDNA00000193	9	120694591	130605199	miRNA	ENSG00000276124	MIR6855	9:129869604-129869671
EcDNA00000193	9	120694591	130605199	lncRNA	ENSG00000230684	AL158207.2	9:129933535-129936541
EcDNA00000193	9	120694591	130605199	lncRNA	ENSG00000270755	AL136141.1	9:130044712-130045081
EcDNA00000193	9	120694591	130605199	lncRNA	ENSG00000196979	GPRACR	9:130140609-130144219
EcDNA00000193	9	120694591	130605199	lncRNA	ENSG00000230826	AL390774.2	9:123736436-123751941
EcDNA00000193	9	120694591	130605199	lncRNA	ENSG00000224020	MIR181A2HG	9:124658466-124698631
EcDNA00000193	9	120694591	130605199	lncRNA	ENSG00000239705	AL354710.2	9:125241662-125257071
EcDNA00000193	9	120694591	130605199	lncRNA	ENSG00000228392	AL162391.1	9:126270120-126298593
EcDNA00000193	9	120694591	130605199	lncRNA	ENSG00000233721	AL356309.2	9:126516416-126518808
EcDNA00000193	9	120694591	130605199	lncRNA	ENSG00000224842	AL161908.1	9:126589593-126613700
EcDNA00000193	9	120694591	130605199	lncRNA	ENSG00000228487	AL450263.1	9:127213782-127221907
EcDNA00000193	9	120694591	130605199	lncRNA	ENSG00000228395	AL356481.1	9:128528656-128552410
EcDNA00000193	9	120694591	130605199	lncRNA	ENSG00000280758	AL356481.3	9:128630327-128631685
EcDNA00000193	9	120694591	130605199	lncRNA	ENSG00000234705	HMGA1P4	9:128663133-128684477
EcDNA00000193	9	120694591	130605199	lncRNA	ENSG00000223478	AL441992.1	9:128724444-128733194
EcDNA00000193	9	120694591	130605199	lncRNA	ENSG00000204055	AL158151.1	9:129176770-129210548
EcDNA00000193	9	120694591	130605199	lncRNA	ENSG00000224307	AL161785.1	9:129282457-129312665
EcDNA00000193	9	120694591	130605199	lncRNA	ENSG00000233901	LINC01503	9:129332299-129359541
EcDNA00000193	9	120694591	130605199	lncRNA	ENSG00000230676	AL353803.2	9:129430651-129451422
EcDNA00000193	9	120694591	130605199	lncRNA	ENSG00000227619	AL391056.1	9:129575116-129584556
EcDNA00000193	9	120694591	130605199	lncRNA	ENSG00000227355	AL359644.1	9:121369892-121463370
EcDNA00000193	9	120694591	130605199	lncRNA	ENSG00000237548	TTLL11-IT1	9:121884635-121963719
EcDNA00000193	9	120694591	130605199	lncRNA	ENSG00000234156	AL359636.2	9:122403406-122639685
EcDNA00000193	9	120694591	130605199	lncRNA	ENSG00000287782	AL359632.1	9:125426168-125438509
EcDNA00000193	9	120694591	130605199	lncRNA	ENSG00000232413	AL589923.1	9:126057579-126159613
EcDNA00000193	9	120694591	130605199	lncRNA	ENSG00000230848	AL360268.2	9:128039134-128057362
EcDNA00000193	9	120694591	130605199	lncRNA	ENSG00000204054	LINC00963	9:129476945-129513687
EcDNA00000194	9	122934758	131442563	lncRNA	ENSG00000261094	AC007066.2	9:122937622-122940333
EcDNA00000194	9	122934758	131442563	lncRNA	ENSG00000286718	AC007066.3	9:122940732-122941260
EcDNA00000194	9	122934758	131442563	lncRNA	ENSG00000236901	MIR600HG	9:123109493-123115477
EcDNA00000194	9	122934758	131442563	miRNA	ENSG00000283941	MIR600	9:123111545-123111643
EcDNA00000194	9	122934758	131442563	miRNA	ENSG00000207991	MIR601	9:123402524-123402603
EcDNA00000194	9	122934758	131442563	miRNA	ENSG00000274932	MIR7150	9:123485528-123485622
EcDNA00000194	9	122934758	131442563	lncRNA	ENSG00000237336	AL445489.1	9:123491883-123493156
EcDNA00000194	9	122934758	131442563	lncRNA	ENSG00000236668	AC006450.3	9:124006276-124009396
EcDNA00000194	9	122934758	131442563	lncRNA	ENSG00000231227	AC006450.1	9:124010529-124011114
EcDNA00000194	9	122934758	131442563	lncRNA	ENSG00000234921	AC006450.2	9:124031623-124032524
EcDNA00000194	9	122934758	131442563	lncRNA	ENSG00000235204	AL162724.2	9:124259249-124261156
EcDNA00000194	9	122934758	131442563	lncRNA	ENSG00000227200	AL162724.1	9:124262875-124265809
EcDNA00000194	9	122934758	131442563	lncRNA	ENSG00000231149	AL354979.1	9:124514937-124516056
EcDNA00000194	9	122934758	131442563	miRNA	ENSG00000207595	MIR181A2	9:124692441-124692551
EcDNA00000194	9	122934758	131442563	miRNA	ENSG00000207737	MIR181B2	9:124693709-124693798
EcDNA00000194	9	122934758	131442563	lncRNA	ENSG00000236643	AL354928.1	9:124770122-124772927
EcDNA00000194	9	122934758	131442563	lncRNA	ENSG00000227068	AL162584.1	9:125567578-125573023
EcDNA00000194	9	122934758	131442563	lncRNA	ENSG00000229582	AL358074.1	9:125743753-125746552
EcDNA00000194	9	122934758	131442563	snoRNA	ENSG00000252985	SNORD116	9:126426892-126426970
EcDNA00000194	9	122934758	131442563	lncRNA	ENSG00000226078	AL356309.1	9:126527617-126530343
EcDNA00000194	9	122934758	131442563	lncRNA	ENSG00000238010	AL161908.2	9:126640755-126641293
EcDNA00000194	9	122934758	131442563	lncRNA	ENSG00000286428	AL161731.1	9:126701172-126704691
EcDNA00000194	9	122934758	131442563	lncRNA	ENSG00000271833	AL445222.1	9:127366769-127367397
EcDNA00000194	9	122934758	131442563	snoRNA	ENSG00000201302	SNORA65	9:127448500-127448630
EcDNA00000194	9	122934758	131442563	lncRNA	ENSG00000279571	AL162426.1	9:127690097-127690840
EcDNA00000194	9	122934758	131442563	miRNA	ENSG00000283874	MIR3911	9:127690686-127690795
EcDNA00000194	9	122934758	131442563	lncRNA	ENSG00000286196	AL162586.2	9:127754533-127760560
EcDNA00000194	9	122934758	131442563	miRNA	ENSG00000283863	MIR3960	9:127785832-127785923
EcDNA00000194	9	122934758	131442563	miRNA	ENSG00000284547	MIR2861	9:127785917-127786007
EcDNA00000194	9	122934758	131442563	lncRNA	ENSG00000225032	AL162586.1	9:127816065-127822520
EcDNA00000194	9	122934758	131442563	miRNA	ENSG00000263979	MIR4672	9:127869414-127869495
EcDNA00000194	9	122934758	131442563	lncRNA	ENSG00000227218	AL157935.1	9:127934502-127940952
EcDNA00000194	9	122934758	131442563	lncRNA	ENSG00000230536	AL360268.1	9:128090968-128094457
EcDNA00000194	9	122934758	131442563	lncRNA	ENSG00000234771	SLC25A25-AS1	9:128108580-128118693
EcDNA00000194	9	122934758	131442563	lncRNA	ENSG00000232850	AL590708.1	9:128128528-128130628
EcDNA00000194	9	122934758	131442563	miRNA	ENSG00000207581	MIR199B	9:128244720-128244830
EcDNA00000194	9	122934758	131442563	miRNA	ENSG00000264823	MIR3154	9:128244946-128245030
EcDNA00000194	9	122934758	131442563	lncRNA	ENSG00000272696	AL359091.4	9:128316336-128316909
EcDNA00000194	9	122934758	131442563	lncRNA	ENSG00000272593	AL359091.3	9:128391460-128392016
EcDNA00000194	9	122934758	131442563	lncRNA	ENSG00000207955	AL359091.1	9:128392006-128393510
EcDNA00000194	9	122934758	131442563	miRNA	ENSG00000284185	MIR219A2	9:128392617-128392714
EcDNA00000194	9	122934758	131442563	miRNA	ENSG00000283335	MIR219B	9:128392620-128392708
EcDNA00000194	9	122934758	131442563	lncRNA	ENSG00000273186	AL359091.5	9:128431597-128432006
EcDNA00000194	9	122934758	131442563	lncRNA	ENSG00000225951	ODF2-AS1	9:128468956-128473012
EcDNA00000194	9	122934758	131442563	lncRNA	ENSG00000280474	AL356481.2	9:128595892-128596633
EcDNA00000194	9	122934758	131442563	lncRNA	ENSG00000267834	AL592211.1	9:129004501-129004998
EcDNA00000194	9	122934758	131442563	lncRNA	ENSG00000287234	AL592211.2	9:129080354-129080765
EcDNA00000194	9	122934758	131442563	lncRNA	ENSG00000234055	AL158151.2	9:129097853-129100266
EcDNA00000194	9	122934758	131442563	lncRNA	ENSG00000268707	AL158151.4	9:129170433-129170940
EcDNA00000194	9	122934758	131442563	lncRNA	ENSG00000268050	AL158151.3	9:129175806-129177575
EcDNA00000194	9	122934758	131442563	lncRNA	ENSG00000235007	AL161785.2	9:129258353-129259846
EcDNA00000194	9	122934758	131442563	lncRNA	ENSG00000241084	AL161785.3	9:129259061-129261581
EcDNA00000194	9	122934758	131442563	lncRNA	ENSG00000179082	C9orf106	9:129321015-129324905
EcDNA00000194	9	122934758	131442563	lncRNA	ENSG00000268615	AL353803.5	9:129328260-129328401
EcDNA00000194	9	122934758	131442563	lncRNA	ENSG00000226355	AL353803.1	9:129438215-129447545
EcDNA00000194	9	122934758	131442563	lncRNA	ENSG00000261334	AL353803.4	9:129480604-129482538
EcDNA00000194	9	122934758	131442563	lncRNA	ENSG00000286078	AL391056.2	9:129503460-129506433
EcDNA00000194	9	122934758	131442563	lncRNA	ENSG00000234789	AL590369.1	9:129640475-129641282
EcDNA00000194	9	122934758	131442563	lncRNA	ENSG00000236024	PRRX2-AS1	9:129712895-129718635
EcDNA00000194	9	122934758	131442563	miRNA	ENSG00000276124	MIR6855	9:129869604-129869671
EcDNA00000194	9	122934758	131442563	lncRNA	ENSG00000230684	AL158207.2	9:129933535-129936541
EcDNA00000194	9	122934758	131442563	lncRNA	ENSG00000270755	AL136141.1	9:130044712-130045081
EcDNA00000194	9	122934758	131442563	lncRNA	ENSG00000196979	GPRACR	9:130140609-130144219
EcDNA00000194	9	122934758	131442563	miRNA	ENSG00000277713	MIR6856	9:130626296-130626363
EcDNA00000194	9	122934758	131442563	snoRNA	ENSG00000252582	AL583807.1	9:131021167-131021306
EcDNA00000194	9	122934758	131442563	lncRNA	ENSG00000246851	AL157938.3	9:131189909-131194205
EcDNA00000194	9	122934758	131442563	lncRNA	ENSG00000230826	AL390774.2	9:123736436-123751941
EcDNA00000194	9	122934758	131442563	lncRNA	ENSG00000224020	MIR181A2HG	9:124658466-124698631
EcDNA00000194	9	122934758	131442563	lncRNA	ENSG00000239705	AL354710.2	9:125241662-125257071
EcDNA00000194	9	122934758	131442563	lncRNA	ENSG00000228392	AL162391.1	9:126270120-126298593
EcDNA00000194	9	122934758	131442563	lncRNA	ENSG00000233721	AL356309.2	9:126516416-126518808
EcDNA00000194	9	122934758	131442563	lncRNA	ENSG00000224842	AL161908.1	9:126589593-126613700
EcDNA00000194	9	122934758	131442563	lncRNA	ENSG00000228487	AL450263.1	9:127213782-127221907
EcDNA00000194	9	122934758	131442563	lncRNA	ENSG00000228395	AL356481.1	9:128528656-128552410
EcDNA00000194	9	122934758	131442563	lncRNA	ENSG00000280758	AL356481.3	9:128630327-128631685
EcDNA00000194	9	122934758	131442563	lncRNA	ENSG00000234705	HMGA1P4	9:128663133-128684477
EcDNA00000194	9	122934758	131442563	lncRNA	ENSG00000223478	AL441992.1	9:128724444-128733194
EcDNA00000194	9	122934758	131442563	lncRNA	ENSG00000204055	AL158151.1	9:129176770-129210548
EcDNA00000194	9	122934758	131442563	lncRNA	ENSG00000224307	AL161785.1	9:129282457-129312665
EcDNA00000194	9	122934758	131442563	lncRNA	ENSG00000233901	LINC01503	9:129332299-129359541
EcDNA00000194	9	122934758	131442563	lncRNA	ENSG00000230676	AL353803.2	9:129430651-129451422
EcDNA00000194	9	122934758	131442563	lncRNA	ENSG00000227619	AL391056.1	9:129575116-129584556
EcDNA00000194	9	122934758	131442563	lncRNA	ENSG00000236986	AL157938.2	9:131132851-131167505
EcDNA00000194	9	122934758	131442563	lncRNA	ENSG00000286547	AL157938.4	9:131283420-131288278
EcDNA00000194	9	122934758	131442563	lncRNA	ENSG00000287782	AL359632.1	9:125426168-125438509
EcDNA00000194	9	122934758	131442563	lncRNA	ENSG00000232413	AL589923.1	9:126057579-126159613
EcDNA00000194	9	122934758	131442563	lncRNA	ENSG00000230848	AL360268.2	9:128039134-128057362
EcDNA00000194	9	122934758	131442563	lncRNA	ENSG00000204054	LINC00963	9:129476945-129513687
EcDNA00000194	9	122934758	131442563	lncRNA	ENSG00000236658	AL161733.1	9:130933850-130945520
EcDNA00000195	X	1912781	2353450	lncRNA	ENSG00000223571	DHRSX-IT1	X:2334294-2336410
EcDNA00000196	X	36894560	38333946	miRNA	ENSG00000221466	MIR548AJ2	X:38023894-38023986
EcDNA00000196	X	36894560	38333946	lncRNA	ENSG00000226679	AL606748.1	X:38221390-38223667
EcDNA00000196	X	36894560	38333946	snoRNA	ENSG00000252050	AL606748.2	X:38308111-38308241
EcDNA00000196	X	36894560	38333946	lncRNA	ENSG00000259977	AL121578.3	X:37906146-37949405
EcDNA00000197	X	40544704	49899712	lncRNA	ENSG00000287098	AC092473.2	X:40620700-40622109
EcDNA00000197	X	40544704	49899712	lncRNA	ENSG00000234636	MED14OS	X:40735399-40738701
EcDNA00000197	X	40544704	49899712	lncRNA	ENSG00000223714	LINC02601	X:41275738-41276778
EcDNA00000197	X	40544704	49899712	lncRNA	ENSG00000233033	CASK-AS1	X:41520035-41522336
EcDNA00000197	X	40544704	49899712	lncRNA	ENSG00000233103	AL133329.1	X:42047882-42054836
EcDNA00000197	X	40544704	49899712	miRNA	ENSG00000207870	MIR221	X:45746156-45746266
EcDNA00000197	X	40544704	49899712	miRNA	ENSG00000207725	MIR222	X:45747014-45747124
EcDNA00000197	X	40544704	49899712	lncRNA	ENSG00000269902	AC234772.2	X:45764771-45765299
EcDNA00000197	X	40544704	49899712	lncRNA	ENSG00000231566	LINC02595	X:45847041-45851541
EcDNA00000197	X	40544704	49899712	snoRNA	ENSG00000212347	AL031584.1	X:45892911-45892979
EcDNA00000197	X	40544704	49899712	lncRNA	ENSG00000234613	AL031584.3	X:45913266-45917040
EcDNA00000197	X	40544704	49899712	lncRNA	ENSG00000286306	AL139811.3	X:46400685-46402957
EcDNA00000197	X	40544704	49899712	lncRNA	ENSG00000224975	INE1	X:47204920-47205865
EcDNA00000197	X	40544704	49899712	lncRNA	ENSG00000203402	AL591503.1	X:47297851-47298721
EcDNA00000197	X	40544704	49899712	snoRNA	ENSG00000221459	SNORA11C	X:47388648-47388777
EcDNA00000197	X	40544704	49899712	lncRNA	ENSG00000196741	LINC01560	X:47483570-47484823
EcDNA00000197	X	40544704	49899712	miRNA	ENSG00000263858	MIR4769	X:47587428-47587505
EcDNA00000197	X	40544704	49899712	lncRNA	ENSG00000277541	ZNF630-AS1	X:48056309-48066583
EcDNA00000197	X	40544704	49899712	lncRNA	ENSG00000287757	AC244636.3	X:48071225-48078721
EcDNA00000197	X	40544704	49899712	lncRNA	ENSG00000230100	AL606490.3	X:48333674-48334439
EcDNA00000197	X	40544704	49899712	lncRNA	ENSG00000224292	AF196972.1	X:48506522-48508838
EcDNA00000197	X	40544704	49899712	lncRNA	ENSG00000204620	AC115618.1	X:48568013-48574860
EcDNA00000197	X	40544704	49899712	lncRNA	ENSG00000228343	AC115618.2	X:48579773-48581157
EcDNA00000197	X	40544704	49899712	lncRNA	ENSG00000270012	AC232271.1	X:49273053-49275768
EcDNA00000197	X	40544704	49899712	lncRNA	ENSG00000286031	AC232271.2	X:49279676-49281440
EcDNA00000197	X	40544704	49899712	lncRNA	ENSG00000234390	USP27X-AS1	X:49876723-49879241
EcDNA00000197	X	40544704	49899712	lncRNA	ENSG00000224294	PINCR	X:43176993-43226598
EcDNA00000197	X	40544704	49899712	lncRNA	ENSG00000236276	NDP-AS1	X:43949731-43971582
EcDNA00000197	X	40544704	49899712	lncRNA	ENSG00000270069	MIR222HG	X:45745210-45770274
EcDNA00000197	X	40544704	49899712	lncRNA	ENSG00000230844	ZNF674-AS1	X:46545437-46548841
EcDNA00000197	X	40544704	49899712	lncRNA	ENSG00000204904	LINC01545	X:46887416-46899703
EcDNA00000197	X	40544704	49899712	lncRNA	ENSG00000267064	UXT-AS1	X:47658832-47692326
EcDNA00000197	X	40544704	49899712	lncRNA	ENSG00000232828	AC231533.1	X:48698962-48737163
EcDNA00000197	X	40544704	49899712	lncRNA	ENSG00000237341	SYP-AS1	X:49198965-49202454
EcDNA00000197	X	40544704	49899712	lncRNA	ENSG00000286181	AC232271.3	X:49262865-49270521
EcDNA00000197	X	40544704	49899712	lncRNA	ENSG00000287549	AC092268.2	X:41008426-41029306
EcDNA00000197	X	40544704	49899712	lncRNA	ENSG00000231772	Z93403.1	X:42252458-42699385
EcDNA00000197	X	40544704	49899712	lncRNA	ENSG00000287223	Z94277.1	X:42723208-42755892
EcDNA00000197	X	40544704	49899712	lncRNA	ENSG00000285899	AL023574.1	X:43279559-43438657
EcDNA00000197	X	40544704	49899712	lncRNA	ENSG00000229491	AC136489.1	X:45183250-45333917
EcDNA00000197	X	40544704	49899712	lncRNA	ENSG00000229563	LINC01204	X:45505387-45632121
EcDNA00000197	X	40544704	49899712	lncRNA	ENSG00000236751	LINC01186	X:46256758-46327680
EcDNA00000197	X	40544704	49899712	lncRNA	ENSG00000283743	Z84466.1	X:47575127-47628742
EcDNA00000198	X	52857692	55652526	lncRNA	ENSG00000286118	AC234031.1	X:52925955-52929574
EcDNA00000198	X	52857692	55652526	lncRNA	ENSG00000234019	AL591212.1	X:53093709-53094858
EcDNA00000198	X	52857692	55652526	miRNA	ENSG00000276575	MIR6895	X:53195410-53195488
EcDNA00000198	X	52857692	55652526	miRNA	ENSG00000277474	MIR6894	X:53198888-53198945
EcDNA00000198	X	52857692	55652526	lncRNA	ENSG00000235262	KDM5C-IT1	X:53212407-53214679
EcDNA00000198	X	52857692	55652526	miRNA	ENSG00000278204	MIR6857	X:53405672-53405765
EcDNA00000198	X	52857692	55652526	lncRNA	ENSG00000233250	AC233728.1	X:53432721-53433032
EcDNA00000198	X	52857692	55652526	miRNA	ENSG00000271886	MIR98	X:53556222-53556341
EcDNA00000198	X	52857692	55652526	miRNA	ENSG00000208012	MIRLET7F2	X:53557191-53557274
EcDNA00000198	X	52857692	55652526	snoRNA	ENSG00000221716	SNORA11	X:54814369-54814497
EcDNA00000198	X	52857692	55652526	snoRNA	ENSG00000221750	SNORA11G	X:54927304-54927433
EcDNA00000198	X	52857692	55652526	miRNA	ENSG00000266328	MIR4536-2	X:55451494-55451582
EcDNA00000198	X	52857692	55652526	miRNA	ENSG00000283334	MIR4536-1	X:55451494-55451582
EcDNA00000199	X	73033954	82773710	lncRNA	ENSG00000231963	AL662864.1	X:73080166-73084635
EcDNA00000199	X	73033954	82773710	lncRNA	ENSG00000228906	AL353804.1	X:73948972-73949558
EcDNA00000199	X	73033954	82773710	lncRNA	ENSG00000271199	AL353804.2	X:73958058-73969485
EcDNA00000199	X	73033954	82773710	lncRNA	ENSG00000271533	Z83843.1	X:74209975-74213660
EcDNA00000199	X	73033954	82773710	miRNA	ENSG00000202566	MIR421	X:74218376-74218461
EcDNA00000199	X	73033954	82773710	miRNA	ENSG00000212027	MIR374B	X:74218546-74218618
EcDNA00000199	X	73033954	82773710	miRNA	ENSG00000283534	MIR374C	X:74218548-74218618
EcDNA00000199	X	73033954	82773710	miRNA	ENSG00000207820	MIR545	X:74287103-74287209
EcDNA00000199	X	73033954	82773710	miRNA	ENSG00000199168	MIR374A	X:74287285-74287357
EcDNA00000199	X	73033954	82773710	lncRNA	ENSG00000226854	AL451105.2	X:75903104-75904858
EcDNA00000199	X	73033954	82773710	miRNA	ENSG00000283242	MIR384	X:76919272-76919360
EcDNA00000199	X	73033954	82773710	miRNA	ENSG00000207995	MIR325	X:77005403-77005501
EcDNA00000199	X	73033954	82773710	miRNA	ENSG00000283622	MIR4328	X:78901193-78901249
EcDNA00000199	X	73033954	82773710	snoRNA	ENSG00000239008	AL590031.1	X:80857075-80857202
EcDNA00000199	X	73033954	82773710	snoRNA	ENSG00000202183	AL109931.1	X:82561200-82561347
EcDNA00000199	X	73033954	82773710	lncRNA	ENSG00000229807	XIST	X:73820648-73852723
EcDNA00000199	X	73033954	82773710	lncRNA	ENSG00000288059	AL445213.2	X:81475531-81498083
EcDNA00000199	X	73033954	82773710	lncRNA	ENSG00000270641	TSIX	X:73792204-73829231
EcDNA00000199	X	73033954	82773710	lncRNA	ENSG00000230590	FTX	X:73940434-74293574
EcDNA00000199	X	73033954	82773710	lncRNA	ENSG00000225470	JPX	X:73944181-74070408
EcDNA00000199	X	73033954	82773710	lncRNA	ENSG00000280870	AC233296.1	X:76656865-77014532
EcDNA00000199	X	73033954	82773710	lncRNA	ENSG00000284618	AL391294.1	X:81000149-81004217
EcDNA00000200	X	141236439	141692777	lncRNA	ENSG00000223438	AC235097.1	X:141625863-141626733
EcDNA00000200	X	141236439	141692777	lncRNA	ENSG00000277215	SPANXA2-OT1	X:141177283-141649927
EcDNA00000201	X	150127481	155307528	miRNA	ENSG00000252454	MIR2114	X:150228003-150228083
EcDNA00000201	X	150127481	155307528	lncRNA	ENSG00000230153	AF274573.1	X:150915812-150920938
EcDNA00000201	X	150127481	155307528	miRNA	ENSG00000265789	MIR4330	X:151168221-151168326
EcDNA00000201	X	150127481	155307528	lncRNA	ENSG00000234696	GPR50-AS1	X:151175191-151177836
EcDNA00000201	X	150127481	155307528	lncRNA	ENSG00000269993	KC877982.1	X:151182385-151182855
EcDNA00000201	X	150127481	155307528	lncRNA	ENSG00000270052	BX546450.2	X:151497725-151498354
EcDNA00000201	X	150127481	155307528	lncRNA	ENSG00000214915	BX546450.1	X:151515550-151516245
EcDNA00000201	X	150127481	155307528	miRNA	ENSG00000284363	MIR224	X:151958577-151958658
EcDNA00000201	X	150127481	155307528	miRNA	ENSG00000283751	MIR452	X:151959627-151959712
EcDNA00000201	X	150127481	155307528	miRNA	ENSG00000207957	MIR105-1	X:152392218-152392299
EcDNA00000201	X	150127481	155307528	miRNA	ENSG00000211583	MIR767	X:152393420-152393529
EcDNA00000201	X	150127481	155307528	miRNA	ENSG00000207818	MIR105-2	X:152394411-152394492
EcDNA00000201	X	150127481	155307528	lncRNA	ENSG00000231447	AC244102.1	X:152746816-152747762
EcDNA00000201	X	150127481	155307528	lncRNA	ENSG00000286939	U82671.1	X:152925355-152927043
EcDNA00000201	X	150127481	155307528	lncRNA	ENSG00000273877	AC236972.3	X:153225648-153230357
EcDNA00000201	X	150127481	155307528	lncRNA	ENSG00000273769	U52112.1	X:153880671-153888990
EcDNA00000201	X	150127481	155307528	lncRNA	ENSG00000235802	HCFC1-AS1	X:153969324-153970087
EcDNA00000201	X	150127481	155307528	miRNA	ENSG00000265176	MIR3202-1	X:153981096-153981177
EcDNA00000201	X	150127481	155307528	miRNA	ENSG00000283694	MIR3202-2	X:153981097-153981176
EcDNA00000201	X	150127481	155307528	miRNA	ENSG00000284286	MIR718	X:154019919-154019989
EcDNA00000201	X	150127481	155307528	lncRNA	ENSG00000231830	AC245140.1	X:154333959-154335037
EcDNA00000201	X	150127481	155307528	lncRNA	ENSG00000285018	AC245140.3	X:154374594-154376934
EcDNA00000201	X	150127481	155307528	lncRNA	ENSG00000280195	AC245140.2	X:154396877-154398816
EcDNA00000201	X	150127481	155307528	snoRNA	ENSG00000207165	SNORA70	X:154400280-154400415
EcDNA00000201	X	150127481	155307528	lncRNA	ENSG00000197180	AC244090.1	X:154424379-154428479
EcDNA00000201	X	150127481	155307528	miRNA	ENSG00000276350	MIR6858	X:154450319-154450386
EcDNA00000201	X	150127481	155307528	lncRNA	ENSG00000261773	AC244090.3	X:154517839-154518631
EcDNA00000201	X	150127481	155307528	lncRNA	ENSG00000279245	FAM223A	X:154571247-154571960
EcDNA00000201	X	150127481	155307528	lncRNA	ENSG00000272681	FAM223B	X:154632469-154633182
EcDNA00000201	X	150127481	155307528	snoRNA	ENSG00000206948	SNORA36A	X:154768527-154768659
EcDNA00000201	X	150127481	155307528	miRNA	ENSG00000284450	MIR664B	X:154768595-154768656
EcDNA00000201	X	150127481	155307528	snoRNA	ENSG00000206693	SNORA56	X:154774997-154775126
EcDNA00000201	X	150127481	155307528	miRNA	ENSG00000221533	MIR1184-1	X:154887359-154887458
EcDNA00000201	X	150127481	155307528	lncRNA	ENSG00000266560	MAGEA10-MAGEA5	X:152114993-152138556
EcDNA00000201	X	150127481	155307528	lncRNA	ENSG00000287394	AC244102.4	X:152574676-152698700
EcDNA00000201	X	150127481	155307528	lncRNA	ENSG00000286051	AC244102.3	X:152769763-152792268
EcDNA00000201	X	150127481	155307528	lncRNA	ENSG00000287918	AF274853.1	X:151303383-151397142
EcDNA00000201	X	150127481	155307528	lncRNA	ENSG00000229967	MAGEA4-AS1	X:151904430-151913968
EcDNA00000201	X	150127481	155307528	lncRNA	ENSG00000231937	AC116666.1	X:152138882-152186857
EcDNA00000201	X	150127481	155307528	lncRNA	ENSG00000232725	U52111.1	X:153735625-153766478
EcDNA00000201	X	150127481	155307528	lncRNA	ENSG00000235703	LINC00894	X:149938612-150224580
EcDNA00000207	Y	16008200	20661133	snoRNA	ENSG00000252689	AC011749.1	Y:16138247-16138379
EcDNA00000207	Y	16008200	20661133	lncRNA	ENSG00000131007	TTTY9B	Y:18581205-18590521
EcDNA00000207	Y	16008200	20661133	lncRNA	ENSG00000286201	AC011751.1	Y:16599729-16644539
EcDNA00000207	Y	16008200	20661133	lncRNA	ENSG00000224989	FAM41AY1	Y:17500957-17515018
EcDNA00000207	Y	16008200	20661133	lncRNA	ENSG00000226362	FAM41AY2	Y:18390993-18405046
EcDNA00000207	Y	16008200	20661133	lncRNA	ENSG00000251510	AC022486.1	Y:18491739-18547698
EcDNA00000207	Y	16008200	20661133	lncRNA	ENSG00000260197	AC010889.1	Y:19691940-19694606
EcDNA00000207	Y	16008200	20661133	lncRNA	ENSG00000288049	AC010889.2	Y:19744755-19759978
EcDNA00000207	Y	16008200	20661133	lncRNA	ENSG00000229236	TTTY10	Y:20464915-20575519
EcDNA00000207	Y	16008200	20661133	lncRNA	ENSG00000230663	FAM224B	Y:17552799-17579754
EcDNA00000207	Y	16008200	20661133	lncRNA	ENSG00000233522	FAM224A	Y:18326252-18353210
EcDNA00000207	Y	16008200	20661133	lncRNA	ENSG00000176728	TTTY14	Y:18772705-19077563
