# Supplementary material for: Identification and Characterization of Extrachromosomal Circular DNA in Human Placentas With Fetal Growth Restriction
Source: Front Immunol. 2021 Dec 21;12:780779. doi: 10.3389/fimmu.2021.780779 (PMC8724250; doi:10.3389/fimmu.2021.780779)
Supplement: Supplementary file 2 [file DataSheet_1.zip › Supplementary data12a- eccDNA_circRNA.overlap .xls]

eccDNA_id	eccDNA_pos	eccDNA_length	eccDNA_overlap(%)	circRNA_id	circRNA_pos	circRNA_length	circRNA_overlap(%)
EccDNA00000001	1:948636-948743	107	100	hsa_circ_0009197	1:945517-957025	11508	0.929788
EccDNA00000001	1:948636-948743	107	100	hsa_circ_0009199	1:948130-957273	9143	1.17029
EccDNA00000001	1:948636-948743	107	100	hsa_circ_0009200	1:948489-951238	2749	3.89232
EccDNA00000001	1:948636-948743	107	100	hsa_circ_0009201	1:948489-954523	6034	1.77328
EccDNA00000006	1:2393019-2393126	107	100	hsa_circ_0009375	1:2391774-2395871	4097	2.61167
EccDNA00000023	1:9768197-9768447	250	100	hsa_circ_0009661	1:9729020-9824492	95472	0.261857
EccDNA00000023	1:9768197-9768447	250	100	hsa_circ_0009667	1:9741093-9773394	32301	0.77397
EccDNA00000023	1:9768197-9768447	250	100	hsa_circ_0009669	1:9744394-9824492	80098	0.312118
EccDNA00000023	1:9768197-9768447	250	100	hsa_circ_0009670	1:9749460-9773394	23934	1.04454
EccDNA00000024	1:11042290-11042458	168	100	hsa_circ_0009747	1:11030175-11046733	16558	1.01462
EccDNA00000036	1:24668152-24670807	2655	25.9134	hsa_circ_0010924	1:24670119-24673281	3162	21.7584
EccDNA00000036	1:24668152-24670807	2655	100	hsa_circ_0010918	1:24654854-24671595	16741	15.8593
EccDNA00000040	1:27477522-27477999	477	100	hsa_circ_0011071	1:27404229-27490167	85938	0.555051
EccDNA00000054	1:56530361-56530674	313	100	hsa_circ_0009049	1:56511975-56537112	25137	1.24518
EccDNA00000066	1:97323485-97323726	241	100	hsa_circ_0013263	1:97306176-97382461	76285	0.315921
EccDNA00000066	1:97323485-97323726	241	100	hsa_circ_0013255	1:97077743-97450223	372480	0.0647015
EccDNA00000066	1:97323485-97323726	241	100	hsa_circ_0013256	1:97082329-97450223	367894	0.065508
EccDNA00000066	1:97323485-97323726	241	100	hsa_circ_0013257	1:97098488-97450223	351735	0.0685175
EccDNA00000066	1:97323485-97323726	241	100	hsa_circ_0013259	1:97234851-97373644	138793	0.17364
EccDNA00000066	1:97323485-97323726	241	100	hsa_circ_0013260	1:97234851-97450223	215372	0.111899
EccDNA00000066	1:97323485-97323726	241	100	hsa_circ_0013262	1:97305258-97450223	144965	0.166247
EccDNA00000066	1:97323485-97323726	241	100	hsa_circ_0013258	1:97098488-97573970	475482	0.0506854
EccDNA00000066	1:97323485-97323726	241	100	hsa_circ_0013261	1:97234851-97573970	339119	0.0710665
EccDNA00000066	1:97323485-97323726	241	100	hsa_circ_0013264	1:97306176-97921059	614883	0.0391944
EccDNA00000080	1:156556851-156559254	2403	100	hsa_circ_0014765	1:156556532-156563824	7292	32.9539
EccDNA00000080	1:156556851-156559254	2403	100	hsa_circ_0014746	1:156525404-156563824	38420	6.25455
EccDNA00000080	1:156556851-156559254	2403	100	hsa_circ_0014751	1:156533772-156562001	28229	8.51252
EccDNA00000080	1:156556851-156559254	2403	100	hsa_circ_0014752	1:156533772-156563312	29540	8.13473
EccDNA00000080	1:156556851-156559254	2403	100	hsa_circ_0014753	1:156533772-156563824	30052	7.99614
EccDNA00000080	1:156556851-156559254	2403	100	hsa_circ_0014756	1:156540707-156563666	22959	10.4665
EccDNA00000080	1:156556851-156559254	2403	100	hsa_circ_0014758	1:156548072-156572604	24532	9.79537
EccDNA00000080	1:156556851-156559254	2403	100	hsa_circ_0014759	1:156548347-156561021	12674	18.9601
EccDNA00000080	1:156556851-156559254	2403	100	hsa_circ_0014760	1:156548347-156562665	14318	16.7831
EccDNA00000080	1:156556851-156559254	2403	100	hsa_circ_0014761	1:156548580-156564691	16111	14.9153
EccDNA00000080	1:156556851-156559254	2403	100	hsa_circ_0014763	1:156550260-156569463	19203	12.5137
EccDNA00000080	1:156556851-156559254	2403	100	hsa_circ_0014764	1:156551973-156566546	14573	16.4894
EccDNA00000100	1:226978433-226978832	399	100	hsa_circ_0016727	1:226909701-226985340	75639	0.527506
EccDNA00000107	1:240986508-240986982	474	100	hsa_circ_0017186	1:240816316-241144568	328252	0.144401
EccDNA00000111	1:245786704-245786853	149	100	hsa_circ_0017283	1:245764040-245863886	99846	0.14923
EccDNA00000111	1:245786704-245786853	149	100	hsa_circ_0017281	1:245749339-245928033	178694	0.0833828
EccDNA00000111	1:245786704-245786853	149	100	hsa_circ_0017282	1:245749339-246355094	605755	0.0245974
EccDNA00000111	1:245786704-245786853	149	100	hsa_circ_0017284	1:245764040-245915640	151600	0.098285
EccDNA00000111	1:245786704-245786853	149	100	hsa_circ_0017285	1:245764040-245929937	165897	0.0898148
EccDNA00000112	1:246395585-246395843	258	100	hsa_circ_0017294	1:245858495-246417412	558917	0.0461607
EccDNA00000112	1:246395585-246395843	258	100	hsa_circ_0017302	1:245915529-246417412	501883	0.0514064
EccDNA00000114	10:337720-337839	119	100	hsa_circ_0017363	10:274189-341329	67140	0.177242
EccDNA00000114	10:337720-337839	119	100	hsa_circ_0017365	10:281199-341329	60130	0.197905
EccDNA00000114	10:337720-337839	119	100	hsa_circ_0017368	10:286272-341329	55057	0.21614
EccDNA00000114	10:337720-337839	119	100	hsa_circ_0017369	10:288363-341329	52966	0.224672
EccDNA00000114	10:337720-337839	119	100	hsa_circ_0017370	10:310030-356506	46476	0.256046
EccDNA00000114	10:337720-337839	119	100	hsa_circ_0017371	10:310030-357937	47907	0.248398
EccDNA00000114	10:337720-337839	119	100	hsa_circ_0017374	10:327005-341329	14324	0.830774
EccDNA00000114	10:337720-337839	119	100	hsa_circ_0017366	10:281199-423033	141834	0.0839009
EccDNA00000114	10:337720-337839	119	100	hsa_circ_0017367	10:281199-486530	205331	0.0579552
EccDNA00000114	10:337720-337839	119	100	hsa_circ_0017372	10:310030-415888	105858	0.112415
EccDNA00000114	10:337720-337839	119	100	hsa_circ_0017373	10:310030-486530	176500	0.0674221
EccDNA00000115	10:337735-337854	119	100	hsa_circ_0017363	10:274189-341329	67140	0.177242
EccDNA00000115	10:337735-337854	119	100	hsa_circ_0017365	10:281199-341329	60130	0.197905
EccDNA00000115	10:337735-337854	119	100	hsa_circ_0017368	10:286272-341329	55057	0.21614
EccDNA00000115	10:337735-337854	119	100	hsa_circ_0017369	10:288363-341329	52966	0.224672
EccDNA00000115	10:337735-337854	119	100	hsa_circ_0017370	10:310030-356506	46476	0.256046
EccDNA00000115	10:337735-337854	119	100	hsa_circ_0017371	10:310030-357937	47907	0.248398
EccDNA00000115	10:337735-337854	119	100	hsa_circ_0017374	10:327005-341329	14324	0.830774
EccDNA00000115	10:337735-337854	119	100	hsa_circ_0017366	10:281199-423033	141834	0.0839009
EccDNA00000115	10:337735-337854	119	100	hsa_circ_0017367	10:281199-486530	205331	0.0579552
EccDNA00000115	10:337735-337854	119	100	hsa_circ_0017372	10:310030-415888	105858	0.112415
EccDNA00000115	10:337735-337854	119	100	hsa_circ_0017373	10:310030-486530	176500	0.0674221
EccDNA00000156	10:73082729-73083100	371	100	hsa_circ_0018773	10:73044980-73096974	51994	0.713544
EccDNA00000157	10:73082769-73083140	371	100	hsa_circ_0018773	10:73044980-73096974	51994	0.713544
EccDNA00000158	10:73082790-73083162	372	100	hsa_circ_0018773	10:73044980-73096974	51994	0.715467
EccDNA00000166	10:94228222-94228378	156	100	hsa_circ_0019222	10:93993988-94259150	265162	0.058832
EccDNA00000167	10:95447029-95448268	1239	100	hsa_circ_0019255	10:95354881-95491120	136239	0.909431
EccDNA00000168	10:95447158-95448279	1121	100	hsa_circ_0019255	10:95354881-95491120	136239	0.822819
EccDNA00000169	10:95447174-95448295	1121	100	hsa_circ_0019255	10:95354881-95491120	136239	0.822819
EccDNA00000170	10:95447206-95448327	1121	100	hsa_circ_0019255	10:95354881-95491120	136239	0.822819
EccDNA00000171	10:97275026-97277708	2682	100	hsa_circ_0019323	10:97263419-97292673	29254	9.16798
EccDNA00000171	10:97275026-97277708	2682	100	hsa_circ_0019321	10:97222172-97292673	70501	3.8042
EccDNA00000173	10:103992647-103992754	107	100	hsa_circ_0005321	10:103990674-103993133	2459	4.35136
EccDNA00000179	10:121903057-121903156	99	100	hsa_circ_0020251	10:121898840-121911151	12311	0.804159
EccDNA00000179	10:121903057-121903156	99	100	hsa_circ_0020252	10:121898840-121913893	15053	0.657676
EccDNA00000179	10:121903057-121903156	99	100	hsa_circ_0008742	10:121898840-121924329	25489	0.388403
EccDNA00000179	10:121903057-121903156	99	100	hsa_circ_0002850	10:121902390-121924329	21939	0.451251
EccDNA00000179	10:121903057-121903156	99	100	hsa_circ_0020243	10:121790168-121922411	132243	0.0748622
EccDNA00000179	10:121903057-121903156	99	100	hsa_circ_0007062	10:121790168-121924329	134161	0.0737919
EccDNA00000179	10:121903057-121903156	99	100	hsa_circ_0020246	10:121841081-121924329	83248	0.118922
EccDNA00000179	10:121903057-121903156	99	100	hsa_circ_0020248	10:121870005-121913893	43888	0.225574
EccDNA00000179	10:121903057-121903156	99	100	hsa_circ_0020249	10:121870005-121924329	54324	0.18224
EccDNA00000182	10:124610477-124611047	570	100	hsa_circ_0020316	10:124605200-124614141	8941	6.37513
EccDNA00000182	10:124610477-124611047	570	100	hsa_circ_0020309	10:124461771-124614141	152370	0.374089
EccDNA00000182	10:124610477-124611047	570	100	hsa_circ_0020314	10:124496960-124614141	117181	0.486427
EccDNA00000182	10:124610477-124611047	570	100	hsa_circ_0020315	10:124517179-124614141	96962	0.587859
EccDNA00000185	10:129520473-129520566	93	100	hsa_circ_0020495	10:129467189-129708043	240854	0.0386126
EccDNA00000195	10:132578479-132578536	57	100	hsa_circ_0020532	10:132537848-132645968	108120	0.0527192
EccDNA00000195	10:132578479-132578536	57	100	hsa_circ_0020533	10:132537848-132650505	112657	0.0505961
EccDNA00000210	11:3096964-3097026	62	100	hsa_circ_0020831	11:3087115-3104377	17262	0.35917
EccDNA00000210	11:3096964-3097026	62	100	hsa_circ_0020832	11:3094236-3126555	32319	0.191838
EccDNA00000213	11:9477071-9477284	213	100	hsa_circ_0021199	11:9473940-9516362	42422	0.502098
EccDNA00000215	11:22686544-22686717	173	100	hsa_circ_0021517	11:22674849-22731396	56547	0.30594
EccDNA00000222	11:46721211-46722009	798	100	hsa_circ_0021892	11:46720789-46726173	5384	14.8217
EccDNA00000223	11:46721287-46722090	803	100	hsa_circ_0021892	11:46720789-46726173	5384	14.9146
EccDNA00000234	11:62143053-62143160	107	100	hsa_circ_0022422	11:62141499-62148846	7347	1.45638
EccDNA00000242	11:67266802-67266950	148	100	hsa_circ_0023068	11:67266433-67283228	16795	0.881215
EccDNA00000247	11:70658144-70658336	192	100	hsa_circ_0023344	11:70489327-70820682	331355	0.0579439
EccDNA00000247	11:70658144-70658336	192	100	hsa_circ_0023345	11:70492334-71224796	732462	0.026213
EccDNA00000247	11:70658144-70658336	192	100	hsa_circ_0023346	11:70502205-71224796	722591	0.026571
EccDNA00000248	11:71065951-71066315	364	100	hsa_circ_0023345	11:70492334-71224796	732462	0.0496954
EccDNA00000248	11:71065951-71066315	364	100	hsa_circ_0023346	11:70502205-71224796	722591	0.0503743
EccDNA00000248	11:71065951-71066315	364	100	hsa_circ_0023347	11:70659827-71224796	564969	0.0644283
EccDNA00000248	11:71065951-71066315	364	100	hsa_circ_0023348	11:70661595-71224796	563201	0.0646306
EccDNA00000248	11:71065951-71066315	364	100	hsa_circ_0023349	11:70798442-71113364	314922	0.115584
EccDNA00000248	11:71065951-71066315	364	100	hsa_circ_0023350	11:70807001-71224796	417795	0.0871241
EccDNA00000248	11:71065951-71066315	364	100	hsa_circ_0023352	11:70820363-71224796	404433	0.0900025
EccDNA00000249	11:71065992-71066203	211	100	hsa_circ_0023345	11:70492334-71224796	732462	0.028807
EccDNA00000249	11:71065992-71066203	211	100	hsa_circ_0023346	11:70502205-71224796	722591	0.0292005
EccDNA00000249	11:71065992-71066203	211	100	hsa_circ_0023347	11:70659827-71224796	564969	0.0373472
EccDNA00000249	11:71065992-71066203	211	100	hsa_circ_0023348	11:70661595-71224796	563201	0.0374644
EccDNA00000249	11:71065992-71066203	211	100	hsa_circ_0023349	11:70798442-71113364	314922	0.0670007
EccDNA00000249	11:71065992-71066203	211	100	hsa_circ_0023350	11:70807001-71224796	417795	0.0505032
EccDNA00000249	11:71065992-71066203	211	100	hsa_circ_0023352	11:70820363-71224796	404433	0.0521718
EccDNA00000252	11:75275112-75275252	140	100	hsa_circ_0023604	11:75260121-75277448	17327	0.807988
EccDNA00000252	11:75275112-75275252	140	100	hsa_circ_0023605	11:75272894-75287375	14481	0.966784
EccDNA00000253	11:75275118-75275259	141	100	hsa_circ_0023604	11:75260121-75277448	17327	0.813759
EccDNA00000253	11:75275118-75275259	141	100	hsa_circ_0023605	11:75272894-75287375	14481	0.97369
EccDNA00000256	11:77626039-77635618	9579	1.43021	hsa_circ_0023698	11:77629762-77629899	137	100
EccDNA00000256	11:77626039-77635618	9579	40.2965	hsa_circ_0023690	11:77616150-77629899	13749	28.0748
EccDNA00000256	11:77626039-77635618	9579	100	hsa_circ_0023691	11:77616150-77637806	21656	44.2325
EccDNA00000256	11:77626039-77635618	9579	40.2965	hsa_circ_0008342	11:77619605-77629899	10294	37.4976
EccDNA00000256	11:77626039-77635618	9579	100	hsa_circ_0023695	11:77619605-77637806	18201	52.629
EccDNA00000256	11:77626039-77635618	9579	40.2965	hsa_circ_0023696	11:77622499-77629899	7400	52.1622
EccDNA00000256	11:77626039-77635618	9579	40.2965	hsa_circ_0004593	11:77624962-77629899	4937	78.1851
EccDNA00000256	11:77626039-77635618	9579	100	hsa_circ_0023697	11:77624962-77637806	12844	74.5796
EccDNA00000258	11:84502280-84502420	140	100	hsa_circ_0023869	11:83930327-85598788	1668461	0.00839097
EccDNA00000258	11:84502280-84502420	140	100	hsa_circ_0023870	11:83980505-85598788	1618283	0.00865114
EccDNA00000258	11:84502280-84502420	140	100	hsa_circ_0023871	11:84251237-85598788	1347551	0.0103892
EccDNA00000258	11:84502280-84502420	140	100	hsa_circ_0023866	11:83462001-85598788	2136787	0.00655189
EccDNA00000258	11:84502280-84502420	140	100	hsa_circ_0023867	11:83541681-85598788	2057107	0.00680567
EccDNA00000258	11:84502280-84502420	140	100	hsa_circ_0023868	11:83633210-85598788	1965578	0.00712259
EccDNA00000259	11:87154813-87154982	169	100	hsa_circ_0023969	11:87037843-87236684	198841	0.0849925
EccDNA00000259	11:87154813-87154982	169	100	hsa_circ_0023971	11:87071522-87309672	238150	0.0709637
EccDNA00000259	11:87154813-87154982	169	100	hsa_circ_0023972	11:87091361-87319377	228016	0.0741176
EccDNA00000260	11:87154815-87154982	167	100	hsa_circ_0023969	11:87037843-87236684	198841	0.0839867
EccDNA00000260	11:87154815-87154982	167	100	hsa_circ_0023971	11:87071522-87309672	238150	0.0701239
EccDNA00000260	11:87154815-87154982	167	100	hsa_circ_0023972	11:87091361-87319377	228016	0.0732405
EccDNA00000261	11:93684941-93685841	900	100	hsa_circ_0024012	11:93683963-93691775	7812	11.5207
EccDNA00000261	11:93684941-93685841	900	100	hsa_circ_0024007	11:93666681-93687865	21184	4.24849
EccDNA00000261	11:93684941-93685841	900	100	hsa_circ_0024008	11:93679411-93687865	8454	10.6458
EccDNA00000261	11:93684941-93685841	900	100	hsa_circ_0024009	11:93679411-93691775	12364	7.2792
EccDNA00000261	11:93684941-93685841	900	100	hsa_circ_0024010	11:93679411-93724375	44964	2.0016
EccDNA00000261	11:93684941-93685841	900	100	hsa_circ_0024011	11:93679411-93729781	50370	1.78678
EccDNA00000271	11:103217141-103217446	305	100	hsa_circ_0024125	11:103189671-103257751	68080	0.448002
EccDNA00000271	11:103217141-103217446	305	100	hsa_circ_0024117	11:103117630-103323990	206360	0.1478
EccDNA00000271	11:103217141-103217446	305	100	hsa_circ_0024120	11:103135494-103358359	222865	0.136854
EccDNA00000271	11:103217141-103217446	305	100	hsa_circ_0024121	11:103154694-103323990	169296	0.180158
EccDNA00000271	11:103217141-103217446	305	100	hsa_circ_0024123	11:103188496-103287605	99109	0.307742
EccDNA00000271	11:103217141-103217446	305	100	hsa_circ_0024124	11:103188496-103312033	123537	0.24689
EccDNA00000271	11:103217141-103217446	305	100	hsa_circ_0024127	11:103203662-103287605	83943	0.363342
EccDNA00000271	11:103217141-103217446	305	100	hsa_circ_0024128	11:103209875-103287605	77730	0.392384
EccDNA00000271	11:103217141-103217446	305	100	hsa_circ_0024129	11:103215720-103287605	71885	0.424289
EccDNA00000271	11:103217141-103217446	305	100	hsa_circ_0024130	11:103215720-103468705	252985	0.120561
EccDNA00000271	11:103217141-103217446	305	100	hsa_circ_0024131	11:103215720-103479863	264143	0.115468
EccDNA00000275	11:117251305-117251602	297	100	hsa_circ_0024401	11:117232687-117282270	49583	0.598996
EccDNA00000276	11:118768978-118769121	143	100	hsa_circ_0024497	11:118759921-118791263	31342	0.456257
EccDNA00000276	11:118768978-118769121	143	100	hsa_circ_0024500	11:118763211-118779736	16525	0.865356
EccDNA00000276	11:118768978-118769121	143	100	hsa_circ_0024501	11:118765208-118786518	21310	0.671046
EccDNA00000281	11:129143073-129145383	2310	100	hsa_circ_0007843	11:129123445-129164427	40982	5.63662
EccDNA00000281	11:129143073-129145383	2310	100	hsa_circ_0024844	11:129123445-129192198	68753	3.35985
EccDNA00000281	11:129143073-129145383	2310	100	hsa_circ_0024838	11:129040927-129164427	123500	1.87045
EccDNA00000281	11:129143073-129145383	2310	100	hsa_circ_0024843	11:129093620-129164427	70807	3.26239
EccDNA00000290	12:1122643-1122703	60	100	hsa_circ_0024995	12:1104749-1180677	75928	0.0790222
EccDNA00000290	12:1122643-1122703	60	100	hsa_circ_0024993	12:991237-1495933	504696	0.0118883
EccDNA00000291	12:1314967-1333229	18262	100	hsa_circ_0024997	12:1289851-1371977	82126	22.2366
EccDNA00000291	12:1314967-1333229	18262	100	hsa_circ_0024998	12:1289851-1408247	118396	15.4245
EccDNA00000291	12:1314967-1333229	18262	100	hsa_circ_0024999	12:1289851-1444750	154899	11.7896
EccDNA00000291	12:1314967-1333229	18262	100	hsa_circ_0024993	12:991237-1495933	504696	3.61842
EccDNA00000302	12:26357976-26358456	480	100	hsa_circ_0025642	12:26335351-26415498	80147	0.5989
EccDNA00000313	12:40482173-40485135	2962	100	hsa_circ_0025892	12:40463439-40503719	40280	7.35353
EccDNA00000314	12:40490890-40491010	120	100	hsa_circ_0025892	12:40463439-40503719	40280	0.297915
EccDNA00000317	12:48685924-48698827	12903	18.7941	hsa_circ_0026044	12:48695758-48698183	2425	100
EccDNA00000317	12:48685924-48698827	12903	5.34759	hsa_circ_0026045	12:48698137-48699840	1703	40.5167
EccDNA00000317	12:48685924-48698827	12903	5.34759	hsa_circ_0026046	12:48698137-48701073	2936	23.5014
EccDNA00000317	12:48685924-48698827	12903	80.3689	hsa_circ_0026043	12:48688457-48701073	12616	82.1972
EccDNA00000318	12:50085044-50085466	422	63.2701	hsa_circ_0026204	12:50085199-50096972	11773	2.2679
EccDNA00000319	12:50112818-50112951	133	100	hsa_circ_0026208	12:50112116-50120451	8335	1.59568
EccDNA00000320	12:50112895-50113030	135	100	hsa_circ_0026208	12:50112116-50120451	8335	1.61968
EccDNA00000322	12:52450401-52491515	41114	0.532665	hsa_circ_0026398	12:52446650-52450620	3970	5.51637
EccDNA00000322	12:52450401-52491515	41114	4.19565	hsa_circ_0026399	12:52446650-52452126	5476	31.5011
EccDNA00000322	12:52450401-52491515	41114	4.19565	hsa_circ_0026402	12:52448841-52452126	3285	52.5114
EccDNA00000322	12:52450401-52491515	41114	0.532665	hsa_circ_0026404	12:52449468-52450620	1152	19.0104
EccDNA00000322	12:52450401-52491515	41114	4.19565	hsa_circ_0026405	12:52449468-52452126	2658	64.8984
EccDNA00000322	12:52450401-52491515	41114	4.19565	hsa_circ_0026406	12:52449757-52452126	2369	72.8155
EccDNA00000322	12:52450401-52491515	41114	0.532665	hsa_circ_0026407	12:52450011-52450620	609	35.9606
EccDNA00000322	12:52450401-52491515	41114	1.43017	hsa_circ_0026408	12:52451538-52452126	588	100
EccDNA00000322	12:52450401-52491515	41114	1.90203	hsa_circ_0026409	12:52468515-52469297	782	100
EccDNA00000322	12:52450401-52491515	41114	2.262	hsa_circ_0026410	12:52468515-52469445	930	100
EccDNA00000322	12:52450401-52491515	41114	3.34436	hsa_circ_0026411	12:52468515-52469890	1375	100
EccDNA00000322	12:52450401-52491515	41114	5.14423	hsa_circ_0026412	12:52468515-52470630	2115	100
EccDNA00000322	12:52450401-52491515	41114	7.29922	hsa_circ_0026413	12:52468515-52471516	3001	100
EccDNA00000322	12:52450401-52491515	41114	9.15746	hsa_circ_0026414	12:52468515-52472280	3765	100
EccDNA00000322	12:52450401-52491515	41114	12.818	hsa_circ_0026415	12:52468515-52473785	5270	100
EccDNA00000322	12:52450401-52491515	41114	5.64771	hsa_circ_0026416	12:52469410-52471732	2322	100
EccDNA00000322	12:52450401-52491515	41114	10.0112	hsa_circ_0026417	12:52469669-52473785	4116	100
EccDNA00000322	12:52450401-52491515	41114	0.306465	hsa_circ_0026418	12:52470504-52470630	126	100
EccDNA00000322	12:52450401-52491515	41114	1.90203	hsa_circ_0026419	12:52487173-52487955	782	100
EccDNA00000322	12:52450401-52491515	41114	2.262	hsa_circ_0026420	12:52487173-52488103	930	100
EccDNA00000322	12:52450401-52491515	41114	3.34436	hsa_circ_0026421	12:52487173-52488548	1375	100
EccDNA00000322	12:52450401-52491515	41114	7.0414	hsa_circ_0026422	12:52487173-52490068	2895	100
EccDNA00000322	12:52450401-52491515	41114	8.65885	hsa_circ_0026423	12:52487173-52490733	3560	100
EccDNA00000322	12:52450401-52491515	41114	9.19395	hsa_circ_0026424	12:52487173-52490953	3780	100
EccDNA00000322	12:52450401-52491515	41114	10.5609	hsa_circ_0026425	12:52487173-52491736	4563	95.1567
EccDNA00000322	12:52450401-52491515	41114	10.5609	hsa_circ_0026426	12:52487173-52493397	6224	69.7622
EccDNA00000322	12:52450401-52491515	41114	7.54974	hsa_circ_0026427	12:52488068-52491172	3104	100
EccDNA00000322	12:52450401-52491515	41114	5.85202	hsa_circ_0026428	12:52488327-52490733	2406	100
EccDNA00000322	12:52450401-52491515	41114	1.92392	hsa_circ_0026429	12:52489942-52490733	791	100
EccDNA00000322	12:52450401-52491515	41114	2.99168	hsa_circ_0026430	12:52489942-52491172	1230	100
EccDNA00000322	12:52450401-52491515	41114	0.401323	hsa_circ_0026431	12:52490568-52490733	165	100
EccDNA00000322	12:52450401-52491515	41114	0.936421	hsa_circ_0026432	12:52490568-52490953	385	100
EccDNA00000322	12:52450401-52491515	41114	2.30335	hsa_circ_0026433	12:52490568-52491736	1168	81.0788
EccDNA00000322	12:52450401-52491515	41114	2.30335	hsa_circ_0026434	12:52490568-52493397	2829	33.4747
EccDNA00000322	12:52450401-52491515	41114	0.982634	hsa_circ_0026435	12:52491111-52491736	625	64.64
EccDNA00000322	12:52450401-52491515	41114	0.982634	hsa_circ_0026436	12:52491111-52493397	2286	17.6728
EccDNA00000323	12:53529702-53529836	134	100	hsa_circ_0026669	12:53512058-53533259	21201	0.632046
EccDNA00000323	12:53529702-53529836	134	100	hsa_circ_0026670	12:53512058-53537552	25494	0.525614
EccDNA00000323	12:53529702-53529836	134	100	hsa_circ_0026671	12:53512058-53543448	31390	0.426888
EccDNA00000323	12:53529702-53529836	134	100	hsa_circ_0026672	12:53512058-53601021	88963	0.150624
EccDNA00000324	12:54250442-54250905	463	100	hsa_circ_0026692	12:54230946-54252227	21281	2.17565
EccDNA00000324	12:54250442-54250905	463	100	hsa_circ_0004282	12:54241743-54257692	15949	2.903
EccDNA00000325	12:56226727-56226860	133	100	hsa_circ_0026918	12:56226355-56229854	3499	3.80109
EccDNA00000332	12:72596453-72596619	166	100	hsa_circ_0027584	12:72469757-72657008	187251	0.0886511
EccDNA00000332	12:72596453-72596619	166	100	hsa_circ_0027587	12:72562852-72621751	58899	0.281838
EccDNA00000340	12:94993201-94993487	286	100	hsa_circ_0027734	12:94971333-94994257	22924	1.2476
EccDNA00000340	12:94993201-94993487	286	100	hsa_circ_0027735	12:94971333-95002821	31488	0.908283
EccDNA00000340	12:94993201-94993487	286	100	hsa_circ_0027736	12:94971333-95003735	32402	0.882662
EccDNA00000349	12:105186528-105186656	128	100	hsa_circ_0027988	12:105173296-105217725	44429	0.2881
EccDNA00000349	12:105186528-105186656	128	100	hsa_circ_0027989	12:105177225-105197953	20728	0.617522
EccDNA00000352	12:108539334-108542327	2993	100	hsa_circ_0028059	12:108531203-108547991	16788	17.8282
EccDNA00000352	12:108539334-108542327	2993	100	hsa_circ_0028060	12:108531203-108549214	18011	16.6176
EccDNA00000352	12:108539334-108542327	2993	100	hsa_circ_0028056	12:108524315-108543152	18837	15.8889
EccDNA00000352	12:108539334-108542327	2993	100	hsa_circ_0028057	12:108524315-108549214	24899	12.0206
EccDNA00000360	12:125449982-125450885	903	100	hsa_circ_0029384	12:125349451-125519625	170174	0.530633
EccDNA00000361	12:125494306-125494687	381	100	hsa_circ_0029384	12:125349451-125519625	170174	0.223888
EccDNA00000372	12:131917159-131917381	222	100	hsa_circ_0029448	12:131910711-131917554	6843	3.24419
EccDNA00000372	12:131917159-131917381	222	100	hsa_circ_0029449	12:131914351-131919590	5239	4.23745
EccDNA00000373	12:131917174-131917397	223	100	hsa_circ_0029448	12:131910711-131917554	6843	3.2588
EccDNA00000373	12:131917174-131917397	223	100	hsa_circ_0029449	12:131914351-131919590	5239	4.25654
EccDNA00000379	12:132787589-132787960	371	100	hsa_circ_0029561	12:132780797-132789290	8493	4.3683
EccDNA00000379	12:132787589-132787960	371	100	hsa_circ_0029564	12:132786338-132789290	2952	12.5678
EccDNA00000379	12:132787589-132787960	371	100	hsa_circ_0029559	12:132776633-132813419	36786	1.00854
EccDNA00000379	12:132787589-132787960	371	100	hsa_circ_0029560	12:132776957-132813419	36462	1.0175
EccDNA00000379	12:132787589-132787960	371	100	hsa_circ_0029562	12:132782295-132813419	31124	1.19201
EccDNA00000379	12:132787589-132787960	371	100	hsa_circ_0029563	12:132782295-132822311	40016	0.927129
EccDNA00000379	12:132787589-132787960	371	100	hsa_circ_0029565	12:132786338-132798477	12139	3.05626
EccDNA00000379	12:132787589-132787960	371	100	hsa_circ_0029566	12:132786338-132813419	27081	1.36996
EccDNA00000380	12:132844570-132844919	349	100	hsa_circ_0029584	12:132844026-132848724	4698	7.42869
EccDNA00000380	12:132844570-132844919	349	100	hsa_circ_0029582	12:132840351-132877654	37303	0.935582
EccDNA00000385	13:20497260-20497532	272	100	hsa_circ_0029643	13:20489369-20512550	23181	1.17337
EccDNA00000387	13:24288421-24288586	165	100	hsa_circ_0029734	13:23979699-24297735	318036	0.0518809
EccDNA00000402	13:49792502-49792860	358	100	hsa_circ_0030267	13:49699306-49792921	93615	0.382417
EccDNA00000419	13:95196527-95196779	252	100	hsa_circ_0030587	13:95161188-95206781	45593	0.552716
EccDNA00000419	13:95196527-95196779	252	100	hsa_circ_0030588	13:95163121-95210781	47660	0.528745
EccDNA00000419	13:95196527-95196779	252	100	hsa_circ_0030590	13:95163609-95207925	44316	0.568643
EccDNA00000419	13:95196527-95196779	252	100	hsa_circ_0030591	13:95164377-95207925	43548	0.578672
EccDNA00000419	13:95196527-95196779	252	100	hsa_circ_0030598	13:95177706-95206781	29075	0.866724
EccDNA00000419	13:95196527-95196779	252	100	hsa_circ_0030599	13:95177706-95207925	30219	0.833912
EccDNA00000419	13:95196527-95196779	252	100	hsa_circ_0030600	13:95177706-95209597	31891	0.790192
EccDNA00000419	13:95196527-95196779	252	100	hsa_circ_0030573	13:95043681-95210781	167100	0.150808
EccDNA00000419	13:95196527-95196779	252	100	hsa_circ_0030583	13:95115921-95207925	92004	0.273901
EccDNA00000419	13:95196527-95196779	252	100	hsa_circ_0030584	13:95115921-95210781	94860	0.265655
EccDNA00000419	13:95196527-95196779	252	100	hsa_circ_0030589	13:95163121-95301433	138312	0.182197
EccDNA00000421	13:97339103-97339273	170	100	hsa_circ_0030639	13:97275631-97343216	67585	0.251535
EccDNA00000421	13:97339103-97339273	170	100	hsa_circ_0030640	13:97275631-97366553	90922	0.186973
EccDNA00000421	13:97339103-97339273	170	100	hsa_circ_0030643	13:97334275-97357635	23360	0.72774
EccDNA00000421	13:97339103-97339273	170	100	hsa_circ_0030644	13:97334275-97366553	32278	0.526675
EccDNA00000421	13:97339103-97339273	170	100	hsa_circ_0030637	13:97222319-97365171	142852	0.119004
EccDNA00000421	13:97339103-97339273	170	100	hsa_circ_0030641	13:97275631-97394120	118489	0.143473
EccDNA00000421	13:97339103-97339273	170	100	hsa_circ_0030645	13:97334275-97394120	59845	0.284067
EccDNA00000422	13:97339467-97339563	96	100	hsa_circ_0030639	13:97275631-97343216	67585	0.142043
EccDNA00000422	13:97339467-97339563	96	100	hsa_circ_0030640	13:97275631-97366553	90922	0.105585
EccDNA00000422	13:97339467-97339563	96	100	hsa_circ_0030643	13:97334275-97357635	23360	0.410959
EccDNA00000422	13:97339467-97339563	96	100	hsa_circ_0030644	13:97334275-97366553	32278	0.297416
EccDNA00000422	13:97339467-97339563	96	100	hsa_circ_0030637	13:97222319-97365171	142852	0.0672024
EccDNA00000422	13:97339467-97339563	96	100	hsa_circ_0030641	13:97275631-97394120	118489	0.0810202
EccDNA00000422	13:97339467-97339563	96	100	hsa_circ_0030645	13:97334275-97394120	59845	0.160414
EccDNA00000423	13:101334377-101334429	52	100	hsa_circ_0030786	13:101258442-101345420	86978	0.0597852
EccDNA00000428	13:110479397-110479462	65	100	hsa_circ_0030859	13:110424952-110480390	55438	0.117248
EccDNA00000428	13:110479397-110479462	65	100	hsa_circ_0030860	13:110424952-110485836	60884	0.10676
EccDNA00000428	13:110479397-110479462	65	100	hsa_circ_0030861	13:110429884-110480390	50506	0.128698
EccDNA00000428	13:110479397-110479462	65	100	hsa_circ_0030862	13:110429884-110493282	63398	0.102527
EccDNA00000428	13:110479397-110479462	65	100	hsa_circ_0030867	13:110436268-110489508	53240	0.122089
EccDNA00000428	13:110479397-110479462	65	100	hsa_circ_0030868	13:110436268-110491340	55072	0.118027
EccDNA00000428	13:110479397-110479462	65	100	hsa_circ_0030870	13:110438001-110489508	51507	0.126196
EccDNA00000428	13:110479397-110479462	65	100	hsa_circ_0030871	13:110458770-110489508	30738	0.211465
EccDNA00000428	13:110479397-110479462	65	100	hsa_circ_0030872	13:110465404-110489508	24104	0.269665
EccDNA00000428	13:110479397-110479462	65	100	hsa_circ_0030854	13:110307859-110489508	181649	0.0357833
EccDNA00000428	13:110479397-110479462	65	100	hsa_circ_0030855	13:110308068-110513026	204958	0.0317138
EccDNA00000428	13:110479397-110479462	65	100	hsa_circ_0030856	13:110357471-110513026	155555	0.0417859
EccDNA00000428	13:110479397-110479462	65	100	hsa_circ_0030857	13:110424733-110513026	88293	0.0736185
EccDNA00000428	13:110479397-110479462	65	100	hsa_circ_0030863	13:110429884-110503282	73398	0.0885583
EccDNA00000428	13:110479397-110479462	65	100	hsa_circ_0030864	13:110429884-110513026	83142	0.0781795
EccDNA00000428	13:110479397-110479462	65	100	hsa_circ_0030869	13:110436268-110513026	76758	0.0846817
EccDNA00000428	13:110479397-110479462	65	100	hsa_circ_0030873	13:110469216-110513026	43810	0.148368
EccDNA00000428	13:110479397-110479462	65	100	hsa_circ_0030874	13:110478002-110513026	35024	0.185587
EccDNA00000429	13:110906994-110907380	386	100	hsa_circ_0030909	13:110906032-110910770	4738	8.1469
EccDNA00000429	13:110906994-110907380	386	100	hsa_circ_0030910	13:110906032-110915069	9037	4.27133
EccDNA00000429	13:110906994-110907380	386	100	hsa_circ_0030906	13:110893027-110910770	17743	2.17551
EccDNA00000429	13:110906994-110907380	386	100	hsa_circ_0030902	13:110878539-110910770	32231	1.1976
EccDNA00000429	13:110906994-110907380	386	100	hsa_circ_0030903	13:110883697-110910770	27073	1.42577
EccDNA00000442	13:112803599-112804149	550	100	hsa_circ_0030954	13:112785134-112854530	69396	0.792553
EccDNA00000442	13:112803599-112804149	550	100	hsa_circ_0030955	13:112785134-112860798	75664	0.726898
EccDNA00000442	13:112803599-112804149	550	100	hsa_circ_0030956	13:112785134-112875941	90807	0.60568
EccDNA00000443	13:112803615-112803984	369	100	hsa_circ_0030954	13:112785134-112854530	69396	0.531731
EccDNA00000443	13:112803615-112803984	369	100	hsa_circ_0030955	13:112785134-112860798	75664	0.487682
EccDNA00000443	13:112803615-112803984	369	100	hsa_circ_0030956	13:112785134-112875941	90807	0.406356
EccDNA00000446	13:113600387-113600501	114	100	hsa_circ_0031036	13:113585773-113636128	50355	0.226393
EccDNA00000453	14:23958221-23993349	35128	77.0525	hsa_circ_002126	14:23966282-24001084	34802	77.7743
EccDNA00000457	14:34458899-34459045	146	100	hsa_circ_0031595	14:34432937-34462262	29325	0.497869
EccDNA00000458	14:39033514-39033642	128	100	hsa_circ_0031704	14:39031918-39042872	10954	1.16852
EccDNA00000462	14:52647115-52647291	176	100	hsa_circ_0031943	14:52641886-52652308	10422	1.68874
EccDNA00000462	14:52647115-52647291	176	100	hsa_circ_0031944	14:52641886-52661304	19418	0.906376
EccDNA00000464	14:56200143-56200312	169	100	hsa_circ_0032038	14:56178334-56290456	112122	0.150729
EccDNA00000473	14:73540130-73572174	32044	9.04069	hsa_circ_0032518	14:73569277-73575655	6378	45.4218
EccDNA00000476	14:80646937-80647117	180	100	hsa_circ_0032814	14:80496477-80778046	281569	0.0639275
EccDNA00000476	14:80646937-80647117	180	100	hsa_circ_0032818	14:80559278-80831294	272016	0.0661726
EccDNA00000476	14:80646937-80647117	180	100	hsa_circ_0032819	14:80559278-80895790	336512	0.0534899
EccDNA00000476	14:80646937-80647117	180	100	hsa_circ_0032820	14:80559278-80906081	346803	0.0519027
EccDNA00000477	14:80647014-80647196	182	100	hsa_circ_0032814	14:80496477-80778046	281569	0.0646378
EccDNA00000477	14:80647014-80647196	182	100	hsa_circ_0032818	14:80559278-80831294	272016	0.0669078
EccDNA00000477	14:80647014-80647196	182	100	hsa_circ_0032819	14:80559278-80895790	336512	0.0540843
EccDNA00000477	14:80647014-80647196	182	100	hsa_circ_0032820	14:80559278-80906081	346803	0.0524794
EccDNA00000480	14:93332838-93333006	168	100	hsa_circ_0033034	14:93237549-93333039	95490	0.175935
EccDNA00000482	14:96340055-96340147	92	100	hsa_circ_0033094	14:96289655-96347341	57686	0.159484
EccDNA00000482	14:96340055-96340147	92	100	hsa_circ_0033095	14:96290813-96345385	54572	0.168585
EccDNA00000482	14:96340055-96340147	92	100	hsa_circ_0033102	14:96311116-96347341	36225	0.253968
EccDNA00000482	14:96340055-96340147	92	100	hsa_circ_0033105	14:96313064-96347341	34277	0.268402
EccDNA00000482	14:96340055-96340147	92	100	hsa_circ_0033109	14:96317144-96347341	30197	0.304666
EccDNA00000482	14:96340055-96340147	92	100	hsa_circ_0033110	14:96322111-96347341	25230	0.364645
EccDNA00000482	14:96340055-96340147	92	100	hsa_circ_0033114	14:96331375-96341701	10326	0.890955
EccDNA00000488	14:100990955-100991121	166	100	hsa_circ_0004600	14:100980576-100993907	13331	1.24522
EccDNA00000489	14:102049968-102050071	103	100	hsa_circ_0033380	14:102040597-102050798	10201	1.0097
EccDNA00000489	14:102049968-102050071	103	100	hsa_circ_0033383	14:102047816-102050198	2382	4.3241
EccDNA00000489	14:102049968-102050071	103	100	hsa_circ_0033240	14:101991526-102050798	59272	0.173775
EccDNA00000489	14:102049968-102050071	103	100	hsa_circ_0033278	14:102002536-102050198	47662	0.216105
EccDNA00000489	14:102049968-102050071	103	100	hsa_circ_0033289	14:102005887-102050798	44911	0.229342
EccDNA00000489	14:102049968-102050071	103	100	hsa_circ_0033311	14:102015855-102050198	34343	0.299916
EccDNA00000489	14:102049968-102050071	103	100	hsa_circ_0033331	14:102019892-102050198	30306	0.339867
EccDNA00000489	14:102049968-102050071	103	100	hsa_circ_0033339	14:102027173-102050798	23625	0.435979
EccDNA00000489	14:102049968-102050071	103	100	hsa_circ_0033354	14:102033975-102050198	16223	0.634901
EccDNA00000489	14:102049968-102050071	103	100	hsa_circ_0033366	14:102039411-102050798	11387	0.90454
EccDNA00000496	14:105477794-105477996	202	100	hsa_circ_0033619	14:105473005-105480163	7158	2.82202
EccDNA00000496	14:105477794-105477996	202	100	hsa_circ_0033620	14:105474793-105480163	5370	3.76164
EccDNA00000497	14:105477797-105478001	204	100	hsa_circ_0033619	14:105473005-105480163	7158	2.84996
EccDNA00000497	14:105477797-105478001	204	100	hsa_circ_0033620	14:105474793-105480163	5370	3.79888
EccDNA00000498	14:105477815-105478019	204	100	hsa_circ_0033619	14:105473005-105480163	7158	2.84996
EccDNA00000498	14:105477815-105478019	204	100	hsa_circ_0033620	14:105474793-105480163	5370	3.79888
EccDNA00000499	14:105477835-105478039	204	100	hsa_circ_0033619	14:105473005-105480163	7158	2.84996
EccDNA00000499	14:105477835-105478039	204	100	hsa_circ_0033620	14:105474793-105480163	5370	3.79888
EccDNA00000501	14:105665447-105665731	284	100	hsa_circ_002154	14:105624895-105668565	43670	0.650332
EccDNA00000502	14:105665689-105666333	644	100	hsa_circ_002154	14:105624895-105668565	43670	1.4747
EccDNA00000506	14:106627067-106638970	11903	0.252037	hsa_circ_0034023	14:106631463-106631493	30	100
EccDNA00000506	14:106627067-106638970	11903	100	hsa_circ_0034021	14:106596379-106658166	61787	19.2646
EccDNA00000506	14:106627067-106638970	11903	100	hsa_circ_0033967	14:106122477-106667531	545054	2.18382
EccDNA00000506	14:106627067-106638970	11903	100	hsa_circ_0033988	14:106213234-106667531	454297	2.62009
EccDNA00000506	14:106627067-106638970	11903	4.0746	hsa_circ_0033996	14:106270935-106627552	356617	0.136
EccDNA00000506	14:106627067-106638970	11903	100	hsa_circ_0033997	14:106270935-106715017	444082	2.68036
EccDNA00000506	14:106627067-106638970	11903	100	hsa_circ_0034000	14:106291421-106667531	376110	3.16477
EccDNA00000507	14:106694890-106741388	46498	0.13549	hsa_circ_0034026	14:106704054-106704117	63	100
EccDNA00000507	14:106694890-106741388	46498	0.174201	hsa_circ_0034027	14:106715074-106715155	81	100
EccDNA00000507	14:106694890-106741388	46498	43.2857	hsa_circ_0033997	14:106270935-106715017	444082	4.53227
EccDNA00000518	15:26776192-26776337	145	100	hsa_circ_0034184	15:26580318-26939539	359221	0.0403651
EccDNA00000529	15:52523966-52524852	886	100	hsa_circ_0035339	15:52405286-52529050	123764	0.715879
EccDNA00000537	15:71199780-71199954	174	100	hsa_circ_0036115	15:71141448-71215399	73951	0.235291
EccDNA00000537	15:71199780-71199954	174	100	hsa_circ_0036116	15:71141448-71243096	101648	0.171179
EccDNA00000537	15:71199780-71199954	174	100	hsa_circ_0036117	15:71141448-71256715	115267	0.150954
EccDNA00000537	15:71199780-71199954	174	100	hsa_circ_0036118	15:71141448-71411823	270375	0.0643551
EccDNA00000537	15:71199780-71199954	174	100	hsa_circ_0036119	15:71141448-71660734	519286	0.0335075
EccDNA00000537	15:71199780-71199954	174	100	hsa_circ_0036120	15:71141448-71728724	587276	0.0296283
EccDNA00000537	15:71199780-71199954	174	100	hsa_circ_0036121	15:71141448-71731217	589769	0.0295031
EccDNA00000537	15:71199780-71199954	174	100	hsa_circ_0036122	15:71141448-71738007	596559	0.0291673
EccDNA00000537	15:71199780-71199954	174	100	hsa_circ_0036123	15:71141448-71745235	603787	0.0288181
EccDNA00000537	15:71199780-71199954	174	100	hsa_circ_0036124	15:71141448-71747042	605594	0.0287321
EccDNA00000537	15:71199780-71199954	174	100	hsa_circ_0036125	15:71141448-71748594	607146	0.0286587
EccDNA00000537	15:71199780-71199954	174	100	hsa_circ_0036126	15:71141448-71758075	616627	0.028218
EccDNA00000537	15:71199780-71199954	174	100	hsa_circ_0036127	15:71141448-71765199	623751	0.0278957
EccDNA00000537	15:71199780-71199954	174	100	hsa_circ_0036128	15:71141448-71771208	629760	0.0276296
EccDNA00000537	15:71199780-71199954	174	100	hsa_circ_0036129	15:71141448-71783383	641935	0.0271055
EccDNA00000537	15:71199780-71199954	174	100	hsa_circ_0036130	15:71154862-71738007	583145	0.0298382
EccDNA00000537	15:71199780-71199954	174	100	hsa_circ_0036131	15:71154862-71758075	603213	0.0288455
EccDNA00000538	15:71416172-71421398	5226	100	hsa_circ_0036136	15:71411686-71660734	249048	2.09839
EccDNA00000538	15:71416172-71421398	5226	100	hsa_circ_0036137	15:71411686-71728724	317038	1.64838
EccDNA00000538	15:71416172-71421398	5226	100	hsa_circ_0036138	15:71411686-71758075	346389	1.50871
EccDNA00000538	15:71416172-71421398	5226	100	hsa_circ_0036139	15:71411686-71765199	353513	1.4783
EccDNA00000538	15:71416172-71421398	5226	100	hsa_circ_0036119	15:71141448-71660734	519286	1.00638
EccDNA00000538	15:71416172-71421398	5226	100	hsa_circ_0036120	15:71141448-71728724	587276	0.889871
EccDNA00000538	15:71416172-71421398	5226	100	hsa_circ_0036121	15:71141448-71731217	589769	0.88611
EccDNA00000538	15:71416172-71421398	5226	100	hsa_circ_0036122	15:71141448-71738007	596559	0.876024
EccDNA00000538	15:71416172-71421398	5226	100	hsa_circ_0036123	15:71141448-71745235	603787	0.865537
EccDNA00000538	15:71416172-71421398	5226	100	hsa_circ_0036124	15:71141448-71747042	605594	0.862954
EccDNA00000538	15:71416172-71421398	5226	100	hsa_circ_0036125	15:71141448-71748594	607146	0.860748
EccDNA00000538	15:71416172-71421398	5226	100	hsa_circ_0036126	15:71141448-71758075	616627	0.847514
EccDNA00000538	15:71416172-71421398	5226	100	hsa_circ_0036127	15:71141448-71765199	623751	0.837834
EccDNA00000538	15:71416172-71421398	5226	100	hsa_circ_0036128	15:71141448-71771208	629760	0.82984
EccDNA00000538	15:71416172-71421398	5226	100	hsa_circ_0036129	15:71141448-71783383	641935	0.814101
EccDNA00000538	15:71416172-71421398	5226	100	hsa_circ_0036130	15:71154862-71738007	583145	0.896175
EccDNA00000538	15:71416172-71421398	5226	100	hsa_circ_0036131	15:71154862-71758075	603213	0.866361
EccDNA00000538	15:71416172-71421398	5226	100	hsa_circ_0036133	15:71242648-71747042	504394	1.03609
EccDNA00000538	15:71416172-71421398	5226	100	hsa_circ_0036134	15:71242648-71748594	505946	1.03292
EccDNA00000538	15:71416172-71421398	5226	100	hsa_circ_0036135	15:71256612-71758075	501463	1.04215
EccDNA00000540	15:78928473-78941703	13230	30.1209	hsa_circ_0036496	15:78921749-78932458	10709	37.2117
EccDNA00000540	15:78928473-78941703	13230	30.1209	hsa_circ_0036497	15:78922992-78932458	9466	42.098
EccDNA00000540	15:78928473-78941703	13230	6.83296	hsa_circ_0036499	15:78934846-78935750	904	100
EccDNA00000540	15:78928473-78941703	13230	13.1822	hsa_circ_0036500	15:78935679-78937423	1744	100
EccDNA00000540	15:78928473-78941703	13230	80.8617	hsa_circ_0036498	15:78927712-78939171	11459	93.3589
EccDNA00000543	15:80911977-80913529	1552	100	hsa_circ_0036536	15:80909096-80920299	11203	13.8534
EccDNA00000543	15:80911977-80913529	1552	100	hsa_circ_0004585	15:80873863-80920299	46436	3.34223
EccDNA00000543	15:80911977-80913529	1552	100	hsa_circ_0036527	15:80873863-80922137	48274	3.21498
EccDNA00000543	15:80911977-80913529	1552	100	hsa_circ_0036528	15:80878720-80920299	41579	3.73265
EccDNA00000543	15:80911977-80913529	1552	100	hsa_circ_0036532	15:80879715-80942053	62338	2.48965
EccDNA00000543	15:80911977-80913529	1552	100	hsa_circ_0036533	15:80887693-80929174	41481	3.74147
EccDNA00000543	15:80911977-80913529	1552	100	hsa_circ_0036534	15:80888700-80937979	49279	3.14941
EccDNA00000544	15:85644464-85644762	298	100	hsa_circ_0036637	15:85485709-85669830	184121	0.16185
EccDNA00000544	15:85644464-85644762	298	100	hsa_circ_0036639	15:85521427-85669830	148403	0.200805
EccDNA00000544	15:85644464-85644762	298	100	hsa_circ_0036640	15:85521427-85715923	194496	0.153217
EccDNA00000544	15:85644464-85644762	298	100	hsa_circ_0036642	15:85533583-85715923	182340	0.163431
EccDNA00000544	15:85644464-85644762	298	100	hsa_circ_0036643	15:85543771-85669830	126059	0.236397
EccDNA00000544	15:85644464-85644762	298	100	hsa_circ_0036644	15:85585701-85717402	131701	0.22627
EccDNA00000552	15:100146720-100152953	6233	5.48692	hsa_circ_0037060	15:100152611-100155320	2709	12.6246
EccDNA00000552	15:100146720-100152953	6233	100	hsa_circ_0037058	15:99997384-100331054	333670	1.86801
EccDNA00000552	15:100146720-100152953	6233	100	hsa_circ_0037059	15:100133213-100331054	197841	3.15051
EccDNA00000553	15:100912832-100913290	458	100	hsa_circ_0037070	15:100900574-100916625	16051	2.8534
EccDNA00000554	15:101390180-101390340	160	100	hsa_circ_0037099	15:101382091-101430063	47972	0.333528
EccDNA00000554	15:101390180-101390340	160	100	hsa_circ_0037100	15:101389463-101430063	40600	0.394089
EccDNA00000554	15:101390180-101390340	160	100	hsa_circ_0037101	15:101389463-101443660	54197	0.295219
EccDNA00000554	15:101390180-101390340	160	100	hsa_circ_0037094	15:101313375-101430063	116688	0.137118
EccDNA00000555	16:534179-534230	51	100	hsa_circ_0008883	16:533945-536142	2197	2.32135
EccDNA00000555	16:534179-534230	51	100	hsa_circ_0037196	16:533945-549471	15526	0.328481
EccDNA00000555	16:534179-534230	51	100	hsa_circ_0037197	16:533945-552212	18267	0.279192
EccDNA00000556	16:1736484-1736919	435	100	hsa_circ_0037332	16:1706219-1748720	42501	1.02351
EccDNA00000558	16:4344593-4344867	274	100	hsa_circ_0037696	16:4340250-4361085	20835	1.31509
EccDNA00000558	16:4344593-4344867	274	100	hsa_circ_0037697	16:4340250-4395339	55089	0.497377
EccDNA00000558	16:4344593-4344867	274	100	hsa_circ_0037698	16:4340250-4412430	72180	0.379607
EccDNA00000559	16:4344598-4344872	274	100	hsa_circ_0037696	16:4340250-4361085	20835	1.31509
EccDNA00000559	16:4344598-4344872	274	100	hsa_circ_0037697	16:4340250-4395339	55089	0.497377
EccDNA00000559	16:4344598-4344872	274	100	hsa_circ_0037698	16:4340250-4412430	72180	0.379607
EccDNA00000561	16:8645987-8646026	39	100	hsa_circ_0037786	16:8628729-8646222	17493	0.222946
EccDNA00000562	16:16168207-16168295	88	100	hsa_circ_0038150	16:16154627-16169853	15226	0.577959
EccDNA00000562	16:16168207-16168295	88	100	hsa_circ_0038151	16:16154872-16188974	34102	0.258049
EccDNA00000562	16:16168207-16168295	88	100	hsa_circ_0038152	16:16161437-16187211	25774	0.341429
EccDNA00000562	16:16168207-16168295	88	100	hsa_circ_0038153	16:16165622-16198182	32560	0.27027
EccDNA00000562	16:16168207-16168295	88	100	hsa_circ_0005409	16:14853466-16252522	1399056	0.00628996
EccDNA00000562	16:16168207-16168295	88	100	hsa_circ_0003420	16:14854025-16251963	1397938	0.00629499
EccDNA00000562	16:16168207-16168295	88	100	hsa_circ_0007965	16:14894997-16294768	1399771	0.00628674
EccDNA00000562	16:16168207-16168295	88	100	hsa_circ_0003427	16:14896113-16293652	1397539	0.00629678
EccDNA00000581	16:48247012-48247464	452	100	hsa_circ_0039293	16:48244299-48303305	59006	0.766024
EccDNA00000581	16:48247012-48247464	452	100	hsa_circ_0039294	16:48244299-48348290	103991	0.434653
EccDNA00000588	16:68683647-68683838	191	100	hsa_circ_0039982	16:68682301-68685350	3049	6.26435
EccDNA00000588	16:68683647-68683838	191	100	hsa_circ_0039979	16:68678761-68699054	20293	0.941211
EccDNA00000588	16:68683647-68683838	191	100	hsa_circ_0039980	16:68679798-68695923	16125	1.1845
EccDNA00000588	16:68683647-68683838	191	100	hsa_circ_0039981	16:68679798-68699054	19256	0.991899
EccDNA00000589	16:69820783-69825141	4358	100	hsa_circ_0040094	16:69786995-69840263	53268	8.18127
EccDNA00000589	16:69820783-69825141	4358	100	hsa_circ_0040091	16:69762370-69941740	179370	2.42961
EccDNA00000589	16:69820783-69825141	4358	100	hsa_circ_0040092	16:69776188-69871931	95743	4.55177
EccDNA00000589	16:69820783-69825141	4358	100	hsa_circ_0040096	16:69799173-69871931	72758	5.98972
EccDNA00000590	16:74597406-74598859	1453	100	hsa_circ_0040471	16:74483022-74607144	124122	1.17062
EccDNA00000595	16:82757477-82757614	137	100	hsa_circ_0040639	16:82626793-83181025	554232	0.0247189
EccDNA00000598	16:88053074-88053817	743	100	hsa_circ_0040824	16:88027482-88065332	37850	1.96301
EccDNA00000598	16:88053074-88053817	743	100	hsa_circ_0040825	16:88027482-88072212	44730	1.66108
EccDNA00000601	16:89907600-89908386	786	100	hsa_circ_0041116	16:89900634-89909083	8449	9.30288
EccDNA00000601	16:89907600-89908386	786	100	hsa_circ_0041117	16:89900634-89911384	10750	7.31163
EccDNA00000601	16:89907600-89908386	786	100	hsa_circ_0041118	16:89904117-89911384	7267	10.816
EccDNA00000601	16:89907600-89908386	786	100	hsa_circ_0041120	16:89906193-89911384	5191	15.1416
EccDNA00000601	16:89907600-89908386	786	100	hsa_circ_0041121	16:89907242-89911384	4142	18.9763
EccDNA00000601	16:89907600-89908386	786	100	hsa_circ_0041078	16:89873585-89911384	37799	2.07942
EccDNA00000601	16:89907600-89908386	786	100	hsa_circ_0041081	16:89884581-89911384	26803	2.93251
EccDNA00000601	16:89907600-89908386	786	100	hsa_circ_0041085	16:89887651-89911384	23733	3.31184
EccDNA00000601	16:89907600-89908386	786	100	hsa_circ_0041089	16:89892192-89909083	16891	4.65337
EccDNA00000601	16:89907600-89908386	786	100	hsa_circ_0041090	16:89892192-89910663	18471	4.25532
EccDNA00000601	16:89907600-89908386	786	100	hsa_circ_0041092	16:89893727-89911384	17657	4.45149
EccDNA00000601	16:89907600-89908386	786	100	hsa_circ_0041099	16:89895037-89909083	14046	5.5959
EccDNA00000601	16:89907600-89908386	786	100	hsa_circ_0041100	16:89895037-89910663	15626	5.03008
EccDNA00000601	16:89907600-89908386	786	100	hsa_circ_0041101	16:89895037-89911384	16347	4.80822
EccDNA00000601	16:89907600-89908386	786	100	hsa_circ_0041105	16:89895989-89910663	14674	5.35641
EccDNA00000601	16:89907600-89908386	786	100	hsa_circ_0041106	16:89895989-89911384	15395	5.10555
EccDNA00000601	16:89907600-89908386	786	100	hsa_circ_0041110	16:89898556-89910663	12107	6.49211
EccDNA00000601	16:89907600-89908386	786	100	hsa_circ_0041112	16:89898766-89911384	12618	6.2292
EccDNA00000602	16:89907919-89908175	256	100	hsa_circ_0041116	16:89900634-89909083	8449	3.02994
EccDNA00000602	16:89907919-89908175	256	100	hsa_circ_0041117	16:89900634-89911384	10750	2.3814
EccDNA00000602	16:89907919-89908175	256	100	hsa_circ_0041118	16:89904117-89911384	7267	3.52277
EccDNA00000602	16:89907919-89908175	256	100	hsa_circ_0041120	16:89906193-89911384	5191	4.93161
EccDNA00000602	16:89907919-89908175	256	100	hsa_circ_0041121	16:89907242-89911384	4142	6.18059
EccDNA00000602	16:89907919-89908175	256	100	hsa_circ_0041078	16:89873585-89911384	37799	0.677267
EccDNA00000602	16:89907919-89908175	256	100	hsa_circ_0041081	16:89884581-89911384	26803	0.955117
EccDNA00000602	16:89907919-89908175	256	100	hsa_circ_0041085	16:89887651-89911384	23733	1.07867
EccDNA00000602	16:89907919-89908175	256	100	hsa_circ_0041089	16:89892192-89909083	16891	1.5156
EccDNA00000602	16:89907919-89908175	256	100	hsa_circ_0041090	16:89892192-89910663	18471	1.38596
EccDNA00000602	16:89907919-89908175	256	100	hsa_circ_0041092	16:89893727-89911384	17657	1.44985
EccDNA00000602	16:89907919-89908175	256	100	hsa_circ_0041099	16:89895037-89909083	14046	1.82258
EccDNA00000602	16:89907919-89908175	256	100	hsa_circ_0041100	16:89895037-89910663	15626	1.6383
EccDNA00000602	16:89907919-89908175	256	100	hsa_circ_0041101	16:89895037-89911384	16347	1.56604
EccDNA00000602	16:89907919-89908175	256	100	hsa_circ_0041105	16:89895989-89910663	14674	1.74458
EccDNA00000602	16:89907919-89908175	256	100	hsa_circ_0041106	16:89895989-89911384	15395	1.66288
EccDNA00000602	16:89907919-89908175	256	100	hsa_circ_0041110	16:89898556-89910663	12107	2.11448
EccDNA00000602	16:89907919-89908175	256	100	hsa_circ_0041112	16:89898766-89911384	12618	2.02885
EccDNA00000605	17:1785756-1785917	161	100	hsa_circ_0041343	17:1779534-1786973	7439	2.16427
EccDNA00000605	17:1785756-1785917	161	100	hsa_circ_0041344	17:1779534-1804715	25181	0.639371
EccDNA00000606	17:2291561-2291838	277	100	hsa_circ_0041389	17:2282646-2292977	10331	2.68125
EccDNA00000606	17:2291561-2291838	277	100	hsa_circ_0041391	17:2283624-2292977	9353	2.96162
EccDNA00000606	17:2291561-2291838	277	100	hsa_circ_0041387	17:2236491-2300664	64173	0.431646
EccDNA00000606	17:2291561-2291838	277	100	hsa_circ_0041390	17:2282646-2298055	15409	1.79765
EccDNA00000606	17:2291561-2291838	277	100	hsa_circ_0041384	17:2172657-2303775	131118	0.21126
EccDNA00000606	17:2291561-2291838	277	100	hsa_circ_0041377	17:2059838-2292977	233139	0.118813
EccDNA00000607	17:2291582-2291866	284	100	hsa_circ_0041389	17:2282646-2292977	10331	2.74901
EccDNA00000607	17:2291582-2291866	284	100	hsa_circ_0041391	17:2283624-2292977	9353	3.03646
EccDNA00000607	17:2291582-2291866	284	100	hsa_circ_0041387	17:2236491-2300664	64173	0.442554
EccDNA00000607	17:2291582-2291866	284	100	hsa_circ_0041390	17:2282646-2298055	15409	1.84308
EccDNA00000607	17:2291582-2291866	284	100	hsa_circ_0041384	17:2172657-2303775	131118	0.216599
EccDNA00000607	17:2291582-2291866	284	100	hsa_circ_0041377	17:2059838-2292977	233139	0.121816
EccDNA00000608	17:4236542-4236698	156	100	hsa_circ_0041550	17:4216982-4242448	25466	0.612581
EccDNA00000608	17:4236542-4236698	156	100	hsa_circ_0041529	17:4169197-4242448	73251	0.212966
EccDNA00000608	17:4236542-4236698	156	100	hsa_circ_0041536	17:4178856-4242448	63592	0.245314
EccDNA00000616	17:21117819-21130248	12429	26.7198	hsa_circ_0042477	17:21126927-21183810	56883	5.8383
EccDNA00000616	17:21117819-21130248	12429	26.7198	hsa_circ_0042478	17:21126927-21188863	61936	5.36199
EccDNA00000771	17:36109418-36187341	77923	0.411945	hsa_circ_0043146	17:36174730-36175051	321	100
EccDNA00000772	17:41375716-41383024	7308	46.9212	hsa_circ_0043582	17:41378955-41382384	3429	100
EccDNA00000773	17:41598994-41599129	135	100	hsa_circ_0043601	17:41523616-41767580	243964	0.055336
EccDNA00000773	17:41598994-41599129	135	100	hsa_circ_0043602	17:41523616-41769207	245591	0.0549694
EccDNA00000773	17:41598994-41599129	135	100	hsa_circ_0043603	17:41523616-41769677	246061	0.0548644
EccDNA00000773	17:41598994-41599129	135	100	hsa_circ_0043604	17:41523616-41771862	248246	0.0543815
EccDNA00000773	17:41598994-41599129	135	100	hsa_circ_0043605	17:41524142-41771862	247720	0.054497
EccDNA00000774	17:41632758-41633279	521	100	hsa_circ_0043646	17:41628354-41634633	6279	8.2975
EccDNA00000774	17:41632758-41633279	521	100	hsa_circ_0043647	17:41630418-41634633	4215	12.3606
EccDNA00000774	17:41632758-41633279	521	100	hsa_circ_0043601	17:41523616-41767580	243964	0.213556
EccDNA00000774	17:41632758-41633279	521	100	hsa_circ_0043602	17:41523616-41769207	245591	0.212141
EccDNA00000774	17:41632758-41633279	521	100	hsa_circ_0043603	17:41523616-41769677	246061	0.211736
EccDNA00000774	17:41632758-41633279	521	100	hsa_circ_0043604	17:41523616-41771862	248246	0.209872
EccDNA00000774	17:41632758-41633279	521	100	hsa_circ_0043605	17:41524142-41771862	247720	0.210318
EccDNA00000775	17:41633557-41633756	199	100	hsa_circ_0043646	17:41628354-41634633	6279	3.16929
EccDNA00000775	17:41633557-41633756	199	100	hsa_circ_0043647	17:41630418-41634633	4215	4.72123
EccDNA00000775	17:41633557-41633756	199	100	hsa_circ_0043601	17:41523616-41767580	243964	0.0815694
EccDNA00000775	17:41633557-41633756	199	100	hsa_circ_0043602	17:41523616-41769207	245591	0.081029
EccDNA00000775	17:41633557-41633756	199	100	hsa_circ_0043603	17:41523616-41769677	246061	0.0808743
EccDNA00000775	17:41633557-41633756	199	100	hsa_circ_0043604	17:41523616-41771862	248246	0.0801624
EccDNA00000775	17:41633557-41633756	199	100	hsa_circ_0043605	17:41524142-41771862	247720	0.0803326
EccDNA00000786	17:80024303-80024653	350	100	hsa_circ_0045980	17:79951449-80035848	84399	0.414697
EccDNA00000788	17:80315349-80315650	301	100	hsa_circ_0046003	17:80260867-80334270	73403	0.410065
EccDNA00000788	17:80315349-80315650	301	100	hsa_circ_0046007	17:80263573-80319312	55739	0.540017
EccDNA00000788	17:80315349-80315650	301	100	hsa_circ_0046008	17:80263573-80328477	64904	0.463762
EccDNA00000788	17:80315349-80315650	301	100	hsa_circ_0046010	17:80273240-80340356	67116	0.448477
EccDNA00000788	17:80315349-80315650	301	100	hsa_circ_0046014	17:80290569-80332631	42062	0.71561
EccDNA00000788	17:80315349-80315650	301	100	hsa_circ_0046015	17:80290569-80340356	49787	0.604575
EccDNA00000788	17:80315349-80315650	301	100	hsa_circ_0046020	17:80294719-80319312	24593	1.22393
EccDNA00000788	17:80315349-80315650	301	100	hsa_circ_0046022	17:80295556-80319312	23756	1.26705
EccDNA00000788	17:80315349-80315650	301	100	hsa_circ_0046024	17:80306251-80332631	26380	1.14102
EccDNA00000788	17:80315349-80315650	301	100	hsa_circ_0046004	17:80260867-80363790	102923	0.292452
EccDNA00000788	17:80315349-80315650	301	100	hsa_circ_0046009	17:80263573-80380987	117414	0.256358
EccDNA00000788	17:80315349-80315650	301	100	hsa_circ_0046016	17:80291627-80354166	62539	0.4813
EccDNA00000788	17:80315349-80315650	301	100	hsa_circ_0046017	17:80291627-80377796	86169	0.349314
EccDNA00000788	17:80315349-80315650	301	100	hsa_circ_0046018	17:80291627-80386891	95264	0.315964
EccDNA00000788	17:80315349-80315650	301	100	hsa_circ_0046021	17:80294719-80373165	78446	0.383703
EccDNA00000788	17:80315349-80315650	301	100	hsa_circ_0046023	17:80298320-80376963	78643	0.382742
EccDNA00000788	17:80315349-80315650	301	100	hsa_circ_0046025	17:80306251-80376963	70712	0.42567
EccDNA00000788	17:80315349-80315650	301	100	hsa_circ_0046027	17:80313011-80374589	61578	0.488811
EccDNA00000792	17:82843218-82843702	484	100	hsa_circ_0046445	17:82752063-82900731	148668	0.325558
EccDNA00000792	17:82843218-82843702	484	100	hsa_circ_0046452	17:82756164-82870380	114216	0.423758
EccDNA00000792	17:82843218-82843702	484	100	hsa_circ_0046453	17:82756164-82893632	137468	0.352082
EccDNA00000792	17:82843218-82843702	484	100	hsa_circ_0046454	17:82756164-82903478	147314	0.32855
EccDNA00000792	17:82843218-82843702	484	100	hsa_circ_0046455	17:82756164-82906053	149889	0.322906
EccDNA00000792	17:82843218-82843702	484	100	hsa_circ_0046456	17:82756164-82911789	155625	0.311004
EccDNA00000792	17:82843218-82843702	484	100	hsa_circ_0046457	17:82756164-82921577	165413	0.292601
EccDNA00000792	17:82843218-82843702	484	100	hsa_circ_0046458	17:82756164-82927323	171159	0.282778
EccDNA00000792	17:82843218-82843702	484	100	hsa_circ_0046459	17:82756164-82929271	173107	0.279596
EccDNA00000792	17:82843218-82843702	484	100	hsa_circ_0046460	17:82756164-82941483	185319	0.261171
EccDNA00000792	17:82843218-82843702	484	100	hsa_circ_0046466	17:82763964-82870380	106416	0.454819
EccDNA00000792	17:82843218-82843702	484	100	hsa_circ_0046467	17:82763964-82893632	129668	0.373261
EccDNA00000792	17:82843218-82843702	484	100	hsa_circ_0046468	17:82763964-82903478	139514	0.346919
EccDNA00000792	17:82843218-82843702	484	100	hsa_circ_0046469	17:82763964-82906053	142089	0.340632
EccDNA00000792	17:82843218-82843702	484	100	hsa_circ_0046470	17:82763964-82909307	145343	0.333005
EccDNA00000792	17:82843218-82843702	484	100	hsa_circ_0046471	17:82763964-82911789	147825	0.327414
EccDNA00000792	17:82843218-82843702	484	100	hsa_circ_0046472	17:82763964-82920618	156654	0.308961
EccDNA00000792	17:82843218-82843702	484	100	hsa_circ_0046473	17:82763964-82921577	157613	0.307081
EccDNA00000792	17:82843218-82843702	484	100	hsa_circ_0046474	17:82763964-82923733	159769	0.302937
EccDNA00000792	17:82843218-82843702	484	100	hsa_circ_0046475	17:82763964-82925057	161093	0.300448
EccDNA00000792	17:82843218-82843702	484	100	hsa_circ_0046476	17:82763964-82926491	162527	0.297797
EccDNA00000792	17:82843218-82843702	484	100	hsa_circ_0046477	17:82763964-82929271	165307	0.292789
EccDNA00000792	17:82843218-82843702	484	100	hsa_circ_0046478	17:82763964-82930643	166679	0.290379
EccDNA00000792	17:82843218-82843702	484	100	hsa_circ_0046479	17:82763964-82937959	173995	0.278169
EccDNA00000792	17:82843218-82843702	484	100	hsa_circ_0046480	17:82763964-82938136	174172	0.277886
EccDNA00000792	17:82843218-82843702	484	100	hsa_circ_0046481	17:82763964-82941483	177519	0.272647
EccDNA00000792	17:82843218-82843702	484	100	hsa_circ_0046488	17:82768419-82906053	137634	0.351657
EccDNA00000792	17:82843218-82843702	484	100	hsa_circ_0046489	17:82768419-82909307	140888	0.343535
EccDNA00000792	17:82843218-82843702	484	100	hsa_circ_0046490	17:82768419-82911789	143370	0.337588
EccDNA00000792	17:82843218-82843702	484	100	hsa_circ_0046491	17:82768419-82923733	155314	0.311627
EccDNA00000792	17:82843218-82843702	484	100	hsa_circ_0046500	17:82797756-82870380	72624	0.666446
EccDNA00000792	17:82843218-82843702	484	100	hsa_circ_0046501	17:82797756-82903478	105722	0.457804
EccDNA00000792	17:82843218-82843702	484	100	hsa_circ_0046502	17:82797756-82906053	108297	0.446919
EccDNA00000792	17:82843218-82843702	484	100	hsa_circ_0046503	17:82797756-82938136	140380	0.344778
EccDNA00000792	17:82843218-82843702	484	100	hsa_circ_0046506	17:82800863-82870380	69517	0.696233
EccDNA00000792	17:82843218-82843702	484	100	hsa_circ_0046507	17:82800863-82903478	102615	0.471666
EccDNA00000792	17:82843218-82843702	484	100	hsa_circ_0046511	17:82805874-82911789	105915	0.45697
EccDNA00000792	17:82843218-82843702	484	100	hsa_circ_0046512	17:82807607-82903478	95871	0.504845
EccDNA00000792	17:82843218-82843702	484	100	hsa_circ_0046513	17:82807607-82906053	98446	0.49164
EccDNA00000792	17:82843218-82843702	484	100	hsa_circ_0046514	17:82807607-82932735	125128	0.386804
EccDNA00000792	17:82843218-82843702	484	100	hsa_circ_0046515	17:82809707-82903478	93771	0.516151
EccDNA00000792	17:82843218-82843702	484	100	hsa_circ_0046516	17:82814839-82893632	78793	0.614268
EccDNA00000792	17:82843218-82843702	484	100	hsa_circ_0046517	17:82814839-82900731	85892	0.563498
EccDNA00000792	17:82843218-82843702	484	100	hsa_circ_0046518	17:82814839-82903478	88639	0.546035
EccDNA00000792	17:82843218-82843702	484	100	hsa_circ_0046519	17:82814839-82911789	96950	0.499226
EccDNA00000805	18:9809076-9809265	189	100	hsa_circ_0046891	18:9708230-9815222	106992	0.176649
EccDNA00000805	18:9809076-9809265	189	100	hsa_circ_0008281	18:9722741-9815222	92481	0.204366
EccDNA00000805	18:9809076-9809265	189	100	hsa_circ_0008821	18:9775277-9815222	39945	0.473151
EccDNA00000805	18:9809076-9809265	189	100	hsa_circ_0046897	18:9792153-9815222	23069	0.819281
EccDNA00000805	18:9809076-9809265	189	100	hsa_circ_0046892	18:9708230-9862556	154326	0.122468
EccDNA00000805	18:9809076-9809265	189	100	hsa_circ_0046894	18:9775277-9845691	70414	0.268413
EccDNA00000805	18:9809076-9809265	189	100	hsa_circ_0046895	18:9775277-9862556	87279	0.216547
EccDNA00000805	18:9809076-9809265	189	100	hsa_circ_0046898	18:9792153-9862556	70403	0.268454
EccDNA00000806	18:13106347-13106576	229	100	hsa_circ_0047034	18:13087016-13117643	30627	0.747706
EccDNA00000806	18:13106347-13106576	229	100	hsa_circ_0047035	18:13089455-13115876	26421	0.866735
EccDNA00000810	18:22983667-22983799	132	100	hsa_circ_0047133	18:22975152-22984990	9838	1.34174
EccDNA00000810	18:22983667-22983799	132	100	hsa_circ_0047130	18:22946443-23001729	55286	0.238758
EccDNA00000810	18:22983667-22983799	132	100	hsa_circ_0047132	18:22968805-22991049	22244	0.593418
EccDNA00000810	18:22983667-22983799	132	100	hsa_circ_0047128	18:22936753-23026486	89733	0.147103
EccDNA00000812	18:31940585-31940910	325	100	hsa_circ_0047366	18:31864626-31943136	78510	0.41396
EccDNA00000812	18:31940585-31940910	325	100	hsa_circ_0047371	18:31890734-31942893	52159	0.623095
EccDNA00000815	18:39324387-39324653	266	100	hsa_circ_0047479	18:39206923-39535615	328692	0.0809268
EccDNA00000816	18:39481571-39482049	478	100	hsa_circ_0047479	18:39206923-39535615	328692	0.145425
EccDNA00000836	18:79461366-79461470	104	100	hsa_circ_0048025	18:79433578-79467582	34004	0.305846
EccDNA00000841	18:79909924-79910267	343	100	hsa_circ_0048028	18:79902419-79934022	31603	1.08534
EccDNA00000842	18:79916214-79916398	184	100	hsa_circ_0048028	18:79902419-79934022	31603	0.582223
EccDNA00000843	18:79916227-79916394	167	100	hsa_circ_0048028	18:79902419-79934022	31603	0.528431
EccDNA00000849	19:879217-879541	324	100	hsa_circ_0048112	19:867962-886201	18239	1.77641
EccDNA00000850	19:1015734-1015998	264	100	hsa_circ_0048127	19:1011579-1021142	9563	2.76064
EccDNA00000850	19:1015734-1015998	264	100	hsa_circ_0048128	19:1011740-1021142	9402	2.80791
EccDNA00000851	19:4472635-4473003	368	100	hsa_circ_0048626	19:4472257-4475351	3094	11.894
EccDNA00000851	19:4472635-4473003	368	100	hsa_circ_0048627	19:4472257-4502210	29953	1.22859
EccDNA00000855	19:6429377-6429425	48	100	hsa_circ_0048842	19:6427333-6430618	3285	1.46119
EccDNA00000856	19:6429410-6429507	97	100	hsa_circ_0048842	19:6427333-6430618	3285	2.95282
EccDNA00000861	19:9969956-9970414	458	100	hsa_circ_0049171	19:9959560-9980047	20487	2.23556
EccDNA00000866	19:15674028-15676686	2658	100	hsa_circ_001395	19:15649912-15682510	32598	8.15387
EccDNA00000867	19:15674465-15676849	2384	100	hsa_circ_001395	19:15649912-15682510	32598	7.31333
EccDNA00000868	19:15676849-15677293	444	100	hsa_circ_001395	19:15649912-15682510	32598	1.36205
EccDNA00000869	19:17093900-17094060	160	100	hsa_circ_0049912	19:17075780-17102557	26777	0.597528
EccDNA00000869	19:17093900-17094060	160	100	hsa_circ_0049913	19:17075780-17157038	81258	0.196904
EccDNA00000870	19:17607459-17607595	136	100	hsa_circ_0050023	19:17601327-17618962	17635	0.771194
EccDNA00000871	19:17653376-17654005	629	100	hsa_circ_0050025	19:17618420-17658269	39849	1.57846
EccDNA00000871	19:17653376-17654005	629	100	hsa_circ_0050026	19:17618905-17663567	44662	1.40836
EccDNA00000871	19:17653376-17654005	629	100	hsa_circ_0050027	19:17621831-17663567	41736	1.50709
EccDNA00000871	19:17653376-17654005	629	100	hsa_circ_0050028	19:17627862-17656398	28536	2.20423
EccDNA00000871	19:17653376-17654005	629	100	hsa_circ_0050030	19:17647264-17663567	16303	3.85819
EccDNA00000873	19:21089928-21151985	62057	2.58955	hsa_circ_0050284	19:21142036-21143643	1607	100
EccDNA00000873	19:21089928-21151985	62057	100	hsa_circ_0008347	19:21034183-21405129	370946	16.7294
EccDNA00000890	19:32938788-32939513	725	100	hsa_circ_0050419	19:32899856-32971963	72107	1.00545
EccDNA00000890	19:32938788-32939513	725	100	hsa_circ_0050422	19:32933450-32966466	33016	2.19591
EccDNA00000890	19:32938788-32939513	725	100	hsa_circ_0050415	19:32878997-32953801	74804	0.9692
EccDNA00000890	19:32938788-32939513	725	100	hsa_circ_0050416	19:32878997-32971963	92966	0.779855
EccDNA00000891	19:33505961-33506300	339	100	hsa_circ_0050449	19:33462994-33512776	49782	0.680969
EccDNA00000891	19:33505961-33506300	339	100	hsa_circ_0050452	19:33493289-33512776	19487	1.73962
EccDNA00000896	19:40377303-40377555	252	100	hsa_circ_0051086	19:40366418-40377885	11467	2.19761
EccDNA00000896	19:40377303-40377555	252	100	hsa_circ_0051089	19:40369907-40377885	7978	3.15869
EccDNA00000910	19:55186565-55186639	74	100	hsa_circ_0052193	19:55181246-55188168	6922	1.06906
EccDNA00000913	2:236066-236280	214	100	hsa_circ_0052415	2:224863-242871	18008	1.18836
EccDNA00000913	2:236066-236280	214	100	hsa_circ_0052416	2:224863-253115	28252	0.757468
EccDNA00000915	2:1221706-1221792	86	100	hsa_circ_0052429	2:1137767-1239776	102009	0.0843063
EccDNA00000932	2:3240081-3240259	178	100	hsa_circ_0052458	2:3188969-3354633	165664	0.107446
EccDNA00000932	2:3240081-3240259	178	100	hsa_circ_0052460	2:3192413-3354633	162220	0.109728
EccDNA00000933	2:3240158-3241105	947	100	hsa_circ_0052458	2:3188969-3354633	165664	0.571639
EccDNA00000933	2:3240158-3241105	947	100	hsa_circ_0052460	2:3192413-3354633	162220	0.583775
EccDNA00000934	2:3240248-3240672	424	100	hsa_circ_0052458	2:3188969-3354633	165664	0.25594
EccDNA00000934	2:3240248-3240672	424	100	hsa_circ_0052460	2:3192413-3354633	162220	0.261373
EccDNA00000935	2:3240546-3241143	597	100	hsa_circ_0052458	2:3188969-3354633	165664	0.360368
EccDNA00000935	2:3240546-3241143	597	100	hsa_circ_0052460	2:3192413-3354633	162220	0.368019
EccDNA00000936	2:3319776-3320047	271	100	hsa_circ_0052458	2:3188969-3354633	165664	0.163584
EccDNA00000936	2:3319776-3320047	271	100	hsa_circ_0052460	2:3192413-3354633	162220	0.167057
EccDNA00000937	2:3329305-3329361	56	100	hsa_circ_0052458	2:3188969-3354633	165664	0.0338034
EccDNA00000937	2:3329305-3329361	56	100	hsa_circ_0052460	2:3192413-3354633	162220	0.034521
EccDNA00000942	2:8983099-8983130	31	100	hsa_circ_0052512	2:8943186-9003747	60561	0.0511881
EccDNA00000943	2:9304682-9305103	421	100	hsa_circ_0052515	2:9279316-9335179	55863	0.753629
EccDNA00000943	2:9304682-9305103	421	100	hsa_circ_0052516	2:9279316-9358889	79573	0.529074
EccDNA00000943	2:9304682-9305103	421	100	hsa_circ_0052517	2:9279316-9368519	89203	0.471957
EccDNA00000962	2:72401412-72401738	326	100	hsa_circ_0055174	2:72379728-72514680	134952	0.241567
EccDNA00000962	2:72401412-72401738	326	100	hsa_circ_0055163	2:72179314-72465339	286025	0.113976
EccDNA00000962	2:72401412-72401738	326	100	hsa_circ_0055164	2:72179314-72480750	301436	0.108149
EccDNA00000962	2:72401412-72401738	326	100	hsa_circ_0055165	2:72179314-72496559	317245	0.10276
EccDNA00000962	2:72401412-72401738	326	100	hsa_circ_0055166	2:72179314-72731052	551738	0.059086
EccDNA00000962	2:72401412-72401738	326	100	hsa_circ_0055168	2:72184074-72480750	296676	0.109884
EccDNA00000962	2:72401412-72401738	326	100	hsa_circ_0055169	2:72184074-72492429	308355	0.105722
EccDNA00000962	2:72401412-72401738	326	100	hsa_circ_0055170	2:72184074-72513252	329178	0.0990346
EccDNA00000962	2:72401412-72401738	326	100	hsa_circ_0055171	2:72184074-72515126	331052	0.098474
EccDNA00000962	2:72401412-72401738	326	100	hsa_circ_0055172	2:72184074-72559521	375447	0.0868298
EccDNA00000963	2:74276582-74276703	121	100	hsa_circ_0055289	2:74262136-74363427	101291	0.119458
EccDNA00000964	2:74276645-74276768	123	100	hsa_circ_0055289	2:74262136-74363427	101291	0.121432
EccDNA00000965	2:74276652-74276775	123	100	hsa_circ_0055289	2:74262136-74363427	101291	0.121432
EccDNA00000966	2:74276669-74276694	25	100	hsa_circ_0055289	2:74262136-74363427	101291	0.0246814
EccDNA00000973	2:86762626-86762824	198	100	hsa_circ_0055538	2:86740926-87141005	400079	0.0494902
EccDNA00000974	2:86762636-86762834	198	100	hsa_circ_0055538	2:86740926-87141005	400079	0.0494902
EccDNA00000975	2:86762653-86762848	195	100	hsa_circ_0055538	2:86740926-87141005	400079	0.0487404
EccDNA00000987	2:99136434-99136918	484	100	hsa_circ_0055800	2:99078658-99141149	62491	0.774512
EccDNA00000990	2:99954766-99954930	164	100	hsa_circ_0055852	2:99587153-100011571	424418	0.0386412
EccDNA00000991	2:111251484-111251527	43	100	hsa_circ_0003072	2:110523495-112380963	1857468	0.00231498
EccDNA00000991	2:111251484-111251527	43	100	hsa_circ_0008570	2:110526403-112378053	1851650	0.00232225
EccDNA00000991	2:111251484-111251527	43	100	hsa_circ_0007373	2:110545068-112400194	1855126	0.0023179
EccDNA00000991	2:111251484-111251527	43	100	hsa_circ_0004848	2:110545630-112399632	1854002	0.00231931
EccDNA00000991	2:111251484-111251527	43	100	hsa_circ_0004360	2:110546553-112406384	1859831	0.00231204
EccDNA00000991	2:111251484-111251527	43	100	hsa_circ_0007133	2:110551810-112401117	1849307	0.0023252
EccDNA00000995	2:121478706-121479096	390	100	hsa_circ_0056292	2:121367587-121530325	162738	0.239649
EccDNA00000995	2:121478706-121479096	390	100	hsa_circ_0056294	2:121387121-121606180	219059	0.178034
EccDNA00000995	2:121478706-121479096	390	100	hsa_circ_0056296	2:121398321-121606180	207859	0.187627
EccDNA00000995	2:121478706-121479096	390	100	hsa_circ_0056297	2:121401508-121606180	204672	0.190549
EccDNA00000995	2:121478706-121479096	390	100	hsa_circ_0056300	2:121404370-121606180	201810	0.193251
EccDNA00000995	2:121478706-121479096	390	100	hsa_circ_0056301	2:121409023-121515762	106739	0.365377
EccDNA00000995	2:121478706-121479096	390	100	hsa_circ_0056302	2:121409023-121530325	121302	0.321512
EccDNA00000995	2:121478706-121479096	390	100	hsa_circ_0056303	2:121409023-121606180	197157	0.197812
EccDNA00000995	2:121478706-121479096	390	100	hsa_circ_0056308	2:121447336-121606180	158844	0.245524
EccDNA00000995	2:121478706-121479096	390	100	hsa_circ_0056309	2:121450912-121606180	155268	0.251179
EccDNA00000995	2:121478706-121479096	390	100	hsa_circ_0056312	2:121457686-121606180	148494	0.262637
EccDNA00000995	2:121478706-121479096	390	100	hsa_circ_0056313	2:121459979-121515762	55783	0.699138
EccDNA00000995	2:121478706-121479096	390	100	hsa_circ_0056314	2:121462531-121528780	66249	0.588688
EccDNA00000995	2:121478706-121479096	390	100	hsa_circ_0056315	2:121462531-121530325	67794	0.575272
EccDNA00001007	2:133222419-133222575	156	100	hsa_circ_0056514	2:132860491-133568460	707969	0.0220349
EccDNA00001007	2:133222419-133222575	156	100	hsa_circ_0056515	2:133129977-133568460	438483	0.0355772
EccDNA00001009	2:141365481-141365671	190	100	hsa_circ_0056642	2:140867589-141480533	612944	0.0309979
EccDNA00001009	2:141365481-141365671	190	100	hsa_circ_0056648	2:141019921-141480533	460612	0.0412495
EccDNA00001009	2:141365481-141365671	190	100	hsa_circ_0056625	2:140356341-141810401	1454060	0.0130669
EccDNA00001009	2:141365481-141365671	190	100	hsa_circ_0056629	2:140501686-141810401	1308715	0.0145181
EccDNA00001009	2:141365481-141365671	190	100	hsa_circ_0056643	2:140883816-141810401	926585	0.0205054
EccDNA00001009	2:141365481-141365671	190	100	hsa_circ_0056645	2:140982159-142131701	1149542	0.0165283
EccDNA00001009	2:141365481-141365671	190	100	hsa_circ_0056646	2:140993994-141810401	816407	0.0232727
EccDNA00001010	2:148268858-148269017	159	100	hsa_circ_0056675	2:148021647-148483436	461789	0.0344313
EccDNA00001010	2:148268858-148269017	159	100	hsa_circ_0056676	2:148178699-148470461	291762	0.0544965
EccDNA00001010	2:148268858-148269017	159	100	hsa_circ_0056677	2:148178699-148483436	304737	0.0521761
EccDNA00001010	2:148268858-148269017	159	100	hsa_circ_0056678	2:148178699-148513475	334776	0.0474944
EccDNA00001016	2:174225876-174226345	469	100	hsa_circ_0057130	2:174223032-174229451	6419	7.30643
EccDNA00001016	2:174225876-174226345	469	100	hsa_circ_0057131	2:174223032-174246815	23783	1.972
EccDNA00001017	2:178757147-178757205	58	100	hsa_circ_0057224	2:178728890-178777584	48694	0.119111
EccDNA00001017	2:178757147-178757205	58	100	hsa_circ_0057225	2:178753123-178774473	21350	0.271663
EccDNA00001018	2:178757149-178757207	58	100	hsa_circ_0057224	2:178728890-178777584	48694	0.119111
EccDNA00001018	2:178757149-178757207	58	100	hsa_circ_0057225	2:178753123-178774473	21350	0.271663
EccDNA00001033	2:231734543-231735094	551	100	hsa_circ_0058683	2:231732436-231739188	6752	8.16055
EccDNA00001038	2:235999583-235999679	96	100	hsa_circ_0058812	2:235968461-236049281	80820	0.118782
EccDNA00001038	2:235999583-235999679	96	100	hsa_circ_0058803	2:235750353-236120447	370094	0.0259394
EccDNA00001038	2:235999583-235999679	96	100	hsa_circ_0058811	2:235908737-236120447	211710	0.045345
EccDNA00001043	2:239084559-239084671	112	100	hsa_circ_0058900	2:239084154-239190077	105923	0.105737
EccDNA00001043	2:239084559-239084671	112	100	hsa_circ_0058899	2:239081094-239352918	271824	0.0412031
EccDNA00001043	2:239084559-239084671	112	100	hsa_circ_0058893	2:239048167-239090116	41949	0.266991
EccDNA00001043	2:239084559-239084671	112	100	hsa_circ_0058894	2:239048167-239163923	115756	0.0967552
EccDNA00001043	2:239084559-239084671	112	100	hsa_circ_0058895	2:239048167-239236664	188497	0.0594174
EccDNA00001043	2:239084559-239084671	112	100	hsa_circ_0058896	2:239066721-239139796	73075	0.153267
EccDNA00001043	2:239084559-239084671	112	100	hsa_circ_0058897	2:239066721-239190077	123356	0.0907941
EccDNA00001043	2:239084559-239084671	112	100	hsa_circ_0058898	2:239066721-239236664	169943	0.0659045
EccDNA00001053	20:2842762-2842862	100	100	hsa_circ_0059227	20:2840726-2861280	20554	0.486523
EccDNA00001054	20:2842767-2842863	96	100	hsa_circ_0059227	20:2840726-2861280	20554	0.467062
EccDNA00001116	20:35211336-35212224	888	100	hsa_circ_0060046	20:35131641-35218061	86420	1.02754
EccDNA00001116	20:35211336-35212224	888	100	hsa_circ_0060045	20:35126250-35218061	91811	0.967204
EccDNA00001120	20:43696476-43697013	537	100	hsa_circ_0060447	20:43667068-43705358	38290	1.40245
EccDNA00001120	20:43696476-43697013	537	100	hsa_circ_0060448	20:43667068-43716482	49414	1.08674
EccDNA00001120	20:43696476-43697013	537	100	hsa_circ_0060451	20:43673805-43716482	42677	1.25829
EccDNA00001120	20:43696476-43697013	537	100	hsa_circ_0060453	20:43681783-43716482	34699	1.5476
EccDNA00001120	20:43696476-43697013	537	100	hsa_circ_0060454	20:43682793-43716482	33689	1.59399
EccDNA00001120	20:43696476-43697013	537	100	hsa_circ_0060456	20:43686851-43700044	13193	4.07034
EccDNA00001120	20:43696476-43697013	537	100	hsa_circ_0060457	20:43686851-43702903	16052	3.34538
EccDNA00001120	20:43696476-43697013	537	100	hsa_circ_0060458	20:43686851-43716482	29631	1.81229
EccDNA00001120	20:43696476-43697013	537	100	hsa_circ_0060459	20:43692156-43702903	10747	4.99674
EccDNA00001121	20:43696509-43697013	504	100	hsa_circ_0060447	20:43667068-43705358	38290	1.31627
EccDNA00001121	20:43696509-43697013	504	100	hsa_circ_0060448	20:43667068-43716482	49414	1.01995
EccDNA00001121	20:43696509-43697013	504	100	hsa_circ_0060451	20:43673805-43716482	42677	1.18096
EccDNA00001121	20:43696509-43697013	504	100	hsa_circ_0060453	20:43681783-43716482	34699	1.45249
EccDNA00001121	20:43696509-43697013	504	100	hsa_circ_0060454	20:43682793-43716482	33689	1.49604
EccDNA00001121	20:43696509-43697013	504	100	hsa_circ_0060456	20:43686851-43700044	13193	3.82021
EccDNA00001121	20:43696509-43697013	504	100	hsa_circ_0060457	20:43686851-43702903	16052	3.1398
EccDNA00001121	20:43696509-43697013	504	100	hsa_circ_0060458	20:43686851-43716482	29631	1.70092
EccDNA00001121	20:43696509-43697013	504	100	hsa_circ_0060459	20:43692156-43702903	10747	4.68968
EccDNA00001134	20:61889564-61889744	180	100	hsa_circ_0061020	20:61844667-61923704	79037	0.227741
EccDNA00001135	20:61919812-61920244	432	100	hsa_circ_0061020	20:61844667-61923704	79037	0.546579
EccDNA00001141	20:63757947-63758248	301	100	hsa_circ_0061176	20:63746871-63790790	43919	0.685353
EccDNA00001141	20:63757947-63758248	301	100	hsa_circ_0061177	20:63752685-63790790	38105	0.789923
EccDNA00001155	21:32771823-32772049	226	15.4867	hsa_circ_0061490	21:32741338-32771858	30520	0.114679
EccDNA00001155	21:32771823-32772049	226	15.4867	hsa_circ_0061494	21:32751118-32771858	20740	0.168756
EccDNA00001159	21:43632456-43632622	166	100	hsa_circ_0061877	21:43613829-43633421	19592	0.847285
EccDNA00001159	21:43632456-43632622	166	100	hsa_circ_0061878	21:43613829-43644392	30563	0.54314
EccDNA00001159	21:43632456-43632622	166	100	hsa_circ_0061879	21:43630321-43633421	3100	5.35484
EccDNA00001168	21:45999905-45999964	59	100	hsa_circ_0062035	21:45990257-46005049	14792	0.398864
EccDNA00001168	21:45999905-45999964	59	100	hsa_circ_0062036	21:45990772-46005049	14277	0.413252
EccDNA00001168	21:45999905-45999964	59	100	hsa_circ_0062037	21:45992009-46005049	13040	0.452454
EccDNA00001168	21:45999905-45999964	59	100	hsa_circ_0062038	21:45994166-46005049	10883	0.54213
EccDNA00001168	21:45999905-45999964	59	100	hsa_circ_0062039	21:45997420-46005049	7629	0.773365
EccDNA00001168	21:45999905-45999964	59	100	hsa_circ_0062040	21:45997699-46005049	7350	0.802721
EccDNA00001168	21:45999905-45999964	59	100	hsa_circ_0062041	21:45998120-46005049	6929	0.851494
EccDNA00001168	21:45999905-45999964	59	100	hsa_circ_0062042	21:45998397-46005049	6652	0.886951
EccDNA00001168	21:45999905-45999964	59	100	hsa_circ_0062028	21:45981748-46005049	23301	0.253208
EccDNA00001168	21:45999905-45999964	59	100	hsa_circ_0062031	21:45986525-46005049	18524	0.318506
EccDNA00001168	21:45999905-45999964	59	100	hsa_circ_0062032	21:45987498-46005049	17551	0.336163
EccDNA00001168	21:45999905-45999964	59	100	hsa_circ_0062033	21:45987609-46005049	17440	0.338303
EccDNA00001168	21:45999905-45999964	59	100	hsa_circ_0062034	21:45989751-46005049	15298	0.385671
EccDNA00001179	22:19202363-19202564	201	100	hsa_circ_0062213	22:19183389-19235869	52480	0.383003
EccDNA00001179	22:19202363-19202564	201	100	hsa_circ_0062218	22:19196265-19224054	27789	0.723308
EccDNA00001179	22:19202363-19202564	201	100	hsa_circ_0062221	22:19201328-19235869	34541	0.581917
EccDNA00001181	22:26495501-26495786	285	100	hsa_circ_0062674	22:26491927-26496889	4962	5.74365
EccDNA00001187	22:41990451-41990900	449	100	hsa_circ_0063631	22:41981644-41994714	13070	3.43535
EccDNA00001187	22:41990451-41990900	449	100	hsa_circ_0063632	22:41987621-41998221	10600	4.23585
EccDNA00001188	22:43073316-43073474	158	100	hsa_circ_0063682	22:43059383-43075590	16207	0.974887
EccDNA00001191	22:44115834-44116021	187	100	hsa_circ_0063707	22:44093927-44119140	25213	0.741681
EccDNA00001191	22:44115834-44116021	187	100	hsa_circ_0063708	22:44093927-44147922	53995	0.346328
EccDNA00001195	22:46371614-46372083	469	100	hsa_circ_0063798	22:46363995-46396746	32751	1.43202
EccDNA00001195	22:46371614-46372083	469	100	hsa_circ_0063800	22:46366385-46384686	18301	2.5627
EccDNA00001195	22:46371614-46372083	469	100	hsa_circ_0063799	22:46364511-46439411	74900	0.626168
EccDNA00001195	22:46371614-46372083	469	100	hsa_circ_0063801	22:46366385-46439411	73026	0.642237
EccDNA00001195	22:46371614-46372083	469	100	hsa_circ_0063802	22:46366992-46439411	72419	0.64762
EccDNA00001195	22:46371614-46372083	469	100	hsa_circ_0063803	22:46367728-46439411	71683	0.654269
EccDNA00001195	22:46371614-46372083	469	100	hsa_circ_0063804	22:46369691-46439411	69720	0.672691
EccDNA00001196	22:46941282-46941872	590	100	hsa_circ_0063847	22:46792519-47037198	244679	0.241132
EccDNA00001196	22:46941282-46941872	590	100	hsa_circ_0063848	22:46792519-47111603	319084	0.184904
EccDNA00001196	22:46941282-46941872	590	100	hsa_circ_0063849	22:46792667-46997709	205042	0.287746
EccDNA00001196	22:46941282-46941872	590	100	hsa_circ_0063854	22:46891265-47111603	220338	0.26777
EccDNA00001196	22:46941282-46941872	590	100	hsa_circ_0063855	22:46891265-47175699	284434	0.207429
EccDNA00001196	22:46941282-46941872	590	100	hsa_circ_0063857	22:46894783-46997709	102926	0.573227
EccDNA00001197	22:46941429-46942041	612	100	hsa_circ_0063847	22:46792519-47037198	244679	0.250124
EccDNA00001197	22:46941429-46942041	612	100	hsa_circ_0063848	22:46792519-47111603	319084	0.191799
EccDNA00001197	22:46941429-46942041	612	100	hsa_circ_0063849	22:46792667-46997709	205042	0.298475
EccDNA00001197	22:46941429-46942041	612	100	hsa_circ_0063854	22:46891265-47111603	220338	0.277755
EccDNA00001197	22:46941429-46942041	612	100	hsa_circ_0063855	22:46891265-47175699	284434	0.215164
EccDNA00001197	22:46941429-46942041	612	100	hsa_circ_0063857	22:46894783-46997709	102926	0.594602
EccDNA00001198	22:47090787-47091307	520	100	hsa_circ_0063848	22:46792519-47111603	319084	0.162966
EccDNA00001198	22:47090787-47091307	520	100	hsa_circ_0063854	22:46891265-47111603	220338	0.236001
EccDNA00001198	22:47090787-47091307	520	100	hsa_circ_0063855	22:46891265-47175699	284434	0.182819
EccDNA00001198	22:47090787-47091307	520	100	hsa_circ_0063860	22:46974289-47111603	137314	0.378694
EccDNA00001198	22:47090787-47091307	520	100	hsa_circ_0063861	22:46974289-47175699	201410	0.25818
EccDNA00001198	22:47090787-47091307	520	100	hsa_circ_0063864	22:47037070-47111603	74533	0.697678
EccDNA00001205	22:50306610-50306746	136	100	hsa_circ_0063927	22:50276628-50307572	30944	0.439504
EccDNA00001220	3:42796766-42799368	2602	100	hsa_circ_0064992	3:42794156-42804535	10379	25.0699
EccDNA00001221	3:47712637-47712779	142	100	hsa_circ_0065293	3:47710682-47714490	3808	3.72899
EccDNA00001221	3:47712637-47712779	142	100	hsa_circ_0065294	3:47710682-47772936	62254	0.228098
EccDNA00001221	3:47712637-47712779	142	100	hsa_circ_0065240	3:47585887-47781915	196028	0.0724386
EccDNA00001221	3:47712637-47712779	142	100	hsa_circ_0065246	3:47610065-47738110	128045	0.110899
EccDNA00001221	3:47712637-47712779	142	100	hsa_circ_0065247	3:47610065-47772936	162871	0.0871856
EccDNA00001221	3:47712637-47712779	142	100	hsa_circ_0065254	3:47636021-47772936	136915	0.103714
EccDNA00001221	3:47712637-47712779	142	100	hsa_circ_0065261	3:47661293-47720735	59442	0.238888
EccDNA00001221	3:47712637-47712779	142	100	hsa_circ_0065268	3:47670657-47745993	75336	0.188489
EccDNA00001221	3:47712637-47712779	142	100	hsa_circ_0065271	3:47675474-47714490	39016	0.363953
EccDNA00001221	3:47712637-47712779	142	100	hsa_circ_0065272	3:47675474-47720735	45261	0.313736
EccDNA00001221	3:47712637-47712779	142	100	hsa_circ_0065273	3:47675474-47745993	70519	0.201364
EccDNA00001221	3:47712637-47712779	142	100	hsa_circ_0065276	3:47676628-47729094	52466	0.270651
EccDNA00001221	3:47712637-47712779	142	100	hsa_circ_0065279	3:47678197-47772936	94739	0.149885
EccDNA00001221	3:47712637-47712779	142	100	hsa_circ_0065281	3:47680436-47720735	40299	0.352366
EccDNA00001221	3:47712637-47712779	142	100	hsa_circ_0065282	3:47680436-47738110	57674	0.246211
EccDNA00001221	3:47712637-47712779	142	100	hsa_circ_0065283	3:47680436-47772936	92500	0.153514
EccDNA00001221	3:47712637-47712779	142	100	hsa_circ_0065286	3:47689386-47736126	46740	0.303808
EccDNA00001221	3:47712637-47712779	142	100	hsa_circ_0065287	3:47701277-47714490	13213	1.0747
EccDNA00001221	3:47712637-47712779	142	100	hsa_circ_0065288	3:47701277-47720735	19458	0.729777
EccDNA00001221	3:47712637-47712779	142	100	hsa_circ_0065289	3:47701277-47729094	27817	0.510479
EccDNA00001221	3:47712637-47712779	142	100	hsa_circ_0065290	3:47701277-47736126	34849	0.407472
EccDNA00001221	3:47712637-47712779	142	100	hsa_circ_0065291	3:47701277-47745993	44716	0.31756
EccDNA00001221	3:47712637-47712779	142	100	hsa_circ_0065292	3:47706408-47714490	8082	1.75699
EccDNA00001222	3:52752927-52753067	140	100	hsa_circ_0066107	3:52737585-52763624	26039	0.537655
EccDNA00001222	3:52752927-52753067	140	100	hsa_circ_0066108	3:52737585-52766375	28790	0.48628
EccDNA00001222	3:52752927-52753067	140	100	hsa_circ_0066114	3:52743351-52763624	20273	0.690574
EccDNA00001222	3:52752927-52753067	140	100	hsa_circ_0066115	3:52743351-52766375	23024	0.608061
EccDNA00001222	3:52752927-52753067	140	100	hsa_circ_0066116	3:52746060-52766375	20315	0.689146
EccDNA00001225	3:60280992-60281042	50	100	hsa_circ_0066401	3:60011370-60536979	525609	0.00951277
EccDNA00001229	3:65795694-65795826	132	100	hsa_circ_0066451	3:65381876-66038834	656958	0.0200926
EccDNA00001229	3:65795694-65795826	132	100	hsa_circ_0066457	3:65453257-66038834	585577	0.0225419
EccDNA00001249	3:108575768-108575965	197	100	hsa_circ_0066749	3:108557217-108581511	24294	0.8109
EccDNA00001249	3:108575768-108575965	197	100	hsa_circ_0066750	3:108560648-108583083	22435	0.878092
EccDNA00001249	3:108575768-108575965	197	100	hsa_circ_0066752	3:108566496-108583083	16587	1.18768
EccDNA00001249	3:108575768-108575965	197	100	hsa_circ_0066753	3:108568154-108581511	13357	1.47488
EccDNA00001249	3:108575768-108575965	197	100	hsa_circ_0066754	3:108569388-108581511	12123	1.62501
EccDNA00001251	3:123517857-123518321	464	100	hsa_circ_0067040	3:123494515-123567780	73265	0.633317
EccDNA00001251	3:123517857-123518321	464	100	hsa_circ_0067041	3:123494515-123585077	90562	0.512356
EccDNA00001256	3:142763859-142764050	191	100	hsa_circ_0067659	3:142748257-142777763	29506	0.647326
EccDNA00001256	3:142763859-142764050	191	100	hsa_circ_0067660	3:142748257-142781029	32772	0.582815
EccDNA00001256	3:142763859-142764050	191	100	hsa_circ_0067661	3:142748257-142791158	42901	0.445211
EccDNA00001256	3:142763859-142764050	191	100	hsa_circ_0067662	3:142748257-142792967	44710	0.427197
EccDNA00001256	3:142763859-142764050	191	100	hsa_circ_0067658	3:142736378-142777763	41385	0.46152
EccDNA00001257	3:142763938-142764097	159	100	hsa_circ_0067659	3:142748257-142777763	29506	0.538873
EccDNA00001257	3:142763938-142764097	159	100	hsa_circ_0067660	3:142748257-142781029	32772	0.48517
EccDNA00001257	3:142763938-142764097	159	100	hsa_circ_0067661	3:142748257-142791158	42901	0.370621
EccDNA00001257	3:142763938-142764097	159	100	hsa_circ_0067662	3:142748257-142792967	44710	0.355625
EccDNA00001257	3:142763938-142764097	159	100	hsa_circ_0067658	3:142736378-142777763	41385	0.384197
EccDNA00001272	3:188586973-188587454	481	100	hsa_circ_0068506	3:188484591-188609844	125253	0.384023
EccDNA00001272	3:188586973-188587454	481	100	hsa_circ_0068508	3:188524664-188609844	85180	0.564687
EccDNA00001272	3:188586973-188587454	481	100	hsa_circ_0068498	3:188341655-188712842	371187	0.129584
EccDNA00001272	3:188586973-188587454	481	100	hsa_circ_0068503	3:188406111-188609844	203733	0.236093
EccDNA00001272	3:188586973-188587454	481	100	hsa_circ_0068507	3:188484591-188708393	223802	0.214922
EccDNA00001272	3:188586973-188587454	481	100	hsa_circ_0068499	3:188341662-188872763	531101	0.0905666
EccDNA00001272	3:188586973-188587454	481	100	hsa_circ_0068504	3:188406111-188760282	354171	0.13581
EccDNA00001280	3:195110412-195110513	101	100	hsa_circ_0068558	3:195068283-195156581	88298	0.114385
EccDNA00001280	3:195110412-195110513	101	100	hsa_circ_0068559	3:195068283-195180507	112224	0.0899986
EccDNA00001280	3:195110412-195110513	101	100	hsa_circ_0068560	3:195068283-195226856	158573	0.0636931
EccDNA00001280	3:195110412-195110513	101	100	hsa_circ_0068561	3:195068283-195271166	202883	0.0497824
EccDNA00001281	3:195110412-195110513	101	100	hsa_circ_0068558	3:195068283-195156581	88298	0.114385
EccDNA00001281	3:195110412-195110513	101	100	hsa_circ_0068559	3:195068283-195180507	112224	0.0899986
EccDNA00001281	3:195110412-195110513	101	100	hsa_circ_0068560	3:195068283-195226856	158573	0.0636931
EccDNA00001281	3:195110412-195110513	101	100	hsa_circ_0068561	3:195068283-195271166	202883	0.0497824
EccDNA00001282	3:195110527-195110688	161	100	hsa_circ_0068558	3:195068283-195156581	88298	0.182337
EccDNA00001282	3:195110527-195110688	161	100	hsa_circ_0068559	3:195068283-195180507	112224	0.143463
EccDNA00001282	3:195110527-195110688	161	100	hsa_circ_0068560	3:195068283-195226856	158573	0.101531
EccDNA00001282	3:195110527-195110688	161	100	hsa_circ_0068561	3:195068283-195271166	202883	0.0793561
EccDNA00001315	4:53256758-53256954	196	100	hsa_circ_0069733	4:53145332-53352766	207434	0.0944879
EccDNA00001329	4:82841503-82841984	481	100	hsa_circ_0070229	4:82818660-82842481	23821	2.01923
EccDNA00001329	4:82841503-82841984	481	100	hsa_circ_0070230	4:82818660-82891266	72606	0.66248
EccDNA00001329	4:82841503-82841984	481	100	hsa_circ_0070231	4:82818660-82900223	81563	0.589728
EccDNA00001329	4:82841503-82841984	481	100	hsa_circ_0070232	4:82821036-82881940	60904	0.789768
EccDNA00001329	4:82841503-82841984	481	100	hsa_circ_0070235	4:82827368-82867316	39948	1.20407
EccDNA00001343	4:139151014-139151191	177	100	hsa_circ_0008825	4:139125163-139168042	42879	0.412789
EccDNA00001347	4:152872192-152872304	112	100	hsa_circ_0071281	4:152863605-152888307	24702	0.453405
EccDNA00001347	4:152872192-152872304	112	100	hsa_circ_0071282	4:152870752-152911911	41159	0.272115
EccDNA00001347	4:152872192-152872304	112	100	hsa_circ_0071278	4:152829624-152872564	42940	0.260829
EccDNA00001347	4:152872192-152872304	112	100	hsa_circ_0071279	4:152829624-152888307	58683	0.190856
EccDNA00001347	4:152872192-152872304	112	100	hsa_circ_0071280	4:152829624-152911911	82287	0.136109
EccDNA00001373	5:344691-345087	396	100	hsa_circ_0071637	5:304176-413433	109257	0.362448
EccDNA00001374	5:344742-344891	149	100	hsa_circ_0071637	5:304176-413433	109257	0.136376
EccDNA00001375	5:376504-376551	47	100	hsa_circ_0005694	5:353729-376716	22987	0.204463
EccDNA00001375	5:376504-376551	47	100	hsa_circ_0071637	5:304176-413433	109257	0.0430178
EccDNA00001375	5:376504-376551	47	100	hsa_circ_0071639	5:353729-413433	59704	0.0787217
EccDNA00001375	5:376504-376551	47	100	hsa_circ_0071640	5:353729-432524	78795	0.0596485
EccDNA00001389	5:13894890-13895339	449	100	hsa_circ_0071877	5:13862547-13922328	59781	0.751075
EccDNA00001398	5:32370206-32370374	168	100	hsa_circ_0072083	5:32354349-32444328	89979	0.18671
EccDNA00001398	5:32370206-32370374	168	100	hsa_circ_0072085	5:32363947-32388674	24727	0.679419
EccDNA00001398	5:32370206-32370374	168	100	hsa_circ_0072086	5:32363947-32407021	43074	0.390026
EccDNA00001399	5:32370289-32370465	176	100	hsa_circ_0072083	5:32354349-32444328	89979	0.195601
EccDNA00001399	5:32370289-32370465	176	100	hsa_circ_0072085	5:32363947-32388674	24727	0.711773
EccDNA00001399	5:32370289-32370465	176	100	hsa_circ_0072086	5:32363947-32407021	43074	0.408599
EccDNA00001400	5:32370295-32370471	176	100	hsa_circ_0072083	5:32354349-32444328	89979	0.195601
EccDNA00001400	5:32370295-32370471	176	100	hsa_circ_0072085	5:32363947-32388674	24727	0.711773
EccDNA00001400	5:32370295-32370471	176	100	hsa_circ_0072086	5:32363947-32407021	43074	0.408599
EccDNA00001477	5:76257148-76257421	273	100	hsa_circ_0073061	5:76209735-76285295	75560	0.361302
EccDNA00001477	5:76257148-76257421	273	100	hsa_circ_0073062	5:76209735-76298927	89192	0.306081
EccDNA00001482	5:88736117-88736595	478	100	hsa_circ_0073269	5:88718240-88749117	30877	1.54808
EccDNA00001482	5:88736117-88736595	478	100	hsa_circ_0073270	5:88728492-88752043	23551	2.02964
EccDNA00001483	5:96896865-96896965	100	100	hsa_circ_0073467	5:96895245-96903560	8315	1.20265
EccDNA00001483	5:96896865-96896965	100	100	hsa_circ_0073466	5:96886654-96903560	16906	0.591506
EccDNA00001497	5:137686816-137688289	1473	100	hsa_circ_0074064	5:137634036-137709856	75820	1.94276
EccDNA00001497	5:137686816-137688289	1473	100	hsa_circ_0002927	5:137658130-137709856	51726	2.8477
EccDNA00001497	5:137686816-137688289	1473	100	hsa_circ_0074065	5:137677544-137698408	20864	7.06001
EccDNA00001498	5:138322000-138322447	447	100	hsa_circ_0005537	5:138319218-138328529	9311	4.80077
EccDNA00001500	5:139452123-139452621	498	100	hsa_circ_0074213	5:139448555-139457604	9049	5.50337
EccDNA00001500	5:139452123-139452621	498	100	hsa_circ_0074214	5:139448555-139457807	9252	5.38262
EccDNA00001500	5:139452123-139452621	498	100	hsa_circ_0074215	5:139448555-139458183	9628	5.17241
EccDNA00001500	5:139452123-139452621	498	100	hsa_circ_0074216	5:139448555-139462735	14180	3.51199
EccDNA00001501	5:143404162-143404511	349	100	hsa_circ_0074380	5:143399655-143435512	35857	0.973311
EccDNA00001515	5:180507819-180508068	249	100	hsa_circ_0075355	5:180494574-180550117	55543	0.448301
EccDNA00001526	6:5036916-5038989	2073	100	hsa_circ_0075525	6:5021380-5072734	51354	4.03669
EccDNA00001531	6:32528207-32571255	43048	100	hsa_circ_002165	6:32521957-32584161	62204	69.2046
EccDNA00001532	6:32548487-32573451	24964	100	hsa_circ_002165	6:32521957-32584161	62204	40.1325
EccDNA00001533	6:32556795-32583126	26331	5.70051	hsa_circ_0075947	6:32578769-32580270	1501	100
EccDNA00001533	6:32556795-32583126	26331	7.92602	hsa_circ_0075948	6:32578769-32580856	2087	100
EccDNA00001533	6:32556795-32583126	26331	16.547	hsa_circ_0075949	6:32578769-32584378	5609	77.6787
EccDNA00001533	6:32556795-32583126	26331	100	hsa_circ_002165	6:32521957-32584161	62204	42.3301
EccDNA00001535	6:32812045-32885633	73588	0.279937	hsa_circ_0075954	6:32850943-32851149	206	100
EccDNA00001535	6:32812045-32885633	73588	11.9082	hsa_circ_0075953	6:32845208-32853971	8763	100
EccDNA00001536	6:34072504-34073236	732	100	hsa_circ_0076039	6:34056543-34133859	77316	0.946764
EccDNA00001539	6:37993828-38019463	25635	100	hsa_circ_0076248	6:37819530-38116739	297209	8.62524
EccDNA00001539	6:37993828-38019463	25635	100	hsa_circ_0076249	6:37929958-38116739	186781	13.7246
EccDNA00001540	6:42826105-42826202	97	100	hsa_circ_0076407	6:42782051-42830172	48121	0.201575
EccDNA00001540	6:42826105-42826202	97	100	hsa_circ_0076408	6:42822017-42830172	8155	1.18945
EccDNA00001540	6:42826105-42826202	97	100	hsa_circ_0076410	6:42822795-42830172	7377	1.3149
EccDNA00001540	6:42826105-42826202	97	100	hsa_circ_0076411	6:42822795-42852197	29402	0.32991
EccDNA00001541	6:44044449-44045275	826	100	hsa_circ_0076612	6:43996439-44074652	78213	1.05609
EccDNA00001542	6:44044809-44045002	193	100	hsa_circ_0076612	6:43996439-44074652	78213	0.246762
EccDNA00001543	6:44044809-44045013	204	100	hsa_circ_0076612	6:43996439-44074652	78213	0.260826
EccDNA00001550	6:53345529-53345658	129	100	hsa_circ_0076790	6:53267397-53349179	81782	0.157736
EccDNA00001559	6:89734915-89735548	633	100	hsa_circ_0077318	6:89670918-89750532	79614	0.795086
EccDNA00001559	6:89734915-89735548	633	100	hsa_circ_0077319	6:89672199-89762530	90331	0.700756
EccDNA00001559	6:89734915-89735548	633	100	hsa_circ_0077320	6:89674103-89762530	88427	0.715845
EccDNA00001559	6:89734915-89735548	633	100	hsa_circ_0077326	6:89686901-89750532	63631	0.994798
EccDNA00001559	6:89734915-89735548	633	100	hsa_circ_0077331	6:89692442-89738455	46013	1.3757
EccDNA00001559	6:89734915-89735548	633	100	hsa_circ_0077332	6:89692442-89747470	55028	1.15032
EccDNA00001559	6:89734915-89735548	633	100	hsa_circ_0077333	6:89692442-89758351	65909	0.960415
EccDNA00001559	6:89734915-89735548	633	100	hsa_circ_0077336	6:89694073-89749369	55296	1.14475
EccDNA00001559	6:89734915-89735548	633	100	hsa_circ_0077337	6:89694073-89780293	86220	0.734168
EccDNA00001559	6:89734915-89735548	633	100	hsa_circ_0077339	6:89698864-89745626	46762	1.35366
EccDNA00001559	6:89734915-89735548	633	100	hsa_circ_0077343	6:89700645-89753622	52977	1.19486
EccDNA00001559	6:89734915-89735548	633	100	hsa_circ_0077344	6:89701557-89762530	60973	1.03816
EccDNA00001559	6:89734915-89735548	633	100	hsa_circ_0077345	6:89706058-89781592	75534	0.838033
EccDNA00001559	6:89734915-89735548	633	100	hsa_circ_0077346	6:89708495-89756390	47895	1.32164
EccDNA00001559	6:89734915-89735548	633	100	hsa_circ_0077349	6:89712035-89740378	28343	2.23336
EccDNA00001559	6:89734915-89735548	633	100	hsa_circ_0077351	6:89716649-89745626	28977	2.18449
EccDNA00001559	6:89734915-89735548	633	100	hsa_circ_0077353	6:89722954-89745626	22672	2.79199
EccDNA00001559	6:89734915-89735548	633	100	hsa_circ_0077354	6:89722954-89758351	35397	1.78829
EccDNA00001559	6:89734915-89735548	633	100	hsa_circ_0077355	6:89722954-89774733	51779	1.2225
EccDNA00001559	6:89734915-89735548	633	100	hsa_circ_0077356	6:89727832-89747470	19638	3.22334
EccDNA00001559	6:89734915-89735548	633	100	hsa_circ_0077334	6:89692442-89803554	111112	0.569695
EccDNA00001559	6:89734915-89735548	633	100	hsa_circ_0077340	6:89698864-89787957	89093	0.710494
EccDNA00001559	6:89734915-89735548	633	100	hsa_circ_0077350	6:89712035-89794207	82172	0.770335
EccDNA00001559	6:89734915-89735548	633	100	hsa_circ_0077352	6:89718766-89803554	84788	0.746568
EccDNA00001563	6:118690556-118692765	2209	100	hsa_circ_0077733	6:118469071-118710075	241004	0.916582
EccDNA00001564	6:118691048-118692825	1777	100	hsa_circ_0077733	6:118469071-118710075	241004	0.737332
EccDNA00001572	6:150946253-150948742	2489	100	hsa_circ_0078279	6:150905649-150972058	66409	3.74799
EccDNA00001572	6:150946253-150948742	2489	100	hsa_circ_0078283	6:150936803-150949133	12330	20.1865
EccDNA00001572	6:150946253-150948742	2489	100	hsa_circ_0078284	6:150936803-150960415	23612	10.5413
EccDNA00001572	6:150946253-150948742	2489	100	hsa_circ_0078286	6:150944485-150956071	11586	21.4828
EccDNA00001572	6:150946253-150948742	2489	100	hsa_circ_0078287	6:150944485-150960415	15930	15.6246
EccDNA00001572	6:150946253-150948742	2489	100	hsa_circ_0078288	6:150944485-150965037	20552	12.1107
EccDNA00001572	6:150946253-150948742	2489	100	hsa_circ_0078269	6:150877772-151015693	137921	1.80466
EccDNA00001572	6:150946253-150948742	2489	100	hsa_circ_0078280	6:150905649-151013820	108171	2.30099
EccDNA00001572	6:150946253-150948742	2489	100	hsa_circ_0078281	6:150905649-151092587	186938	1.33146
EccDNA00001572	6:150946253-150948742	2489	100	hsa_circ_0078289	6:150944485-151009958	65473	3.80157
EccDNA00001572	6:150946253-150948742	2489	100	hsa_circ_0078290	6:150944485-151037117	92632	2.68698
EccDNA00001572	6:150946253-150948742	2489	100	hsa_circ_0078291	6:150945466-151101887	156421	1.59122
EccDNA00001573	6:150946292-150948783	2491	100	hsa_circ_0078279	6:150905649-150972058	66409	3.751
EccDNA00001573	6:150946292-150948783	2491	100	hsa_circ_0078283	6:150936803-150949133	12330	20.2028
EccDNA00001573	6:150946292-150948783	2491	100	hsa_circ_0078284	6:150936803-150960415	23612	10.5497
EccDNA00001573	6:150946292-150948783	2491	100	hsa_circ_0078286	6:150944485-150956071	11586	21.5001
EccDNA00001573	6:150946292-150948783	2491	100	hsa_circ_0078287	6:150944485-150960415	15930	15.6372
EccDNA00001573	6:150946292-150948783	2491	100	hsa_circ_0078288	6:150944485-150965037	20552	12.1205
EccDNA00001573	6:150946292-150948783	2491	100	hsa_circ_0078269	6:150877772-151015693	137921	1.80611
EccDNA00001573	6:150946292-150948783	2491	100	hsa_circ_0078280	6:150905649-151013820	108171	2.30284
EccDNA00001573	6:150946292-150948783	2491	100	hsa_circ_0078281	6:150905649-151092587	186938	1.33253
EccDNA00001573	6:150946292-150948783	2491	100	hsa_circ_0078289	6:150944485-151009958	65473	3.80462
EccDNA00001573	6:150946292-150948783	2491	100	hsa_circ_0078290	6:150944485-151037117	92632	2.68914
EccDNA00001573	6:150946292-150948783	2491	100	hsa_circ_0078291	6:150945466-151101887	156421	1.5925
EccDNA00001574	6:151091177-151091300	123	100	hsa_circ_0078298	6:151014879-151092587	77708	0.158285
EccDNA00001574	6:151091177-151091300	123	100	hsa_circ_0078281	6:150905649-151092587	186938	0.0657972
EccDNA00001574	6:151091177-151091300	123	100	hsa_circ_0078291	6:150945466-151101887	156421	0.0786339
EccDNA00001574	6:151091177-151091300	123	100	hsa_circ_0078296	6:150955994-151092587	136593	0.0900485
EccDNA00001575	6:151091185-151091308	123	100	hsa_circ_0078298	6:151014879-151092587	77708	0.158285
EccDNA00001575	6:151091185-151091308	123	100	hsa_circ_0078281	6:150905649-151092587	186938	0.0657972
EccDNA00001575	6:151091185-151091308	123	100	hsa_circ_0078291	6:150945466-151101887	156421	0.0786339
EccDNA00001575	6:151091185-151091308	123	100	hsa_circ_0078296	6:150955994-151092587	136593	0.0900485
EccDNA00001577	6:154365320-154365745	425	100	hsa_circ_0078338	6:154199667-154442290	242623	0.175169
EccDNA00001577	6:154365320-154365745	425	100	hsa_circ_0078341	6:154214217-154442290	228073	0.186344
EccDNA00001577	6:154365320-154365745	425	100	hsa_circ_0078342	6:154246590-154442290	195700	0.217169
EccDNA00001578	6:155066106-155066325	219	100	hsa_circ_0078382	6:154860737-155244079	383342	0.0571291
EccDNA00001579	6:155066125-155066344	219	100	hsa_circ_0078382	6:154860737-155244079	383342	0.0571291
EccDNA00001597	6:169644608-169645097	489	100	hsa_circ_0078742	6:169643696-169652008	8312	5.88306
EccDNA00001597	6:169644608-169645097	489	100	hsa_circ_0003130	6:169632946-169652008	19062	2.56531
EccDNA00001597	6:169644608-169645097	489	100	hsa_circ_0078738	6:169632946-169658358	25412	1.92429
EccDNA00001597	6:169644608-169645097	489	100	hsa_circ_0078739	6:169632946-169664286	31340	1.56031
EccDNA00001597	6:169644608-169645097	489	100	hsa_circ_0078740	6:169634427-169649275	14848	3.29337
EccDNA00001597	6:169644608-169645097	489	100	hsa_circ_0078741	6:169636370-169652008	15638	3.127
EccDNA00001597	6:169644608-169645097	489	100	hsa_circ_0078719	6:169458220-169652008	193788	0.252338
EccDNA00001597	6:169644608-169645097	489	100	hsa_circ_0078721	6:169572418-169647870	75452	0.648094
EccDNA00001597	6:169644608-169645097	489	100	hsa_circ_0078727	6:169582835-169652008	69173	0.706923
EccDNA00001597	6:169644608-169645097	489	100	hsa_circ_0078728	6:169582835-169662424	79589	0.614407
EccDNA00001597	6:169644608-169645097	489	100	hsa_circ_0078729	6:169582835-169664286	81451	0.600361
EccDNA00001597	6:169644608-169645097	489	100	hsa_circ_0078730	6:169582835-169665556	82721	0.591144
EccDNA00001597	6:169644608-169645097	489	100	hsa_circ_0078731	6:169582835-169670693	87858	0.55658
EccDNA00001597	6:169644608-169645097	489	100	hsa_circ_0078735	6:169602218-169652008	49790	0.982125
EccDNA00001597	6:169644608-169645097	489	100	hsa_circ_0078736	6:169602218-169662424	60206	0.812211
EccDNA00001599	6:170368995-170369127	132	100	hsa_circ_0078771	6:170317369-170404601	87232	0.151321
EccDNA00001617	7:2577958-2578007	49	100	hsa_circ_0079198	7:2558997-2578526	19529	0.250909
EccDNA00001617	7:2577958-2578007	49	100	hsa_circ_0079199	7:2572191-2584285	12094	0.40516
EccDNA00001618	7:4129240-4129449	209	100	hsa_circ_0079222	7:4067837-4145916	78079	0.267678
EccDNA00001618	7:4129240-4129449	209	100	hsa_circ_0079224	7:4076997-4130097	53100	0.393597
EccDNA00001618	7:4129240-4129449	209	100	hsa_circ_0079221	7:4049347-4158551	109204	0.191385
EccDNA00001618	7:4129240-4129449	209	100	hsa_circ_0079214	7:3619079-4220270	601191	0.0347643
EccDNA00001620	7:5540819-5540957	138	100	hsa_circ_0007319	7:5057778-6731897	1674119	0.00824314
EccDNA00001621	7:5611815-5611961	146	100	hsa_circ_0007319	7:5057778-6731897	1674119	0.008721
EccDNA00001648	7:73621652-73621995	343	100	hsa_circ_0003317	7:73190065-74744941	1554876	0.0220596
EccDNA00001648	7:73621652-73621995	343	100	hsa_circ_0006821	7:73190065-74746411	1556346	0.0220388
EccDNA00001648	7:73621652-73621995	343	100	hsa_circ_0009129	7:73203422-74758000	1554578	0.0220639
EccDNA00001649	7:73621792-73622117	325	100	hsa_circ_0003317	7:73190065-74744941	1554876	0.020902
EccDNA00001649	7:73621792-73622117	325	100	hsa_circ_0006821	7:73190065-74746411	1556346	0.0208822
EccDNA00001649	7:73621792-73622117	325	100	hsa_circ_0009129	7:73203422-74758000	1554578	0.020906
EccDNA00001650	7:74204136-74204590	454	100	hsa_circ_0003317	7:73190065-74744941	1554876	0.0291985
EccDNA00001650	7:74204136-74204590	454	100	hsa_circ_0006821	7:73190065-74746411	1556346	0.0291709
EccDNA00001650	7:74204136-74204590	454	100	hsa_circ_0009129	7:73203422-74758000	1554578	0.0292041
EccDNA00001651	7:75023739-75026489	2750	34.9091	hsa_circ_0080637	7:75017989-75024699	6710	14.307
EccDNA00001651	7:75023739-75026489	2750	34.9091	hsa_circ_0080639	7:75018971-75024699	5728	16.7598
EccDNA00001651	7:75023739-75026489	2750	34.9091	hsa_circ_0080640	7:75021873-75024699	2826	33.9703
EccDNA00001651	7:75023739-75026489	2750	34.9091	hsa_circ_0080669	7:75021873-75024699	2826	33.9703
EccDNA00001651	7:75023739-75026489	2750	34.9091	hsa_circ_0080670	7:75017989-75024699	6710	14.307
EccDNA00001651	7:75023739-75026489	2750	34.9091	hsa_circ_0080671	7:75007993-75024699	16706	5.74644
EccDNA00001652	7:76314623-76315129	506	100	hsa_circ_0006368	7:75474703-76650882	1176179	0.0430207
EccDNA00001653	7:76998370-76998727	357	100	hsa_circ_0080817	7:76990268-77005775	15507	2.30219
EccDNA00001654	7:76998861-76998945	84	100	hsa_circ_0080817	7:76990268-77005775	15507	0.541691
EccDNA00001655	7:76998863-76999020	157	100	hsa_circ_0080817	7:76990268-77005775	15507	1.01245
EccDNA00001656	7:76998867-76998907	40	100	hsa_circ_0080817	7:76990268-77005775	15507	0.257948
EccDNA00001666	7:98242783-98243004	221	100	hsa_circ_0081210	7:98228013-98244693	16680	1.32494
EccDNA00001672	7:105475365-105475500	135	100	hsa_circ_0081840	7:105459167-105495253	36086	0.374106
EccDNA00001672	7:105475365-105475500	135	100	hsa_circ_0081841	7:105459167-105506273	47106	0.286588
EccDNA00001672	7:105475365-105475500	135	100	hsa_circ_0081842	7:105459167-105508520	49353	0.27354
EccDNA00001672	7:105475365-105475500	135	100	hsa_circ_0081845	7:105462620-105495253	32633	0.413692
EccDNA00001672	7:105475365-105475500	135	100	hsa_circ_0081846	7:105462620-105502564	39944	0.337973
EccDNA00001672	7:105475365-105475500	135	100	hsa_circ_0081847	7:105462620-105506273	43653	0.309257
EccDNA00001672	7:105475365-105475500	135	100	hsa_circ_0081850	7:105468336-105482440	14104	0.957175
EccDNA00001672	7:105475365-105475500	135	100	hsa_circ_0081851	7:105472131-105495253	23122	0.58386
EccDNA00001672	7:105475365-105475500	135	100	hsa_circ_0081852	7:105472131-105506273	34142	0.395407
EccDNA00001673	7:105667293-105667756	463	100	hsa_circ_0081865	7:105620199-105678023	57824	0.800706
EccDNA00001673	7:105667293-105667756	463	100	hsa_circ_0081866	7:105620199-105788708	168509	0.274763
EccDNA00001676	7:110902502-110902976	474	100	hsa_circ_0081959	7:110663049-111487341	824292	0.0575039
EccDNA00001676	7:110902502-110902976	474	100	hsa_circ_0081960	7:110663049-111562291	899242	0.0527111
EccDNA00001676	7:110902502-110902976	474	100	hsa_circ_0081961	7:110886592-111561923	675331	0.0701878
EccDNA00001677	7:110902507-110902981	474	100	hsa_circ_0081959	7:110663049-111487341	824292	0.0575039
EccDNA00001677	7:110902507-110902981	474	100	hsa_circ_0081960	7:110663049-111562291	899242	0.0527111
EccDNA00001677	7:110902507-110902981	474	100	hsa_circ_0081961	7:110886592-111561923	675331	0.0701878
EccDNA00001683	7:131224133-131224306	173	100	hsa_circ_0082390	7:131110095-131399433	289338	0.0597917
EccDNA00001683	7:131224133-131224306	173	100	hsa_circ_0082391	7:131110095-131429145	319050	0.0542235
EccDNA00001683	7:131224133-131224306	173	100	hsa_circ_0082392	7:131142819-131414710	271891	0.0636284
EccDNA00001695	7:150035447-150037910	2463	100	hsa_circ_0002659	7:149909704-150284753	375049	0.656714
EccDNA00001711	7:158332218-158332412	194	100	hsa_circ_0083180	7:158205170-158489785	284615	0.0681623
EccDNA00001711	7:158332218-158332412	194	100	hsa_circ_0083181	7:158205170-158541776	336606	0.0576341
EccDNA00001712	7:158340432-158340913	481	100	hsa_circ_0083180	7:158205170-158489785	284615	0.169
EccDNA00001712	7:158340432-158340913	481	100	hsa_circ_0083181	7:158205170-158541776	336606	0.142897
EccDNA00001713	7:158340781-158341811	1030	100	hsa_circ_0083180	7:158205170-158489785	284615	0.361892
EccDNA00001713	7:158340781-158341811	1030	100	hsa_circ_0083181	7:158205170-158541776	336606	0.305996
EccDNA00001714	7:158387516-158387574	58	100	hsa_circ_0083180	7:158205170-158489785	284615	0.0203784
EccDNA00001714	7:158387516-158387574	58	100	hsa_circ_0083181	7:158205170-158541776	336606	0.0172308
EccDNA00001715	7:158440893-158441178	285	100	hsa_circ_0083180	7:158205170-158489785	284615	0.100135
EccDNA00001715	7:158440893-158441178	285	100	hsa_circ_0083181	7:158205170-158541776	336606	0.0846687
EccDNA00001716	7:158440937-158441221	284	100	hsa_circ_0083180	7:158205170-158489785	284615	0.0997839
EccDNA00001716	7:158440937-158441221	284	100	hsa_circ_0083181	7:158205170-158541776	336606	0.0843716
EccDNA00001717	7:158441399-158442084	685	100	hsa_circ_0083180	7:158205170-158489785	284615	0.240676
EccDNA00001717	7:158441399-158442084	685	100	hsa_circ_0083181	7:158205170-158541776	336606	0.203502
EccDNA00001729	8:1887553-1887963	410	100	hsa_circ_0083259	8:1843352-1905716	62364	0.657431
EccDNA00001729	8:1887553-1887963	410	100	hsa_circ_0083260	8:1843352-1923874	80522	0.509178
EccDNA00001729	8:1887553-1887963	410	100	hsa_circ_0083261	8:1843352-1933942	90590	0.452589
EccDNA00001729	8:1887553-1887963	410	100	hsa_circ_0083262	8:1843352-1945655	102303	0.40077
EccDNA00001729	8:1887553-1887963	410	100	hsa_circ_0083264	8:1857959-1898525	40566	1.0107
EccDNA00001729	8:1887553-1887963	410	100	hsa_circ_0004016	8:1876570-1898525	21955	1.86746
EccDNA00001729	8:1887553-1887963	410	100	hsa_circ_0083265	8:1876570-1909470	32900	1.2462
EccDNA00001729	8:1887553-1887963	410	100	hsa_circ_0083266	8:1880047-1909470	29423	1.39347
EccDNA00001730	8:1888083-1888263	180	100	hsa_circ_0083259	8:1843352-1905716	62364	0.288628
EccDNA00001730	8:1888083-1888263	180	100	hsa_circ_0083260	8:1843352-1923874	80522	0.223541
EccDNA00001730	8:1888083-1888263	180	100	hsa_circ_0083261	8:1843352-1933942	90590	0.198697
EccDNA00001730	8:1888083-1888263	180	100	hsa_circ_0083262	8:1843352-1945655	102303	0.175948
EccDNA00001730	8:1888083-1888263	180	100	hsa_circ_0083264	8:1857959-1898525	40566	0.443721
EccDNA00001730	8:1888083-1888263	180	100	hsa_circ_0004016	8:1876570-1898525	21955	0.819859
EccDNA00001730	8:1888083-1888263	180	100	hsa_circ_0083265	8:1876570-1909470	32900	0.547112
EccDNA00001730	8:1888083-1888263	180	100	hsa_circ_0083266	8:1880047-1909470	29423	0.611766
EccDNA00001736	8:6567172-6567275	103	100	hsa_circ_0083283	8:6438952-6643619	204667	0.0503257
EccDNA00001736	8:6567172-6567275	103	100	hsa_circ_0083285	8:6442066-6643619	201553	0.0511032
EccDNA00001742	8:12560149-12560259	110	100	hsa_circ_0083368	8:12497582-12566845	69263	0.158815
EccDNA00001743	8:12560157-12560267	110	100	hsa_circ_0083368	8:12497582-12566845	69263	0.158815
EccDNA00001760	8:28469773-28470214	441	100	hsa_circ_0083793	8:28356669-28483483	126814	0.347753
EccDNA00001760	8:28469773-28470214	441	100	hsa_circ_0083794	8:28428411-28490267	61856	0.712946
EccDNA00001781	8:112389653-112389784	131	100	hsa_circ_0085350	8:112380351-112406727	26376	0.496664
EccDNA00001781	8:112389653-112389784	131	100	hsa_circ_0085338	8:112244393-112587235	342842	0.03821
EccDNA00001781	8:112389653-112389784	131	100	hsa_circ_0085342	8:112314428-112587235	272807	0.0480193
EccDNA00001781	8:112389653-112389784	131	100	hsa_circ_0085343	8:112318836-112587235	268399	0.0488079
EccDNA00001781	8:112389653-112389784	131	100	hsa_circ_0085345	8:112335328-112587235	251907	0.0520033
EccDNA00001781	8:112389653-112389784	131	100	hsa_circ_0085346	8:112337542-112587235	249693	0.0524644
EccDNA00001781	8:112389653-112389784	131	100	hsa_circ_0085347	8:112337542-112656341	318799	0.0410917
EccDNA00001781	8:112389653-112389784	131	100	hsa_circ_0085348	8:112341476-112587235	245759	0.0533043
EccDNA00001781	8:112389653-112389784	131	100	hsa_circ_0085349	8:112351174-112587235	236061	0.0554941
EccDNA00001789	8:142520442-142520618	176	100	hsa_circ_0085805	8:142475473-142539413	63940	0.275258
EccDNA00001789	8:142520442-142520618	176	100	hsa_circ_0085806	8:142510931-142539413	28482	0.617934
EccDNA00001793	8:144398046-144398239	193	100	hsa_circ_0086057	8:144393230-144399202	5972	3.23175
EccDNA00001793	8:144398046-144398239	193	100	hsa_circ_0086058	8:144393230-144399373	6143	3.14179
EccDNA00001793	8:144398046-144398239	193	100	hsa_circ_0086059	8:144393230-144400276	7046	2.73914
EccDNA00001793	8:144398046-144398239	193	100	hsa_circ_0086060	8:144393230-144400493	7263	2.6573
EccDNA00001793	8:144398046-144398239	193	100	hsa_circ_0086061	8:144393230-144401291	8061	2.39424
EccDNA00001793	8:144398046-144398239	193	100	hsa_circ_0086062	8:144393230-144401563	8333	2.31609
EccDNA00001793	8:144398046-144398239	193	100	hsa_circ_0086063	8:144393230-144401673	8443	2.28592
EccDNA00001793	8:144398046-144398239	193	100	hsa_circ_0086070	8:144394112-144399868	5756	3.35302
EccDNA00001793	8:144398046-144398239	193	100	hsa_circ_0086073	8:144394233-144398443	4210	4.58432
EccDNA00001793	8:144398046-144398239	193	100	hsa_circ_0086074	8:144394233-144398638	4405	4.38138
EccDNA00001793	8:144398046-144398239	193	100	hsa_circ_0086075	8:144394233-144400276	6043	3.19378
EccDNA00001793	8:144398046-144398239	193	100	hsa_circ_0086076	8:144394233-144401075	6842	2.82081
EccDNA00001793	8:144398046-144398239	193	100	hsa_circ_0086078	8:144394378-144399373	4995	3.86386
EccDNA00001793	8:144398046-144398239	193	100	hsa_circ_0086079	8:144394378-144400085	5707	3.38181
EccDNA00001793	8:144398046-144398239	193	100	hsa_circ_0086080	8:144394378-144400493	6115	3.15617
EccDNA00001793	8:144398046-144398239	193	100	hsa_circ_0086081	8:144394378-144400817	6439	2.99736
EccDNA00001793	8:144398046-144398239	193	100	hsa_circ_0086083	8:144394881-144398443	3562	5.4183
EccDNA00001793	8:144398046-144398239	193	100	hsa_circ_0086084	8:144394881-144400276	5395	3.57739
EccDNA00001793	8:144398046-144398239	193	100	hsa_circ_0086087	8:144395097-144401075	5978	3.2285
EccDNA00001793	8:144398046-144398239	193	100	hsa_circ_0086090	8:144395264-144399202	3938	4.90096
EccDNA00001793	8:144398046-144398239	193	100	hsa_circ_0086091	8:144395264-144399868	4604	4.19201
EccDNA00001793	8:144398046-144398239	193	100	hsa_circ_0086092	8:144395264-144401291	6027	3.20226
EccDNA00001793	8:144398046-144398239	193	100	hsa_circ_0086093	8:144397206-144400493	3287	5.87162
EccDNA00001793	8:144398046-144398239	193	100	hsa_circ_0086064	8:144393230-144409172	15942	1.21064
EccDNA00001793	8:144398046-144398239	193	100	hsa_circ_0086065	8:144393230-144409349	16119	1.19734
EccDNA00001793	8:144398046-144398239	193	100	hsa_circ_0086082	8:144394378-144409172	14794	1.30458
EccDNA00001795	9:2814058-2814256	198	100	hsa_circ_0086216	9:2804154-2833432	29278	0.676276
EccDNA00001795	9:2814058-2814256	198	100	hsa_circ_0086217	9:2810343-2820098	9755	2.02973
EccDNA00001795	9:2814058-2814256	198	100	hsa_circ_0086218	9:2810343-2827151	16808	1.17801
EccDNA00001795	9:2814058-2814256	198	100	hsa_circ_0086219	9:2811360-2823834	12474	1.5873
EccDNA00001795	9:2814058-2814256	198	100	hsa_circ_0086220	9:2811360-2831344	19984	0.990793
EccDNA00001795	9:2814058-2814256	198	100	hsa_circ_0086221	9:2812219-2838517	26298	0.752909
EccDNA00001807	9:37346682-37346928	246	100	hsa_circ_0087052	9:37302187-37349452	47265	0.52047
EccDNA00001807	9:37346682-37346928	246	100	hsa_circ_0087053	9:37302187-37354824	52637	0.467352
EccDNA00001807	9:37346682-37346928	246	100	hsa_circ_0087056	9:37305543-37354824	49281	0.499178
EccDNA00001807	9:37346682-37346928	246	100	hsa_circ_0087048	9:37126311-37358148	231837	0.106109
EccDNA00001807	9:37346682-37346928	246	100	hsa_circ_0087057	9:37327798-37358148	30350	0.810544
EccDNA00001820	9:89371779-89372236	457	100	hsa_circ_0087444	9:89363740-89387608	23868	1.9147
EccDNA00001821	9:93211204-93211783	579	100	hsa_circ_0087523	9:93184929-93229868	44939	1.28841
EccDNA00001827	9:105713979-105716767	2788	100	hsa_circ_0005171	9:105705596-105722621	17025	16.3759
EccDNA00001835	9:126814266-126814324	58	100	hsa_circ_0088617	9:126805005-126838208	33203	0.174683
EccDNA00001841	9:132883704-132884881	1177	82.4979	hsa_circ_0089304	9:132883910-132890031	6121	15.8634
EccDNA00001842	9:133895791-133896167	376	100	hsa_circ_0089398	9:133834271-133939219	104948	0.358273
EccDNA00001842	9:133895791-133896167	376	100	hsa_circ_0089400	9:133861373-133939219	77846	0.483005
EccDNA00001842	9:133895791-133896167	376	100	hsa_circ_0089395	9:133806080-133939219	133139	0.282412
EccDNA00001843	9:133895840-133896216	376	100	hsa_circ_0089398	9:133834271-133939219	104948	0.358273
EccDNA00001843	9:133895840-133896216	376	100	hsa_circ_0089400	9:133861373-133939219	77846	0.483005
EccDNA00001843	9:133895840-133896216	376	100	hsa_circ_0089395	9:133806080-133939219	133139	0.282412
EccDNA00001847	9:134759465-134760540	1075	100	hsa_circ_0089449	9:134750789-134798461	47672	2.25499
EccDNA00001847	9:134759465-134760540	1075	100	hsa_circ_0089450	9:134756764-134780146	23382	4.59755
EccDNA00001847	9:134759465-134760540	1075	100	hsa_circ_0089421	9:134690911-134772834	81923	1.31221
EccDNA00001847	9:134759465-134760540	1075	100	hsa_circ_0089422	9:134690911-134774912	84001	1.27975
EccDNA00001847	9:134759465-134760540	1075	100	hsa_circ_0089423	9:134690911-134802007	111096	0.967632
EccDNA00001847	9:134759465-134760540	1075	100	hsa_circ_0089424	9:134690911-134809290	118379	0.9081
EccDNA00001847	9:134759465-134760540	1075	100	hsa_circ_0089425	9:134690911-134811599	120688	0.890727
EccDNA00001847	9:134759465-134760540	1075	100	hsa_circ_0089426	9:134690911-134812712	121801	0.882587
EccDNA00001847	9:134759465-134760540	1075	100	hsa_circ_0089427	9:134690911-134817831	126920	0.84699
EccDNA00001847	9:134759465-134760540	1075	100	hsa_circ_0089428	9:134690911-134820223	129312	0.831323
EccDNA00001847	9:134759465-134760540	1075	100	hsa_circ_0089429	9:134690911-134835204	144293	0.745012
EccDNA00001847	9:134759465-134760540	1075	100	hsa_circ_0089431	9:134699908-134763737	63829	1.68419
EccDNA00001847	9:134759465-134760540	1075	100	hsa_circ_0089432	9:134699908-134765734	65826	1.63309
EccDNA00001847	9:134759465-134760540	1075	100	hsa_circ_0089433	9:134699908-134820223	120315	0.893488
EccDNA00001847	9:134759465-134760540	1075	100	hsa_circ_0089436	9:134727265-134763737	36472	2.94747
EccDNA00001847	9:134759465-134760540	1075	100	hsa_circ_0089437	9:134727265-134780146	52881	2.03287
EccDNA00001847	9:134759465-134760540	1075	100	hsa_circ_0089438	9:134727265-134809290	82025	1.31058
EccDNA00001847	9:134759465-134760540	1075	100	hsa_circ_0089439	9:134727265-134811599	84334	1.27469
EccDNA00001847	9:134759465-134760540	1075	100	hsa_circ_0089440	9:134727265-134825904	98639	1.08983
EccDNA00001847	9:134759465-134760540	1075	100	hsa_circ_0089442	9:134728669-134763737	35068	3.06547
EccDNA00001847	9:134759465-134760540	1075	100	hsa_circ_0089443	9:134728669-134805214	76545	1.4044
EccDNA00001847	9:134759465-134760540	1075	100	hsa_circ_0089444	9:134728669-134806296	77627	1.38483
EccDNA00001847	9:134759465-134760540	1075	100	hsa_circ_0089445	9:134728669-134844842	116173	0.925344
EccDNA00001847	9:134759465-134760540	1075	100	hsa_circ_0089447	9:134731495-134768463	36968	2.90792
EccDNA00001847	9:134759465-134760540	1075	100	hsa_circ_0089448	9:134731495-134772834	41339	2.60045
EccDNA00001848	9:134759760-134760079	319	100	hsa_circ_0089449	9:134750789-134798461	47672	0.669156
EccDNA00001848	9:134759760-134760079	319	100	hsa_circ_0089450	9:134756764-134780146	23382	1.3643
EccDNA00001848	9:134759760-134760079	319	100	hsa_circ_0089421	9:134690911-134772834	81923	0.38939
EccDNA00001848	9:134759760-134760079	319	100	hsa_circ_0089422	9:134690911-134774912	84001	0.379757
EccDNA00001848	9:134759760-134760079	319	100	hsa_circ_0089423	9:134690911-134802007	111096	0.287139
EccDNA00001848	9:134759760-134760079	319	100	hsa_circ_0089424	9:134690911-134809290	118379	0.269473
EccDNA00001848	9:134759760-134760079	319	100	hsa_circ_0089425	9:134690911-134811599	120688	0.264318
EccDNA00001848	9:134759760-134760079	319	100	hsa_circ_0089426	9:134690911-134812712	121801	0.261903
EccDNA00001848	9:134759760-134760079	319	100	hsa_circ_0089427	9:134690911-134817831	126920	0.251339
EccDNA00001848	9:134759760-134760079	319	100	hsa_circ_0089428	9:134690911-134820223	129312	0.24669
EccDNA00001848	9:134759760-134760079	319	100	hsa_circ_0089429	9:134690911-134835204	144293	0.221078
EccDNA00001848	9:134759760-134760079	319	100	hsa_circ_0089431	9:134699908-134763737	63829	0.499773
EccDNA00001848	9:134759760-134760079	319	100	hsa_circ_0089432	9:134699908-134765734	65826	0.484611
EccDNA00001848	9:134759760-134760079	319	100	hsa_circ_0089433	9:134699908-134820223	120315	0.265137
EccDNA00001848	9:134759760-134760079	319	100	hsa_circ_0089436	9:134727265-134763737	36472	0.874644
EccDNA00001848	9:134759760-134760079	319	100	hsa_circ_0089437	9:134727265-134780146	52881	0.603241
EccDNA00001848	9:134759760-134760079	319	100	hsa_circ_0089438	9:134727265-134809290	82025	0.388906
EccDNA00001848	9:134759760-134760079	319	100	hsa_circ_0089439	9:134727265-134811599	84334	0.378258
EccDNA00001848	9:134759760-134760079	319	100	hsa_circ_0089440	9:134727265-134825904	98639	0.323401
EccDNA00001848	9:134759760-134760079	319	100	hsa_circ_0089442	9:134728669-134763737	35068	0.909661
EccDNA00001848	9:134759760-134760079	319	100	hsa_circ_0089443	9:134728669-134805214	76545	0.416748
EccDNA00001848	9:134759760-134760079	319	100	hsa_circ_0089444	9:134728669-134806296	77627	0.410939
EccDNA00001848	9:134759760-134760079	319	100	hsa_circ_0089445	9:134728669-134844842	116173	0.27459
EccDNA00001848	9:134759760-134760079	319	100	hsa_circ_0089447	9:134731495-134768463	36968	0.862908
EccDNA00001848	9:134759760-134760079	319	100	hsa_circ_0089448	9:134731495-134772834	41339	0.771668
EccDNA00001852	9:136410523-136411104	581	13.5972	hsa_circ_0089534	9:136401921-136410602	8681	0.910033
EccDNA00001852	9:136410523-136411104	581	75.9036	hsa_circ_0089535	9:136410663-136418918	8255	5.34222
EccDNA00001853	9:136521228-136521415	187	100	hsa_circ_0089547	9:136494443-136544102	49659	0.376568
EccDNA00001853	9:136521228-136521415	187	100	hsa_circ_0089552	9:136507954-136523979	16025	1.16693
EccDNA00001854	9:137451448-137451980	532	100	hsa_circ_0089686	9:137449598-137452435	2837	18.7522
EccDNA00001857	9:138001279-138001386	107	100	hsa_circ_0089759	9:137971382-138013235	41853	0.255657
EccDNA00001858	MT:0-16569	16569	50.1056	hsa_circ_0089761	MT:7585-15887	8302	100
EccDNA00001858	MT:0-16569	16569	2.39001	hsa_circ_0089762	MT:7585-7981	396	100
EccDNA00001858	MT:0-16569	16569	34.9025	hsa_circ_0089763	MT:8365-14148	5783	100
EccDNA00001858	MT:0-16569	16569	0.488865	hsa_circ_0008882	MT:13417-13498	81	100
EccDNA00001858	MT:0-16569	16569	0.380228	hsa_circ_0002363	MT:13791-13854	63	100
EccDNA00001859	X:340656-340743	87	100	hsa_circ_0002172	X:338603-347693	9090	0.957096
EccDNA00001859	X:340656-340743	87	100	hsa_circ_0089775	X:338603-361590	22987	0.378475
EccDNA00001859	X:340656-340743	87	100	hsa_circ_0007908	X:338603-362332	23729	0.36664
EccDNA00001859	X:340656-340743	87	100	hsa_circ_0089776	X:338777-346775	7998	1.08777
EccDNA00001879	X:1450674-1451183	509	100	hsa_circ_0089791	X:1403138-1452977	49839	1.02129
EccDNA00001880	X:1450690-1451167	477	100	hsa_circ_0089791	X:1403138-1452977	49839	0.957082
EccDNA00001881	X:1451010-1451493	483	100	hsa_circ_0089791	X:1403138-1452977	49839	0.969121
EccDNA00001882	X:1451101-1451287	186	100	hsa_circ_0089791	X:1403138-1452977	49839	0.373202
EccDNA00001883	X:1451123-1451601	478	100	hsa_circ_0089791	X:1403138-1452977	49839	0.959088
EccDNA00001886	X:2260017-2260448	431	100	hsa_circ_0089796	X:2243022-2266947	23925	1.80146
EccDNA00001886	X:2260017-2260448	431	100	hsa_circ_0089797	X:2243022-2291603	48581	0.887178
EccDNA00001886	X:2260017-2260448	431	100	hsa_circ_0089798	X:2243022-2425304	182282	0.236447
EccDNA00001887	X:2282643-2282713	70	100	hsa_circ_0089797	X:2243022-2291603	48581	0.144089
EccDNA00001887	X:2282643-2282713	70	100	hsa_circ_0007582	X:2266739-2291603	24864	0.281532
EccDNA00001887	X:2282643-2282713	70	100	hsa_circ_0089798	X:2243022-2425304	182282	0.038402
EccDNA00001887	X:2282643-2282713	70	100	hsa_circ_0003473	X:2266739-2425304	158565	0.0441459
EccDNA00001887	X:2282643-2282713	70	100	hsa_circ_0089799	X:2266739-2500974	234235	0.0298845
EccDNA00001888	X:2468441-2468539	98	100	hsa_circ_0089799	X:2266739-2500974	234235	0.0418383
EccDNA00001888	X:2468441-2468539	98	100	hsa_circ_0089802	X:2408744-2500974	92230	0.106256
EccDNA00001888	X:2468441-2468539	98	100	hsa_circ_0089804	X:2425196-2500974	75778	0.129325
EccDNA00001926	X:97301000-97301137	137	100	hsa_circ_0091208	X:96735757-97384044	648287	0.0211326
EccDNA00001926	X:97301000-97301137	137	100	hsa_circ_0091209	X:96735757-97469838	734081	0.0186628
EccDNA00001926	X:97301000-97301137	137	100	hsa_circ_0091211	X:96912482-97469838	557356	0.0245803
EccDNA00001927	X:101494013-101494115	102	100	hsa_circ_0091255	X:101485420-101532012	46592	0.218922
