# Supplementary material for: Identification and Characterization of Extrachromosomal Circular DNA in Human Placentas With Fetal Growth Restriction
Source: Front Immunol. 2021 Dec 21;12:780779. doi: 10.3389/fimmu.2021.780779 (PMC8724250; doi:10.3389/fimmu.2021.780779)
Supplement: Supplementary file 2 [file DataSheet_1.zip › Supplementary data12b- ecDNA_circRNA.overlap.xls]

ecDNA_id	ecDNA_pos	ecDNA_length	ecDNA_overlap(%)	circRNA_id	circRNA_pos	circRNA_length	circRNA_overlap(%)
EcDNA00000001	1:91095667-93048921	1953254	0.027851	hsa_circ_0013128	1:91507853-91508397	544	100
EcDNA00000001	1:91095667-93048921	1953254	0.179956	hsa_circ_0013129	1:91680342-91683857	3515	100
EcDNA00000001	1:91095667-93048921	1953254	0.192294	hsa_circ_0013140	1:91754994-91758750	3756	100
EcDNA00000001	1:91095667-93048921	1953254	0.00706513	hsa_circ_0013141	1:91758612-91758750	138	100
EcDNA00000001	1:91095667-93048921	1953254	0.577805	hsa_circ_0013144	1:91786185-91797471	11286	100
EcDNA00000001	1:91095667-93048921	1953254	0.00496607	hsa_circ_0013145	1:91800958-91801055	97	100
EcDNA00000001	1:91095667-93048921	1953254	0.00890821	hsa_circ_0006622	1:91861470-91861644	174	100
EcDNA00000001	1:91095667-93048921	1953254	0.00378855	hsa_circ_0002471	1:92074350-92074424	74	100
EcDNA00000001	1:91095667-93048921	1953254	0.450018	hsa_circ_0013148	1:92262862-92271652	8790	100
EcDNA00000001	1:91095667-93048921	1953254	0.0992702	hsa_circ_0013149	1:92264553-92266492	1939	100
EcDNA00000001	1:91095667-93048921	1953254	0.198745	hsa_circ_0013150	1:92300193-92304075	3882	100
EcDNA00000001	1:91095667-93048921	1953254	0.0190963	hsa_circ_0013151	1:92303976-92304349	373	100
EcDNA00000001	1:91095667-93048921	1953254	0.00424932	hsa_circ_0013155	1:92333390-92333473	83	100
EcDNA00000001	1:91095667-93048921	1953254	0.00767949	hsa_circ_0013157	1:92380723-92380873	150	100
EcDNA00000001	1:91095667-93048921	1953254	0.123947	hsa_circ_0005371	1:92605306-92607727	2421	100
EcDNA00000001	1:91095667-93048921	1953254	0.00691154	hsa_circ_0013169	1:92636201-92636336	135	100
EcDNA00000001	1:91095667-93048921	1953254	0.00501727	hsa_circ_0013170	1:92693801-92693899	98	100
EcDNA00000001	1:91095667-93048921	1953254	0.0117752	hsa_circ_0013174	1:92736397-92736627	230	100
EcDNA00000001	1:91095667-93048921	1953254	0.223012	hsa_circ_0013176	1:92832036-92836392	4356	100
EcDNA00000001	1:91095667-93048921	1953254	0.506232	hsa_circ_0013177	1:92832036-92841924	9888	100
EcDNA00000001	1:91095667-93048921	1953254	0.489696	hsa_circ_0013178	1:92832359-92841924	9565	100
EcDNA00000001	1:91095667-93048921	1953254	0.437014	hsa_circ_0013179	1:92833388-92841924	8536	100
EcDNA00000001	1:91095667-93048921	1953254	0.429028	hsa_circ_0013180	1:92833544-92841924	8380	100
EcDNA00000001	1:91095667-93048921	1953254	0.146166	hsa_circ_0013181	1:92834778-92837633	2855	100
EcDNA00000001	1:91095667-93048921	1953254	0.365851	hsa_circ_0013182	1:92834778-92841924	7146	100
EcDNA00000001	1:91095667-93048921	1953254	0.0739279	hsa_circ_0003069	1:92836189-92837633	1444	100
EcDNA00000001	1:91095667-93048921	1953254	0.293613	hsa_circ_0013183	1:92836189-92841924	5735	100
EcDNA00000001	1:91095667-93048921	1953254	0.291718	hsa_circ_0013184	1:92836226-92841924	5698	100
EcDNA00000001	1:91095667-93048921	1953254	0.228798	hsa_circ_0013185	1:92837455-92841924	4469	100
EcDNA00000001	1:91095667-93048921	1953254	0.00583641	hsa_circ_001915	1:92839496-92839610	114	100
EcDNA00000001	1:91095667-93048921	1953254	0.0045565	hsa_circ_0013186	1:92840550-92840639	89	100
EcDNA00000001	1:91095667-93048921	1953254	0.0234481	hsa_circ_0013187	1:92840550-92841008	458	100
EcDNA00000001	1:91095667-93048921	1953254	0.0703442	hsa_circ_0013188	1:92840550-92841924	1374	100
EcDNA00000001	1:91095667-93048921	1953254	0.00814026	hsa_circ_0013189	1:92841765-92841924	159	100
EcDNA00000001	1:91095667-93048921	1953254	0.34527	hsa_circ_0013126	1:91501653-91508397	6744	100
EcDNA00000001	1:91095667-93048921	1953254	0.72817	hsa_circ_0013127	1:91501653-91515876	14223	100
EcDNA00000001	1:91095667-93048921	1953254	0.910685	hsa_circ_0013130	1:91680342-91698130	17788	100
EcDNA00000001	1:91095667-93048921	1953254	2.01141	hsa_circ_0013132	1:91695671-91734959	39288	100
EcDNA00000001	1:91095667-93048921	1953254	1.34632	hsa_circ_0013133	1:91708662-91734959	26297	100
EcDNA00000001	1:91095667-93048921	1953254	0.506949	hsa_circ_0013135	1:91712242-91722144	9902	100
EcDNA00000001	1:91095667-93048921	1953254	0.632688	hsa_circ_0013142	1:91758612-91770970	12358	100
EcDNA00000001	1:91095667-93048921	1953254	1.98945	hsa_circ_0013143	1:91758612-91797471	38859	100
EcDNA00000001	1:91095667-93048921	1953254	2.59736	hsa_circ_0013146	1:92088697-92139430	50733	100
EcDNA00000001	1:91095667-93048921	1953254	0.19337	hsa_circ_0013152	1:92320598-92324375	3777	100
EcDNA00000001	1:91095667-93048921	1953254	1.29609	hsa_circ_0013153	1:92320598-92345914	25316	100
EcDNA00000001	1:91095667-93048921	1953254	0.0476641	hsa_circ_0013154	1:92323444-92324375	931	100
EcDNA00000001	1:91095667-93048921	1953254	0.641186	hsa_circ_0004463	1:92333390-92345914	12524	100
EcDNA00000001	1:91095667-93048921	1953254	2.43097	hsa_circ_000897	1:92333390-92380873	47483	100
EcDNA00000001	1:91095667-93048921	1953254	2.80481	hsa_circ_0013156	1:92333390-92388175	54785	100
EcDNA00000001	1:91095667-93048921	1953254	2.25705	hsa_circ_0013162	1:92563641-92607727	44086	100
EcDNA00000001	1:91095667-93048921	1953254	3.72174	hsa_circ_0013163	1:92563641-92636336	72695	100
EcDNA00000001	1:91095667-93048921	1953254	1.05608	hsa_circ_0013166	1:92605306-92625934	20628	100
EcDNA00000001	1:91095667-93048921	1953254	1.58863	hsa_circ_0013167	1:92605306-92636336	31030	100
EcDNA00000001	1:91095667-93048921	1953254	0.622602	hsa_circ_0005886	1:92624175-92636336	12161	100
EcDNA00000001	1:91095667-93048921	1953254	0.560245	hsa_circ_0013171	1:92693801-92704744	10943	100
EcDNA00000001	1:91095667-93048921	1953254	2.19255	hsa_circ_0013172	1:92693801-92736627	42826	100
EcDNA00000001	1:91095667-93048921	1953254	1.76562	hsa_circ_0013173	1:92702140-92736627	34487	100
EcDNA00000001	1:91095667-93048921	1953254	0.564699	hsa_circ_0007531	1:92725597-92736627	11030	100
EcDNA00000001	1:91095667-93048921	1953254	0.210828	hsa_circ_0007950	1:92732509-92736627	4118	100
EcDNA00000001	1:91095667-93048921	1953254	2.86737	hsa_circ_0013175	1:92736397-92792404	56007	100
EcDNA00000001	1:91095667-93048921	1953254	4.01422	hsa_circ_0013131	1:91680342-91758750	78408	100
EcDNA00000001	1:91095667-93048921	1953254	2.56434	hsa_circ_0013134	1:91708662-91758750	50088	100
EcDNA00000001	1:91095667-93048921	1953254	7.44803	hsa_circ_0013136	1:91716567-91862046	145479	100
EcDNA00000001	1:91095667-93048921	1953254	2.01914	hsa_circ_0013137	1:91719311-91758750	39439	100
EcDNA00000001	1:91095667-93048921	1953254	4.15527	hsa_circ_0013138	1:91719892-91801055	81163	100
EcDNA00000001	1:91095667-93048921	1953254	1.59181	hsa_circ_0013139	1:91727658-91758750	31092	100
EcDNA00000001	1:91095667-93048921	1953254	2.99864	hsa_circ_0013147	1:92088697-92147268	58571	100
EcDNA00000001	1:91095667-93048921	1953254	8.62781	hsa_circ_0013158	1:92508695-92677218	168523	100
EcDNA00000001	1:91095667-93048921	1953254	9.50685	hsa_circ_0013159	1:92508695-92694388	185693	100
EcDNA00000001	1:91095667-93048921	1953254	11.6693	hsa_circ_0013160	1:92508695-92736627	227932	100
EcDNA00000001	1:91095667-93048921	1953254	14.5249	hsa_circ_0013161	1:92508695-92792404	283709	100
EcDNA00000001	1:91095667-93048921	1953254	7.224	hsa_circ_0013164	1:92563641-92704744	141103	100
EcDNA00000001	1:91095667-93048921	1953254	8.8563	hsa_circ_0013165	1:92563641-92736627	172986	100
EcDNA00000001	1:91095667-93048921	1953254	5.09089	hsa_circ_0013168	1:92605306-92704744	99438	100
EcDNA00000003	1:180540144-181074253	534109	1.51673	hsa_circ_0015513	1:180803387-180811488	8101	100
EcDNA00000003	1:180540144-181074253	534109	0.938947	hsa_circ_0015516	1:180806473-180811488	5015	100
EcDNA00000003	1:180540144-181074253	534109	0.110839	hsa_circ_0005909	1:180824752-180825344	592	100
EcDNA00000003	1:180540144-181074253	534109	0.0177866	hsa_circ_0015523	1:180984676-180984771	95	100
EcDNA00000003	1:180540144-181074253	534109	0.686938	hsa_circ_0015524	1:180984676-180988345	3669	100
EcDNA00000003	1:180540144-181074253	534109	1.63806	hsa_circ_0007905	1:180984676-180993425	8749	100
EcDNA00000003	1:180540144-181074253	534109	0.97115	hsa_circ_0015526	1:180988238-180993425	5187	100
EcDNA00000003	1:180540144-181074253	534109	0.644438	hsa_circ_0015528	1:180989983-180993425	3442	100
EcDNA00000003	1:180540144-181074253	534109	0.535097	hsa_circ_0015529	1:181002605-181005463	2858	100
EcDNA00000003	1:180540144-181074253	534109	0.0318287	hsa_circ_0015530	1:181005293-181005463	170	100
EcDNA00000003	1:180540144-181074253	534109	4.44404	hsa_circ_0015512	1:180787752-180811488	23736	100
EcDNA00000003	1:180540144-181074253	534109	13.2099	hsa_circ_0015514	1:180803387-180873942	70555	100
EcDNA00000003	1:180540144-181074253	534109	10.8242	hsa_circ_0015515	1:180806061-180863874	57813	100
EcDNA00000003	1:180540144-181074253	534109	7.32472	hsa_circ_0015517	1:180824752-180863874	39122	100
EcDNA00000003	1:180540144-181074253	534109	9.20973	hsa_circ_0015518	1:180824752-180873942	49190	100
EcDNA00000003	1:180540144-181074253	534109	5.42979	hsa_circ_0015519	1:180834873-180863874	29001	100
EcDNA00000003	1:180540144-181074253	534109	7.3148	hsa_circ_0015520	1:180834873-180873942	39069	100
EcDNA00000003	1:180540144-181074253	534109	3.81682	hsa_circ_0015522	1:180973039-180993425	20386	100
EcDNA00000003	1:180540144-181074253	534109	3.24054	hsa_circ_0003683	1:180976117-180993425	17308	100
EcDNA00000003	1:180540144-181074253	534109	3.8919	hsa_circ_0006796	1:180984676-181005463	20787	100
EcDNA00000003	1:180540144-181074253	534109	3.225	hsa_circ_0015527	1:180988238-181005463	17225	100
EcDNA00000003	1:180540144-181074253	534109	2.26564	hsa_circ_001558	1:180993362-181005463	12101	100
EcDNA00000003	1:180540144-181074253	534109	2.23325	hsa_circ_0015531	1:181050010-181061938	11928	100
EcDNA00000003	1:180540144-181074253	534109	24.1765	hsa_circ_0015509	1:180682359-180811488	129129	100
EcDNA00000003	1:180540144-181074253	534109	33.9846	hsa_circ_0015510	1:180682359-180863874	181515	100
EcDNA00000003	1:180540144-181074253	534109	35.8696	hsa_circ_0015511	1:180682359-180873942	191583	100
EcDNA00000003	1:180540144-181074253	534109	3.10611	hsa_circ_0015521	1:180863707-180880297	16590	100
EcDNA00000003	1:180540144-181074253	534109	7.15846	hsa_circ_0015525	1:180984676-181022910	38234	100
EcDNA00000006	10:62267596-65472354	3204758	0.219112	hsa_circ_0018461	10:63177716-63184738	7022	100
EcDNA00000006	10:62267596-65472354	3204758	0.091645	hsa_circ_0018462	10:63183446-63186383	2937	100
EcDNA00000006	10:62267596-65472354	3204758	0.131648	hsa_circ_0018464	10:63193344-63197563	4219	100
EcDNA00000006	10:62267596-65472354	3204758	0.203167	hsa_circ_0018466	10:63213472-63219983	6511	100
EcDNA00000006	10:62267596-65472354	3204758	0.00514859	hsa_circ_0006743	10:63380317-63380482	165	100
EcDNA00000006	10:62267596-65472354	3204758	0.0528589	hsa_circ_0005658	10:63453395-63455089	1694	100
EcDNA00000006	10:62267596-65472354	3204758	0.00240268	hsa_circ_0018469	10:63594777-63594854	77	100
EcDNA00000006	10:62267596-65472354	3204758	0.679614	hsa_circ_0018458	10:63133246-63155026	21780	100
EcDNA00000006	10:62267596-65472354	3204758	0.304797	hsa_circ_0018463	10:63184607-63194375	9768	100
EcDNA00000006	10:62267596-65472354	3204758	0.689943	hsa_circ_0018465	10:63193344-63215455	22111	100
EcDNA00000006	10:62267596-65472354	3204758	0.769106	hsa_circ_0002313	10:63380317-63404965	24648	100
EcDNA00000006	10:62267596-65472354	3204758	0.925842	hsa_circ_0005144	10:63380317-63409988	29671	100
EcDNA00000006	10:62267596-65472354	3204758	0.299991	hsa_circ_0007626	10:63610186-63619800	9614	100
EcDNA00000006	10:62267596-65472354	3204758	0.355659	hsa_circ_0003658	10:62388395-62399793	11398	100
EcDNA00000006	10:62267596-65472354	3204758	2.228	hsa_circ_0018457	10:62388395-62459797	71402	100
EcDNA00000006	10:62267596-65472354	3204758	0.946593	hsa_circ_0018459	10:63167227-63197563	30336	100
EcDNA00000006	10:62267596-65472354	3204758	0.0486776	hsa_circ_0018460	10:63176296-63177856	1560	100
EcDNA00000006	10:62267596-65472354	3204758	2.45632	hsa_circ_0018467	10:63301763-63380482	78719	100
EcDNA00000006	10:62267596-65472354	3204758	0.889833	hsa_circ_0018468	10:63566337-63594854	28517	100
EcDNA00000007	10:86064129-94369213	8305084	0.00248041	hsa_circ_0019000	10:86138818-86139024	206	100
EcDNA00000007	10:86064129-94369213	8305084	0.00118	hsa_circ_0019011	10:86460398-86460496	98	100
EcDNA00000007	10:86064129-94369213	8305084	0.128897	hsa_circ_0019012	10:86460398-86471103	10705	100
EcDNA00000007	10:86064129-94369213	8305084	0.0359057	hsa_circ_0002727	10:86470991-86473973	2982	100
EcDNA00000007	10:86064129-94369213	8305084	0.0212641	hsa_circ_0005828	10:86472207-86473973	1766	100
EcDNA00000007	10:86064129-94369213	8305084	0.0963265	hsa_circ_0019019	10:86892126-86900126	8000	100
EcDNA00000007	10:86064129-94369213	8305084	0.00116796	hsa_circ_0019022	10:86899793-86899890	97	100
EcDNA00000007	10:86064129-94369213	8305084	0.00400959	hsa_circ_0003674	10:86899793-86900126	333	100
EcDNA00000007	10:86064129-94369213	8305084	0.00120408	hsa_circ_0019024	10:86900026-86900126	100	100
EcDNA00000007	10:86064129-94369213	8305084	0.0724496	hsa_circ_0019025	10:86919171-86925188	6017	100
EcDNA00000007	10:86064129-94369213	8305084	0.00157735	hsa_circ_0019026	10:86923375-86923506	131	100
EcDNA00000007	10:86064129-94369213	8305084	0.0569531	hsa_circ_0019027	10:86958530-86963260	4730	100
EcDNA00000007	10:86064129-94369213	8305084	0.000505714	hsa_circ_0019028	10:86959632-86959674	42	100
EcDNA00000007	10:86064129-94369213	8305084	0.0392531	hsa_circ_0019029	10:86960000-86963260	3260	100
EcDNA00000007	10:86064129-94369213	8305084	0.0730998	hsa_circ_0019031	10:87001635-87007706	6071	100
EcDNA00000007	10:86064129-94369213	8305084	0.114316	hsa_circ_0019032	10:87053341-87062835	9494	100
EcDNA00000007	10:86064129-94369213	8305084	0.06195	hsa_circ_0007491	10:87057690-87062835	5145	100
EcDNA00000007	10:86064129-94369213	8305084	0.0443825	hsa_circ_0019034	10:87059149-87062835	3686	100
EcDNA00000007	10:86064129-94369213	8305084	0.103479	hsa_circ_0019036	10:87068062-87076656	8594	100
EcDNA00000007	10:86064129-94369213	8305084	0.025358	hsa_circ_0007202	10:87074550-87076656	2106	100
EcDNA00000007	10:86064129-94369213	8305084	0.0372422	hsa_circ_0019037	10:87089561-87092654	3093	100
EcDNA00000007	10:86064129-94369213	8305084	0.137157	hsa_circ_0019040	10:87180074-87191465	11391	100
EcDNA00000007	10:86064129-94369213	8305084	0.0118241	hsa_circ_0019041	10:87190483-87191465	982	100
EcDNA00000007	10:86064129-94369213	8305084	0.0722208	hsa_circ_0019043	10:87330891-87336889	5998	100
EcDNA00000007	10:86064129-94369213	8305084	0.0695116	hsa_circ_0019044	10:87336785-87342558	5773	100
EcDNA00000007	10:86064129-94369213	8305084	0.129355	hsa_circ_0019046	10:87344436-87355179	10743	100
EcDNA00000007	10:86064129-94369213	8305084	0.00674286	hsa_circ_0019047	10:87354619-87355179	560	100
EcDNA00000007	10:86064129-94369213	8305084	0.00107163	hsa_circ_0019048	10:87355090-87355179	89	100
EcDNA00000007	10:86064129-94369213	8305084	0.0800474	hsa_circ_0007642	10:87709195-87715843	6648	100
EcDNA00000007	10:86064129-94369213	8305084	0.00323898	hsa_circ_0019050	10:87743372-87743641	269	100
EcDNA00000007	10:86064129-94369213	8305084	0.00161347	hsa_circ_0019051	10:87756788-87756922	134	100
EcDNA00000007	10:86064129-94369213	8305084	0.0659355	hsa_circ_0002281	10:87770951-87776427	5476	100
EcDNA00000007	10:86064129-94369213	8305084	0.100541	hsa_circ_0019054	10:87776320-87784670	8350	100
EcDNA00000007	10:86064129-94369213	8305084	0.0435757	hsa_circ_0003058	10:87875404-87879023	3619	100
EcDNA00000007	10:86064129-94369213	8305084	0.00102347	hsa_circ_0019058	10:87894024-87894109	85	100
EcDNA00000007	10:86064129-94369213	8305084	0.02655	hsa_circ_0019062	10:88921282-88923487	2205	100
EcDNA00000007	10:86064129-94369213	8305084	0.0556888	hsa_circ_0019063	10:88935073-88939698	4625	100
EcDNA00000007	10:86064129-94369213	8305084	0.00195061	hsa_circ_0019064	10:88941228-88941390	162	100
EcDNA00000007	10:86064129-94369213	8305084	0.0322573	hsa_circ_0019065	10:88941228-88943907	2679	100
EcDNA00000007	10:86064129-94369213	8305084	0.0018302	hsa_circ_0019066	10:88948801-88948953	152	100
EcDNA00000007	10:86064129-94369213	8305084	0.0293916	hsa_circ_0019067	10:89213568-89216009	2441	100
EcDNA00000007	10:86064129-94369213	8305084	0.111871	hsa_circ_0019068	10:89215937-89225228	9291	100
EcDNA00000007	10:86064129-94369213	8305084	0.00305837	hsa_circ_0019073	10:89599251-89599505	254	100
EcDNA00000007	10:86064129-94369213	8305084	0.0574588	hsa_circ_0019074	10:89705293-89710065	4772	100
EcDNA00000007	10:86064129-94369213	8305084	0.105839	hsa_circ_0019075	10:89705293-89714083	8790	100
EcDNA00000007	10:86064129-94369213	8305084	0.0497286	hsa_circ_0019080	10:89758705-89762835	4130	100
EcDNA00000007	10:86064129-94369213	8305084	0.0947251	hsa_circ_0019081	10:89758705-89766572	7867	100
EcDNA00000007	10:86064129-94369213	8305084	0.0278143	hsa_circ_0019082	10:89760525-89762835	2310	100
EcDNA00000007	10:86064129-94369213	8305084	0.00910286	hsa_circ_0019083	10:90748838-90749594	756	100
EcDNA00000007	10:86064129-94369213	8305084	0.04307	hsa_circ_0019084	10:90875557-90879134	3577	100
EcDNA00000007	10:86064129-94369213	8305084	0.000963265	hsa_circ_0019085	10:90896312-90896392	80	100
EcDNA00000007	10:86064129-94369213	8305084	0.0105598	hsa_circ_0019086	10:90912099-90912976	877	100
EcDNA00000007	10:86064129-94369213	8305084	0.0040698	hsa_circ_0019088	10:90915542-90915880	338	100
EcDNA00000007	10:86064129-94369213	8305084	0.0275494	hsa_circ_0019089	10:90915542-90917830	2288	100
EcDNA00000007	10:86064129-94369213	8305084	0.0413	hsa_circ_0019090	10:90915542-90918972	3430	100
EcDNA00000007	10:86064129-94369213	8305084	0.00156531	hsa_circ_0019098	10:91425280-91425410	130	100
EcDNA00000007	10:86064129-94369213	8305084	0.0211678	hsa_circ_0019101	10:91460426-91462184	1758	100
EcDNA00000007	10:86064129-94369213	8305084	0.0561343	hsa_circ_0019103	10:91628439-91633101	4662	100
EcDNA00000007	10:86064129-94369213	8305084	0.00175796	hsa_circ_0019115	10:91840560-91840706	146	100
EcDNA00000007	10:86064129-94369213	8305084	0.0315108	hsa_circ_0019120	10:91939951-91942568	2617	100
EcDNA00000007	10:86064129-94369213	8305084	0.0297529	hsa_circ_0019122	10:91951402-91953873	2471	100
EcDNA00000007	10:86064129-94369213	8305084	0.0709325	hsa_circ_0005474	10:91951402-91957293	5891	100
EcDNA00000007	10:86064129-94369213	8305084	0.0435155	hsa_circ_0019127	10:91959064-91962678	3614	100
EcDNA00000007	10:86064129-94369213	8305084	0.0166525	hsa_circ_0003584	10:91996368-91997751	1383	100
EcDNA00000007	10:86064129-94369213	8305084	0.14337	hsa_circ_0007578	10:91996368-92008275	11907	100
EcDNA00000007	10:86064129-94369213	8305084	0.154604	hsa_circ_0019137	10:91996368-92009208	12840	100
EcDNA00000007	10:86064129-94369213	8305084	0.139746	hsa_circ_0019139	10:91997602-92009208	11606	100
EcDNA00000007	10:86064129-94369213	8305084	0.00219143	hsa_circ_0019142	10:92081319-92081501	182	100
EcDNA00000007	10:86064129-94369213	8305084	0.127934	hsa_circ_0004224	10:92081319-92091944	10625	100
EcDNA00000007	10:86064129-94369213	8305084	0.140565	hsa_circ_0019148	10:92180962-92192636	11674	100
EcDNA00000007	10:86064129-94369213	8305084	0.0103069	hsa_circ_0019149	10:92455575-92456431	856	100
EcDNA00000007	10:86064129-94369213	8305084	0.0683557	hsa_circ_0019150	10:92455575-92461252	5677	100
EcDNA00000007	10:86064129-94369213	8305084	0.00087898	hsa_circ_0019151	10:92456358-92456431	73	100
EcDNA00000007	10:86064129-94369213	8305084	0.0117157	hsa_circ_0006285	10:92606264-92607237	973	100
EcDNA00000007	10:86064129-94369213	8305084	0.00745327	hsa_circ_0019158	10:92606618-92607237	619	100
EcDNA00000007	10:86064129-94369213	8305084	0.0187476	hsa_circ_0002597	10:92628807-92630364	1557	100
EcDNA00000007	10:86064129-94369213	8305084	0.00140878	hsa_circ_0019166	10:92650400-92650517	117	100
EcDNA00000007	10:86064129-94369213	8305084	0.00577959	hsa_circ_0007472	10:92668526-92669006	480	100
EcDNA00000007	10:86064129-94369213	8305084	0.0689698	hsa_circ_0019167	10:92689923-92695651	5728	100
EcDNA00000007	10:86064129-94369213	8305084	0.039542	hsa_circ_0019168	10:92692367-92695651	3284	100
EcDNA00000007	10:86064129-94369213	8305084	0.0355204	hsa_circ_0019169	10:92692701-92695651	2950	100
EcDNA00000007	10:86064129-94369213	8305084	0.101637	hsa_circ_0019177	10:92919981-92928422	8441	100
EcDNA00000007	10:86064129-94369213	8305084	0.00751347	hsa_circ_0019182	10:93310019-93310643	624	100
EcDNA00000007	10:86064129-94369213	8305084	0.0456829	hsa_circ_0005392	10:93313019-93316813	3794	100
EcDNA00000007	10:86064129-94369213	8305084	0.116302	hsa_circ_0019195	10:93341912-93351571	9659	100
EcDNA00000007	10:86064129-94369213	8305084	0.028332	hsa_circ_0019198	10:93347616-93349969	2353	100
EcDNA00000007	10:86064129-94369213	8305084	0.0700294	hsa_circ_0019201	10:93363960-93369776	5816	100
EcDNA00000007	10:86064129-94369213	8305084	0.00214327	hsa_circ_0019205	10:93381218-93381396	178	100
EcDNA00000007	10:86064129-94369213	8305084	0.0866337	hsa_circ_0019207	10:93389029-93396224	7195	100
EcDNA00000007	10:86064129-94369213	8305084	0.0403849	hsa_circ_0019208	10:93396141-93399495	3354	100
EcDNA00000007	10:86064129-94369213	8305084	0.0822027	hsa_circ_0019209	10:93397246-93404073	6827	100
EcDNA00000007	10:86064129-94369213	8305084	0.011198	hsa_circ_0019210	10:93401417-93402347	930	100
EcDNA00000007	10:86064129-94369213	8305084	0.00105959	hsa_circ_0019212	10:93426070-93426158	88	100
EcDNA00000007	10:86064129-94369213	8305084	0.00333531	hsa_circ_0019217	10:93591835-93592112	277	100
EcDNA00000007	10:86064129-94369213	8305084	0.113196	hsa_circ_0019218	10:93591835-93601236	9401	100
EcDNA00000007	10:86064129-94369213	8305084	0.0313904	hsa_circ_0019220	10:93670769-93673376	2607	100
EcDNA00000007	10:86064129-94369213	8305084	0.0189041	hsa_circ_0019223	10:94030682-94032252	1570	100
EcDNA00000007	10:86064129-94369213	8305084	0.00813959	hsa_circ_0019225	10:94245945-94246621	676	100
EcDNA00000007	10:86064129-94369213	8305084	0.0103551	hsa_circ_0019229	10:94254189-94255049	860	100
EcDNA00000007	10:86064129-94369213	8305084	0.00422633	hsa_circ_0019230	10:94258799-94259150	351	100
EcDNA00000007	10:86064129-94369213	8305084	0.0473565	hsa_circ_0019231	10:94258799-94262732	3933	100
EcDNA00000007	10:86064129-94369213	8305084	0.103744	hsa_circ_0019237	10:94341672-94350288	8616	100
EcDNA00000007	10:86064129-94369213	8305084	0.0465257	hsa_circ_0019239	10:94346424-94350288	3864	100
EcDNA00000007	10:86064129-94369213	8305084	0.0275855	hsa_circ_0019240	10:94350112-94352403	2291	100
EcDNA00000007	10:86064129-94369213	8305084	0.203201	hsa_circ_0019001	10:86435255-86452131	16876	100
EcDNA00000007	10:86064129-94369213	8305084	0.350027	hsa_circ_0019002	10:86443274-86472344	29070	100
EcDNA00000007	10:86064129-94369213	8305084	0.369641	hsa_circ_0019003	10:86443274-86473973	30699	100
EcDNA00000007	10:86064129-94369213	8305084	0.333916	hsa_circ_0019004	10:86446241-86473973	27732	100
EcDNA00000007	10:86064129-94369213	8305084	0.112232	hsa_circ_0019005	10:86451966-86461287	9321	100
EcDNA00000007	10:86064129-94369213	8305084	0.264982	hsa_circ_0019006	10:86451966-86473973	22007	100
EcDNA00000007	10:86064129-94369213	8305084	0.0971453	hsa_circ_0019007	10:86453219-86461287	8068	100
EcDNA00000007	10:86064129-94369213	8305084	0.172027	hsa_circ_0019008	10:86453219-86467506	14287	100
EcDNA00000007	10:86064129-94369213	8305084	0.249895	hsa_circ_0019009	10:86453219-86473973	20754	100
EcDNA00000007	10:86064129-94369213	8305084	0.210088	hsa_circ_0019010	10:86453655-86471103	17448	100
EcDNA00000007	10:86064129-94369213	8305084	0.302152	hsa_circ_0019013	10:86472207-86497301	25094	100
EcDNA00000007	10:86064129-94369213	8305084	0.448171	hsa_circ_0006675	10:86838864-86876085	37221	100
EcDNA00000007	10:86064129-94369213	8305084	0.29211	hsa_circ_0006930	10:86875866-86900126	24260	100
EcDNA00000007	10:86064129-94369213	8305084	0.114833	hsa_circ_0019030	10:86994823-87004360	9537	100
EcDNA00000007	10:86064129-94369213	8305084	0.228366	hsa_circ_0019033	10:87057690-87076656	18966	100
EcDNA00000007	10:86064129-94369213	8305084	0.361212	hsa_circ_0019035	10:87062655-87092654	29999	100
EcDNA00000007	10:86064129-94369213	8305084	0.0207584	hsa_circ_0019042	10:87244131-87245855	1724	100
EcDNA00000007	10:86064129-94369213	8305084	0.147596	hsa_circ_0019045	10:87342921-87355179	12258	100
EcDNA00000007	10:86064129-94369213	8305084	0.196964	hsa_circ_0019049	10:87727283-87743641	16358	100
EcDNA00000007	10:86064129-94369213	8305084	0.0405655	hsa_circ_0019052	10:87767672-87771041	3369	100
EcDNA00000007	10:86064129-94369213	8305084	0.105417	hsa_circ_0007229	10:87767672-87776427	8755	100
EcDNA00000007	10:86064129-94369213	8305084	0.20467	hsa_circ_0019053	10:87767672-87784670	16998	100
EcDNA00000007	10:86064129-94369213	8305084	0.461067	hsa_circ_0019055	10:87776320-87814612	38292	100
EcDNA00000007	10:86064129-94369213	8305084	0.0717753	hsa_circ_0019056	10:87784469-87790430	5961	100
EcDNA00000007	10:86064129-94369213	8305084	0.362946	hsa_circ_0019057	10:87784469-87814612	30143	100
EcDNA00000007	10:86064129-94369213	8305084	0.828384	hsa_circ_0002232	10:87864453-87933251	68798	100
EcDNA00000007	10:86064129-94369213	8305084	0.0931839	hsa_circ_0002934	10:87925512-87933251	7739	100
EcDNA00000007	10:86064129-94369213	8305084	0.141961	hsa_circ_0008629	10:88893870-88905660	11790	100
EcDNA00000007	10:86064129-94369213	8305084	0.25022	hsa_circ_0019061	10:88901655-88922436	20781	100
EcDNA00000007	10:86064129-94369213	8305084	0.319864	hsa_circ_0019069	10:89436059-89462624	26565	100
EcDNA00000007	10:86064129-94369213	8305084	0.281719	hsa_circ_0019071	10:89588651-89612048	23397	100
EcDNA00000007	10:86064129-94369213	8305084	0.226993	hsa_circ_0019072	10:89593196-89612048	18852	100
EcDNA00000007	10:86064129-94369213	8305084	0.722317	hsa_circ_0019076	10:89714954-89774943	59989	100
EcDNA00000007	10:86064129-94369213	8305084	0.704484	hsa_circ_0019077	10:89716435-89774943	58508	100
EcDNA00000007	10:86064129-94369213	8305084	0.452217	hsa_circ_0019078	10:89737386-89774943	37557	100
EcDNA00000007	10:86064129-94369213	8305084	0.138349	hsa_circ_0019079	10:89751345-89762835	11490	100
EcDNA00000007	10:86064129-94369213	8305084	0.0993247	hsa_circ_0019087	10:90912099-90920348	8249	100
EcDNA00000007	10:86064129-94369213	8305084	0.0972537	hsa_circ_0019093	10:91240483-91248560	8077	100
EcDNA00000007	10:86064129-94369213	8305084	0.375842	hsa_circ_0019094	10:91240483-91271697	31214	100
EcDNA00000007	10:86064129-94369213	8305084	0.527159	hsa_circ_0019095	10:91240483-91284264	43781	100
EcDNA00000007	10:86064129-94369213	8305084	0.276204	hsa_circ_0019096	10:91261325-91284264	22939	100
EcDNA00000007	10:86064129-94369213	8305084	0.238818	hsa_circ_0019097	10:91264430-91284264	19834	100
EcDNA00000007	10:86064129-94369213	8305084	0.444354	hsa_circ_0007168	10:91425280-91462184	36904	100
EcDNA00000007	10:86064129-94369213	8305084	0.695911	hsa_circ_0019099	10:91425280-91483076	57796	100
EcDNA00000007	10:86064129-94369213	8305084	0.711191	hsa_circ_0019100	10:91425280-91484345	59065	100
EcDNA00000007	10:86064129-94369213	8305084	0.616502	hsa_circ_0019104	10:91798393-91849594	51201	100
EcDNA00000007	10:86064129-94369213	8305084	0.486413	hsa_circ_0019105	10:91817133-91857530	40397	100
EcDNA00000007	10:86064129-94369213	8305084	0.120191	hsa_circ_0019106	10:91827016-91836998	9982	100
EcDNA00000007	10:86064129-94369213	8305084	0.185128	hsa_circ_0019107	10:91827016-91842391	15375	100
EcDNA00000007	10:86064129-94369213	8305084	0.149571	hsa_circ_0019108	10:91828284-91840706	12422	100
EcDNA00000007	10:86064129-94369213	8305084	0.212593	hsa_circ_0019109	10:91828284-91845940	17656	100
EcDNA00000007	10:86064129-94369213	8305084	0.352146	hsa_circ_0019110	10:91828284-91857530	29246	100
EcDNA00000007	10:86064129-94369213	8305084	0.117807	hsa_circ_0019111	10:91830922-91840706	9784	100
EcDNA00000007	10:86064129-94369213	8305084	0.138096	hsa_circ_0008170	10:91830922-91842391	11469	100
EcDNA00000007	10:86064129-94369213	8305084	0.0351833	hsa_circ_0019112	10:91831102-91834024	2922	100
EcDNA00000007	10:86064129-94369213	8305084	0.0709927	hsa_circ_0019113	10:91831102-91836998	5896	100
EcDNA00000007	10:86064129-94369213	8305084	0.11564	hsa_circ_0019114	10:91831102-91840706	9604	100
EcDNA00000007	10:86064129-94369213	8305084	0.0145935	hsa_circ_0019116	10:91848382-91849594	1212	100
EcDNA00000007	10:86064129-94369213	8305084	0.0355686	hsa_circ_0008332	10:91848382-91851336	2954	100
EcDNA00000007	10:86064129-94369213	8305084	0.135652	hsa_circ_0019117	10:91848382-91859648	11266	100
EcDNA00000007	10:86064129-94369213	8305084	0.205814	hsa_circ_0019118	10:91848382-91865475	17093	100
EcDNA00000007	10:86064129-94369213	8305084	0.874392	hsa_circ_0019119	10:91935656-92008275	72619	100
EcDNA00000007	10:86064129-94369213	8305084	0.666218	hsa_circ_0019121	10:91942421-91997751	55330	100
EcDNA00000007	10:86064129-94369213	8305084	0.55808	hsa_circ_0019123	10:91951402-91997751	46349	100
EcDNA00000007	10:86064129-94369213	8305084	0.684797	hsa_circ_0019124	10:91951402-92008275	56873	100
EcDNA00000007	10:86064129-94369213	8305084	0.603775	hsa_circ_0019128	10:91959064-92009208	50144	100
EcDNA00000007	10:86064129-94369213	8305084	0.457154	hsa_circ_0019129	10:91959784-91997751	37967	100
EcDNA00000007	10:86064129-94369213	8305084	0.18709	hsa_circ_0019130	10:91981642-91997180	15538	100
EcDNA00000007	10:86064129-94369213	8305084	0.0609506	hsa_circ_0019131	10:91992118-91997180	5062	100
EcDNA00000007	10:86064129-94369213	8305084	0.194543	hsa_circ_0005975	10:91992118-92008275	16157	100
EcDNA00000007	10:86064129-94369213	8305084	0.202671	hsa_circ_0019132	10:91992118-92008950	16832	100
EcDNA00000007	10:86064129-94369213	8305084	0.0387353	hsa_circ_0019133	10:91994534-91997751	3217	100
EcDNA00000007	10:86064129-94369213	8305084	0.165453	hsa_circ_0008148	10:91994534-92008275	13741	100
EcDNA00000007	10:86064129-94369213	8305084	0.203261	hsa_circ_0019134	10:91994534-92011415	16881	100
EcDNA00000007	10:86064129-94369213	8305084	0.0883074	hsa_circ_0006293	10:92333469-92340803	7334	100
EcDNA00000007	10:86064129-94369213	8305084	0.61779	hsa_circ_0019152	10:92456358-92507666	51308	100
EcDNA00000007	10:86064129-94369213	8305084	0.944325	hsa_circ_0019153	10:92456358-92534785	78427	100
EcDNA00000007	10:86064129-94369213	8305084	0.520344	hsa_circ_0019154	10:92465675-92508890	43215	100
EcDNA00000007	10:86064129-94369213	8305084	0.0856825	hsa_circ_0019155	10:92468878-92475994	7116	100
EcDNA00000007	10:86064129-94369213	8305084	0.326595	hsa_circ_0019156	10:92504793-92531917	27124	100
EcDNA00000007	10:86064129-94369213	8305084	0.170618	hsa_circ_0019157	10:92593067-92607237	14170	100
EcDNA00000007	10:86064129-94369213	8305084	0.587315	hsa_circ_0019159	10:92606618-92655395	48777	100
EcDNA00000007	10:86064129-94369213	8305084	0.580813	hsa_circ_0019160	10:92607158-92655395	48237	100
EcDNA00000007	10:86064129-94369213	8305084	0.510001	hsa_circ_0019161	10:92613039-92655395	42356	100
EcDNA00000007	10:86064129-94369213	8305084	0.505943	hsa_circ_0019162	10:92613376-92655395	42019	100
EcDNA00000007	10:86064129-94369213	8305084	0.117097	hsa_circ_0019163	10:92630175-92639900	9725	100
EcDNA00000007	10:86064129-94369213	8305084	0.303669	hsa_circ_0019164	10:92630175-92655395	25220	100
EcDNA00000007	10:86064129-94369213	8305084	0.275855	hsa_circ_0019165	10:92632485-92655395	22910	100
EcDNA00000007	10:86064129-94369213	8305084	0.075809	hsa_circ_0019170	10:92893348-92899644	6296	100
EcDNA00000007	10:86064129-94369213	8305084	0.196061	hsa_circ_0019171	10:92893348-92909631	16283	100
EcDNA00000007	10:86064129-94369213	8305084	0.321514	hsa_circ_0019172	10:92893348-92920050	26702	100
EcDNA00000007	10:86064129-94369213	8305084	0.42232	hsa_circ_0019173	10:92893348-92928422	35074	100
EcDNA00000007	10:86064129-94369213	8305084	0.964758	hsa_circ_0019179	10:92934143-93014267	80124	100
EcDNA00000007	10:86064129-94369213	8305084	0.717187	hsa_circ_0019180	10:92997473-93057036	59563	100
EcDNA00000007	10:86064129-94369213	8305084	0.290713	hsa_circ_0019191	10:93325825-93349969	24144	100
EcDNA00000007	10:86064129-94369213	8305084	0.854886	hsa_circ_0019192	10:93333220-93404219	70999	100
EcDNA00000007	10:86064129-94369213	8305084	0.168872	hsa_circ_0019193	10:93333757-93347782	14025	100
EcDNA00000007	10:86064129-94369213	8305084	0.191762	hsa_circ_0019194	10:93335920-93351846	15926	100
EcDNA00000007	10:86064129-94369213	8305084	0.545437	hsa_circ_0019196	10:93343855-93389154	45299	100
EcDNA00000007	10:86064129-94369213	8305084	0.669951	hsa_circ_0019197	10:93343855-93399495	55640	100
EcDNA00000007	10:86064129-94369213	8305084	0.071402	hsa_circ_0019199	10:93355627-93361557	5930	100
EcDNA00000007	10:86064129-94369213	8305084	0.249907	hsa_circ_0019200	10:93356674-93377429	20755	100
EcDNA00000007	10:86064129-94369213	8305084	0.162178	hsa_circ_0019202	10:93363960-93377429	13469	100
EcDNA00000007	10:86064129-94369213	8305084	0.288414	hsa_circ_0019203	10:93363960-93387913	23953	100
EcDNA00000007	10:86064129-94369213	8305084	0.111883	hsa_circ_0019204	10:93379862-93389154	9292	100
EcDNA00000007	10:86064129-94369213	8305084	0.0955559	hsa_circ_0005898	10:93381218-93389154	7936	100
EcDNA00000007	10:86064129-94369213	8305084	0.343416	hsa_circ_0019206	10:93381218-93409739	28521	100
EcDNA00000007	10:86064129-94369213	8305084	0.264922	hsa_circ_0019211	10:93404156-93426158	22002	100
EcDNA00000007	10:86064129-94369213	8305084	0.249654	hsa_circ_0019214	10:93431407-93452141	20734	100
EcDNA00000007	10:86064129-94369213	8305084	0.047489	hsa_circ_0019215	10:93503112-93507056	3944	100
EcDNA00000007	10:86064129-94369213	8305084	0.123009	hsa_circ_0019216	10:93518876-93529092	10216	100
EcDNA00000007	10:86064129-94369213	8305084	0.235603	hsa_circ_0019219	10:93667882-93687449	19567	100
EcDNA00000007	10:86064129-94369213	8305084	0.178939	hsa_circ_0019221	10:93685245-93700106	14861	100
EcDNA00000007	10:86064129-94369213	8305084	0.156254	hsa_circ_0019226	10:94245945-94258922	12977	100
EcDNA00000007	10:86064129-94369213	8305084	0.457142	hsa_circ_0019227	10:94245945-94283911	37966	100
EcDNA00000007	10:86064129-94369213	8305084	0.469833	hsa_circ_0019228	10:94245945-94284965	39020	100
EcDNA00000007	10:86064129-94369213	8305084	0.080541	hsa_circ_0019232	10:94333231-94339920	6689	100
EcDNA00000007	10:86064129-94369213	8305084	0.102516	hsa_circ_0019233	10:94333231-94341745	8514	100
EcDNA00000007	10:86064129-94369213	8305084	0.194423	hsa_circ_0019234	10:94333231-94349378	16147	100
EcDNA00000007	10:86064129-94369213	8305084	0.20538	hsa_circ_0019235	10:94333231-94350288	17057	100
EcDNA00000007	10:86064129-94369213	8305084	0.238721	hsa_circ_0019236	10:94333231-94353057	19826	100
EcDNA00000007	10:86064129-94369213	8305084	0.188547	hsa_circ_0019238	10:94341672-94357331	15659	100
EcDNA00000007	10:86064129-94369213	8305084	0.552481	hsa_circ_0019014	10:86472207-86518091	45884	100
EcDNA00000007	10:86064129-94369213	8305084	1.72771	hsa_circ_0019015	10:86756638-86900126	143488	100
EcDNA00000007	10:86064129-94369213	8305084	1.93481	hsa_circ_0019016	10:86756638-86917326	160688	100
EcDNA00000007	10:86064129-94369213	8305084	0.944747	hsa_circ_0019017	10:86838864-86917326	78462	100
EcDNA00000007	10:86064129-94369213	8305084	0.422958	hsa_circ_0019018	10:86890061-86925188	35127	100
EcDNA00000007	10:86064129-94369213	8305084	0.356035	hsa_circ_0019020	10:86892126-86921695	29569	100
EcDNA00000007	10:86064129-94369213	8305084	0.398094	hsa_circ_0019021	10:86892126-86925188	33062	100
EcDNA00000007	10:86064129-94369213	8305084	0.305777	hsa_circ_0019023	10:86899793-86925188	25395	100
EcDNA00000007	10:86064129-94369213	8305084	1.10782	hsa_circ_0019038	10:87095195-87187200	92005	100
EcDNA00000007	10:86064129-94369213	8305084	1.08689	hsa_circ_0019039	10:87096933-87187200	90267	100
EcDNA00000007	10:86064129-94369213	8305084	0.255434	hsa_circ_0019059	10:87931045-87952259	21214	100
EcDNA00000007	10:86064129-94369213	8305084	0.324789	hsa_circ_0019060	10:87931045-87958019	26974	100
EcDNA00000007	10:86064129-94369213	8305084	0.870094	hsa_circ_0019070	10:89462378-89534640	72262	100
EcDNA00000007	10:86064129-94369213	8305084	0.0818896	hsa_circ_0019102	10:91484506-91491307	6801	100
EcDNA00000007	10:86064129-94369213	8305084	0.950273	hsa_circ_0019125	10:91951402-92030323	78921	100
EcDNA00000007	10:86064129-94369213	8305084	0.785049	hsa_circ_0019126	10:91953736-92018935	65199	100
EcDNA00000007	10:86064129-94369213	8305084	0.234736	hsa_circ_0019135	10:91994534-92014029	19495	100
EcDNA00000007	10:86064129-94369213	8305084	0.366438	hsa_circ_0019136	10:91994534-92024967	30433	100
EcDNA00000007	10:86064129-94369213	8305084	0.212653	hsa_circ_0019138	10:91996368-92014029	17661	100
EcDNA00000007	10:86064129-94369213	8305084	0.0894031	hsa_circ_0019140	10:92009040-92016465	7425	100
EcDNA00000007	10:86064129-94369213	8305084	2.30849	hsa_circ_0019141	10:92048639-92240361	191722	100
EcDNA00000007	10:86064129-94369213	8305084	1.34035	hsa_circ_0019143	10:92081319-92192636	111317	100
EcDNA00000007	10:86064129-94369213	8305084	1.07392	hsa_circ_0019144	10:92091829-92181019	89190	100
EcDNA00000007	10:86064129-94369213	8305084	0.409833	hsa_circ_0019145	10:92111075-92145112	34037	100
EcDNA00000007	10:86064129-94369213	8305084	0.0250931	hsa_circ_0002435	10:92143028-92145112	2084	100
EcDNA00000007	10:86064129-94369213	8305084	0.457443	hsa_circ_0019146	10:92143028-92181019	37991	100
EcDNA00000007	10:86064129-94369213	8305084	0.597321	hsa_circ_0019147	10:92143028-92192636	49608	100
EcDNA00000007	10:86064129-94369213	8305084	0.0698729	hsa_circ_000786	10:92531747-92537550	5803	100
EcDNA00000007	10:86064129-94369213	8305084	0.57165	hsa_circ_0019174	10:92893348-92940824	47476	100
EcDNA00000007	10:86064129-94369213	8305084	1.45596	hsa_circ_0019175	10:92893348-93014267	120919	100
EcDNA00000007	10:86064129-94369213	8305084	0.557345	hsa_circ_0019176	10:92909426-92955714	46288	100
EcDNA00000007	10:86064129-94369213	8305084	0.0733527	hsa_circ_0019178	10:92928338-92934430	6092	100
EcDNA00000007	10:86064129-94369213	8305084	0.67726	hsa_circ_0019213	10:93426070-93482317	56247	100
EcDNA00000007	10:86064129-94369213	8305084	3.19277	hsa_circ_0019222	10:93993988-94259150	265162	100
EcDNA00000007	10:86064129-94369213	8305084	1.03726	hsa_circ_0019224	10:94235914-94322059	86145	100
EcDNA00000007	10:86064129-94369213	8305084	3.61185	hsa_circ_0018999	10:85869009-86364096	495087	60.5887
EcDNA00000007	10:86064129-94369213	8305084	0.31152	hsa_circ_0019091	10:91222688-91248560	25872	100
EcDNA00000007	10:86064129-94369213	8305084	0.590108	hsa_circ_0019092	10:91222688-91271697	49009	100
EcDNA00000007	10:86064129-94369213	8305084	2.11785	hsa_circ_0019181	10:93306428-93482317	175889	100
EcDNA00000007	10:86064129-94369213	8305084	1.05081	hsa_circ_0019183	10:93310019-93397290	87271	100
EcDNA00000007	10:86064129-94369213	8305084	1.20071	hsa_circ_0019184	10:93310019-93409739	99720	100
EcDNA00000007	10:86064129-94369213	8305084	0.191353	hsa_circ_0019185	10:93313019-93328911	15892	100
EcDNA00000007	10:86064129-94369213	8305084	1.09812	hsa_circ_0019186	10:93313019-93404219	91200	100
EcDNA00000007	10:86064129-94369213	8305084	0.400429	hsa_circ_0019187	10:93316713-93349969	33256	100
EcDNA00000007	10:86064129-94369213	8305084	0.570277	hsa_circ_0019188	10:93316713-93364075	47362	100
EcDNA00000007	10:86064129-94369213	8305084	0.19476	hsa_circ_0019189	10:93319871-93336046	16175	100
EcDNA00000007	10:86064129-94369213	8305084	0.0813598	hsa_circ_0019190	10:93323077-93329834	6757	100
EcDNA00000011	11:101255567-107601612	6346045	0.00395522	hsa_circ_0004881	11:102114143-102114394	251	100
EcDNA00000011	11:101255567-107601612	6346045	0.00286793	hsa_circ_0024099	11:102205892-102206074	182	100
EcDNA00000011	11:101255567-107601612	6346045	0.00305702	hsa_circ_0024100	11:102205892-102206086	194	100
EcDNA00000011	11:101255567-107601612	6346045	0.0578628	hsa_circ_0006286	11:102205892-102209564	3672	100
EcDNA00000011	11:101255567-107601612	6346045	0.0624011	hsa_circ_0024101	11:102223621-102227581	3960	100
EcDNA00000011	11:101255567-107601612	6346045	0.00658678	hsa_circ_001014	11:102325104-102325522	418	100
EcDNA00000011	11:101255567-107601612	6346045	0.0548373	hsa_circ_0024102	11:102325465-102328945	3480	100
EcDNA00000011	11:101255567-107601612	6346045	0.0226755	hsa_circ_0024112	11:102831467-102832906	1439	100
EcDNA00000011	11:101255567-107601612	6346045	0.0704533	hsa_circ_0024122	11:103158676-103163147	4471	100
EcDNA00000011	11:101255567-107601612	6346045	0.192183	hsa_circ_0024126	11:103203662-103215858	12196	100
EcDNA00000011	11:101255567-107601612	6346045	0.016656	hsa_circ_0006510	11:103222029-103223086	1057	100
EcDNA00000011	11:101255567-107601612	6346045	0.105467	hsa_circ_0024136	11:103253284-103259977	6693	100
EcDNA00000011	11:101255567-107601612	6346045	0.00253701	hsa_circ_0024140	11:103303092-103303253	161	100
EcDNA00000011	11:101255567-107601612	6346045	0.0746764	hsa_circ_0024141	11:103303092-103307831	4739	100
EcDNA00000011	11:101255567-107601612	6346045	0.140891	hsa_circ_0024142	11:103303092-103312033	8941	100
EcDNA00000011	11:101255567-107601612	6346045	0.213172	hsa_circ_0006864	11:103303092-103316620	13528	100
EcDNA00000011	11:101255567-107601612	6346045	0.0992587	hsa_circ_0024148	11:104891169-104897468	6299	100
EcDNA00000011	11:101255567-107601612	6346045	0.144011	hsa_circ_0024149	11:104942866-104952005	9139	100
EcDNA00000011	11:101255567-107601612	6346045	0.0113299	hsa_circ_0024152	11:106939459-106940178	719	100
EcDNA00000011	11:101255567-107601612	6346045	0.118389	hsa_circ_0008602	11:106978618-106986131	7513	100
EcDNA00000011	11:101255567-107601612	6346045	0.019587	hsa_circ_000787	11:107251799-107253042	1243	100
EcDNA00000011	11:101255567-107601612	6346045	0.00184367	hsa_circ_0024155	11:107392778-107392895	117	100
EcDNA00000011	11:101255567-107601612	6346045	0.00168609	hsa_circ_0024160	11:107532299-107532406	107	100
EcDNA00000011	11:101255567-107601612	6346045	1.93763	hsa_circ_0024093	11:102110460-102233423	122963	100
EcDNA00000011	11:101255567-107601612	6346045	1.8796	hsa_circ_0024094	11:102114143-102233423	119280	100
EcDNA00000011	11:101255567-107601612	6346045	0.373083	hsa_circ_0024095	11:102162455-102186131	23676	100
EcDNA00000011	11:101255567-107601612	6346045	0.687341	hsa_circ_0024096	11:102162455-102206074	43619	100
EcDNA00000011	11:101255567-107601612	6346045	0.965909	hsa_circ_0024097	11:102162455-102223752	61297	100
EcDNA00000011	11:101255567-107601612	6346045	1.1183	hsa_circ_0024098	11:102162455-102233423	70968	100
EcDNA00000011	11:101255567-107601612	6346045	0.316055	hsa_circ_0002320	11:102186017-102206074	20057	100
EcDNA00000011	11:101255567-107601612	6346045	0.37105	hsa_circ_0004140	11:102186017-102209564	23547	100
EcDNA00000011	11:101255567-107601612	6346045	0.281435	hsa_circ_0005990	11:102205892-102223752	17860	100
EcDNA00000011	11:101255567-107601612	6346045	0.341772	hsa_circ_0008074	11:102205892-102227581	21689	100
EcDNA00000011	11:101255567-107601612	6346045	0.360729	hsa_circ_001720	11:102328051-102350943	22892	100
EcDNA00000011	11:101255567-107601612	6346045	0.139615	hsa_circ_0024103	11:102770501-102779361	8860	100
EcDNA00000011	11:101255567-107601612	6346045	0.145666	hsa_circ_0024104	11:102770501-102779745	9244	100
EcDNA00000011	11:101255567-107601612	6346045	0.108713	hsa_circ_0024105	11:102772846-102779745	6899	100
EcDNA00000011	11:101255567-107601612	6346045	0.775775	hsa_circ_0024106	11:102783675-102832906	49231	100
EcDNA00000011	11:101255567-107601612	6346045	0.0848087	hsa_circ_0024107	11:102789909-102795291	5382	100
EcDNA00000011	11:101255567-107601612	6346045	0.114292	hsa_circ_0024108	11:102789909-102797162	7253	100
EcDNA00000011	11:101255567-107601612	6346045	0.118972	hsa_circ_0024109	11:102789909-102797459	7550	100
EcDNA00000011	11:101255567-107601612	6346045	0.626563	hsa_circ_0024110	11:102793144-102832906	39762	100
EcDNA00000011	11:101255567-107601612	6346045	0.549681	hsa_circ_0024111	11:102798023-102832906	34883	100
EcDNA00000011	11:101255567-107601612	6346045	0.261123	hsa_circ_0024113	11:103066268-103082839	16571	100
EcDNA00000011	11:101255567-107601612	6346045	0.268797	hsa_circ_0024114	11:103066268-103083326	17058	100
EcDNA00000011	11:101255567-107601612	6346045	0.363218	hsa_circ_0024115	11:103066268-103089318	23050	100
EcDNA00000011	11:101255567-107601612	6346045	1.07279	hsa_circ_0024125	11:103189671-103257751	68080	100
EcDNA00000011	11:101255567-107601612	6346045	0.495096	hsa_circ_0024132	11:103222029-103253448	31419	100
EcDNA00000011	11:101255567-107601612	6346045	0.371066	hsa_circ_0024133	11:103236429-103259977	23548	100
EcDNA00000011	11:101255567-107601612	6346045	0.329307	hsa_circ_0024143	11:103303092-103323990	20898	100
EcDNA00000011	11:101255567-107601612	6346045	0.870889	hsa_circ_0024144	11:103303092-103358359	55267	100
EcDNA00000011	11:101255567-107601612	6346045	0.190875	hsa_circ_0006921	11:103311877-103323990	12113	100
EcDNA00000011	11:101255567-107601612	6346045	0.516274	hsa_circ_0024147	11:103435942-103468705	32763	100
EcDNA00000011	11:101255567-107601612	6346045	0.217915	hsa_circ_0024150	11:104942866-104956695	13829	100
EcDNA00000011	11:101255567-107601612	6346045	0.1364	hsa_circ_001619	11:105033063-105041719	8656	100
EcDNA00000011	11:101255567-107601612	6346045	1.09282	hsa_circ_0024153	11:107348936-107418287	69351	100
EcDNA00000011	11:101255567-107601612	6346045	0.444592	hsa_circ_0006868	11:107390073-107418287	28214	100
EcDNA00000011	11:101255567-107601612	6346045	0.834788	hsa_circ_0024154	11:107390073-107443049	52976	100
EcDNA00000011	11:101255567-107601612	6346045	0.0780171	hsa_circ_0024156	11:107428798-107433749	4951	100
EcDNA00000011	11:101255567-107601612	6346045	0.339109	hsa_circ_0024157	11:107510886-107532406	21520	100
EcDNA00000011	11:101255567-107601612	6346045	0.726705	hsa_circ_0024158	11:107510886-107557003	46117	100
EcDNA00000011	11:101255567-107601612	6346045	0.109769	hsa_circ_0024159	11:107525440-107532406	6966	100
EcDNA00000011	11:101255567-107601612	6346045	0.428598	hsa_circ_0005080	11:102350843-102378042	27199	100
EcDNA00000011	11:101255567-107601612	6346045	0.43041	hsa_circ_0002378	11:102350843-102378157	27314	100
EcDNA00000011	11:101255567-107601612	6346045	0.0890791	hsa_circ_0004103	11:102362895-102368548	5653	100
EcDNA00000011	11:101255567-107601612	6346045	0.616762	hsa_circ_0024116	11:103117630-103156770	39140	100
EcDNA00000011	11:101255567-107601612	6346045	3.25179	hsa_circ_0024117	11:103117630-103323990	206360	100
EcDNA00000011	11:101255567-107601612	6346045	1.08559	hsa_circ_0024118	11:103120924-103189816	68892	100
EcDNA00000011	11:101255567-107601612	6346045	0.435752	hsa_circ_0024119	11:103135494-103163147	27653	100
EcDNA00000011	11:101255567-107601612	6346045	3.51187	hsa_circ_0024120	11:103135494-103358359	222865	100
EcDNA00000011	11:101255567-107601612	6346045	2.66774	hsa_circ_0024121	11:103154694-103323990	169296	100
EcDNA00000011	11:101255567-107601612	6346045	1.56174	hsa_circ_0024123	11:103188496-103287605	99109	100
EcDNA00000011	11:101255567-107601612	6346045	1.94668	hsa_circ_0024124	11:103188496-103312033	123537	100
EcDNA00000011	11:101255567-107601612	6346045	1.32276	hsa_circ_0024127	11:103203662-103287605	83943	100
EcDNA00000011	11:101255567-107601612	6346045	1.22486	hsa_circ_0024128	11:103209875-103287605	77730	100
EcDNA00000011	11:101255567-107601612	6346045	1.13275	hsa_circ_0024129	11:103215720-103287605	71885	100
EcDNA00000011	11:101255567-107601612	6346045	3.9865	hsa_circ_0024130	11:103215720-103468705	252985	100
EcDNA00000011	11:101255567-107601612	6346045	4.16232	hsa_circ_0024131	11:103215720-103479863	264143	100
EcDNA00000011	11:101255567-107601612	6346045	0.691974	hsa_circ_0024134	11:103243692-103287605	43913	100
EcDNA00000011	11:101255567-107601612	6346045	1.8069	hsa_circ_0024135	11:103243692-103358359	114667	100
EcDNA00000011	11:101255567-107601612	6346045	0.929918	hsa_circ_0024137	11:103257607-103316620	59013	100
EcDNA00000011	11:101255567-107601612	6346045	1.58763	hsa_circ_0024138	11:103257607-103358359	100752	100
EcDNA00000011	11:101255567-107601612	6346045	0.11437	hsa_circ_0006960	11:103280347-103287605	7258	100
EcDNA00000011	11:101255567-107601612	6346045	0.68772	hsa_circ_0024139	11:103280347-103323990	43643	100
EcDNA00000011	11:101255567-107601612	6346045	2.25996	hsa_circ_0024145	11:103311877-103455295	143418	100
EcDNA00000011	11:101255567-107601612	6346045	0.573113	hsa_circ_0006241	11:103399662-103436032	36370	100
EcDNA00000011	11:101255567-107601612	6346045	1.08797	hsa_circ_0024146	11:103399662-103468705	69043	100
EcDNA00000011	11:101255567-107601612	6346045	3.93204	hsa_circ_0024151	11:106687183-106936712	249529	100
EcDNA00000012	11:103098255-104266055	1167800	0.382857	hsa_circ_0024122	11:103158676-103163147	4471	100
EcDNA00000012	11:103098255-104266055	1167800	1.04436	hsa_circ_0024126	11:103203662-103215858	12196	100
EcDNA00000012	11:103098255-104266055	1167800	0.0905121	hsa_circ_0006510	11:103222029-103223086	1057	100
EcDNA00000012	11:103098255-104266055	1167800	0.573129	hsa_circ_0024136	11:103253284-103259977	6693	100
EcDNA00000012	11:103098255-104266055	1167800	0.0137866	hsa_circ_0024140	11:103303092-103303253	161	100
EcDNA00000012	11:103098255-104266055	1167800	0.405806	hsa_circ_0024141	11:103303092-103307831	4739	100
EcDNA00000012	11:103098255-104266055	1167800	0.765628	hsa_circ_0024142	11:103303092-103312033	8941	100
EcDNA00000012	11:103098255-104266055	1167800	1.15842	hsa_circ_0006864	11:103303092-103316620	13528	100
EcDNA00000012	11:103098255-104266055	1167800	5.82977	hsa_circ_0024125	11:103189671-103257751	68080	100
EcDNA00000012	11:103098255-104266055	1167800	2.69044	hsa_circ_0024132	11:103222029-103253448	31419	100
EcDNA00000012	11:103098255-104266055	1167800	2.01644	hsa_circ_0024133	11:103236429-103259977	23548	100
EcDNA00000012	11:103098255-104266055	1167800	1.78952	hsa_circ_0024143	11:103303092-103323990	20898	100
EcDNA00000012	11:103098255-104266055	1167800	4.73257	hsa_circ_0024144	11:103303092-103358359	55267	100
EcDNA00000012	11:103098255-104266055	1167800	1.03725	hsa_circ_0006921	11:103311877-103323990	12113	100
EcDNA00000012	11:103098255-104266055	1167800	2.80553	hsa_circ_0024147	11:103435942-103468705	32763	100
EcDNA00000012	11:103098255-104266055	1167800	3.3516	hsa_circ_0024116	11:103117630-103156770	39140	100
EcDNA00000012	11:103098255-104266055	1167800	17.6708	hsa_circ_0024117	11:103117630-103323990	206360	100
EcDNA00000012	11:103098255-104266055	1167800	5.8993	hsa_circ_0024118	11:103120924-103189816	68892	100
EcDNA00000012	11:103098255-104266055	1167800	2.36796	hsa_circ_0024119	11:103135494-103163147	27653	100
EcDNA00000012	11:103098255-104266055	1167800	19.0842	hsa_circ_0024120	11:103135494-103358359	222865	100
EcDNA00000012	11:103098255-104266055	1167800	14.497	hsa_circ_0024121	11:103154694-103323990	169296	100
EcDNA00000012	11:103098255-104266055	1167800	8.48681	hsa_circ_0024123	11:103188496-103287605	99109	100
EcDNA00000012	11:103098255-104266055	1167800	10.5786	hsa_circ_0024124	11:103188496-103312033	123537	100
EcDNA00000012	11:103098255-104266055	1167800	7.18813	hsa_circ_0024127	11:103203662-103287605	83943	100
EcDNA00000012	11:103098255-104266055	1167800	6.65611	hsa_circ_0024128	11:103209875-103287605	77730	100
EcDNA00000012	11:103098255-104266055	1167800	6.15559	hsa_circ_0024129	11:103215720-103287605	71885	100
EcDNA00000012	11:103098255-104266055	1167800	21.6634	hsa_circ_0024130	11:103215720-103468705	252985	100
EcDNA00000012	11:103098255-104266055	1167800	22.6189	hsa_circ_0024131	11:103215720-103479863	264143	100
EcDNA00000012	11:103098255-104266055	1167800	3.76032	hsa_circ_0024134	11:103243692-103287605	43913	100
EcDNA00000012	11:103098255-104266055	1167800	9.81906	hsa_circ_0024135	11:103243692-103358359	114667	100
EcDNA00000012	11:103098255-104266055	1167800	5.05335	hsa_circ_0024137	11:103257607-103316620	59013	100
EcDNA00000012	11:103098255-104266055	1167800	8.6275	hsa_circ_0024138	11:103257607-103358359	100752	100
EcDNA00000012	11:103098255-104266055	1167800	0.621511	hsa_circ_0006960	11:103280347-103287605	7258	100
EcDNA00000012	11:103098255-104266055	1167800	3.7372	hsa_circ_0024139	11:103280347-103323990	43643	100
EcDNA00000012	11:103098255-104266055	1167800	12.281	hsa_circ_0024145	11:103311877-103455295	143418	100
EcDNA00000012	11:103098255-104266055	1167800	3.1144	hsa_circ_0006241	11:103399662-103436032	36370	100
EcDNA00000012	11:103098255-104266055	1167800	5.91223	hsa_circ_0024146	11:103399662-103468705	69043	100
EcDNA00000013	12:34031908-38346118	4314210	0.265773	hsa_circ_0025862	12:38318260-38329726	11466	100
EcDNA00000013	12:34031908-38346118	4314210	0.221732	hsa_circ_0025863	12:38320160-38329726	9566	100
EcDNA00000023	14:54855804-58838636	3982832	0.14452	hsa_circ_0031998	14:54859680-54865436	5756	100
EcDNA00000023	14:54855804-58838636	3982832	0.00276185	hsa_circ_0031999	14:54865326-54865436	110	100
EcDNA00000023	14:54855804-58838636	3982832	0.0151149	hsa_circ_0006214	14:54957033-54957635	602	100
EcDNA00000023	14:54855804-58838636	3982832	0.0230991	hsa_circ_0006831	14:54966474-54967394	920	100
EcDNA00000023	14:54855804-58838636	3982832	0.00394192	hsa_circ_0032007	14:54981539-54981696	157	100
EcDNA00000023	14:54855804-58838636	3982832	0.0669122	hsa_circ_0032009	14:54984722-54987387	2665	100
EcDNA00000023	14:54855804-58838636	3982832	0.408503	hsa_circ_0032010	14:54984722-55000992	16270	100
EcDNA00000023	14:54855804-58838636	3982832	0.135331	hsa_circ_0009051	14:54995602-55000992	5390	100
EcDNA00000023	14:54855804-58838636	3982832	0.0123028	hsa_circ_0032014	14:55000502-55000992	490	100
EcDNA00000023	14:54855804-58838636	3982832	0.132594	hsa_circ_0032016	14:55008315-55013596	5281	100
EcDNA00000023	14:54855804-58838636	3982832	0.00281207	hsa_circ_0032018	14:55008607-55008719	112	100
EcDNA00000023	14:54855804-58838636	3982832	0.293309	hsa_circ_0032021	14:55051643-55063325	11682	100
EcDNA00000023	14:54855804-58838636	3982832	2.51078e-05	hsa_circ_0032022	14:55142748-55142749	1	100
EcDNA00000023	14:54855804-58838636	3982832	0.00213416	hsa_circ_0032023	14:55181212-55181297	85	100
EcDNA00000023	14:54855804-58838636	3982832	0.183136	hsa_circ_0032029	14:55612018-55619312	7294	100
EcDNA00000023	14:54855804-58838636	3982832	0.00220948	hsa_circ_0032031	14:55636448-55636536	88	100
EcDNA00000023	14:54855804-58838636	3982832	0.194435	hsa_circ_0032035	14:55641126-55648870	7744	100
EcDNA00000023	14:54855804-58838636	3982832	0.0212412	hsa_circ_0004110	14:55648024-55648870	846	100
EcDNA00000023	14:54855804-58838636	3982832	0.0463489	hsa_circ_0032036	14:55781134-55782980	1846	100
EcDNA00000023	14:54855804-58838636	3982832	0.270687	hsa_circ_001877	14:56279675-56290456	10781	100
EcDNA00000023	14:54855804-58838636	3982832	0.0507177	hsa_circ_0032039	14:56288436-56290456	2020	100
EcDNA00000023	14:54855804-58838636	3982832	0.205683	hsa_circ_0032041	14:56609105-56617297	8192	100
EcDNA00000023	14:54855804-58838636	3982832	0.242491	hsa_circ_0032042	14:56609105-56618763	9658	100
EcDNA00000023	14:54855804-58838636	3982832	0.00228481	hsa_circ_0032044	14:56636507-56636598	91	100
EcDNA00000023	14:54855804-58838636	3982832	0.24922	hsa_circ_0032046	14:57229733-57239659	9926	100
EcDNA00000023	14:54855804-58838636	3982832	0.0991506	hsa_circ_0032048	14:57235710-57239659	3949	100
EcDNA00000023	14:54855804-58838636	3982832	0.025158	hsa_circ_0004399	14:57246710-57247712	1002	100
EcDNA00000023	14:54855804-58838636	3982832	0.164958	hsa_circ_0032050	14:57268887-57275457	6570	100
EcDNA00000023	14:54855804-58838636	3982832	0.0162196	hsa_circ_0032051	14:57274243-57274889	646	100
EcDNA00000023	14:54855804-58838636	3982832	0.0786375	hsa_circ_0032055	14:57396751-57399883	3132	100
EcDNA00000023	14:54855804-58838636	3982832	0.0459472	hsa_circ_0032058	14:58131511-58133341	1830	100
EcDNA00000023	14:54855804-58838636	3982832	0.198427	hsa_circ_0032059	14:58131511-58139414	7903	100
EcDNA00000023	14:54855804-58838636	3982832	0.104524	hsa_circ_0032062	14:58219693-58223856	4163	100
EcDNA00000023	14:54855804-58838636	3982832	0.00590032	hsa_circ_0032064	14:58223621-58223856	235	100
EcDNA00000023	14:54855804-58838636	3982832	0.147634	hsa_circ_0032068	14:58252118-58257998	5880	100
EcDNA00000023	14:54855804-58838636	3982832	0.00637737	hsa_circ_0032070	14:58257744-58257998	254	100
EcDNA00000023	14:54855804-58838636	3982832	0.082253	hsa_circ_0032071	14:58257744-58261020	3276	100
EcDNA00000023	14:54855804-58838636	3982832	0.20852	hsa_circ_0032075	14:58263704-58272009	8305	100
EcDNA00000023	14:54855804-58838636	3982832	0.22022	hsa_circ_0032076	14:58265364-58274135	8771	100
EcDNA00000023	14:54855804-58838636	3982832	0.153584	hsa_circ_0032078	14:58285590-58291707	6117	100
EcDNA00000023	14:54855804-58838636	3982832	0.00662845	hsa_circ_0032083	14:58318541-58318805	264	100
EcDNA00000023	14:54855804-58838636	3982832	0.332753	hsa_circ_0009160	14:58410842-58424095	13253	100
EcDNA00000023	14:54855804-58838636	3982832	0.001632	hsa_circ_0032086	14:58411906-58411971	65	100
EcDNA00000023	14:54855804-58838636	3982832	0.00637737	hsa_circ_0032093	14:58488620-58488874	254	100
EcDNA00000023	14:54855804-58838636	3982832	0.469465	hsa_circ_0032000	14:54938937-54957635	18698	100
EcDNA00000023	14:54855804-58838636	3982832	2.07069	hsa_circ_0032001	14:54944331-55026803	82472	100
EcDNA00000023	14:54855804-58838636	3982832	1.78875	hsa_circ_0032002	14:54955560-55026803	71243	100
EcDNA00000023	14:54855804-58838636	3982832	1.29772	hsa_circ_0032003	14:54957033-55008719	51686	100
EcDNA00000023	14:54855804-58838636	3982832	0.482044	hsa_circ_0032004	14:54962497-54981696	19199	100
EcDNA00000023	14:54855804-58838636	3982832	0.561485	hsa_circ_0032005	14:54962497-54984860	22363	100
EcDNA00000023	14:54855804-58838636	3982832	0.461631	hsa_circ_0032006	14:54966474-54984860	18386	100
EcDNA00000023	14:54855804-58838636	3982832	0.488421	hsa_circ_0032008	14:54981539-55000992	19453	100
EcDNA00000023	14:54855804-58838636	3982832	0.438457	hsa_circ_0032011	14:54984722-55002185	17463	100
EcDNA00000023	14:54855804-58838636	3982832	0.50793	hsa_circ_0032012	14:54987145-55007375	20230	100
EcDNA00000023	14:54855804-58838636	3982832	0.439562	hsa_circ_0032013	14:54991212-55008719	17507	100
EcDNA00000023	14:54855804-58838636	3982832	0.0422564	hsa_circ_0032015	14:55000502-55002185	1683	100
EcDNA00000023	14:54855804-58838636	3982832	0.464192	hsa_circ_0032017	14:55008315-55026803	18488	100
EcDNA00000023	14:54855804-58838636	3982832	0.414153	hsa_circ_0032019	14:55010308-55026803	16495	100
EcDNA00000023	14:54855804-58838636	3982832	0.442549	hsa_circ_0032020	14:55031862-55049488	17626	100
EcDNA00000023	14:54855804-58838636	3982832	0.562565	hsa_circ_001380	14:55332816-55355222	22406	100
EcDNA00000023	14:54855804-58838636	3982832	0.779445	hsa_circ_0032026	14:55366390-55397434	31044	100
EcDNA00000023	14:54855804-58838636	3982832	0.00642759	hsa_circ_0032027	14:55377818-55378074	256	100
EcDNA00000023	14:54855804-58838636	3982832	0.544186	hsa_circ_0032028	14:55580206-55601880	21674	100
EcDNA00000023	14:54855804-58838636	3982832	1.16628	hsa_circ_0032030	14:55633234-55679685	46451	100
EcDNA00000023	14:54855804-58838636	3982832	0.850576	hsa_circ_0032032	14:55637778-55671655	33877	100
EcDNA00000023	14:54855804-58838636	3982832	0.224915	hsa_circ_0032033	14:55639912-55648870	8958	100
EcDNA00000023	14:54855804-58838636	3982832	1.096	hsa_circ_0032034	14:55640932-55684584	43652	100
EcDNA00000023	14:54855804-58838636	3982832	0.309378	hsa_circ_0032037	14:55781134-55793456	12322	100
EcDNA00000023	14:54855804-58838636	3982832	0.298782	hsa_circ_0032045	14:57217981-57229881	11900	100
EcDNA00000023	14:54855804-58838636	3982832	0.451412	hsa_circ_0032047	14:57229733-57247712	17979	100
EcDNA00000023	14:54855804-58838636	3982832	0.301343	hsa_circ_0032049	14:57235710-57247712	12002	100
EcDNA00000023	14:54855804-58838636	3982832	0.517672	hsa_circ_0032060	14:58131511-58152129	20618	100
EcDNA00000023	14:54855804-58838636	3982832	0.596108	hsa_circ_0032061	14:58200114-58223856	23742	100
EcDNA00000023	14:54855804-58838636	3982832	0.400268	hsa_circ_0032063	14:58219693-58235635	15942	100
EcDNA00000023	14:54855804-58838636	3982832	0.168172	hsa_circ_0032065	14:58223782-58230480	6698	100
EcDNA00000023	14:54855804-58838636	3982832	0.0760263	hsa_circ_0032066	14:58244804-58247832	3028	100
EcDNA00000023	14:54855804-58838636	3982832	0.402251	hsa_circ_0032067	14:58247749-58263770	16021	100
EcDNA00000023	14:54855804-58838636	3982832	0.292556	hsa_circ_0032069	14:58252118-58263770	11652	100
EcDNA00000023	14:54855804-58838636	3982832	0.358162	hsa_circ_0032072	14:58257744-58272009	14265	100
EcDNA00000023	14:54855804-58838636	3982832	0.165033	hsa_circ_0032073	14:58260947-58267520	6573	100
EcDNA00000023	14:54855804-58838636	3982832	0.277215	hsa_circ_0032074	14:58260968-58272009	11041	100
EcDNA00000023	14:54855804-58838636	3982832	0.445136	hsa_circ_0032077	14:58273978-58291707	17729	100
EcDNA00000023	14:54855804-58838636	3982832	0.104875	hsa_circ_0032079	14:58291634-58295811	4177	100
EcDNA00000023	14:54855804-58838636	3982832	0.348044	hsa_circ_0032081	14:58304943-58318805	13862	100
EcDNA00000023	14:54855804-58838636	3982832	0.482345	hsa_circ_0032085	14:58347019-58366230	19211	100
EcDNA00000023	14:54855804-58838636	3982832	0.784015	hsa_circ_0032089	14:58467734-58498960	31226	100
EcDNA00000023	14:54855804-58838636	3982832	0.375813	hsa_circ_0032090	14:58472198-58487166	14968	100
EcDNA00000023	14:54855804-58838636	3982832	0.657748	hsa_circ_0032091	14:58482512-58508709	26197	100
EcDNA00000023	14:54855804-58838636	3982832	1.543	hsa_circ_0032092	14:58482512-58543967	61455	100
EcDNA00000023	14:54855804-58838636	3982832	0.220873	hsa_circ_0032094	14:58490163-58498960	8797	100
EcDNA00000023	14:54855804-58838636	3982832	0.249245	hsa_circ_0008713	14:58498782-58508709	9927	100
EcDNA00000023	14:54855804-58838636	3982832	1.03831	hsa_circ_0032095	14:58498782-58540136	41354	100
EcDNA00000023	14:54855804-58838636	3982832	0.0637988	hsa_circ_001628	14:55181212-55183753	2541	100
EcDNA00000023	14:54855804-58838636	3982832	0.200059	hsa_circ_0032024	14:55181212-55189180	7968	100
EcDNA00000023	14:54855804-58838636	3982832	2.06659	hsa_circ_0032025	14:55271302-55353611	82309	100
EcDNA00000023	14:54855804-58838636	3982832	2.81513	hsa_circ_0032038	14:56178334-56290456	112122	100
EcDNA00000023	14:54855804-58838636	3982832	0.155141	hsa_circ_0032052	14:57274243-57280422	6179	100
EcDNA00000023	14:54855804-58838636	3982832	0.225643	hsa_circ_0032053	14:57274243-57283230	8987	100
EcDNA00000023	14:54855804-58838636	3982832	0.547148	hsa_circ_0032054	14:57390956-57412748	21792	100
EcDNA00000023	14:54855804-58838636	3982832	0.0846132	hsa_circ_0032056	14:57409378-57412748	3370	100
EcDNA00000023	14:54855804-58838636	3982832	3.04364	hsa_circ_0032057	14:58012118-58133341	121223	100
EcDNA00000023	14:54855804-58838636	3982832	1.17273	hsa_circ_0032080	14:58299797-58346505	46708	100
EcDNA00000023	14:54855804-58838636	3982832	0.592116	hsa_circ_0032082	14:58306021-58329604	23583	100
EcDNA00000023	14:54855804-58838636	3982832	0.291953	hsa_circ_000844	14:58318541-58330169	11628	100
EcDNA00000023	14:54855804-58838636	3982832	0.897151	hsa_circ_0032084	14:58323484-58359216	35732	100
EcDNA00000023	14:54855804-58838636	3982832	1.6945	hsa_circ_0032087	14:58441220-58508709	67489	100
EcDNA00000023	14:54855804-58838636	3982832	1.1935	hsa_circ_0032088	14:58442705-58490240	47535	100
EcDNA00000023	14:54855804-58838636	3982832	1.29551	hsa_circ_0032040	14:56585000-56636598	51598	100
EcDNA00000023	14:54855804-58838636	3982832	0.842893	hsa_circ_0032043	14:56615943-56649514	33571	100
EcDNA00000024	14:105588347-105708700	120353	15.4795	hsa_circ_002174	14:105624895-105643525	18630	100
EcDNA00000024	14:105588347-105708700	120353	36.2849	hsa_circ_002154	14:105624895-105668565	43670	100
EcDNA00000025	14:105616348-105760980	144632	12.881	hsa_circ_002174	14:105624895-105643525	18630	100
EcDNA00000025	14:105616348-105760980	144632	12.8879	hsa_circ_002164	14:105742340-105769986	27646	67.4239
EcDNA00000025	14:105616348-105760980	144632	12.5864	hsa_circ_001627	14:105742776-105770719	27943	65.1469
EcDNA00000025	14:105616348-105760980	144632	30.1939	hsa_circ_002154	14:105624895-105668565	43670	100
EcDNA00000026	14:105637314-105762257	124943	4.97107	hsa_circ_002174	14:105624895-105643525	18630	33.3387
EcDNA00000026	14:105637314-105762257	124943	15.9409	hsa_circ_002164	14:105742340-105769986	27646	72.043
EcDNA00000026	14:105637314-105762257	124943	15.5919	hsa_circ_001627	14:105742776-105770719	27943	69.7169
EcDNA00000026	14:105637314-105762257	124943	25.0122	hsa_circ_002154	14:105624895-105668565	43670	71.5617
EcDNA00000030	15:95301970-96435573	1133603	0.231827	hsa_circ_0037015	15:96282831-96285459	2628	100
EcDNA00000030	15:95301970-96435573	1133603	0.013585	hsa_circ_0037017	15:96290629-96290783	154	100
EcDNA00000030	15:95301970-96435573	1133603	0.179869	hsa_circ_0037018	15:96332564-96334603	2039	100
EcDNA00000030	15:95301970-96435573	1133603	1.94177	hsa_circ_0037013	15:96268771-96290783	22012	100
EcDNA00000030	15:95301970-96435573	1133603	1.68322	hsa_circ_0037014	15:96271702-96290783	19081	100
EcDNA00000030	15:95301970-96435573	1133603	0.70148	hsa_circ_0004200	15:96282831-96290783	7952	100
EcDNA00000030	15:95301970-96435573	1133603	0.481474	hsa_circ_0037016	15:96285325-96290783	5458	100
EcDNA00000031	16:14178361-20916719	6738358	0.129943	hsa_circ_0037941	16:14210242-14218998	8756	100
EcDNA00000031	16:14178361-20916719	6738358	0.107905	hsa_circ_0037945	16:14240236-14247507	7271	100
EcDNA00000031	16:14178361-20916719	6738358	0.0964033	hsa_circ_0037946	16:14245527-14252023	6496	100
EcDNA00000031	16:14178361-20916719	6738358	0.0153598	hsa_circ_0037948	16:14246472-14247507	1035	100
EcDNA00000031	16:14178361-20916719	6738358	0.087039	hsa_circ_0037949	16:14260908-14266773	5865	100
EcDNA00000031	16:14178361-20916719	6738358	0.00287904	hsa_circ_0037950	16:14446887-14447081	194	100
EcDNA00000031	16:14178361-20916719	6738358	0.0316249	hsa_circ_0037954	16:14552020-14554151	2131	100
EcDNA00000031	16:14178361-20916719	6738358	0.0547463	hsa_circ_0037955	16:14552020-14555709	3689	100
EcDNA00000031	16:14178361-20916719	6738358	0.0244125	hsa_circ_0037959	16:14554064-14555709	1645	100
EcDNA00000031	16:14178361-20916719	6738358	0.00660398	hsa_circ_0037962	16:14584346-14584791	445	100
EcDNA00000031	16:14178361-20916719	6738358	0.104788	hsa_circ_0037964	16:14586317-14593378	7061	100
EcDNA00000031	16:14178361-20916719	6738358	0.0641551	hsa_circ_0037972	16:14599903-14604226	4323	100
EcDNA00000031	16:14178361-20916719	6738358	0.00342813	hsa_circ_0002771	16:14627105-14627336	231	100
EcDNA00000031	16:14178361-20916719	6738358	0.0170071	hsa_circ_0037975	16:14627105-14628251	1146	100
EcDNA00000031	16:14178361-20916719	6738358	0.175102	hsa_circ_0037976	16:14632810-14644609	11799	100
EcDNA00000031	16:14178361-20916719	6738358	0.00498638	hsa_circ_0009065	16:14644273-14644609	336	100
EcDNA00000031	16:14178361-20916719	6738358	0.00252287	hsa_circ_0037980	16:14649803-14649973	170	100
EcDNA00000031	16:14178361-20916719	6738358	0.0802421	hsa_circ_0037981	16:14649803-14655210	5407	100
EcDNA00000031	16:14178361-20916719	6738358	0.00215186	hsa_circ_0037982	16:14655065-14655210	145	100
EcDNA00000031	16:14178361-20916719	6738358	0.103883	hsa_circ_0037983	16:14655065-14662065	7000	100
EcDNA00000031	16:14178361-20916719	6738358	0.0030126	hsa_circ_0037985	16:14664868-14665071	203	100
EcDNA00000031	16:14178361-20916719	6738358	0.00158792	hsa_circ_0037986	16:14688164-14688271	107	100
EcDNA00000031	16:14178361-20916719	6738358	0.107326	hsa_circ_0037987	16:14716067-14723299	7232	100
EcDNA00000031	16:14178361-20916719	6738358	0.0891315	hsa_circ_0037988	16:14846576-14852582	6006	100
EcDNA00000031	16:14178361-20916719	6738358	0.00831063	hsa_circ_0004677	16:14853466-14854026	560	100
EcDNA00000031	16:14178361-20916719	6738358	0.0174968	hsa_circ_0037992	16:14875339-14876518	1179	100
EcDNA00000031	16:14178361-20916719	6738358	0.03952	hsa_circ_0037993	16:14880014-14882677	2663	100
EcDNA00000031	16:14178361-20916719	6738358	0.0165767	hsa_circ_0004409	16:14894997-14896114	1117	100
EcDNA00000031	16:14178361-20916719	6738358	0.0538113	hsa_circ_0037995	16:14926003-14929629	3626	100
EcDNA00000031	16:14178361-20916719	6738358	0.0441205	hsa_circ_0037996	16:14926656-14929629	2973	100
EcDNA00000031	16:14178361-20916719	6738358	0.0328715	hsa_circ_0037997	16:14927206-14929421	2215	100
EcDNA00000031	16:14178361-20916719	6738358	0.00215186	hsa_circ_0037998	16:14928380-14928525	145	100
EcDNA00000031	16:14178361-20916719	6738358	0.0185357	hsa_circ_0037999	16:14928380-14929629	1249	100
EcDNA00000031	16:14178361-20916719	6738358	0.00562452	hsa_circ_0038000	16:14929250-14929629	379	100
EcDNA00000031	16:14178361-20916719	6738358	0.00969079	hsa_circ_0038005	16:14997752-14998405	653	100
EcDNA00000031	16:14178361-20916719	6738358	0.0145584	hsa_circ_0008873	16:15008778-15009759	981	100
EcDNA00000031	16:14178361-20916719	6738358	0.124511	hsa_circ_0038009	16:15008778-15017168	8390	100
EcDNA00000031	16:14178361-20916719	6738358	0.151179	hsa_circ_0007336	16:15008778-15018965	10187	100
EcDNA00000031	16:14178361-20916719	6738358	0.0192035	hsa_circ_0038010	16:15016128-15017422	1294	100
EcDNA00000031	16:14178361-20916719	6738358	0.0506652	hsa_circ_0038011	16:15026642-15030056	3414	100
EcDNA00000031	16:14178361-20916719	6738358	0.0327825	hsa_circ_0038012	16:15037857-15040066	2209	100
EcDNA00000031	16:14178361-20916719	6738358	0.151862	hsa_circ_0038017	16:15060021-15070254	10233	100
EcDNA00000031	16:14178361-20916719	6738358	0.0895322	hsa_circ_0038018	16:15065218-15071251	6033	100
EcDNA00000031	16:14178361-20916719	6738358	0.0728961	hsa_circ_0038019	16:15068168-15073080	4912	100
EcDNA00000031	16:14178361-20916719	6738358	0.0286123	hsa_circ_0038023	16:15074722-15076650	1928	100
EcDNA00000031	16:14178361-20916719	6738358	0.0797524	hsa_circ_0038024	16:15074722-15080096	5374	100
EcDNA00000031	16:14178361-20916719	6738358	0.0193816	hsa_circ_0038026	16:15104512-15105818	1306	100
EcDNA00000031	16:14178361-20916719	6738358	0.00191441	hsa_circ_0038030	16:15114442-15114571	129	100
EcDNA00000031	16:14178361-20916719	6738358	0.00191441	hsa_circ_0038031	16:15118925-15119054	129	100
EcDNA00000031	16:14178361-20916719	6738358	0.0757009	hsa_circ_0038033	16:15125690-15130791	5101	100
EcDNA00000031	16:14178361-20916719	6738358	0.0460795	hsa_circ_0038034	16:15127686-15130791	3105	100
EcDNA00000031	16:14178361-20916719	6738358	0.00213702	hsa_circ_0038035	16:15127991-15128135	144	100
EcDNA00000031	16:14178361-20916719	6738358	0.0381399	hsa_circ_0038036	16:15128221-15130791	2570	100
EcDNA00000031	16:14178361-20916719	6738358	0.00237447	hsa_circ_0038037	16:15133263-15133423	160	100
EcDNA00000031	16:14178361-20916719	6738358	0.0276477	hsa_circ_0038040	16:15407823-15409686	1863	100
EcDNA00000031	16:14178361-20916719	6738358	0.198669	hsa_circ_0002418	16:15502041-15515428	13387	100
EcDNA00000031	16:14178361-20916719	6738358	0.0300073	hsa_circ_0003734	16:15581216-15583238	2022	100
EcDNA00000031	16:14178361-20916719	6738358	0.0228988	hsa_circ_0038043	16:15586716-15588259	1543	100
EcDNA00000031	16:14178361-20916719	6738358	0.00261191	hsa_circ_0038045	16:15615829-15616005	176	100
EcDNA00000031	16:14178361-20916719	6738358	0.0902594	hsa_circ_0038046	16:15615829-15621911	6082	100
EcDNA00000031	16:14178361-20916719	6738358	0.0216818	hsa_circ_0038047	16:15620450-15621911	1461	100
EcDNA00000031	16:14178361-20916719	6738358	0.0396684	hsa_circ_0038048	16:15620450-15623123	2673	100
EcDNA00000031	16:14178361-20916719	6738358	0.0153153	hsa_circ_0038049	16:15624768-15625800	1032	100
EcDNA00000031	16:14178361-20916719	6738358	0.0116052	hsa_circ_0038050	16:15625015-15625797	782	100
EcDNA00000031	16:14178361-20916719	6738358	0.00186989	hsa_circ_0038053	16:15664735-15664861	126	100
EcDNA00000031	16:14178361-20916719	6738358	0.0401285	hsa_circ_0038054	16:15664735-15667439	2704	100
EcDNA00000031	16:14178361-20916719	6738358	0.00221122	hsa_circ_0038057	16:15677800-15677949	149	100
EcDNA00000031	16:14178361-20916719	6738358	0.121454	hsa_circ_0038060	16:15686758-15694942	8184	100
EcDNA00000031	16:14178361-20916719	6738358	0.0141429	hsa_circ_000862	16:15695907-15696860	953	100
EcDNA00000031	16:14178361-20916719	6738358	0.117358	hsa_circ_0038064	16:15865719-15873627	7908	100
EcDNA00000031	16:14178361-20916719	6738358	0.0653275	hsa_circ_0003349	16:15879803-15884205	4402	100
EcDNA00000031	16:14178361-20916719	6738358	0.130403	hsa_circ_0038068	16:15879803-15888590	8787	100
EcDNA00000031	16:14178361-20916719	6738358	0.0029384	hsa_circ_0038069	16:15884007-15884205	198	100
EcDNA00000031	16:14178361-20916719	6738358	0.00412563	hsa_circ_0008681	16:15988332-15988610	278	100
EcDNA00000031	16:14178361-20916719	6738358	0.00262675	hsa_circ_0038072	16:16007815-16007992	177	100
EcDNA00000031	16:14178361-20916719	6738358	0.0309571	hsa_circ_0038073	16:16007815-16009901	2086	100
EcDNA00000031	16:14178361-20916719	6738358	0.101108	hsa_circ_0038074	16:16007815-16014628	6813	100
EcDNA00000031	16:14178361-20916719	6738358	0.130685	hsa_circ_001071	16:16007815-16016621	8806	100
EcDNA00000031	16:14178361-20916719	6738358	0.00186989	hsa_circ_0038081	16:16009775-16009901	126	100
EcDNA00000031	16:14178361-20916719	6738358	0.101597	hsa_circ_0038082	16:16009775-16016621	6846	100
EcDNA00000031	16:14178361-20916719	6738358	0.0316249	hsa_circ_0038085	16:16014490-16016621	2131	100
EcDNA00000031	16:14178361-20916719	6738358	0.00186989	hsa_circ_0038089	16:16016495-16016621	126	100
EcDNA00000031	16:14178361-20916719	6738358	0.0518672	hsa_circ_0002078	16:16033108-16036603	3495	100
EcDNA00000031	16:14178361-20916719	6738358	0.00195893	hsa_circ_0038097	16:16036471-16036603	132	100
EcDNA00000031	16:14178361-20916719	6738358	0.0232104	hsa_circ_0038102	16:16044449-16046013	1564	100
EcDNA00000031	16:14178361-20916719	6738358	0.12417	hsa_circ_0038103	16:16044449-16052816	8367	100
EcDNA00000031	16:14178361-20916719	6738358	0.1758	hsa_circ_0038104	16:16044449-16056295	11846	100
EcDNA00000031	16:14178361-20916719	6738358	0.0530099	hsa_circ_0038111	16:16052723-16056295	3572	100
EcDNA00000031	16:14178361-20916719	6738358	0.00302744	hsa_circ_0038113	16:16056091-16056295	204	100
EcDNA00000031	16:14178361-20916719	6738358	0.00218154	hsa_circ_0038116	16:16068155-16068302	147	100
EcDNA00000031	16:14178361-20916719	6738358	0.0530396	hsa_circ_0038117	16:16068155-16071729	3574	100
EcDNA00000031	16:14178361-20916719	6738358	0.00130596	hsa_circ_0038121	16:16071641-16071729	88	100
EcDNA00000031	16:14178361-20916719	6738358	0.0467918	hsa_circ_0038123	16:16076325-16079478	3153	100
EcDNA00000031	16:14178361-20916719	6738358	0.158288	hsa_circ_0038124	16:16076325-16086991	10666	100
EcDNA00000031	16:14178361-20916719	6738358	0.0020183	hsa_circ_0038135	16:16106737-16106873	136	100
EcDNA00000031	16:14178361-20916719	6738358	0.0719018	hsa_circ_0008255	16:16106737-16111582	4845	100
EcDNA00000031	16:14178361-20916719	6738358	0.00308681	hsa_circ_0038138	16:16111374-16111582	208	100
EcDNA00000031	16:14178361-20916719	6738358	0.0584267	hsa_circ_001880	16:16121974-16125911	3937	100
EcDNA00000031	16:14178361-20916719	6738358	0.0166658	hsa_circ_001257	16:16124788-16125911	1123	100
EcDNA00000031	16:14178361-20916719	6738358	0.106064	hsa_circ_0006547	16:16124788-16131935	7147	100
EcDNA00000031	16:14178361-20916719	6738358	0.144249	hsa_circ_0038145	16:16124788-16134508	9720	100
EcDNA00000031	16:14178361-20916719	6738358	0.175948	hsa_circ_0038146	16:16124788-16136644	11856	100
EcDNA00000031	16:14178361-20916719	6738358	0.00151372	hsa_circ_0038147	16:16125809-16125911	102	100
EcDNA00000031	16:14178361-20916719	6738358	0.0909124	hsa_circ_0038148	16:16125809-16131935	6126	100
EcDNA00000031	16:14178361-20916719	6738358	0.22596	hsa_circ_0038150	16:16154627-16169853	15226	100
EcDNA00000031	16:14178361-20916719	6738358	0.00179569	hsa_circ_0038154	16:16173283-16173404	121	100
EcDNA00000031	16:14178361-20916719	6738358	0.00213702	hsa_circ_0038159	16:16188830-16188974	144	100
EcDNA00000031	16:14178361-20916719	6738358	0.0228097	hsa_circ_0038160	16:16188830-16190367	1537	100
EcDNA00000031	16:14178361-20916719	6738358	0.0336135	hsa_circ_0038163	16:16212184-16214449	2265	100
EcDNA00000031	16:14178361-20916719	6738358	0.0790103	hsa_circ_0038166	16:16239850-16245174	5324	100
EcDNA00000031	16:14178361-20916719	6738358	0.0761016	hsa_circ_0038171	16:16247394-16252522	5128	100
EcDNA00000031	16:14178361-20916719	6738358	0.0236705	hsa_circ_0038173	16:16250927-16252522	1595	100
EcDNA00000031	16:14178361-20916719	6738358	0.00831063	hsa_circ_0006735	16:16251962-16252522	560	100
EcDNA00000031	16:14178361-20916719	6738358	0.00651494	hsa_circ_0038177	16:16255719-16256158	439	100
EcDNA00000031	16:14178361-20916719	6738358	0.00203314	hsa_circ_0038179	16:16265042-16265179	137	100
EcDNA00000031	16:14178361-20916719	6738358	0.010507	hsa_circ_0038180	16:16270120-16270828	708	100
EcDNA00000031	16:14178361-20916719	6738358	0.10878	hsa_circ_0038182	16:16273992-16281322	7330	100
EcDNA00000031	16:14178361-20916719	6738358	0.0210734	hsa_circ_0038184	16:16277369-16278789	1420	100
EcDNA00000031	16:14178361-20916719	6738358	0.0280187	hsa_circ_0038186	16:16281238-16283126	1888	100
EcDNA00000031	16:14178361-20916719	6738358	0.0165767	hsa_circ_0007182	16:16293651-16294768	1117	100
EcDNA00000031	16:14178361-20916719	6738358	0.0421468	hsa_circ_0038187	16:16322627-16325467	2840	100
EcDNA00000031	16:14178361-20916719	6738358	0.00215186	hsa_circ_0038188	16:16326864-16327009	145	100
EcDNA00000031	16:14178361-20916719	6738358	0.0136977	hsa_circ_0038189	16:16331057-16331980	923	100
EcDNA00000031	16:14178361-20916719	6738358	0.00353202	hsa_circ_0038190	16:16333646-16333884	238	100
EcDNA00000031	16:14178361-20916719	6738358	0.00262675	hsa_circ_0038193	16:17138354-17138531	177	100
EcDNA00000031	16:14178361-20916719	6738358	0.0447438	hsa_circ_0038194	16:17138354-17141369	3015	100
EcDNA00000031	16:14178361-20916719	6738358	0.00758345	hsa_circ_0003559	16:17258987-17259498	511	100
EcDNA00000031	16:14178361-20916719	6738358	0.0322927	hsa_circ_0038200	16:18343863-18346039	2176	100
EcDNA00000031	16:14178361-20916719	6738358	0.020361	hsa_circ_0038201	16:18344139-18345511	1372	100
EcDNA00000031	16:14178361-20916719	6738358	0.00198862	hsa_circ_0038202	16:18345377-18345511	134	100
EcDNA00000031	16:14178361-20916719	6738358	0.057002	hsa_circ_0038203	16:18345377-18349218	3841	100
EcDNA00000031	16:14178361-20916719	6738358	0.00261191	hsa_circ_0038204	16:18345863-18346039	176	100
EcDNA00000031	16:14178361-20916719	6738358	0.0497896	hsa_circ_0038205	16:18345863-18349218	3355	100
EcDNA00000031	16:14178361-20916719	6738358	0.00969079	hsa_circ_0038206	16:18349091-18349744	653	100
EcDNA00000031	16:14178361-20916719	6738358	0.00698983	hsa_circ_0038207	16:18350587-18351058	471	100
EcDNA00000031	16:14178361-20916719	6738358	0.101093	hsa_circ_0038209	16:18368257-18375069	6812	100
EcDNA00000031	16:14178361-20916719	6738358	0.0165767	hsa_circ_0002929	16:18417367-18418484	1117	100
EcDNA00000031	16:14178361-20916719	6738358	0.0210734	hsa_circ_0038213	16:18433347-18434767	1420	100
EcDNA00000031	16:14178361-20916719	6738358	0.0790103	hsa_circ_0038214	16:18519228-18524552	5324	100
EcDNA00000031	16:14178361-20916719	6738358	0.0105219	hsa_circ_0038215	16:18523843-18524552	709	100
EcDNA00000031	16:14178361-20916719	6738358	0.00831063	hsa_circ_0008485	16:18542171-18542731	560	100
EcDNA00000031	16:14178361-20916719	6738358	0.023715	hsa_circ_0038218	16:18542171-18543769	1598	100
EcDNA00000031	16:14178361-20916719	6738358	0.158407	hsa_circ_0038219	16:18551438-18562112	10674	100
EcDNA00000031	16:14178361-20916719	6738358	0.0335096	hsa_circ_0038220	16:18580209-18582467	2258	100
EcDNA00000031	16:14178361-20916719	6738358	0.132109	hsa_circ_0038221	16:18582405-18591307	8902	100
EcDNA00000031	16:14178361-20916719	6738358	0.102562	hsa_circ_0038222	16:18585805-18592716	6911	100
EcDNA00000031	16:14178361-20916719	6738358	0.0795743	hsa_circ_0002701	16:18782780-18788142	5362	100
EcDNA00000031	16:14178361-20916719	6738358	0.00219638	hsa_circ_0038223	16:18782954-18783102	148	100
EcDNA00000031	16:14178361-20916719	6738358	0.0501903	hsa_circ_0038224	16:18782954-18786336	3382	100
EcDNA00000031	16:14178361-20916719	6738358	0.0769921	hsa_circ_0038225	16:18782954-18788142	5188	100
EcDNA00000031	16:14178361-20916719	6738358	0.0650158	hsa_circ_0038226	16:18784737-18789118	4381	100
EcDNA00000031	16:14178361-20916719	6738358	0.00118723	hsa_circ_0038227	16:18788062-18788142	80	100
EcDNA00000031	16:14178361-20916719	6738358	0.0156715	hsa_circ_0038228	16:18788062-18789118	1056	100
EcDNA00000031	16:14178361-20916719	6738358	0.0145881	hsa_circ_0038230	16:18794598-18795581	983	100
EcDNA00000031	16:14178361-20916719	6738358	0.102948	hsa_circ_0038231	16:18794598-18801535	6937	100
EcDNA00000031	16:14178361-20916719	6738358	0.050027	hsa_circ_0038232	16:18795463-18798834	3371	100
EcDNA00000031	16:14178361-20916719	6738358	0.0135048	hsa_circ_0004833	16:18797924-18798834	910	100
EcDNA00000031	16:14178361-20916719	6738358	0.00158792	hsa_circ_0038235	16:18811760-18811867	107	100
EcDNA00000031	16:14178361-20916719	6738358	0.066485	hsa_circ_0038241	16:18815174-18819654	4480	100
EcDNA00000031	16:14178361-20916719	6738358	0.00204798	hsa_circ_0038248	16:18828030-18828168	138	100
EcDNA00000031	16:14178361-20916719	6738358	0.0950974	hsa_circ_0038249	16:18828030-18834438	6408	100
EcDNA00000031	16:14178361-20916719	6738358	0.00281968	hsa_circ_0038253	16:18829925-18830115	190	100
EcDNA00000031	16:14178361-20916719	6738358	0.130061	hsa_circ_0038254	16:18829925-18838689	8764	100
EcDNA00000031	16:14178361-20916719	6738358	0.125713	hsa_circ_0038255	16:18830218-18838689	8471	100
EcDNA00000031	16:14178361-20916719	6738358	0.0785503	hsa_circ_0038256	16:18832939-18838232	5293	100
EcDNA00000031	16:14178361-20916719	6738358	0.0563639	hsa_circ_0038257	16:18834891-18838689	3798	100
EcDNA00000031	16:14178361-20916719	6738358	0.00415531	hsa_circ_0038263	16:18835932-18836212	280	100
EcDNA00000031	16:14178361-20916719	6738358	0.0235963	hsa_circ_0038269	16:18838356-18839946	1590	100
EcDNA00000031	16:14178361-20916719	6738358	0.00369526	hsa_circ_0006976	16:18839697-18839946	249	100
EcDNA00000031	16:14178361-20916719	6738358	0.148374	hsa_circ_0038275	16:18842207-18852205	9998	100
EcDNA00000031	16:14178361-20916719	6738358	0.0747808	hsa_circ_0038276	16:18845428-18850467	5039	100
EcDNA00000031	16:14178361-20916719	6738358	0.0705365	hsa_circ_0038277	16:18847452-18852205	4753	100
EcDNA00000031	16:14178361-20916719	6738358	0.110591	hsa_circ_0038278	16:18847452-18854904	7452	100
EcDNA00000031	16:14178361-20916719	6738358	0.00240415	hsa_circ_0038281	16:18849216-18849378	162	100
EcDNA00000031	16:14178361-20916719	6738358	0.0185654	hsa_circ_0038282	16:18849216-18850467	1251	100
EcDNA00000031	16:14178361-20916719	6738358	0.00264159	hsa_circ_0038283	16:18849948-18850126	178	100
EcDNA00000031	16:14178361-20916719	6738358	0.0886715	hsa_circ_0038284	16:18858169-18864144	5975	100
EcDNA00000031	16:14178361-20916719	6738358	0.143922	hsa_circ_0038285	16:18859021-18868719	9698	100
EcDNA00000031	16:14178361-20916719	6738358	0.173484	hsa_circ_0038286	16:18859021-18870711	11690	100
EcDNA00000031	16:14178361-20916719	6738358	0.00204798	hsa_circ_0038287	16:18860072-18860210	138	100
EcDNA00000031	16:14178361-20916719	6738358	0.0721541	hsa_circ_0038288	16:18866620-18871482	4862	100
EcDNA00000031	16:14178361-20916719	6738358	0.0115904	hsa_circ_0038289	16:18868522-18869303	781	100
EcDNA00000031	16:14178361-20916719	6738358	0.0238634	hsa_circ_0038292	16:18869103-18870711	1608	100
EcDNA00000031	16:14178361-20916719	6738358	0.00130596	hsa_circ_0038293	16:18870800-18870888	88	100
EcDNA00000031	16:14178361-20916719	6738358	0.00654462	hsa_circ_0038294	16:18872183-18872624	441	100
EcDNA00000031	16:14178361-20916719	6738358	0.00194409	hsa_circ_0038297	16:18872493-18872624	131	100
EcDNA00000031	16:14178361-20916719	6738358	0.00151372	hsa_circ_0038299	16:18877130-18877232	102	100
EcDNA00000031	16:14178361-20916719	6738358	0.00333909	hsa_circ_0038300	16:18879494-18879719	225	100
EcDNA00000031	16:14178361-20916719	6738358	0.091595	hsa_circ_0006190	16:18879494-18885666	6172	100
EcDNA00000031	16:14178361-20916719	6738358	0.0519711	hsa_circ_0038302	16:18882164-18885666	3502	100
EcDNA00000031	16:14178361-20916719	6738358	0.0237001	hsa_circ_0038304	16:18884069-18885666	1597	100
EcDNA00000031	16:14178361-20916719	6738358	0.00856292	hsa_circ_0038306	16:18885089-18885666	577	100
EcDNA00000031	16:14178361-20916719	6738358	0.0438237	hsa_circ_0038315	16:19056541-19059494	2953	100
EcDNA00000031	16:14178361-20916719	6738358	0.0649268	hsa_circ_0038316	16:19075720-19080095	4375	100
EcDNA00000031	16:14178361-20916719	6738358	0.00920105	hsa_circ_0038319	16:19183527-19184147	620	100
EcDNA00000031	16:14178361-20916719	6738358	0.0023151	hsa_circ_0038320	16:19472087-19472243	156	100
EcDNA00000031	16:14178361-20916719	6738358	0.0354686	hsa_circ_0038321	16:19524779-19527169	2390	100
EcDNA00000031	16:14178361-20916719	6738358	0.0384367	hsa_circ_0038322	16:19542620-19545210	2590	100
EcDNA00000031	16:14178361-20916719	6738358	0.00115755	hsa_circ_0038339	16:19616113-19616191	78	100
EcDNA00000031	16:14178361-20916719	6738358	0.0103141	hsa_circ_0005835	16:19616113-19616808	695	100
EcDNA00000031	16:14178361-20916719	6738358	0.150037	hsa_circ_0004683	16:19616113-19626223	10110	100
EcDNA00000031	16:14178361-20916719	6738358	0.173514	hsa_circ_0038340	16:19616113-19627805	11692	100
EcDNA00000031	16:14178361-20916719	6738358	0.141548	hsa_circ_0038352	16:19616685-19626223	9538	100
EcDNA00000031	16:14178361-20916719	6738358	0.017571	hsa_circ_0038356	16:19628636-19629820	1184	100
EcDNA00000031	16:14178361-20916719	6738358	0.133861	hsa_circ_0038357	16:19628636-19637656	9020	100
EcDNA00000031	16:14178361-20916719	6738358	0.0444767	hsa_circ_0038363	16:19644885-19647882	2997	100
EcDNA00000031	16:14178361-20916719	6738358	0.106925	hsa_circ_0003645	16:19644885-19652090	7205	100
EcDNA00000031	16:14178361-20916719	6738358	0.0014692	hsa_circ_0038366	16:19647783-19647882	99	100
EcDNA00000031	16:14178361-20916719	6738358	0.0639176	hsa_circ_0038367	16:19647783-19652090	4307	100
EcDNA00000031	16:14178361-20916719	6738358	0.0504277	hsa_circ_0038374	16:19730429-19733827	3398	100
EcDNA00000031	16:14178361-20916719	6738358	0.0745137	hsa_circ_0038375	16:19730429-19735450	5021	100
EcDNA00000031	16:14178361-20916719	6738358	0.0260152	hsa_circ_0038376	16:19733697-19735450	1753	100
EcDNA00000031	16:14178361-20916719	6738358	0.00393271	hsa_circ_0004049	16:19763847-19764112	265	100
EcDNA00000031	16:14178361-20916719	6738358	0.00126143	hsa_circ_0038379	16:19788837-19788922	85	100
EcDNA00000031	16:14178361-20916719	6738358	0.0153005	hsa_circ_0038381	16:19871815-19872846	1031	100
EcDNA00000031	16:14178361-20916719	6738358	0.0636654	hsa_circ_0038383	16:20733666-20737956	4290	100
EcDNA00000031	16:14178361-20916719	6738358	0.0442393	hsa_circ_0038384	16:20738896-20741877	2981	100
EcDNA00000031	16:14178361-20916719	6738358	0.00547611	hsa_circ_0038385	16:20741508-20741877	369	100
EcDNA00000031	16:14178361-20916719	6738358	0.0049567	hsa_circ_0038386	16:20792001-20792335	334	100
EcDNA00000031	16:14178361-20916719	6738358	0.0311203	hsa_circ_0038387	16:20799262-20801359	2097	100
EcDNA00000031	16:14178361-20916719	6738358	0.0106999	hsa_circ_0038388	16:20802795-20803516	721	100
EcDNA00000031	16:14178361-20916719	6738358	0.0129854	hsa_circ_0009132	16:20802795-20803670	875	100
EcDNA00000031	16:14178361-20916719	6738358	0.129304	hsa_circ_0038390	16:20813189-20821902	8713	100
EcDNA00000031	16:14178361-20916719	6738358	0.108201	hsa_circ_0038394	16:20825832-20833123	7291	100
EcDNA00000031	16:14178361-20916719	6738358	0.0015434	hsa_circ_0038396	16:20832155-20832259	104	100
EcDNA00000031	16:14178361-20916719	6738358	0.32545	hsa_circ_0037942	16:14212353-14234283	21930	100
EcDNA00000031	16:14178361-20916719	6738358	0.0940734	hsa_circ_0037943	16:14234145-14240484	6339	100
EcDNA00000031	16:14178361-20916719	6738358	0.265317	hsa_circ_0037944	16:14234145-14252023	17878	100
EcDNA00000031	16:14178361-20916719	6738358	0.315299	hsa_circ_0037947	16:14245527-14266773	21246	100
EcDNA00000031	16:14178361-20916719	6738358	0.480859	hsa_circ_0037956	16:14552020-14584422	32402	100
EcDNA00000031	16:14178361-20916719	6738358	0.486335	hsa_circ_0005155	16:14552020-14584791	32771	100
EcDNA00000031	16:14178361-20916719	6738358	0.61377	hsa_circ_0037957	16:14552020-14593378	41358	100
EcDNA00000031	16:14178361-20916719	6738358	0.774758	hsa_circ_0037958	16:14552020-14604226	52206	100
EcDNA00000031	16:14178361-20916719	6738358	0.346568	hsa_circ_0037960	16:14580873-14604226	23353	100
EcDNA00000031	16:14178361-20916719	6738358	0.545786	hsa_circ_0037961	16:14580873-14617650	36777	100
EcDNA00000031	16:14178361-20916719	6738358	0.231718	hsa_circ_0037963	16:14584346-14599960	15614	100
EcDNA00000031	16:14178361-20916719	6738358	0.265777	hsa_circ_0037965	16:14586317-14604226	17909	100
EcDNA00000031	16:14178361-20916719	6738358	0.29991	hsa_circ_0037966	16:14586317-14606526	20209	100
EcDNA00000031	16:14178361-20916719	6738358	0.464995	hsa_circ_0037967	16:14586317-14617650	31333	100
EcDNA00000031	16:14178361-20916719	6738358	0.606528	hsa_circ_0037968	16:14586317-14627187	40870	100
EcDNA00000031	16:14178361-20916719	6738358	0.608739	hsa_circ_0037969	16:14586317-14627336	41019	100
EcDNA00000031	16:14178361-20916719	6738358	0.162146	hsa_circ_0005627	16:14593300-14604226	10926	100
EcDNA00000031	16:14178361-20916719	6738358	0.196279	hsa_circ_0037970	16:14593300-14606526	13226	100
EcDNA00000031	16:14178361-20916719	6738358	0.539805	hsa_circ_0037971	16:14593300-14629674	36374	100
EcDNA00000031	16:14178361-20916719	6738358	0.407117	hsa_circ_0037973	16:14599903-14627336	27433	100
EcDNA00000031	16:14178361-20916719	6738358	0.269057	hsa_circ_0037974	16:14609057-14627187	18130	100
EcDNA00000031	16:14178361-20916719	6738358	0.0845903	hsa_circ_0037977	16:14644273-14649973	5700	100
EcDNA00000031	16:14178361-20916719	6738358	0.264041	hsa_circ_0037978	16:14644273-14662065	17792	100
EcDNA00000031	16:14178361-20916719	6738358	0.308651	hsa_circ_0037979	16:14644273-14665071	20798	100
EcDNA00000031	16:14178361-20916719	6738358	0.148493	hsa_circ_0037984	16:14655065-14665071	10006	100
EcDNA00000031	16:14178361-20916719	6738358	0.444263	hsa_circ_0037989	16:14848898-14878834	29936	100
EcDNA00000031	16:14178361-20916719	6738358	0.470604	hsa_circ_0037990	16:14857504-14889215	31711	100
EcDNA00000031	16:14178361-20916719	6738358	0.468556	hsa_circ_0037991	16:14864584-14896157	31573	100
EcDNA00000031	16:14178361-20916719	6738358	0.201295	hsa_circ_0037994	16:14882593-14896157	13564	100
EcDNA00000031	16:14178361-20916719	6738358	0.0036359	hsa_circ_0038002	16:14974975-14975220	245	100
EcDNA00000031	16:14178361-20916719	6738358	0.347711	hsa_circ_0038003	16:14974975-14998405	23430	100
EcDNA00000031	16:14178361-20916719	6738358	0.611989	hsa_circ_0038004	16:14974975-15016213	41238	100
EcDNA00000031	16:14178361-20916719	6738358	0.178189	hsa_circ_0038006	16:14997752-15009759	12007	100
EcDNA00000031	16:14178361-20916719	6738358	0.0691712	hsa_circ_0038007	16:15004186-15008847	4661	100
EcDNA00000031	16:14178361-20916719	6738358	0.0499528	hsa_circ_0038008	16:15006393-15009759	3366	100
EcDNA00000031	16:14178361-20916719	6738358	0.109122	hsa_circ_0009005	16:15022703-15030056	7353	100
EcDNA00000031	16:14178361-20916719	6738358	0.0484391	hsa_circ_0038013	16:15037857-15041121	3264	100
EcDNA00000031	16:14178361-20916719	6738358	0.0566755	hsa_circ_0038014	16:15037857-15041676	3819	100
EcDNA00000031	16:14178361-20916719	6738358	0.0972047	hsa_circ_0038015	16:15037857-15044407	6550	100
EcDNA00000031	16:14178361-20916719	6738358	0.133222	hsa_circ_0038016	16:15038573-15047550	8977	100
EcDNA00000031	16:14178361-20916719	6738358	0.143358	hsa_circ_0038025	16:15084641-15094301	9660	100
EcDNA00000031	16:14178361-20916719	6738358	0.0897251	hsa_circ_0038027	16:15104512-15110558	6046	100
EcDNA00000031	16:14178361-20916719	6738358	0.14928	hsa_circ_0038028	16:15104512-15114571	10059	100
EcDNA00000031	16:14178361-20916719	6738358	0.215809	hsa_circ_0038029	16:15104512-15119054	14542	100
EcDNA00000031	16:14178361-20916719	6738358	0.102132	hsa_circ_0038032	16:15118925-15125807	6882	100
EcDNA00000031	16:14178361-20916719	6738358	0.206771	hsa_circ_0038038	16:15395753-15409686	13933	100
EcDNA00000031	16:14178361-20916719	6738358	0.13208	hsa_circ_0038039	16:15400786-15409686	8900	100
EcDNA00000031	16:14178361-20916719	6738358	0.226405	hsa_circ_0038042	16:15567982-15583238	15256	100
EcDNA00000031	16:14178361-20916719	6738358	0.37334	hsa_circ_0038044	16:15600640-15625797	25157	100
EcDNA00000031	16:14178361-20916719	6738358	0.0173188	hsa_circ_0008302	16:15630331-15631498	1167	100
EcDNA00000031	16:14178361-20916719	6738358	1.23302	hsa_circ_0038051	16:15643266-15726351	83085	100
EcDNA00000031	16:14178361-20916719	6738358	0.424465	hsa_circ_0038052	16:15649347-15677949	28602	100
EcDNA00000031	16:14178361-20916719	6738358	0.394577	hsa_circ_0038055	16:15664735-15691323	26588	100
EcDNA00000031	16:14178361-20916719	6738358	0.476748	hsa_circ_0038056	16:15664735-15696860	32125	100
EcDNA00000031	16:14178361-20916719	6738358	0.244214	hsa_circ_0038058	16:15677800-15694256	16456	100
EcDNA00000031	16:14178361-20916719	6738358	0.283867	hsa_circ_0038059	16:15677800-15696928	19128	100
EcDNA00000031	16:14178361-20916719	6738358	0.140776	hsa_circ_0038061	16:15687374-15696860	9486	100
EcDNA00000031	16:14178361-20916719	6738358	0.0848426	hsa_circ_0038062	16:15691143-15696860	5717	100
EcDNA00000031	16:14178361-20916719	6738358	0.0400097	hsa_circ_0038063	16:15694164-15696860	2696	100
EcDNA00000031	16:14178361-20916719	6738358	0.210274	hsa_circ_0038065	16:15865719-15879888	14169	100
EcDNA00000031	16:14178361-20916719	6738358	0.27434	hsa_circ_0038066	16:15865719-15884205	18486	100
EcDNA00000031	16:14178361-20916719	6738358	0.22409	hsa_circ_0038067	16:15873490-15888590	15100	100
EcDNA00000031	16:14178361-20916719	6738358	0.376279	hsa_circ_0038075	16:16007815-16033170	25355	100
EcDNA00000031	16:14178361-20916719	6738358	0.427226	hsa_circ_0038076	16:16007815-16036603	28788	100
EcDNA00000031	16:14178361-20916719	6738358	0.897652	hsa_circ_001569	16:16007815-16068302	60487	100
EcDNA00000031	16:14178361-20916719	6738358	0.94851	hsa_circ_0038077	16:16007815-16071729	63914	100
EcDNA00000031	16:14178361-20916719	6738358	1.22839	hsa_circ_0038078	16:16007815-16090588	82773	100
EcDNA00000031	16:14178361-20916719	6738358	1.53994	hsa_circ_0038079	16:16007815-16111582	103767	100
EcDNA00000031	16:14178361-20916719	6738358	0.919423	hsa_circ_0038083	16:16009775-16071729	61954	100
EcDNA00000031	16:14178361-20916719	6738358	1.56271	hsa_circ_0038084	16:16009775-16115076	105301	100
EcDNA00000031	16:14178361-20916719	6738358	0.620403	hsa_circ_0038086	16:16014490-16056295	41805	100
EcDNA00000031	16:14178361-20916719	6738358	0.798592	hsa_circ_0038087	16:16014490-16068302	53812	100
EcDNA00000031	16:14178361-20916719	6738358	1.07594	hsa_circ_0038088	16:16014490-16086991	72501	100
EcDNA00000031	16:14178361-20916719	6738358	0.247464	hsa_circ_0038090	16:16016495-16033170	16675	100
EcDNA00000031	16:14178361-20916719	6738358	0.298411	hsa_circ_0038091	16:16016495-16036603	20108	100
EcDNA00000031	16:14178361-20916719	6738358	0.934694	hsa_circ_0038092	16:16016495-16079478	62983	100
EcDNA00000031	16:14178361-20916719	6738358	1.04619	hsa_circ_0038093	16:16016495-16086991	70496	100
EcDNA00000031	16:14178361-20916719	6738358	0.2255	hsa_circ_0008502	16:16033108-16048303	15195	100
EcDNA00000031	16:14178361-20916719	6738358	0.292475	hsa_circ_0038094	16:16033108-16052816	19708	100
EcDNA00000031	16:14178361-20916719	6738358	0.344105	hsa_circ_0038095	16:16033108-16056295	23187	100
EcDNA00000031	16:14178361-20916719	6738358	0.573152	hsa_circ_0038096	16:16033108-16071729	38621	100
EcDNA00000031	16:14178361-20916719	6738358	0.242567	hsa_circ_0038098	16:16036471-16052816	16345	100
EcDNA00000031	16:14178361-20916719	6738358	0.294196	hsa_circ_0038099	16:16036471-16056295	19824	100
EcDNA00000031	16:14178361-20916719	6738358	0.983118	hsa_circ_0038100	16:16036471-16102717	66246	100
EcDNA00000031	16:14178361-20916719	6738358	1.11468	hsa_circ_0038101	16:16036471-16111582	75111	100
EcDNA00000031	16:14178361-20916719	6738358	0.404846	hsa_circ_0038105	16:16044449-16071729	27280	100
EcDNA00000031	16:14178361-20916719	6738358	0.519845	hsa_circ_0038106	16:16044449-16079478	35029	100
EcDNA00000031	16:14178361-20916719	6738358	0.975712	hsa_circ_0038108	16:16045835-16111582	65747	100
EcDNA00000031	16:14178361-20916719	6738358	0.94149	hsa_circ_0038109	16:16048141-16111582	63441	100
EcDNA00000031	16:14178361-20916719	6738358	0.993343	hsa_circ_0038110	16:16048141-16115076	66935	100
EcDNA00000031	16:14178361-20916719	6738358	0.282057	hsa_circ_0038112	16:16052723-16071729	19006	100
EcDNA00000031	16:14178361-20916719	6738358	0.691949	hsa_circ_0038114	16:16056091-16102717	46626	100
EcDNA00000031	16:14178361-20916719	6738358	0.875362	hsa_circ_0038115	16:16056091-16115076	58985	100
EcDNA00000031	16:14178361-20916719	6738358	0.279534	hsa_circ_0038118	16:16068155-16086991	18836	100
EcDNA00000031	16:14178361-20916719	6738358	0.332915	hsa_circ_0009147	16:16068155-16090588	22433	100
EcDNA00000031	16:14178361-20916719	6738358	0.644475	hsa_circ_0038119	16:16068155-16111582	43427	100
EcDNA00000031	16:14178361-20916719	6738358	0.592741	hsa_circ_0038122	16:16071641-16111582	39941	100
EcDNA00000031	16:14178361-20916719	6738358	0.211669	hsa_circ_0038125	16:16076325-16090588	14263	100
EcDNA00000031	16:14178361-20916719	6738358	0.335052	hsa_circ_0038126	16:16076325-16098902	22577	100
EcDNA00000031	16:14178361-20916719	6738358	0.575081	hsa_circ_0038127	16:16076325-16115076	38751	100
EcDNA00000031	16:14178361-20916719	6738358	0.346761	hsa_circ_0038129	16:16079351-16102717	23366	100
EcDNA00000031	16:14178361-20916719	6738358	0.107192	hsa_circ_0038130	16:16083365-16090588	7223	100
EcDNA00000031	16:14178361-20916719	6738358	0.418752	hsa_circ_0038131	16:16083365-16111582	28217	100
EcDNA00000031	16:14178361-20916719	6738358	0.0558741	hsa_circ_0008120	16:16086823-16090588	3765	100
EcDNA00000031	16:14178361-20916719	6738358	0.235873	hsa_circ_0038132	16:16086823-16102717	15894	100
EcDNA00000031	16:14178361-20916719	6738358	0.29755	hsa_circ_0038133	16:16086823-16106873	20050	100
EcDNA00000031	16:14178361-20916719	6738358	0.0308829	hsa_circ_0038149	16:16136477-16138558	2081	100
EcDNA00000031	16:14178361-20916719	6738358	0.506088	hsa_circ_0038151	16:16154872-16188974	34102	100
EcDNA00000031	16:14178361-20916719	6738358	0.382497	hsa_circ_0038152	16:16161437-16187211	25774	100
EcDNA00000031	16:14178361-20916719	6738358	0.483204	hsa_circ_0038153	16:16165622-16198182	32560	100
EcDNA00000031	16:14178361-20916719	6738358	0.61092	hsa_circ_0038155	16:16173283-16214449	41166	100
EcDNA00000031	16:14178361-20916719	6738358	0.19625	hsa_circ_0038156	16:16184958-16198182	13224	100
EcDNA00000031	16:14178361-20916719	6738358	0.437659	hsa_circ_0038157	16:16184958-16214449	29491	100
EcDNA00000031	16:14178361-20916719	6738358	0.16412	hsa_circ_0038158	16:16187123-16198182	11059	100
EcDNA00000031	16:14178361-20916719	6738358	0.297239	hsa_circ_0038161	16:16188830-16208859	20029	100
EcDNA00000031	16:14178361-20916719	6738358	0.10179	hsa_circ_0038162	16:16202000-16208859	6859	100
EcDNA00000031	16:14178361-20916719	6738358	0.49426	hsa_circ_0038178	16:16261501-16294806	33305	100
EcDNA00000031	16:14178361-20916719	6738358	0.349685	hsa_circ_0038181	16:16270732-16294295	23563	100
EcDNA00000031	16:14178361-20916719	6738358	0.308888	hsa_circ_0038183	16:16273992-16294806	20814	100
EcDNA00000031	16:14178361-20916719	6738358	0.136547	hsa_circ_0038185	16:16278661-16287862	9201	100
EcDNA00000031	16:14178361-20916719	6738358	0.224417	hsa_circ_0038208	16:18359947-18375069	15122	100
EcDNA00000031	16:14178361-20916719	6738358	0.558356	hsa_circ_0038216	16:18524488-18562112	37624	100
EcDNA00000031	16:14178361-20916719	6738358	0.275067	hsa_circ_0038217	16:18533004-18551539	18535	100
EcDNA00000031	16:14178361-20916719	6738358	0.14643	hsa_circ_0038229	16:18791668-18801535	9867	100
EcDNA00000031	16:14178361-20916719	6738358	0.160262	hsa_circ_0038233	16:18804852-18815651	10799	100
EcDNA00000031	16:14178361-20916719	6738358	0.173291	hsa_circ_0038234	16:18804852-18816529	11677	100
EcDNA00000031	16:14178361-20916719	6738358	0.336551	hsa_circ_0038236	16:18811760-18834438	22678	100
EcDNA00000031	16:14178361-20916719	6738358	0.502956	hsa_circ_0038237	16:18811760-18845651	33891	100
EcDNA00000031	16:14178361-20916719	6738358	0.816445	hsa_circ_0038238	16:18811760-18866775	55015	100
EcDNA00000031	16:14178361-20916719	6738358	0.687749	hsa_circ_0038240	16:18811947-18858290	46343	100
EcDNA00000031	16:14178361-20916719	6738358	0.192836	hsa_circ_0038242	16:18815174-18828168	12994	100
EcDNA00000031	16:14178361-20916719	6738358	0.221731	hsa_circ_0038243	16:18815174-18830115	14941	100
EcDNA00000031	16:14178361-20916719	6738358	0.128622	hsa_circ_0038244	16:18819501-18828168	8667	100
EcDNA00000031	16:14178361-20916719	6738358	0.152174	hsa_circ_0038245	16:18819501-18829755	10254	100
EcDNA00000031	16:14178361-20916719	6738358	0.157516	hsa_circ_0038246	16:18819501-18830115	10614	100
EcDNA00000031	16:14178361-20916719	6738358	0.221671	hsa_circ_0038247	16:18819501-18834438	14937	100
EcDNA00000031	16:14178361-20916719	6738358	0.261503	hsa_circ_0038250	16:18828030-18845651	17621	100
EcDNA00000031	16:14178361-20916719	6738358	0.485964	hsa_circ_0038251	16:18828030-18860776	32746	100
EcDNA00000031	16:14178361-20916719	6738358	0.242878	hsa_circ_0038252	16:18829285-18845651	16366	100
EcDNA00000031	16:14178361-20916719	6738358	0.159683	hsa_circ_0038258	16:18834891-18845651	10760	100
EcDNA00000031	16:14178361-20916719	6738358	0.195033	hsa_circ_0038259	16:18834891-18848033	13142	100
EcDNA00000031	16:14178361-20916719	6738358	0.231154	hsa_circ_0038260	16:18834891-18850467	15576	100
EcDNA00000031	16:14178361-20916719	6738358	0.36822	hsa_circ_0038261	16:18834891-18859703	24812	100
EcDNA00000031	16:14178361-20916719	6738358	0.144234	hsa_circ_0038264	16:18835932-18845651	9719	100
EcDNA00000031	16:14178361-20916719	6738358	0.245312	hsa_circ_0038265	16:18835932-18852462	16530	100
EcDNA00000031	16:14178361-20916719	6738358	0.352771	hsa_circ_0038266	16:18835932-18859703	23771	100
EcDNA00000031	16:14178361-20916719	6738358	0.518761	hsa_circ_0038267	16:18835932-18870888	34956	100
EcDNA00000031	16:14178361-20916719	6738358	0.44772	hsa_circ_0038270	16:18838550-18868719	30169	100
EcDNA00000031	16:14178361-20916719	6738358	0.479909	hsa_circ_0038271	16:18838550-18870888	32338	100
EcDNA00000031	16:14178361-20916719	6738358	0.040915	hsa_circ_0008216	16:18839697-18842454	2757	100
EcDNA00000031	16:14178361-20916719	6738358	0.154771	hsa_circ_0038272	16:18839697-18850126	10429	100
EcDNA00000031	16:14178361-20916719	6738358	0.0606528	hsa_circ_0006434	16:18841564-18845651	4087	100
EcDNA00000031	16:14178361-20916719	6738358	0.132124	hsa_circ_0038273	16:18841564-18850467	8903	100
EcDNA00000031	16:14178361-20916719	6738358	0.26919	hsa_circ_0038274	16:18841564-18859703	18139	100
EcDNA00000031	16:14178361-20916719	6738358	0.304807	hsa_circ_0038280	16:18847815-18868354	20539	100
EcDNA00000031	16:14178361-20916719	6738358	0.248028	hsa_circ_0038301	16:18879494-18896207	16713	100
EcDNA00000031	16:14178361-20916719	6738358	0.219519	hsa_circ_0038303	16:18882164-18896956	14792	100
EcDNA00000031	16:14178361-20916719	6738358	0.101686	hsa_circ_0038305	16:18884069-18890921	6852	100
EcDNA00000031	16:14178361-20916719	6738358	0.746814	hsa_circ_0038307	16:19009171-19059494	50323	100
EcDNA00000031	16:14178361-20916719	6738358	0.561947	hsa_circ_0038308	16:19021628-19059494	37866	100
EcDNA00000031	16:14178361-20916719	6738358	0.539924	hsa_circ_0038309	16:19023112-19059494	36382	100
EcDNA00000031	16:14178361-20916719	6738358	0.0708036	hsa_circ_0038310	16:19035675-19040446	4771	100
EcDNA00000031	16:14178361-20916719	6738358	0.353484	hsa_circ_0038311	16:19035675-19059494	23819	100
EcDNA00000031	16:14178361-20916719	6738358	0.0381844	hsa_circ_0038312	16:19037873-19040446	2573	100
EcDNA00000031	16:14178361-20916719	6738358	0.285025	hsa_circ_0038313	16:19040288-19059494	19206	100
EcDNA00000031	16:14178361-20916719	6738358	0.0743801	hsa_circ_0038314	16:19051685-19056697	5012	100
EcDNA00000031	16:14178361-20916719	6738358	0.114256	hsa_circ_0038317	16:19113931-19121630	7699	100
EcDNA00000031	16:14178361-20916719	6738358	0.103734	hsa_circ_0038318	16:19114640-19121630	6990	100
EcDNA00000031	16:14178361-20916719	6738358	0.210393	hsa_circ_0038323	16:19555414-19569591	14177	100
EcDNA00000031	16:14178361-20916719	6738358	0.655516	hsa_circ_0038324	16:19564850-19609021	44171	100
EcDNA00000031	16:14178361-20916719	6738358	0.910801	hsa_circ_0038325	16:19564850-19626223	61373	100
EcDNA00000031	16:14178361-20916719	6738358	0.842935	hsa_circ_0038326	16:19569423-19626223	56800	100
EcDNA00000031	16:14178361-20916719	6738358	0.896316	hsa_circ_0038327	16:19569423-19629820	60397	100
EcDNA00000031	16:14178361-20916719	6738358	1.01261	hsa_circ_0038328	16:19569423-19637656	68233	100
EcDNA00000031	16:14178361-20916719	6738358	0.248978	hsa_circ_0038329	16:19575097-19591874	16777	100
EcDNA00000031	16:14178361-20916719	6738358	0.503446	hsa_circ_0038330	16:19575097-19609021	33924	100
EcDNA00000031	16:14178361-20916719	6738358	0.758731	hsa_circ_0038331	16:19575097-19626223	51126	100
EcDNA00000031	16:14178361-20916719	6738358	0.700052	hsa_circ_0038332	16:19579051-19626223	47172	100
EcDNA00000031	16:14178361-20916719	6738358	0.408067	hsa_circ_0038333	16:19581524-19609021	27497	100
EcDNA00000031	16:14178361-20916719	6738358	0.663352	hsa_circ_0038334	16:19581524-19626223	44699	100
EcDNA00000031	16:14178361-20916719	6738358	0.685909	hsa_circ_0038335	16:19601663-19647882	46219	100
EcDNA00000031	16:14178361-20916719	6738358	0.128088	hsa_circ_0008616	16:19608177-19616808	8631	100
EcDNA00000031	16:14178361-20916719	6738358	0.651687	hsa_circ_0038336	16:19608177-19652090	43913	100
EcDNA00000031	16:14178361-20916719	6738358	0.619869	hsa_circ_0038337	16:19610321-19652090	41769	100
EcDNA00000031	16:14178361-20916719	6738358	0.187583	hsa_circ_0038341	16:19616113-19628753	12640	100
EcDNA00000031	16:14178361-20916719	6738358	0.203418	hsa_circ_0038342	16:19616113-19629820	13707	100
EcDNA00000031	16:14178361-20916719	6738358	0.253163	hsa_circ_0038343	16:19616113-19633172	17059	100
EcDNA00000031	16:14178361-20916719	6738358	0.319707	hsa_circ_0038344	16:19616113-19637656	21543	100
EcDNA00000031	16:14178361-20916719	6738358	0.355977	hsa_circ_0038345	16:19616113-19640100	23987	100
EcDNA00000031	16:14178361-20916719	6738358	0.391238	hsa_circ_0038346	16:19616113-19642476	26363	100
EcDNA00000031	16:14178361-20916719	6738358	0.471465	hsa_circ_0006797	16:19616113-19647882	31769	100
EcDNA00000031	16:14178361-20916719	6738358	0.509709	hsa_circ_0038347	16:19616113-19650459	34346	100
EcDNA00000031	16:14178361-20916719	6738358	0.533913	hsa_circ_0005699	16:19616113-19652090	35977	100
EcDNA00000031	16:14178361-20916719	6738358	0.241899	hsa_circ_0038353	16:19626176-19642476	16300	100
EcDNA00000031	16:14178361-20916719	6738358	0.0315656	hsa_circ_0038354	16:19627693-19629820	2127	100
EcDNA00000031	16:14178361-20916719	6738358	0.362061	hsa_circ_0038355	16:19627693-19652090	24397	100
EcDNA00000031	16:14178361-20916719	6738358	0.348067	hsa_circ_0038358	16:19628636-19652090	23454	100
EcDNA00000031	16:14178361-20916719	6738358	0.0379024	hsa_circ_0038359	16:19642395-19644949	2554	100
EcDNA00000031	16:14178361-20916719	6738358	0.0814293	hsa_circ_0038360	16:19642395-19647882	5487	100
EcDNA00000031	16:14178361-20916719	6738358	0.143878	hsa_circ_0006730	16:19642395-19652090	9695	100
EcDNA00000031	16:14178361-20916719	6738358	0.196353	hsa_circ_0038370	16:19669159-19682390	13231	100
EcDNA00000031	16:14178361-20916719	6738358	0.331119	hsa_circ_0038371	16:19669159-19691471	22312	100
EcDNA00000031	16:14178361-20916719	6738358	0.452469	hsa_circ_0038372	16:19669159-19699648	30489	100
EcDNA00000031	16:14178361-20916719	6738358	0.0755228	hsa_circ_0038373	16:19706351-19711440	5089	100
EcDNA00000031	16:14178361-20916719	6738358	0.0719612	hsa_circ_0006795	16:19706591-19711440	4849	100
EcDNA00000031	16:14178361-20916719	6738358	0.42681	hsa_circ_001258	16:19735352-19764112	28760	100
EcDNA00000031	16:14178361-20916719	6738358	0.795001	hsa_circ_0038377	16:19735352-19788922	53570	100
EcDNA00000031	16:14178361-20916719	6738358	0.372123	hsa_circ_0038378	16:19763847-19788922	25075	100
EcDNA00000031	16:14178361-20916719	6738358	0.203239	hsa_circ_0038382	16:19871815-19885510	13695	100
EcDNA00000031	16:14178361-20916719	6738358	0.0410486	hsa_circ_0038392	16:20821761-20824527	2766	100
EcDNA00000031	16:14178361-20916719	6738358	0.100559	hsa_circ_0038393	16:20821761-20828537	6776	100
EcDNA00000031	16:14178361-20916719	6738358	0.565895	hsa_circ_0038398	16:20862107-20900239	38132	100
EcDNA00000031	16:14178361-20916719	6738358	0.222042	hsa_circ_0038399	16:20900752-20915714	14962	100
EcDNA00000031	16:14178361-20916719	6738358	0.211238	hsa_circ_0038400	16:20902485-20921709	19224	74.0429
EcDNA00000031	16:14178361-20916719	6738358	0.577678	hsa_circ_0037938	16:14140543-14217287	76744	50.7219
EcDNA00000031	16:14178361-20916719	6738358	0.921931	hsa_circ_0037939	16:14140543-14240484	99941	62.1597
EcDNA00000031	16:14178361-20916719	6738358	1.31207	hsa_circ_0037940	16:14140543-14266773	126230	70.0404
EcDNA00000031	16:14178361-20916719	6738358	2.33498	hsa_circ_0037951	16:14446887-14604226	157339	100
EcDNA00000031	16:14178361-20916719	6738358	1.0613	hsa_circ_0037952	16:14482637-14554151	71514	100
EcDNA00000031	16:14178361-20916719	6738358	1.08442	hsa_circ_0037953	16:14482637-14555709	73072	100
EcDNA00000031	16:14178361-20916719	6738358	0.205955	hsa_circ_0038001	16:14935159-14949037	13878	100
EcDNA00000031	16:14178361-20916719	6738358	0.0993269	hsa_circ_0038020	16:15068168-15074861	6693	100
EcDNA00000031	16:14178361-20916719	6738358	0.362789	hsa_circ_0038021	16:15068168-15092614	24446	100
EcDNA00000031	16:14178361-20916719	6738358	0.387824	hsa_circ_0038022	16:15068168-15094301	26133	100
EcDNA00000031	16:14178361-20916719	6738358	2.28234	hsa_circ_0038041	16:15434467-15588259	153792	100
EcDNA00000031	16:14178361-20916719	6738358	0.895248	hsa_circ_0038070	16:15949576-16009901	60325	100
EcDNA00000031	16:14178361-20916719	6738358	0.994975	hsa_circ_0038071	16:15949576-16016621	67045	100
EcDNA00000031	16:14178361-20916719	6738358	1.88018	hsa_circ_0038080	16:16007815-16134508	126693	100
EcDNA00000031	16:14178361-20916719	6738358	1.29833	hsa_circ_0038107	16:16044449-16131935	87486	100
EcDNA00000031	16:14178361-20916719	6738358	0.857123	hsa_circ_0038120	16:16068155-16125911	57756	100
EcDNA00000031	16:14178361-20916719	6738358	0.680418	hsa_circ_0038128	16:16076325-16122174	45849	100
EcDNA00000031	16:14178361-20916719	6738358	0.526938	hsa_circ_0038134	16:16090404-16125911	35507	100
EcDNA00000031	16:14178361-20916719	6738358	0.229091	hsa_circ_0004569	16:16106737-16122174	15437	100
EcDNA00000031	16:14178361-20916719	6738358	0.443832	hsa_circ_0038136	16:16106737-16136644	29907	100
EcDNA00000031	16:14178361-20916719	6738358	0.472237	hsa_circ_0038137	16:16106737-16138558	31821	100
EcDNA00000031	16:14178361-20916719	6738358	0.160276	hsa_circ_0038139	16:16111374-16122174	10800	100
EcDNA00000031	16:14178361-20916719	6738358	0.215735	hsa_circ_0038140	16:16111374-16125911	14537	100
EcDNA00000031	16:14178361-20916719	6738358	0.305134	hsa_circ_0038141	16:16111374-16131935	20561	100
EcDNA00000031	16:14178361-20916719	6738358	0.375017	hsa_circ_0038142	16:16111374-16136644	25270	100
EcDNA00000031	16:14178361-20916719	6738358	0.403422	hsa_circ_0038143	16:16111374-16138558	27184	100
EcDNA00000031	16:14178361-20916719	6738358	0.165411	hsa_circ_0038144	16:16114765-16125911	11146	100
EcDNA00000031	16:14178361-20916719	6738358	0.924187	hsa_circ_0038164	16:16232531-16294806	62275	100
EcDNA00000031	16:14178361-20916719	6738358	0.859423	hsa_circ_0038165	16:16236900-16294811	57911	100
EcDNA00000031	16:14178361-20916719	6738358	0.81557	hsa_circ_0038167	16:16239850-16294806	54956	100
EcDNA00000031	16:14178361-20916719	6738358	0.326771	hsa_circ_0038168	16:16243160-16265179	22019	100
EcDNA00000031	16:14178361-20916719	6738358	0.766448	hsa_circ_0038169	16:16243160-16294806	51646	100
EcDNA00000031	16:14178361-20916719	6738358	0.164595	hsa_circ_0038170	16:16245067-16256158	11091	100
EcDNA00000031	16:14178361-20916719	6738358	0.703614	hsa_circ_0038172	16:16247394-16294806	47412	100
EcDNA00000031	16:14178361-20916719	6738358	0.0776302	hsa_circ_0038174	16:16250927-16256158	5231	100
EcDNA00000031	16:14178361-20916719	6738358	0.635422	hsa_circ_0038175	16:16250927-16293744	42817	100
EcDNA00000031	16:14178361-20916719	6738358	0.225114	hsa_circ_0038176	16:16251962-16267131	15169	100
EcDNA00000031	16:14178361-20916719	6738358	1.95646	hsa_circ_0038191	16:17127665-17259498	131833	100
EcDNA00000031	16:14178361-20916719	6738358	1.85544	hsa_circ_0038192	16:17134472-17259498	125026	100
EcDNA00000031	16:14178361-20916719	6738358	0.924558	hsa_circ_0038195	16:17138354-17200654	62300	100
EcDNA00000031	16:14178361-20916719	6738358	0.883034	hsa_circ_0038196	16:17141152-17200654	59502	100
EcDNA00000031	16:14178361-20916719	6738358	1.7563	hsa_circ_0038197	16:17141152-17259498	118346	100
EcDNA00000031	16:14178361-20916719	6738358	1.49398	hsa_circ_0038198	16:17158828-17259498	100670	100
EcDNA00000031	16:14178361-20916719	6738358	1.47014	hsa_circ_0038199	16:17258987-17358050	99063	100
EcDNA00000031	16:14178361-20916719	6738358	1.85412	hsa_circ_0038210	16:18417324-18542261	124937	100
EcDNA00000031	16:14178361-20916719	6738358	1.48818	hsa_circ_0038211	16:18424273-18524552	100279	100
EcDNA00000031	16:14178361-20916719	6738358	1.75797	hsa_circ_0038212	16:18424273-18542731	118458	100
EcDNA00000031	16:14178361-20916719	6738358	1.2043	hsa_circ_0038338	16:19610321-19691471	81150	100
EcDNA00000031	16:14178361-20916719	6738358	0.789302	hsa_circ_0038348	16:19616113-19669299	53186	100
EcDNA00000031	16:14178361-20916719	6738358	0.983578	hsa_circ_0038349	16:19616113-19682390	66277	100
EcDNA00000031	16:14178361-20916719	6738358	1.11834	hsa_circ_0038350	16:19616113-19691471	75358	100
EcDNA00000031	16:14178361-20916719	6738358	1.23969	hsa_circ_0038351	16:19616113-19699648	83535	100
EcDNA00000031	16:14178361-20916719	6738358	0.593542	hsa_circ_0038361	16:19642395-19682390	39995	100
EcDNA00000031	16:14178361-20916719	6738358	0.872141	hsa_circ_0038362	16:19642395-19701163	58768	100
EcDNA00000031	16:14178361-20916719	6738358	0.55659	hsa_circ_0038364	16:19644885-19682390	37505	100
EcDNA00000031	16:14178361-20916719	6738358	0.835189	hsa_circ_0038365	16:19644885-19701163	56278	100
EcDNA00000031	16:14178361-20916719	6738358	0.475027	hsa_circ_0038368	16:19650381-19682390	32009	100
EcDNA00000031	16:14178361-20916719	6738358	0.586137	hsa_circ_0038369	16:19651975-19691471	39496	100
EcDNA00000031	16:14178361-20916719	6738358	0.568388	hsa_circ_0038380	16:19788837-19827137	38300	100
EcDNA00000031	16:14178361-20916719	6738358	0.641462	hsa_circ_0038389	16:20806444-20849668	43224	100
EcDNA00000031	16:14178361-20916719	6738358	0.475665	hsa_circ_0038391	16:20813189-20845241	32052	100
EcDNA00000031	16:14178361-20916719	6738358	0.335557	hsa_circ_0038395	16:20827057-20849668	22611	100
EcDNA00000031	16:14178361-20916719	6738358	0.147128	hsa_circ_0038397	16:20839754-20849668	9914	100
EcDNA00000031	16:14178361-20916719	6738358	20.7626	hsa_circ_0005409	16:14853466-16252522	1399056	100
EcDNA00000031	16:14178361-20916719	6738358	20.746	hsa_circ_0003420	16:14854025-16251963	1397938	100
EcDNA00000031	16:14178361-20916719	6738358	20.7732	hsa_circ_0007965	16:14894997-16294768	1399771	100
EcDNA00000031	16:14178361-20916719	6738358	20.7401	hsa_circ_0003427	16:14896113-16293652	1397539	100
EcDNA00000031	16:14178361-20916719	6738358	1.07455	hsa_circ_0038239	16:18811760-18884167	72407	100
EcDNA00000031	16:14178361-20916719	6738358	0.628358	hsa_circ_0038262	16:18834891-18877232	42341	100
EcDNA00000031	16:14178361-20916719	6738358	0.905621	hsa_circ_0038268	16:18835932-18896956	61024	100
EcDNA00000031	16:14178361-20916719	6738358	0.567111	hsa_circ_0038279	16:18847452-18885666	38214	100
EcDNA00000031	16:14178361-20916719	6738358	0.116809	hsa_circ_0038290	16:18868522-18876393	7871	100
EcDNA00000031	16:14178361-20916719	6738358	0.232178	hsa_circ_0038291	16:18868522-18884167	15645	100
EcDNA00000031	16:14178361-20916719	6738358	0.0749292	hsa_circ_0038295	16:18872183-18877232	5049	100
EcDNA00000031	16:14178361-20916719	6738358	0.299346	hsa_circ_0038296	16:18872183-18892354	20171	100
EcDNA00000031	16:14178361-20916719	6738358	0.253652	hsa_circ_0038298	16:18872493-18889585	17092	100
EcDNA00000034	16:69971788-70194682	222894	0.0708857	hsa_circ_0040110	16:69996068-69996226	158	100
EcDNA00000034	16:69971788-70194682	222894	0.179457	hsa_circ_0040111	16:69996068-69996468	400	100
EcDNA00000034	16:69971788-70194682	222894	0.528951	hsa_circ_0040115	16:70010750-70011929	1179	100
EcDNA00000034	16:69971788-70194682	222894	1.53302	hsa_circ_0040116	16:70010750-70014167	3417	100
EcDNA00000034	16:69971788-70194682	222894	3.29619	hsa_circ_0008142	16:70010750-70018097	7347	100
EcDNA00000034	16:69971788-70194682	222894	5.31104	hsa_circ_0040118	16:70011840-70023678	11838	100
EcDNA00000034	16:69971788-70194682	222894	1.79188	hsa_circ_0040119	16:70014103-70018097	3994	100
EcDNA00000034	16:69971788-70194682	222894	0.0444157	hsa_circ_0040120	16:70023378-70023477	99	100
EcDNA00000034	16:69971788-70194682	222894	0.44012	hsa_circ_0040121	16:70030987-70031968	981	100
EcDNA00000034	16:69971788-70194682	222894	0.292964	hsa_circ_0040123	16:70042350-70043003	653	100
EcDNA00000034	16:69971788-70194682	222894	0.116199	hsa_circ_0002889	16:70120460-70120719	259	100
EcDNA00000034	16:69971788-70194682	222894	0.15209	hsa_circ_0040129	16:70128783-70129122	339	100
EcDNA00000034	16:69971788-70194682	222894	0.842553	hsa_circ_0040132	16:70130422-70132300	1878	100
EcDNA00000034	16:69971788-70194682	222894	3.85878	hsa_circ_0040133	16:70130422-70139023	8601	100
EcDNA00000034	16:69971788-70194682	222894	0.639317	hsa_circ_0008889	16:70142233-70143658	1425	100
EcDNA00000034	16:69971788-70194682	222894	1.03188	hsa_circ_0040143	16:70142233-70144533	2300	100
EcDNA00000034	16:69971788-70194682	222894	5.08762	hsa_circ_0040144	16:70142233-70153573	11340	100
EcDNA00000034	16:69971788-70194682	222894	2.69231	hsa_circ_0040145	16:70142552-70148553	6001	100
EcDNA00000034	16:69971788-70194682	222894	1.21986	hsa_circ_0040146	16:70143509-70146228	2719	100
EcDNA00000034	16:69971788-70194682	222894	2.26296	hsa_circ_0040147	16:70143509-70148553	5044	100
EcDNA00000034	16:69971788-70194682	222894	0.811148	hsa_circ_0040148	16:70144420-70146228	1808	100
EcDNA00000034	16:69971788-70194682	222894	1.85424	hsa_circ_0040149	16:70144420-70148553	4133	100
EcDNA00000034	16:69971788-70194682	222894	4.10644	hsa_circ_0040150	16:70144420-70153573	9153	100
EcDNA00000034	16:69971788-70194682	222894	1.08572	hsa_circ_0040151	16:70146133-70148553	2420	100
EcDNA00000034	16:69971788-70194682	222894	9.88317	hsa_circ_0040112	16:69996068-70018097	22029	100
EcDNA00000034	16:69971788-70194682	222894	16.1063	hsa_circ_0040113	16:69996068-70031968	35900	100
EcDNA00000034	16:69971788-70194682	222894	20.7937	hsa_circ_0040114	16:69996068-70042416	46348	100
EcDNA00000034	16:69971788-70194682	222894	9.51932	hsa_circ_0040117	16:70010750-70031968	21218	100
EcDNA00000034	16:69971788-70194682	222894	4.55149	hsa_circ_0003167	16:70021823-70031968	10145	100
EcDNA00000034	16:69971788-70194682	222894	5.3909	hsa_circ_0040122	16:70030987-70043003	12016	100
EcDNA00000034	16:69971788-70194682	222894	7.35731	hsa_circ_0040127	16:70127259-70143658	16399	100
EcDNA00000034	16:69971788-70194682	222894	7.74987	hsa_circ_0040128	16:70127259-70144533	17274	100
EcDNA00000034	16:69971788-70194682	222894	8.86969	hsa_circ_0040130	16:70128783-70148553	19770	100
EcDNA00000034	16:69971788-70194682	222894	6.59506	hsa_circ_0040131	16:70128958-70143658	14700	100
EcDNA00000034	16:69971788-70194682	222894	5.50217	hsa_circ_0040134	16:70130422-70142686	12264	100
EcDNA00000034	16:69971788-70194682	222894	5.93825	hsa_circ_0040135	16:70130422-70143658	13236	100
EcDNA00000034	16:69971788-70194682	222894	4.97456	hsa_circ_0040136	16:70131301-70142389	11088	100
EcDNA00000034	16:69971788-70194682	222894	7.74	hsa_circ_0040137	16:70131301-70148553	17252	100
EcDNA00000034	16:69971788-70194682	222894	4.59366	hsa_circ_0040138	16:70132150-70142389	10239	100
EcDNA00000034	16:69971788-70194682	222894	5.16299	hsa_circ_0040139	16:70132150-70143658	11508	100
EcDNA00000034	16:69971788-70194682	222894	5.55556	hsa_circ_0040140	16:70132150-70144533	12383	100
EcDNA00000034	16:69971788-70194682	222894	2.52811	hsa_circ_0040141	16:70138898-70144533	5635	100
EcDNA00000034	16:69971788-70194682	222894	4.33166	hsa_circ_0040142	16:70138898-70148553	9655	100
EcDNA00000034	16:69971788-70194682	222894	6.79606	hsa_circ_0040152	16:70146133-70161281	15148	100
EcDNA00000034	16:69971788-70194682	222894	24.1783	hsa_circ_0040108	16:69978076-70031968	53892	100
EcDNA00000034	16:69971788-70194682	222894	14.2296	hsa_circ_0040109	16:69986380-70018097	31717	100
EcDNA00000034	16:69971788-70194682	222894	6.95263	hsa_circ_0040124	16:70113625-70129122	15497	100
EcDNA00000034	16:69971788-70194682	222894	13.8667	hsa_circ_0040125	16:70113625-70144533	30908	100
EcDNA00000034	16:69971788-70194682	222894	10.4076	hsa_circ_0040126	16:70120460-70143658	23198	100
EcDNA00000035	16:75328845-78495159	3166314	0.0037899	hsa_circ_0040541	16:75395089-75395209	120	100
EcDNA00000035	16:75328845-78495159	3166314	0.0648704	hsa_circ_0040542	16:75412641-75414695	2054	100
EcDNA00000035	16:75328845-78495159	3166314	0.0190442	hsa_circ_0040545	16:75545351-75545954	603	100
EcDNA00000035	16:75328845-78495159	3166314	0.364177	hsa_circ_0040546	16:75566350-75577881	11531	100
EcDNA00000035	16:75328845-78495159	3166314	0.310929	hsa_circ_0040547	16:75568036-75577881	9845	100
EcDNA00000035	16:75328845-78495159	3166314	0.0241606	hsa_circ_0040548	16:75608223-75608988	765	100
EcDNA00000035	16:75328845-78495159	3166314	0.15886	hsa_circ_0040549	16:75612242-75617272	5030	100
EcDNA00000035	16:75328845-78495159	3166314	0.203896	hsa_circ_0040550	16:75612242-75618698	6456	100
EcDNA00000035	16:75328845-78495159	3166314	0.270914	hsa_circ_0040551	16:75612242-75620820	8578	100
EcDNA00000035	16:75328845-78495159	3166314	0.168113	hsa_circ_0040552	16:75617141-75622464	5323	100
EcDNA00000035	16:75328845-78495159	3166314	0.0694498	hsa_circ_001485	16:75620265-75622464	2199	100
EcDNA00000035	16:75328845-78495159	3166314	0.193443	hsa_circ_0040557	16:75630422-75636547	6125	100
EcDNA00000035	16:75328845-78495159	3166314	0.048637	hsa_circ_0040559	16:75640183-75641723	1540	100
EcDNA00000035	16:75328845-78495159	3166314	0.195495	hsa_circ_0040561	16:77319848-77326038	6190	100
EcDNA00000035	16:75328845-78495159	3166314	0.0930735	hsa_circ_0040563	16:77359317-77362264	2947	100
EcDNA00000035	16:75328845-78495159	3166314	0.0289295	hsa_circ_0040567	16:77735827-77736743	916	100
EcDNA00000035	16:75328845-78495159	3166314	0.044626	hsa_circ_0040568	16:78108422-78109835	1413	100
EcDNA00000035	16:75328845-78495159	3166314	0.212613	hsa_circ_0040569	16:78108422-78115154	6732	100
EcDNA00000035	16:75328845-78495159	3166314	0.00337932	hsa_circ_0040572	16:78164182-78164289	107	100
EcDNA00000035	16:75328845-78495159	3166314	0.0807879	hsa_circ_000866	16:78278602-78281160	2558	100
EcDNA00000035	16:75328845-78495159	3166314	0.27682	hsa_circ_0040543	16:75473126-75481891	8765	100
EcDNA00000035	16:75328845-78495159	3166314	0.431764	hsa_circ_0040544	16:75542601-75556272	13671	100
EcDNA00000035	16:75328845-78495159	3166314	0.612068	hsa_circ_0008913	16:75603084-75622464	19380	100
EcDNA00000035	16:75328845-78495159	3166314	0.379242	hsa_circ_0040558	16:75635679-75647687	12008	100
EcDNA00000035	16:75328845-78495159	3166314	0.81407	hsa_circ_0040560	16:77300262-77326038	25776	100
EcDNA00000035	16:75328845-78495159	3166314	2.0268	hsa_circ_0040564	16:77367436-77431611	64175	100
EcDNA00000035	16:75328845-78495159	3166314	2.13744	hsa_circ_0040565	16:77367436-77435114	67678	100
EcDNA00000035	16:75328845-78495159	3166314	0.269746	hsa_circ_0004077	16:77816920-77825461	8541	100
EcDNA00000035	16:75328845-78495159	3166314	0.248965	hsa_circ_0040573	16:78424869-78432752	7883	100
EcDNA00000035	16:75328845-78495159	3166314	3.30492	hsa_circ_0040540	16:75293709-75433489	139780	74.8634
EcDNA00000035	16:75328845-78495159	3166314	0.0312351	hsa_circ_0040553	16:75627723-75628712	989	100
EcDNA00000035	16:75328845-78495159	3166314	0.0879572	hsa_circ_0040554	16:75627723-75630508	2785	100
EcDNA00000035	16:75328845-78495159	3166314	0.442155	hsa_circ_0040555	16:75627723-75641723	14000	100
EcDNA00000035	16:75328845-78495159	3166314	0.528659	hsa_circ_0040556	16:75627723-75644462	16739	100
EcDNA00000035	16:75328845-78495159	3166314	0.884972	hsa_circ_0040562	16:77325865-77353886	28021	100
EcDNA00000035	16:75328845-78495159	3166314	0.624354	hsa_circ_0040566	16:77722491-77742260	19769	100
EcDNA00000035	16:75328845-78495159	3166314	1.45185	hsa_circ_0003406	16:77816920-77862890	45970	100
EcDNA00000035	16:75328845-78495159	3166314	2.14388	hsa_circ_0005109	16:77816920-77884802	67882	100
EcDNA00000035	16:75328845-78495159	3166314	1.76442	hsa_circ_0040570	16:78108422-78164289	55867	100
EcDNA00000035	16:75328845-78495159	3166314	10.2431	hsa_circ_0040571	16:78108422-78432752	324330	100
EcDNA00000036	16:78112786-84108980	5996194	0.0394917	hsa_circ_0040569	16:78108422-78115154	6732	35.1753
EcDNA00000036	16:78112786-84108980	5996194	0.00178447	hsa_circ_0040572	16:78164182-78164289	107	100
EcDNA00000036	16:78112786-84108980	5996194	0.0426604	hsa_circ_000866	16:78278602-78281160	2558	100
EcDNA00000036	16:78112786-84108980	5996194	0.00987293	hsa_circ_0004087	16:80684537-80685129	592	100
EcDNA00000036	16:78112786-84108980	5996194	0.128148	hsa_circ_0040577	16:81006497-81014181	7684	100
EcDNA00000036	16:78112786-84108980	5996194	0.00295187	hsa_circ_0040582	16:81020099-81020276	177	100
EcDNA00000036	16:78112786-84108980	5996194	0.032087	hsa_circ_0007405	16:81024714-81026638	1924	100
EcDNA00000036	16:78112786-84108980	5996194	0.112922	hsa_circ_0040583	16:81024714-81031485	6771	100
EcDNA00000036	16:78112786-84108980	5996194	0.0827191	hsa_circ_0040584	16:81026525-81031485	4960	100
EcDNA00000036	16:78112786-84108980	5996194	0.103699	hsa_circ_0040585	16:81084462-81090680	6218	100
EcDNA00000036	16:78112786-84108980	5996194	0.0635737	hsa_circ_0040586	16:81108561-81112373	3812	100
EcDNA00000036	16:78112786-84108980	5996194	0.0801842	hsa_circ_0040589	16:81170942-81175750	4808	100
EcDNA00000036	16:78112786-84108980	5996194	0.0037357	hsa_circ_0040590	16:81267907-81268131	224	100
EcDNA00000036	16:78112786-84108980	5996194	0.0418432	hsa_circ_0040591	16:81267907-81270416	2509	100
EcDNA00000036	16:78112786-84108980	5996194	0.00191788	hsa_circ_0040593	16:81351582-81351697	115	100
EcDNA00000036	16:78112786-84108980	5996194	0.00236817	hsa_circ_000619	16:81521745-81521887	142	100
EcDNA00000036	16:78112786-84108980	5996194	0.0285681	hsa_circ_0040603	16:81691774-81693487	1713	100
EcDNA00000036	16:78112786-84108980	5996194	0.205314	hsa_circ_0040604	16:81691774-81704085	12311	100
EcDNA00000036	16:78112786-84108980	5996194	0.0770989	hsa_circ_0040621	16:81889171-81893794	4623	100
EcDNA00000036	16:78112786-84108980	5996194	0.112671	hsa_circ_0040622	16:81889171-81895927	6756	100
EcDNA00000036	16:78112786-84108980	5996194	0.0387412	hsa_circ_0040625	16:81891471-81893794	2323	100
EcDNA00000036	16:78112786-84108980	5996194	0.0743138	hsa_circ_0040626	16:81891471-81895927	4456	100
EcDNA00000036	16:78112786-84108980	5996194	0.00201795	hsa_circ_0040627	16:81895806-81895927	121	100
EcDNA00000036	16:78112786-84108980	5996194	0.0829526	hsa_circ_0040628	16:81895806-81900780	4974	100
EcDNA00000036	16:78112786-84108980	5996194	0.0506321	hsa_circ_0040634	16:81907684-81910720	3036	100
EcDNA00000036	16:78112786-84108980	5996194	0.00186785	hsa_circ_0040640	16:82858361-82858473	112	100
EcDNA00000036	16:78112786-84108980	5996194	0.00298523	hsa_circ_0040644	16:83486476-83486655	179	100
EcDNA00000036	16:78112786-84108980	5996194	0.0834196	hsa_circ_0040647	16:83807987-83812989	5002	100
EcDNA00000036	16:78112786-84108980	5996194	0.0124412	hsa_circ_0040648	16:83808679-83809425	746	100
EcDNA00000036	16:78112786-84108980	5996194	0.0718789	hsa_circ_0040649	16:83808679-83812989	4310	100
EcDNA00000036	16:78112786-84108980	5996194	0.0614557	hsa_circ_0040650	16:83809304-83812989	3685	100
EcDNA00000036	16:78112786-84108980	5996194	0.0261666	hsa_circ_0040651	16:83811420-83812989	1569	100
EcDNA00000036	16:78112786-84108980	5996194	0.0707449	hsa_circ_0040652	16:83908125-83912367	4242	100
EcDNA00000036	16:78112786-84108980	5996194	0.00250159	hsa_circ_0040653	16:83912217-83912367	150	100
EcDNA00000036	16:78112786-84108980	5996194	0.218655	hsa_circ_0040654	16:83953221-83966332	13111	100
EcDNA00000036	16:78112786-84108980	5996194	0.117958	hsa_circ_0040655	16:83959259-83966332	7073	100
EcDNA00000036	16:78112786-84108980	5996194	0.0892566	hsa_circ_0040656	16:83960980-83966332	5352	100
EcDNA00000036	16:78112786-84108980	5996194	0.0211968	hsa_circ_0040657	16:83965061-83966332	1271	100
EcDNA00000036	16:78112786-84108980	5996194	0.0654915	hsa_circ_0040658	16:83990493-83994420	3927	100
EcDNA00000036	16:78112786-84108980	5996194	0.0848205	hsa_circ_0040662	16:84060681-84065767	5086	100
EcDNA00000036	16:78112786-84108980	5996194	0.0592042	hsa_circ_0040667	16:84066488-84070038	3550	100
EcDNA00000036	16:78112786-84108980	5996194	0.0395584	hsa_circ_0040668	16:84067666-84070038	2372	100
EcDNA00000036	16:78112786-84108980	5996194	0.117992	hsa_circ_0040669	16:84067666-84074741	7075	100
EcDNA00000036	16:78112786-84108980	5996194	0.0283513	hsa_circ_0040671	16:84068338-84070038	1700	100
EcDNA00000036	16:78112786-84108980	5996194	0.121944	hsa_circ_0040673	16:84074596-84081908	7312	100
EcDNA00000036	16:78112786-84108980	5996194	0.00270171	hsa_circ_0040677	16:84081746-84081908	162	100
EcDNA00000036	16:78112786-84108980	5996194	0.131467	hsa_circ_0040573	16:78424869-78432752	7883	100
EcDNA00000036	16:78112786-84108980	5996194	0.260565	hsa_circ_0040575	16:80981805-80997429	15624	100
EcDNA00000036	16:78112786-84108980	5996194	0.32614	hsa_circ_0040578	16:81011929-81031485	19556	100
EcDNA00000036	16:78112786-84108980	5996194	0.102415	hsa_circ_0040579	16:81014135-81020276	6141	100
EcDNA00000036	16:78112786-84108980	5996194	0.0492146	hsa_circ_0040580	16:81017325-81020276	2951	100
EcDNA00000036	16:78112786-84108980	5996194	0.155315	hsa_circ_0040581	16:81017325-81026638	9313	100
EcDNA00000036	16:78112786-84108980	5996194	0.45644	hsa_circ_0040587	16:81153960-81181329	27369	100
EcDNA00000036	16:78112786-84108980	5996194	0.255012	hsa_circ_0040588	16:81159623-81174914	15291	100
EcDNA00000036	16:78112786-84108980	5996194	0.32519	hsa_circ_0040592	16:81267907-81287406	19499	100
EcDNA00000036	16:78112786-84108980	5996194	0.43561	hsa_circ_0003857	16:81351582-81377702	26120	100
EcDNA00000036	16:78112786-84108980	5996194	0.477236	hsa_circ_0040594	16:81351582-81380198	28616	100
EcDNA00000036	16:78112786-84108980	5996194	0.184684	hsa_circ_0040595	16:81354404-81365478	11074	100
EcDNA00000036	16:78112786-84108980	5996194	0.382309	hsa_circ_0040596	16:81354404-81377328	22924	100
EcDNA00000036	16:78112786-84108980	5996194	0.342617	hsa_circ_0040597	16:81356784-81377328	20544	100
EcDNA00000036	16:78112786-84108980	5996194	0.14154	hsa_circ_0040601	16:81670141-81678628	8487	100
EcDNA00000036	16:78112786-84108980	5996194	0.442381	hsa_circ_0040602	16:81670141-81696667	26526	100
EcDNA00000036	16:78112786-84108980	5996194	0.16849	hsa_circ_0040605	16:81701659-81711762	10103	100
EcDNA00000036	16:78112786-84108980	5996194	0.0787166	hsa_circ_0040609	16:81854443-81859163	4720	100
EcDNA00000036	16:78112786-84108980	5996194	0.61951	hsa_circ_0040610	16:81854443-81891590	37147	100
EcDNA00000036	16:78112786-84108980	5996194	0.378423	hsa_circ_0040611	16:81858262-81880953	22691	100
EcDNA00000036	16:78112786-84108980	5996194	0.628148	hsa_circ_0040612	16:81858262-81895927	37665	100
EcDNA00000036	16:78112786-84108980	5996194	0.839349	hsa_circ_0040613	16:81858262-81908591	50329	100
EcDNA00000036	16:78112786-84108980	5996194	0.825123	hsa_circ_0040615	16:81859115-81908591	49476	100
EcDNA00000036	16:78112786-84108980	5996194	0.0287182	hsa_circ_0040616	16:81869213-81870935	1722	100
EcDNA00000036	16:78112786-84108980	5996194	0.409943	hsa_circ_0040617	16:81869213-81893794	24581	100
EcDNA00000036	16:78112786-84108980	5996194	0.526451	hsa_circ_0040618	16:81869213-81900780	31567	100
EcDNA00000036	16:78112786-84108980	5996194	0.382626	hsa_circ_0040619	16:81870851-81893794	22943	100
EcDNA00000036	16:78112786-84108980	5996194	0.46166	hsa_circ_0040620	16:81880909-81908591	27682	100
EcDNA00000036	16:78112786-84108980	5996194	0.211117	hsa_circ_001573	16:81883268-81895927	12659	100
EcDNA00000036	16:78112786-84108980	5996194	0.323872	hsa_circ_0040623	16:81889171-81908591	19420	100
EcDNA00000036	16:78112786-84108980	5996194	0.161786	hsa_circ_000867	16:81895806-81905507	9701	100
EcDNA00000036	16:78112786-84108980	5996194	0.213219	hsa_circ_002127	16:81895806-81908591	12785	100
EcDNA00000036	16:78112786-84108980	5996194	0.282012	hsa_circ_0040629	16:81895806-81912716	16910	100
EcDNA00000036	16:78112786-84108980	5996194	0.0816518	hsa_circ_0040633	16:81900611-81905507	4896	100
EcDNA00000036	16:78112786-84108980	5996194	0.0559188	hsa_circ_0040637	16:82148161-82151514	3353	100
EcDNA00000036	16:78112786-84108980	5996194	0.36795	hsa_circ_0040638	16:82148161-82170224	22063	100
EcDNA00000036	16:78112786-84108980	5996194	0.127948	hsa_circ_0040646	16:83670789-83678461	7672	100
EcDNA00000036	16:78112786-84108980	5996194	0.234048	hsa_circ_0040659	16:84056004-84070038	14034	100
EcDNA00000036	16:78112786-84108980	5996194	0.432007	hsa_circ_0040660	16:84056004-84081908	25904	100
EcDNA00000036	16:78112786-84108980	5996194	0.377022	hsa_circ_0040661	16:84059301-84081908	22607	100
EcDNA00000036	16:78112786-84108980	5996194	0.156049	hsa_circ_0040663	16:84060681-84070038	9357	100
EcDNA00000036	16:78112786-84108980	5996194	0.112305	hsa_circ_0040664	16:84063304-84070038	6734	100
EcDNA00000036	16:78112786-84108980	5996194	0.0725293	hsa_circ_0040665	16:84065689-84070038	4349	100
EcDNA00000036	16:78112786-84108980	5996194	0.270488	hsa_circ_0040666	16:84065689-84081908	16219	100
EcDNA00000036	16:78112786-84108980	5996194	0.330109	hsa_circ_0040670	16:84067666-84087460	19794	100
EcDNA00000036	16:78112786-84108980	5996194	0.354575	hsa_circ_0040672	16:84070587-84091848	21261	100
EcDNA00000036	16:78112786-84108980	5996194	0.175745	hsa_circ_0040674	16:84074596-84085134	10538	100
EcDNA00000036	16:78112786-84108980	5996194	0.272606	hsa_circ_0040675	16:84074596-84090942	16346	100
EcDNA00000036	16:78112786-84108980	5996194	0.32062	hsa_circ_0040676	16:84074596-84093821	19225	100
EcDNA00000036	16:78112786-84108980	5996194	0.199343	hsa_circ_0040678	16:84087357-84099310	11953	100
EcDNA00000036	16:78112786-84108980	5996194	0.108502	hsa_circ_0040679	16:84095601-84102107	6506	100
EcDNA00000036	16:78112786-84108980	5996194	0.858928	hsa_circ_0040570	16:78108422-78164289	55867	92.1886
EcDNA00000036	16:78112786-84108980	5996194	5.33615	hsa_circ_0040571	16:78108422-78432752	324330	98.6545
EcDNA00000036	16:78112786-84108980	5996194	0.0791335	hsa_circ_0040574	16:80608091-80612836	4745	100
EcDNA00000036	16:78112786-84108980	5996194	0.159835	hsa_circ_0040576	16:80997313-81006897	9584	100
EcDNA00000036	16:78112786-84108980	5996194	0.440713	hsa_circ_0040598	16:81652202-81678628	26426	100
EcDNA00000036	16:78112786-84108980	5996194	0.109653	hsa_circ_0040599	16:81657774-81664349	6575	100
EcDNA00000036	16:78112786-84108980	5996194	0.207982	hsa_circ_0040600	16:81657774-81670245	12471	100
EcDNA00000036	16:78112786-84108980	5996194	1.66826	hsa_circ_0040614	16:81858262-81958294	100032	100
EcDNA00000036	16:78112786-84108980	5996194	0.708499	hsa_circ_0040624	16:81889171-81931654	42483	100
EcDNA00000036	16:78112786-84108980	5996194	0.547314	hsa_circ_0040630	16:81895806-81928624	32818	100
EcDNA00000036	16:78112786-84108980	5996194	0.676629	hsa_circ_0040631	16:81895806-81936378	40572	100
EcDNA00000036	16:78112786-84108980	5996194	1.04213	hsa_circ_0040632	16:81895806-81958294	62488	100
EcDNA00000036	16:78112786-84108980	5996194	0.33703	hsa_circ_0040635	16:81908415-81928624	20209	100
EcDNA00000036	16:78112786-84108980	5996194	0.396618	hsa_circ_0040636	16:81912596-81936378	23782	100
EcDNA00000036	16:78112786-84108980	5996194	10.4782	hsa_circ_0040641	16:82858361-83486655	628294	100
EcDNA00000036	16:78112786-84108980	5996194	5.21993	hsa_circ_0040642	16:83032009-83345006	312997	100
EcDNA00000036	16:78112786-84108980	5996194	7.58224	hsa_circ_0040643	16:83032009-83486655	454646	100
EcDNA00000036	16:78112786-84108980	5996194	3.20178	hsa_circ_0040645	16:83486476-83678461	191985	100
EcDNA00000036	16:78112786-84108980	5996194	2.15633	hsa_circ_0040606	16:81779293-81908591	129298	100
EcDNA00000036	16:78112786-84108980	5996194	2.04545	hsa_circ_0040607	16:81785942-81908591	122649	100
EcDNA00000036	16:78112786-84108980	5996194	2.87436	hsa_circ_0040608	16:81785942-81958294	172352	100
EcDNA00000036	16:78112786-84108980	5996194	9.24306	hsa_circ_0040639	16:82626793-83181025	554232	100
EcDNA00000102	17:46210500-47098441	887941	0.413541	hsa_circ_0044195	17:46302637-46306309	3672	100
EcDNA00000102	17:46210500-47098441	887941	0.0902087	hsa_circ_0044197	17:46305508-46306309	801	100
EcDNA00000102	17:46210500-47098441	887941	0.00912223	hsa_circ_0044198	17:46306228-46306309	81	100
EcDNA00000102	17:46210500-47098441	887941	0.0795098	hsa_circ_0044199	17:46322321-46323027	706	100
EcDNA00000102	17:46210500-47098441	887941	0.0157668	hsa_circ_0044200	17:46337428-46337568	140	100
EcDNA00000102	17:46210500-47098441	887941	0.278172	hsa_circ_0044201	17:46406663-46409133	2470	100
EcDNA00000102	17:46210500-47098441	887941	0.699033	hsa_circ_0044202	17:46406663-46412870	6207	100
EcDNA00000102	17:46210500-47098441	887941	0.0157668	hsa_circ_0044204	17:46517093-46517233	140	100
EcDNA00000102	17:46210500-47098441	887941	0.329076	hsa_circ_0044205	17:46517361-46520283	2922	100
EcDNA00000102	17:46210500-47098441	887941	0.00810865	hsa_circ_0044206	17:46520211-46520283	72	100
EcDNA00000102	17:46210500-47098441	887941	0.413654	hsa_circ_0044207	17:46520211-46523884	3673	100
EcDNA00000102	17:46210500-47098441	887941	0.0902087	hsa_circ_0044209	17:46523083-46523884	801	100
EcDNA00000102	17:46210500-47098441	887941	0.00810865	hsa_circ_0044210	17:46540175-46540247	72	100
EcDNA00000102	17:46210500-47098441	887941	0.052481	hsa_circ_0044211	17:46570403-46570869	466	100
EcDNA00000102	17:46210500-47098441	887941	0.278059	hsa_circ_0044212	17:46624243-46626712	2469	100
EcDNA00000102	17:46210500-47098441	887941	0.0338986	hsa_circ_0044216	17:46764320-46764621	301	100
EcDNA00000102	17:46210500-47098441	887941	1.03442	hsa_circ_0044217	17:46929519-46938704	9185	100
EcDNA00000102	17:46210500-47098441	887941	0.0122756	hsa_circ_0044218	17:46931098-46931207	109	100
EcDNA00000102	17:46210500-47098441	887941	0.413991	hsa_circ_0044220	17:46935028-46938704	3676	100
EcDNA00000102	17:46210500-47098441	887941	0.0119377	hsa_circ_0044221	17:46938598-46938704	106	100
EcDNA00000102	17:46210500-47098441	887941	0.151249	hsa_circ_0006682	17:46963696-46965039	1343	100
EcDNA00000102	17:46210500-47098441	887941	1.25898	hsa_circ_0044192	17:46295130-46306309	11179	100
EcDNA00000102	17:46210500-47098441	887941	1.32329	hsa_circ_0044193	17:46299525-46311275	11750	100
EcDNA00000102	17:46210500-47098441	887941	0.651732	hsa_circ_0044194	17:46299793-46305580	5787	100
EcDNA00000102	17:46210500-47098441	887941	2.29632	hsa_circ_0044196	17:46302637-46323027	20390	100
EcDNA00000102	17:46210500-47098441	887941	1.25853	hsa_circ_0044203	17:46512709-46523884	11175	100
EcDNA00000102	17:46210500-47098441	887941	4.45672	hsa_circ_0044213	17:46674413-46713986	39573	100
EcDNA00000102	17:46210500-47098441	887941	0.198211	hsa_circ_0044214	17:46692902-46694662	1760	100
EcDNA00000102	17:46210500-47098441	887941	1.34604	hsa_circ_0044215	17:46692902-46704854	11952	100
EcDNA00000102	17:46210500-47098441	887941	2.37448	hsa_circ_0008436	17:46692902-46713986	21084	100
EcDNA00000102	17:46210500-47098441	887941	4.05793	hsa_circ_0003466	17:46692902-46728934	36032	100
EcDNA00000102	17:46210500-47098441	887941	1.04748	hsa_circ_0044219	17:46932066-46941367	9301	100
EcDNA00000102	17:46210500-47098441	887941	26.8922	hsa_circ_0004601	17:46475199-46713986	238787	100
EcDNA00000102	17:46210500-47098441	887941	28.5757	hsa_circ_0006625	17:46475199-46728934	253735	100
EcDNA00000102	17:46210500-47098441	887941	2.32786	hsa_circ_0044208	17:46520211-46540881	20670	100
EcDNA00000102	17:46210500-47098441	887941	2.07694	hsa_circ_0002856	17:47054117-47072559	18442	100
EcDNA00000102	17:46210500-47098441	887941	98.0281	hsa_circ_0002960	17:46050532-47080932	1030400	84.4752
EcDNA00000102	17:46210500-47098441	887941	1.4983	hsa_circ_0044187	17:46066536-46223804	157268	8.45945
EcDNA00000102	17:46210500-47098441	887941	98.0281	hsa_circ_0005639	17:46082440-47080932	998492	87.1747
EcDNA00000102	17:46210500-47098441	887941	1.67511	hsa_circ_0044191	17:46094559-46225374	130815	11.3703
EcDNA00000103	17:67857626-68215272	357646	2.24747	hsa_circ_0045443	17:67886127-67894165	8038	100
EcDNA00000103	17:67857626-68215272	357646	0.649245	hsa_circ_0005347	17:67891843-67894165	2322	100
EcDNA00000103	17:67857626-68215272	357646	0.222566	hsa_circ_0045447	17:67893369-67894165	796	100
EcDNA00000103	17:67857626-68215272	357646	0.832108	hsa_circ_0003796	17:67920014-67922990	2976	100
EcDNA00000103	17:67857626-68215272	357646	0.0690627	hsa_circ_0045461	17:67928354-67928601	247	100
EcDNA00000103	17:67857626-68215272	357646	0.316794	hsa_circ_0004392	17:67928354-67929487	1133	100
EcDNA00000103	17:67857626-68215272	357646	1.02476	hsa_circ_0045462	17:67928354-67932019	3665	100
EcDNA00000103	17:67857626-68215272	357646	3.43971	hsa_circ_0045463	17:67928354-67940656	12302	100
EcDNA00000103	17:67857626-68215272	357646	0.671055	hsa_circ_0045469	17:67945408-67947808	2400	100
EcDNA00000103	17:67857626-68215272	357646	0.810298	hsa_circ_001489	17:67945408-67948306	2898	100
EcDNA00000103	17:67857626-68215272	357646	0.929411	hsa_circ_0045472	17:67963332-67966656	3324	100
EcDNA00000103	17:67857626-68215272	357646	1.02252	hsa_circ_0045475	17:68037109-68040766	3657	100
EcDNA00000103	17:67857626-68215272	357646	0.075214	hsa_circ_0045479	17:68042084-68042353	269	100
EcDNA00000103	17:67857626-68215272	357646	0.073816	hsa_circ_0045481	17:68043099-68043363	264	100
EcDNA00000103	17:67857626-68215272	357646	1.04992	hsa_circ_0045482	17:68043099-68046854	3755	100
EcDNA00000103	17:67857626-68215272	357646	0.708522	hsa_circ_0045483	17:68044320-68046854	2534	100
EcDNA00000103	17:67857626-68215272	357646	0.302813	hsa_circ_0045484	17:68045771-68046854	1083	100
EcDNA00000103	17:67857626-68215272	357646	0.420528	hsa_circ_0045485	17:68101554-68103058	1504	100
EcDNA00000103	17:67857626-68215272	357646	4.86347	hsa_circ_0045432	17:67853939-67875020	21081	82.5103
EcDNA00000103	17:67857626-68215272	357646	5.4101	hsa_circ_0045440	17:67874816-67894165	19349	100
EcDNA00000103	17:67857626-68215272	357646	11.3475	hsa_circ_0045453	17:67903788-67944372	40584	100
EcDNA00000103	17:67857626-68215272	357646	2.58831	hsa_circ_0045454	17:67909581-67918838	9257	100
EcDNA00000103	17:67857626-68215272	357646	0.64617	hsa_circ_0045455	17:67910876-67913187	2311	100
EcDNA00000103	17:67857626-68215272	357646	8.32667	hsa_circ_0045456	17:67910876-67940656	29780	100
EcDNA00000103	17:67857626-68215272	357646	2.76475	hsa_circ_0045457	17:67918713-67928601	9888	100
EcDNA00000103	17:67857626-68215272	357646	2.40098	hsa_circ_0045458	17:67920014-67928601	8587	100
EcDNA00000103	17:67857626-68215272	357646	1.61109	hsa_circ_0045459	17:67922839-67928601	5762	100
EcDNA00000103	17:67857626-68215272	357646	1.1338	hsa_circ_0045460	17:67924546-67928601	4055	100
EcDNA00000103	17:67857626-68215272	357646	8.81346	hsa_circ_0045464	17:67928354-67959875	31521	100
EcDNA00000103	17:67857626-68215272	357646	10.0798	hsa_circ_0045465	17:67928354-67964404	36050	100
EcDNA00000103	17:67857626-68215272	357646	10.7095	hsa_circ_0045466	17:67928354-67966656	38302	100
EcDNA00000103	17:67857626-68215272	357646	13.3104	hsa_circ_0045467	17:67928354-67975958	47604	100
EcDNA00000103	17:67857626-68215272	357646	9.08552	hsa_circ_0045468	17:67931910-67964404	32494	100
EcDNA00000103	17:67857626-68215272	357646	5.3114	hsa_circ_0045470	17:67945408-67964404	18996	100
EcDNA00000103	17:67857626-68215272	357646	5.94107	hsa_circ_0045471	17:67945408-67966656	21248	100
EcDNA00000103	17:67857626-68215272	357646	8.54197	hsa_circ_001730	17:67945408-67975958	30550	100
EcDNA00000103	17:67857626-68215272	357646	0.712716	hsa_circ_0045473	17:67991100-67993649	2549	100
EcDNA00000103	17:67857626-68215272	357646	2.97389	hsa_circ_0045474	17:68036218-68046854	10636	100
EcDNA00000103	17:67857626-68215272	357646	1.64688	hsa_circ_0045476	17:68037109-68042999	5890	100
EcDNA00000103	17:67857626-68215272	357646	2.06741	hsa_circ_0045477	17:68037109-68044503	7394	100
EcDNA00000103	17:67857626-68215272	357646	2.72476	hsa_circ_0045478	17:68037109-68046854	9745	100
EcDNA00000103	17:67857626-68215272	357646	0.357616	hsa_circ_0045480	17:68042084-68043363	1279	100
EcDNA00000103	17:67857626-68215272	357646	14.5773	hsa_circ_0045433	17:67853939-67909761	55822	93.3951
EcDNA00000103	17:67857626-68215272	357646	15.5352	hsa_circ_0045434	17:67853939-67913187	59248	93.777
EcDNA00000103	17:67857626-68215272	357646	17.4801	hsa_circ_0045435	17:67853939-67920143	66204	94.4309
EcDNA00000103	17:67857626-68215272	357646	18.7233	hsa_circ_0045436	17:67853939-67924589	70650	94.7813
EcDNA00000103	17:67857626-68215272	357646	20.0928	hsa_circ_0045437	17:67853939-67929487	75548	95.1197
EcDNA00000103	17:67857626-68215272	357646	10.7304	hsa_circ_0045438	17:67866463-67904840	38377	100
EcDNA00000103	17:67857626-68215272	357646	14.6444	hsa_circ_0045439	17:67866463-67918838	52375	100
EcDNA00000103	17:67857626-68215272	357646	13.2631	hsa_circ_0045441	17:67875555-67922990	47435	100
EcDNA00000103	17:67857626-68215272	357646	14.832	hsa_circ_0045442	17:67875555-67928601	53046	100
EcDNA00000103	17:67857626-68215272	357646	12.8317	hsa_circ_0045444	17:67886127-67932019	45892	100
EcDNA00000103	17:67857626-68215272	357646	22.5164	hsa_circ_0045445	17:67886127-67966656	80529	100
EcDNA00000103	17:67857626-68215272	357646	14.6874	hsa_circ_0045446	17:67891843-67944372	52529	100
EcDNA00000103	17:67857626-68215272	357646	9.85108	hsa_circ_0045448	17:67893369-67928601	35232	100
EcDNA00000103	17:67857626-68215272	357646	19.8618	hsa_circ_0045449	17:67893369-67964404	71035	100
EcDNA00000103	17:67857626-68215272	357646	23.0924	hsa_circ_0045450	17:67893369-67975958	82589	100
EcDNA00000103	17:67857626-68215272	357646	8.09655	hsa_circ_0045451	17:67894033-67922990	28957	100
EcDNA00000103	17:67857626-68215272	357646	10.6211	hsa_circ_0045452	17:67894033-67932019	37986	100
EcDNA00000107	19:8931480-9163834	232354	16.5261	hsa_circ_0049136	19:8913457-8969879	56422	68.0568
EcDNA00000107	19:8931480-9163834	232354	3.48047	hsa_circ_0049097	19:8871480-8939567	68087	11.8775
EcDNA00000107	19:8931480-9163834	232354	21.4595	hsa_circ_0049100	19:8876368-8981342	104974	47.4994
EcDNA00000108	19:23299147-27819283	4520136	0.00212383	hsa_circ_0050312	19:23373741-23373837	96	100
EcDNA00000108	19:23299147-27819283	4520136	0.00316362	hsa_circ_0050313	19:23395324-23395467	143	100
EcDNA00000108	19:23299147-27819283	4520136	0.00212383	hsa_circ_0050315	19:23662113-23662209	96	100
EcDNA00000108	19:23299147-27819283	4520136	0.00212383	hsa_circ_0050317	19:24046183-24046279	96	100
EcDNA00000108	19:23299147-27819283	4520136	0.0744447	hsa_circ_0050318	19:24046183-24049548	3365	100
EcDNA00000108	19:23299147-27819283	4520136	0.00212383	hsa_circ_0050319	19:24106547-24106643	96	100
EcDNA00000108	19:23299147-27819283	4520136	0.00515471	hsa_circ_0050320	19:27792999-27793232	233	100
EcDNA00000108	19:23299147-27819283	4520136	0.0148226	hsa_circ_0050321	19:27805604-27806274	670	100
EcDNA00000108	19:23299147-27819283	4520136	0.226829	hsa_circ_0050314	19:23652905-23663158	10253	100
EcDNA00000108	19:23299147-27819283	4520136	0.0772101	hsa_circ_0050316	19:23919986-23923476	3490	100
EcDNA00000109	19:23322942-23468216	145274	0.066082	hsa_circ_0050312	19:23373741-23373837	96	100
EcDNA00000109	19:23322942-23468216	145274	0.0984347	hsa_circ_0050313	19:23395324-23395467	143	100
EcDNA00000110	19:35210142-38591544	3381402	0.110842	hsa_circ_0050590	19:35258944-35262692	3748	100
EcDNA00000110	19:35210142-38591544	3381402	0.0406932	hsa_circ_0050591	19:35266358-35267734	1376	100
EcDNA00000110	19:35210142-38591544	3381402	0.0474951	hsa_circ_0050592	19:35266358-35267964	1606	100
EcDNA00000110	19:35210142-38591544	3381402	0.00751168	hsa_circ_0050593	19:35269445-35269699	254	100
EcDNA00000110	19:35210142-38591544	3381402	0.0501567	hsa_circ_0050594	19:35269445-35271141	1696	100
EcDNA00000110	19:35210142-38591544	3381402	0.0125096	hsa_circ_0050595	19:35269580-35270003	423	100
EcDNA00000110	19:35210142-38591544	3381402	0.0461643	hsa_circ_0050596	19:35269580-35271141	1561	100
EcDNA00000110	19:35210142-38591544	3381402	0.0590583	hsa_circ_0050599	19:35409285-35411282	1997	100
EcDNA00000110	19:35210142-38591544	3381402	0.00952268	hsa_circ_0050600	19:35497216-35497538	322	100
EcDNA00000110	19:35210142-38591544	3381402	0.0497131	hsa_circ_0050601	19:35497216-35498897	1681	100
EcDNA00000110	19:35210142-38591544	3381402	0.0994854	hsa_circ_0050602	19:35497216-35500580	3364	100
EcDNA00000110	19:35210142-38591544	3381402	0.146892	hsa_circ_0050603	19:35497216-35502183	4967	100
EcDNA00000110	19:35210142-38591544	3381402	0.0395398	hsa_circ_0050605	19:35540737-35542074	1337	100
EcDNA00000110	19:35210142-38591544	3381402	0.0749985	hsa_circ_0050606	19:35540737-35543273	2536	100
EcDNA00000110	19:35210142-38591544	3381402	0.0570178	hsa_circ_0050607	19:35545599-35547527	1928	100
EcDNA00000110	19:35210142-38591544	3381402	0.0485006	hsa_circ_0050608	19:35545887-35547527	1640	100
EcDNA00000110	19:35210142-38591544	3381402	0.0296327	hsa_circ_0050609	19:35546525-35547527	1002	100
EcDNA00000110	19:35210142-38591544	3381402	0.0253149	hsa_circ_0050610	19:35546671-35547527	856	100
EcDNA00000110	19:35210142-38591544	3381402	0.0172414	hsa_circ_0050611	19:35546944-35547527	583	100
EcDNA00000110	19:35210142-38591544	3381402	0.0120956	hsa_circ_0050612	19:35547118-35547527	409	100
EcDNA00000110	19:35210142-38591544	3381402	0.006033	hsa_circ_0050613	19:35547323-35547527	204	100
EcDNA00000110	19:35210142-38591544	3381402	0.0983616	hsa_circ_0050614	19:35613867-35617193	3326	100
EcDNA00000110	19:35210142-38591544	3381402	0.0934228	hsa_circ_0050615	19:35614034-35617193	3159	100
EcDNA00000110	19:35210142-38591544	3381402	0.0268823	hsa_circ_0050616	19:35617286-35618195	909	100
EcDNA00000110	19:35210142-38591544	3381402	0.00455432	hsa_circ_0050620	19:35629519-35629673	154	100
EcDNA00000110	19:35210142-38591544	3381402	0.0156148	hsa_circ_0050625	19:35637157-35637685	528	100
EcDNA00000110	19:35210142-38591544	3381402	0.124623	hsa_circ_0050629	19:35654570-35658784	4214	100
EcDNA00000110	19:35210142-38591544	3381402	0.00564854	hsa_circ_0050630	19:35658593-35658784	191	100
EcDNA00000110	19:35210142-38591544	3381402	0.162181	hsa_circ_0050631	19:35718018-35723502	5484	100
EcDNA00000110	19:35210142-38591544	3381402	0.161886	hsa_circ_0050632	19:35724988-35730462	5474	100
EcDNA00000110	19:35210142-38591544	3381402	0.00272076	hsa_circ_0050633	19:35728984-35729076	92	100
EcDNA00000110	19:35210142-38591544	3381402	0.00408115	hsa_circ_0050634	19:35729158-35729296	138	100
EcDNA00000110	19:35210142-38591544	3381402	0.0285976	hsa_circ_0050635	19:35729158-35730125	967	100
EcDNA00000110	19:35210142-38591544	3381402	0.0385639	hsa_circ_0050636	19:35729158-35730462	1304	100
EcDNA00000110	19:35210142-38591544	3381402	0.00221801	hsa_circ_0050638	19:35736911-35736986	75	100
EcDNA00000110	19:35210142-38591544	3381402	0.0416987	hsa_circ_0050639	19:35745592-35747002	1410	100
EcDNA00000110	19:35210142-38591544	3381402	0.0334181	hsa_circ_0050640	19:35745872-35747002	1130	100
EcDNA00000110	19:35210142-38591544	3381402	0.00872419	hsa_circ_0050641	19:35746707-35747002	295	100
EcDNA00000110	19:35210142-38591544	3381402	0.0194594	hsa_circ_0050642	19:35752175-35752833	658	100
EcDNA00000110	19:35210142-38591544	3381402	0.0474951	hsa_circ_0050643	19:35752913-35754519	1606	100
EcDNA00000110	19:35210142-38591544	3381402	0.00493878	hsa_circ_0050644	19:35753086-35753253	167	100
EcDNA00000110	19:35210142-38591544	3381402	0.0148755	hsa_circ_0050645	19:35754016-35754519	503	100
EcDNA00000110	19:35210142-38591544	3381402	0.00810315	hsa_circ_0050646	19:35754245-35754519	274	100
EcDNA00000110	19:35210142-38591544	3381402	0.00375584	hsa_circ_0050647	19:35754392-35754519	127	100
EcDNA00000110	19:35210142-38591544	3381402	0.0392145	hsa_circ_0050648	19:35754568-35755894	1326	100
EcDNA00000110	19:35210142-38591544	3381402	0.0727805	hsa_circ_0050649	19:35754568-35757029	2461	100
EcDNA00000110	19:35210142-38591544	3381402	0.00999585	hsa_circ_000279	19:35762018-35762356	338	100
EcDNA00000110	19:35210142-38591544	3381402	0.0299284	hsa_circ_0050651	19:35762018-35763030	1012	100
EcDNA00000110	19:35210142-38591544	3381402	0.0933932	hsa_circ_0050652	19:35762018-35765176	3158	100
EcDNA00000110	19:35210142-38591544	3381402	0.0793754	hsa_circ_0050653	19:35762252-35764936	2684	100
EcDNA00000110	19:35210142-38591544	3381402	0.0336547	hsa_circ_0050655	19:35768037-35769175	1138	100
EcDNA00000110	19:35210142-38591544	3381402	0.00428816	hsa_circ_0050657	19:35782372-35782517	145	100
EcDNA00000110	19:35210142-38591544	3381402	0.00221801	hsa_circ_0050658	19:35785408-35785483	75	100
EcDNA00000110	19:35210142-38591544	3381402	0.0542674	hsa_circ_0050659	19:35790017-35791852	1835	100
EcDNA00000110	19:35210142-38591544	3381402	0.0717158	hsa_circ_0050660	19:35790017-35792442	2425	100
EcDNA00000110	19:35210142-38591544	3381402	0.0676347	hsa_circ_0050661	19:35799989-35802276	2287	100
EcDNA00000110	19:35210142-38591544	3381402	0.202313	hsa_circ_0050662	19:35799989-35806830	6841	100
EcDNA00000110	19:35210142-38591544	3381402	0.107322	hsa_circ_0050663	19:35802967-35806596	3629	100
EcDNA00000110	19:35210142-38591544	3381402	0.275182	hsa_circ_0050664	19:35802967-35812272	9305	100
EcDNA00000110	19:35210142-38591544	3381402	0.283581	hsa_circ_0050665	19:35802967-35812556	9589	100
EcDNA00000110	19:35210142-38591544	3381402	0.00609215	hsa_circ_0050666	19:35897650-35897856	206	100
EcDNA00000110	19:35210142-38591544	3381402	0.0887206	hsa_circ_0050667	19:35897650-35900650	3000	100
EcDNA00000110	19:35210142-38591544	3381402	0.0272372	hsa_circ_0050668	19:35903350-35904271	921	100
EcDNA00000110	19:35210142-38591544	3381402	0.0686106	hsa_circ_0050669	19:36014659-36016979	2320	100
EcDNA00000110	19:35210142-38591544	3381402	0.357485	hsa_circ_0050670	19:36014659-36026747	12088	100
EcDNA00000110	19:35210142-38591544	3381402	0.0348672	hsa_circ_0050672	19:36017847-36019026	1179	100
EcDNA00000110	19:35210142-38591544	3381402	0.0120956	hsa_circ_0050673	19:36018897-36019306	409	100
EcDNA00000110	19:35210142-38591544	3381402	0.0044656	hsa_circ_000280	19:36019233-36019384	151	100
EcDNA00000110	19:35210142-38591544	3381402	0.00700893	hsa_circ_0050674	19:36024395-36024632	237	100
EcDNA00000110	19:35210142-38591544	3381402	0.00414029	hsa_circ_0050675	19:36027131-36027271	140	100
EcDNA00000110	19:35210142-38591544	3381402	0.0138996	hsa_circ_0050683	19:36065957-36066427	470	100
EcDNA00000110	19:35210142-38591544	3381402	0.0607145	hsa_circ_0050684	19:36065957-36068010	2053	100
EcDNA00000110	19:35210142-38591544	3381402	0.161471	hsa_circ_0050685	19:36066256-36071716	5460	100
EcDNA00000110	19:35210142-38591544	3381402	0.130449	hsa_circ_0050686	19:36067305-36071716	4411	100
EcDNA00000110	19:35210142-38591544	3381402	0.00561897	hsa_circ_0050690	19:36073341-36073531	190	100
EcDNA00000110	19:35210142-38591544	3381402	0.0284793	hsa_circ_0050691	19:36073341-36074304	963	100
EcDNA00000110	19:35210142-38591544	3381402	0.0979475	hsa_circ_0050696	19:36081432-36084744	3312	100
EcDNA00000110	19:35210142-38591544	3381402	0.248506	hsa_circ_0050698	19:36083062-36091465	8403	100
EcDNA00000110	19:35210142-38591544	3381402	0.137635	hsa_circ_0050699	19:36084652-36089306	4654	100
EcDNA00000110	19:35210142-38591544	3381402	0.24129	hsa_circ_0050700	19:36084652-36092811	8159	100
EcDNA00000110	19:35210142-38591544	3381402	0.00795528	hsa_circ_0003139	19:36089037-36089306	269	100
EcDNA00000110	19:35210142-38591544	3381402	0.111611	hsa_circ_0050702	19:36089037-36092811	3774	100
EcDNA00000110	19:35210142-38591544	3381402	0.00360797	hsa_circ_0050707	19:36089184-36089306	122	100
EcDNA00000110	19:35210142-38591544	3381402	0.00786656	hsa_circ_0050708	19:36091199-36091465	266	100
EcDNA00000110	19:35210142-38591544	3381402	0.00363754	hsa_circ_0050709	19:36092688-36092811	123	100
EcDNA00000110	19:35210142-38591544	3381402	0.0901697	hsa_circ_0050714	19:36094030-36097079	3049	100
EcDNA00000110	19:35210142-38591544	3381402	0.165227	hsa_circ_0050715	19:36094030-36099617	5587	100
EcDNA00000110	19:35210142-38591544	3381402	0.202431	hsa_circ_0050716	19:36094030-36100875	6845	100
EcDNA00000110	19:35210142-38591544	3381402	0.260868	hsa_circ_0050717	19:36094030-36102851	8821	100
EcDNA00000110	19:35210142-38591544	3381402	0.0567516	hsa_circ_0050718	19:36099398-36101317	1919	100
EcDNA00000110	19:35210142-38591544	3381402	0.0168569	hsa_circ_0050719	19:36100747-36101317	570	100
EcDNA00000110	19:35210142-38591544	3381402	0.00328266	hsa_circ_0050720	19:36101663-36101774	111	100
EcDNA00000110	19:35210142-38591544	3381402	0.0124209	hsa_circ_0092292	19:36102291-36102711	420	100
EcDNA00000110	19:35210142-38591544	3381402	0.00375584	hsa_circ_0050721	19:36102947-36103074	127	100
EcDNA00000110	19:35210142-38591544	3381402	0.0105873	hsa_circ_0050722	19:36113708-36114066	358	100
EcDNA00000110	19:35210142-38591544	3381402	0.0160584	hsa_circ_0050723	19:36113708-36114251	543	100
EcDNA00000110	19:35210142-38591544	3381402	0.0208198	hsa_circ_0050724	19:36113708-36114412	704	100
EcDNA00000110	19:35210142-38591544	3381402	0.0471994	hsa_circ_0050725	19:36113708-36115304	1596	100
EcDNA00000110	19:35210142-38591544	3381402	0.199119	hsa_circ_0050726	19:36114985-36121718	6733	100
EcDNA00000110	19:35210142-38591544	3381402	0.324185	hsa_circ_0050727	19:36114985-36125947	10962	100
EcDNA00000110	19:35210142-38591544	3381402	0.167919	hsa_circ_0050728	19:36116040-36121718	5678	100
EcDNA00000110	19:35210142-38591544	3381402	0.292985	hsa_circ_0050729	19:36116040-36125947	9907	100
EcDNA00000110	19:35210142-38591544	3381402	0.154906	hsa_circ_0050730	19:36120709-36125947	5238	100
EcDNA00000110	19:35210142-38591544	3381402	0.00567812	hsa_circ_0050731	19:36121526-36121718	192	100
EcDNA00000110	19:35210142-38591544	3381402	0.014698	hsa_circ_0050732	19:36125450-36125947	497	100
EcDNA00000110	19:35210142-38591544	3381402	0.00828059	hsa_circ_0050733	19:36125667-36125947	280	100
EcDNA00000110	19:35210142-38591544	3381402	0.0773348	hsa_circ_0050736	19:36140126-36142741	2615	100
EcDNA00000110	19:35210142-38591544	3381402	0.0582599	hsa_circ_0050738	19:36140996-36142966	1970	100
EcDNA00000110	19:35210142-38591544	3381402	0.0197255	hsa_circ_0050741	19:36142299-36142966	667	100
EcDNA00000110	19:35210142-38591544	3381402	0.00266162	hsa_circ_0050745	19:36142651-36142741	90	100
EcDNA00000110	19:35210142-38591544	3381402	0.00931566	hsa_circ_0050746	19:36142651-36142966	315	100
EcDNA00000110	19:35210142-38591544	3381402	0.0149938	hsa_circ_0002356	19:36145805-36146312	507	100
EcDNA00000110	19:35210142-38591544	3381402	0.1345	hsa_circ_0050755	19:36145805-36150353	4548	100
EcDNA00000110	19:35210142-38591544	3381402	0.129355	hsa_circ_0050756	19:36145975-36150349	4374	100
EcDNA00000110	19:35210142-38591544	3381402	0.129473	hsa_circ_0050757	19:36145975-36150353	4378	100
EcDNA00000110	19:35210142-38591544	3381402	0.122967	hsa_circ_0050758	19:36146195-36150353	4158	100
EcDNA00000110	19:35210142-38591544	3381402	0.0228308	hsa_circ_0050759	19:36149577-36150349	772	100
EcDNA00000110	19:35210142-38591544	3381402	0.0229491	hsa_circ_0050760	19:36149577-36150353	776	100
EcDNA00000110	19:35210142-38591544	3381402	0.0159993	hsa_circ_0050761	19:36149812-36150353	541	100
EcDNA00000110	19:35210142-38591544	3381402	0.00334181	hsa_circ_0050762	19:36150921-36151034	113	100
EcDNA00000110	19:35210142-38591544	3381402	0.0246643	hsa_circ_0050763	19:36150921-36151755	834	100
EcDNA00000110	19:35210142-38591544	3381402	0.00283906	hsa_circ_0050764	19:36194232-36194328	96	100
EcDNA00000110	19:35210142-38591544	3381402	0.0273259	hsa_circ_0050765	19:36194232-36195156	924	100
EcDNA00000110	19:35210142-38591544	3381402	0.071982	hsa_circ_0050768	19:36405579-36408013	2434	100
EcDNA00000110	19:35210142-38591544	3381402	0.00337138	hsa_circ_0050770	19:36518029-36518143	114	100
EcDNA00000110	19:35210142-38591544	3381402	0.00789613	hsa_circ_0050771	19:36594441-36594708	267	100
EcDNA00000110	19:35210142-38591544	3381402	0.00375584	hsa_circ_0050772	19:36712385-36712512	127	100
EcDNA00000110	19:35210142-38591544	3381402	0.0142544	hsa_circ_0004386	19:36712385-36712867	482	100
EcDNA00000110	19:35210142-38591544	3381402	0.0159993	hsa_circ_0050773	19:36973212-36973753	541	100
EcDNA00000110	19:35210142-38591544	3381402	0.00375584	hsa_circ_0050774	19:37090994-37091121	127	100
EcDNA00000110	19:35210142-38591544	3381402	0.00635831	hsa_circ_0050777	19:37207039-37207254	215	100
EcDNA00000110	19:35210142-38591544	3381402	0.0216774	hsa_circ_0050781	19:37323532-37324265	733	100
EcDNA00000110	19:35210142-38591544	3381402	0.00248418	hsa_circ_000650	19:37362992-37363076	84	100
EcDNA00000110	19:35210142-38591544	3381402	0.0151121	hsa_circ_0004906	19:37425867-37426378	511	100
EcDNA00000110	19:35210142-38591544	3381402	0.00476134	hsa_circ_0050783	19:37465312-37465473	161	100
EcDNA00000110	19:35210142-38591544	3381402	0.00343053	hsa_circ_0050784	19:37522531-37522647	116	100
EcDNA00000110	19:35210142-38591544	3381402	0.268321	hsa_circ_0050785	19:37523409-37532482	9073	100
EcDNA00000110	19:35210142-38591544	3381402	0.0309931	hsa_circ_0050786	19:37532355-37533403	1048	100
EcDNA00000110	19:35210142-38591544	3381402	0.0564559	hsa_circ_0050788	19:37707913-37709822	1909	100
EcDNA00000110	19:35210142-38591544	3381402	0.111758	hsa_circ_0007819	19:37707913-37711692	3779	100
EcDNA00000110	19:35210142-38591544	3381402	0.1269	hsa_circ_001398	19:37735903-37740194	4291	100
EcDNA00000110	19:35210142-38591544	3381402	0.0381499	hsa_circ_0050789	19:37770406-37771696	1290	100
EcDNA00000110	19:35210142-38591544	3381402	0.0647069	hsa_circ_0050790	19:37771563-37773751	2188	100
EcDNA00000110	19:35210142-38591544	3381402	0.0374105	hsa_circ_0005473	19:38099961-38101226	1265	100
EcDNA00000110	19:35210142-38591544	3381402	0.165286	hsa_circ_0050800	19:38101051-38106640	5589	100
EcDNA00000110	19:35210142-38591544	3381402	0.285562	hsa_circ_0050801	19:38110226-38119882	9656	100
EcDNA00000110	19:35210142-38591544	3381402	0.0170639	hsa_circ_0005081	19:38119305-38119882	577	100
EcDNA00000110	19:35210142-38591544	3381402	0.0784882	hsa_circ_0008209	19:38162252-38164906	2654	100
EcDNA00000110	19:35210142-38591544	3381402	0.00656532	hsa_circ_0002427	19:38182518-38182740	222	100
EcDNA00000110	19:35210142-38591544	3381402	0.338794	hsa_circ_0050817	19:38211008-38222464	11456	100
EcDNA00000110	19:35210142-38591544	3381402	0.0389188	hsa_circ_0050818	19:38287875-38289191	1316	100
EcDNA00000110	19:35210142-38591544	3381402	0.00277991	hsa_circ_0050819	19:38307427-38307521	94	100
EcDNA00000110	19:35210142-38591544	3381402	0.0562193	hsa_circ_0050820	19:38307427-38309328	1901	100
EcDNA00000110	19:35210142-38591544	3381402	0.130035	hsa_circ_0050821	19:38375008-38379405	4397	100
EcDNA00000110	19:35210142-38591544	3381402	0.143136	hsa_circ_0050822	19:38376159-38380999	4840	100
EcDNA00000110	19:35210142-38591544	3381402	0.0393328	hsa_circ_0050823	19:38380898-38382228	1330	100
EcDNA00000110	19:35210142-38591544	3381402	0.0588513	hsa_circ_0050824	19:38390298-38392288	1990	100
EcDNA00000110	19:35210142-38591544	3381402	0.0101437	hsa_circ_0050825	19:38391945-38392288	343	100
EcDNA00000110	19:35210142-38591544	3381402	0.00227716	hsa_circ_0050826	19:38392211-38392288	77	100
EcDNA00000110	19:35210142-38591544	3381402	0.0641746	hsa_circ_0050827	19:38404907-38407077	2170	100
EcDNA00000110	19:35210142-38591544	3381402	0.0461051	hsa_circ_0050828	19:38405518-38407077	1559	100
EcDNA00000110	19:35210142-38591544	3381402	0.0644407	hsa_circ_0050829	19:38406909-38409088	2179	100
EcDNA00000110	19:35210142-38591544	3381402	0.0427633	hsa_circ_0050834	19:38459145-38460591	1446	100
EcDNA00000110	19:35210142-38591544	3381402	0.056308	hsa_circ_0050835	19:38467609-38469513	1904	100
EcDNA00000110	19:35210142-38591544	3381402	0.00839888	hsa_circ_0050840	19:38510497-38510781	284	100
EcDNA00000110	19:35210142-38591544	3381402	0.144082	hsa_circ_0050846	19:38573176-38578048	4872	100
EcDNA00000110	19:35210142-38591544	3381402	0.0084876	hsa_circ_0050848	19:38577917-38578204	287	100
EcDNA00000110	19:35210142-38591544	3381402	0.0765067	hsa_circ_0050849	19:38577917-38580504	2587	100
EcDNA00000110	19:35210142-38591544	3381402	0.015467	hsa_circ_0050850	19:38579981-38580504	523	100
EcDNA00000110	19:35210142-38591544	3381402	0.00751168	hsa_circ_0050851	19:38585937-38586191	254	100
EcDNA00000110	19:35210142-38591544	3381402	0.0188975	hsa_circ_0050852	19:38585937-38586576	639	100
EcDNA00000110	19:35210142-38591544	3381402	0.115455	hsa_circ_0050853	19:38587640-38595729	8089	48.2631
EcDNA00000110	19:35210142-38591544	3381402	0.115455	hsa_circ_0050854	19:38587640-38597137	9497	41.1077
EcDNA00000110	19:35210142-38591544	3381402	0.00289821	hsa_circ_0050861	19:38589177-38589275	98	100
EcDNA00000110	19:35210142-38591544	3381402	0.302685	hsa_circ_0050597	19:35269580-35279815	10235	100
EcDNA00000110	19:35210142-38591544	3381402	0.104838	hsa_circ_0050598	19:35405606-35409151	3545	100
EcDNA00000110	19:35210142-38591544	3381402	0.326019	hsa_circ_0050604	19:35497216-35508240	11024	100
EcDNA00000110	19:35210142-38591544	3381402	0.0353404	hsa_circ_0050617	19:35617854-35619049	1195	100
EcDNA00000110	19:35210142-38591544	3381402	0.0142249	hsa_circ_0050618	19:35618568-35619049	481	100
EcDNA00000110	19:35210142-38591544	3381402	0.0459868	hsa_circ_0050619	19:35618568-35620123	1555	100
EcDNA00000110	19:35210142-38591544	3381402	0.241497	hsa_circ_0050621	19:35629519-35637685	8166	100
EcDNA00000110	19:35210142-38591544	3381402	0.18794	hsa_circ_0050622	19:35631330-35637685	6355	100
EcDNA00000110	19:35210142-38591544	3381402	0.135595	hsa_circ_0050623	19:35633100-35637685	4585	100
EcDNA00000110	19:35210142-38591544	3381402	0.101437	hsa_circ_0050624	19:35634255-35637685	3430	100
EcDNA00000110	19:35210142-38591544	3381402	0.226799	hsa_circ_0050637	19:35729158-35736827	7669	100
EcDNA00000110	19:35210142-38591544	3381402	0.532678	hsa_circ_0050671	19:36014659-36032671	18012	100
EcDNA00000110	19:35210142-38591544	3381402	1.0181	hsa_circ_0050678	19:36054880-36089306	34426	100
EcDNA00000110	19:35210142-38591544	3381402	1.37331	hsa_circ_0050679	19:36054880-36101317	46437	100
EcDNA00000110	19:35210142-38591544	3381402	0.902791	hsa_circ_0050680	19:36058779-36089306	30527	100
EcDNA00000110	19:35210142-38591544	3381402	0.23786	hsa_circ_0050681	19:36059967-36068010	8043	100
EcDNA00000110	19:35210142-38591544	3381402	0.971313	hsa_circ_0050682	19:36059967-36092811	32844	100
EcDNA00000110	19:35210142-38591544	3381402	0.63521	hsa_circ_0050687	19:36067827-36089306	21479	100
EcDNA00000110	19:35210142-38591544	3381402	0.52496	hsa_circ_0050688	19:36071555-36089306	17751	100
EcDNA00000110	19:35210142-38591544	3381402	0.958951	hsa_circ_0050689	19:36071555-36103981	32426	100
EcDNA00000110	19:35210142-38591544	3381402	0.243361	hsa_circ_0050692	19:36073341-36081570	8229	100
EcDNA00000110	19:35210142-38591544	3381402	0.466197	hsa_circ_0050693	19:36073341-36089105	15764	100
EcDNA00000110	19:35210142-38591544	3381402	0.702017	hsa_circ_0050694	19:36073341-36097079	23738	100
EcDNA00000110	19:35210142-38591544	3381402	0.906133	hsa_circ_0050695	19:36073341-36103981	30640	100
EcDNA00000110	19:35210142-38591544	3381402	0.537795	hsa_circ_0050697	19:36081432-36099617	18185	100
EcDNA00000110	19:35210142-38591544	3381402	0.221151	hsa_circ_0050701	19:36086686-36094164	7478	100
EcDNA00000110	19:35210142-38591544	3381402	0.312888	hsa_circ_0050703	19:36089037-36099617	10580	100
EcDNA00000110	19:35210142-38591544	3381402	0.376678	hsa_circ_0050704	19:36089037-36101774	12737	100
EcDNA00000110	19:35210142-38591544	3381402	0.387827	hsa_circ_0050705	19:36089037-36102151	13114	100
EcDNA00000110	19:35210142-38591544	3381402	0.441947	hsa_circ_0050706	19:36089037-36103981	14944	100
EcDNA00000110	19:35210142-38591544	3381402	0.0436505	hsa_circ_0050710	19:36092688-36094164	1476	100
EcDNA00000110	19:35210142-38591544	3381402	0.242119	hsa_circ_0050711	19:36092688-36100875	8187	100
EcDNA00000110	19:35210142-38591544	3381402	0.300556	hsa_circ_0050712	19:36092688-36102851	10163	100
EcDNA00000110	19:35210142-38591544	3381402	0.333974	hsa_circ_0050713	19:36092688-36103981	11293	100
EcDNA00000110	19:35210142-38591544	3381402	0.173271	hsa_circ_0050734	19:36140015-36145874	5859	100
EcDNA00000110	19:35210142-38591544	3381402	0.305731	hsa_circ_0050735	19:36140015-36150353	10338	100
EcDNA00000110	19:35210142-38591544	3381402	0.169989	hsa_circ_0050737	19:36140126-36145874	5748	100
EcDNA00000110	19:35210142-38591544	3381402	0.27672	hsa_circ_0050739	19:36140996-36150353	9357	100
EcDNA00000110	19:35210142-38591544	3381402	0.276631	hsa_circ_0050740	19:36140999-36150353	9354	100
EcDNA00000110	19:35210142-38591544	3381402	0.105725	hsa_circ_0050742	19:36142299-36145874	3575	100
EcDNA00000110	19:35210142-38591544	3381402	0.118679	hsa_circ_0050743	19:36142299-36146312	4013	100
EcDNA00000110	19:35210142-38591544	3381402	0.238067	hsa_circ_0050744	19:36142299-36150349	8050	100
EcDNA00000110	19:35210142-38591544	3381402	0.0141066	hsa_circ_0050747	19:36142651-36143128	477	100
EcDNA00000110	19:35210142-38591544	3381402	0.0953155	hsa_circ_0050748	19:36142651-36145874	3223	100
EcDNA00000110	19:35210142-38591544	3381402	0.227657	hsa_circ_0050749	19:36142651-36150349	7698	100
EcDNA00000110	19:35210142-38591544	3381402	0.0877151	hsa_circ_0050750	19:36142908-36145874	2966	100
EcDNA00000110	19:35210142-38591544	3381402	0.220057	hsa_circ_0050751	19:36142908-36150349	7441	100
EcDNA00000110	19:35210142-38591544	3381402	0.220175	hsa_circ_0050752	19:36142908-36150353	7445	100
EcDNA00000110	19:35210142-38591544	3381402	0.0831312	hsa_circ_0050753	19:36143063-36145874	2811	100
EcDNA00000110	19:35210142-38591544	3381402	0.215591	hsa_circ_0050754	19:36143063-36150353	7290	100
EcDNA00000110	19:35210142-38591544	3381402	0.991275	hsa_circ_0050766	19:36334452-36367971	33519	100
EcDNA00000110	19:35210142-38591544	3381402	0.405571	hsa_circ_0050767	19:36391958-36405672	13714	100
EcDNA00000110	19:35210142-38591544	3381402	0.434346	hsa_circ_0050769	19:36510686-36525373	14687	100
EcDNA00000110	19:35210142-38591544	3381402	1.51978	hsa_circ_0007119	19:37155864-37207254	51390	100
EcDNA00000110	19:35210142-38591544	3381402	0.856775	hsa_circ_0050775	19:37181578-37210549	28971	100
EcDNA00000110	19:35210142-38591544	3381402	0.520317	hsa_circ_0007562	19:37189660-37207254	17594	100
EcDNA00000110	19:35210142-38591544	3381402	0.509582	hsa_circ_0050776	19:37190023-37207254	17231	100
EcDNA00000110	19:35210142-38591544	3381402	0.103803	hsa_circ_0050778	19:37207039-37210549	3510	100
EcDNA00000110	19:35210142-38591544	3381402	0.18794	hsa_circ_0050779	19:37317910-37324265	6355	100
EcDNA00000110	19:35210142-38591544	3381402	0.0615425	hsa_circ_0050780	19:37322184-37324265	2081	100
EcDNA00000110	19:35210142-38591544	3381402	0.564766	hsa_circ_0050782	19:37425867-37444964	19097	100
EcDNA00000110	19:35210142-38591544	3381402	0.0820666	hsa_circ_0050787	19:37583970-37586745	2775	100
EcDNA00000110	19:35210142-38591544	3381402	1.14234	hsa_circ_0050792	19:38081255-38119882	38627	100
EcDNA00000110	19:35210142-38591544	3381402	1.46439	hsa_circ_0050793	19:38081255-38130772	49517	100
EcDNA00000110	19:35210142-38591544	3381402	0.640681	hsa_circ_0050796	19:38088720-38110384	21664	100
EcDNA00000110	19:35210142-38591544	3381402	0.308245	hsa_circ_0050797	19:38099961-38110384	10423	100
EcDNA00000110	19:35210142-38591544	3381402	0.33912	hsa_circ_0050803	19:38119305-38130772	11467	100
EcDNA00000110	19:35210142-38591544	3381402	1.65493	hsa_circ_0050812	19:38142572-38198532	55960	100
EcDNA00000110	19:35210142-38591544	3381402	1.75741	hsa_circ_0050813	19:38142572-38201997	59425	100
EcDNA00000110	19:35210142-38591544	3381402	1.82279	hsa_circ_0050814	19:38142572-38204208	61636	100
EcDNA00000110	19:35210142-38591544	3381402	1.94582	hsa_circ_0050815	19:38142572-38208368	65796	100
EcDNA00000110	19:35210142-38591544	3381402	0.473591	hsa_circ_0050816	19:38182518-38198532	16014	100
EcDNA00000110	19:35210142-38591544	3381402	1.79698	hsa_circ_0050831	19:38444148-38504911	60763	100
EcDNA00000110	19:35210142-38591544	3381402	0.872892	hsa_circ_0050832	19:38448354-38477870	29516	100
EcDNA00000110	19:35210142-38591544	3381402	0.261075	hsa_circ_0050833	19:38451763-38460591	8828	100
EcDNA00000110	19:35210142-38591544	3381402	1.34982	hsa_circ_0050838	19:38489176-38534819	45643	100
EcDNA00000110	19:35210142-38591544	3381402	1.17546	hsa_circ_0050843	19:38546444-38586191	39747	100
EcDNA00000110	19:35210142-38591544	3381402	0.544715	hsa_circ_0050844	19:38567772-38586191	18419	100
EcDNA00000110	19:35210142-38591544	3381402	0.419146	hsa_circ_0050845	19:38572018-38586191	14173	100
EcDNA00000110	19:35210142-38591544	3381402	0.303809	hsa_circ_0050847	19:38575918-38586191	10273	100
EcDNA00000110	19:35210142-38591544	3381402	0.115455	hsa_circ_0050855	19:38587640-38601525	13885	28.1167
EcDNA00000110	19:35210142-38591544	3381402	0.115455	hsa_circ_0050856	19:38587640-38608170	20530	19.0161
EcDNA00000110	19:35210142-38591544	3381402	0.115455	hsa_circ_0050857	19:38587640-38610025	22385	17.4403
EcDNA00000110	19:35210142-38591544	3381402	0.115455	hsa_circ_0050858	19:38587640-38611132	23492	16.6184
EcDNA00000110	19:35210142-38591544	3381402	0.115455	hsa_circ_0050859	19:38587640-38616259	28619	13.6413
EcDNA00000110	19:35210142-38591544	3381402	0.115455	hsa_circ_0050860	19:38587640-38618003	30363	12.8578
EcDNA00000110	19:35210142-38591544	3381402	0.115248	hsa_circ_0050656	19:35780420-35784317	3897	100
EcDNA00000110	19:35210142-38591544	3381402	0.584905	hsa_circ_0050676	19:36034984-36054762	19778	100
EcDNA00000110	19:35210142-38591544	3381402	0.43825	hsa_circ_0050677	19:36039943-36054762	14819	100
EcDNA00000110	19:35210142-38591544	3381402	0.466404	hsa_circ_0007063	19:37080344-37096115	15771	100
EcDNA00000110	19:35210142-38591544	3381402	8.78278	hsa_circ_0050791	19:37907227-38204208	296981	100
EcDNA00000110	19:35210142-38591544	3381402	1.81744	hsa_circ_0050794	19:38081255-38142710	61455	100
EcDNA00000110	19:35210142-38591544	3381402	2.39889	hsa_circ_0050795	19:38081255-38162371	81116	100
EcDNA00000110	19:35210142-38591544	3381402	1.84568	hsa_circ_0050798	19:38099961-38162371	62410	100
EcDNA00000110	19:35210142-38591544	3381402	3.20598	hsa_circ_0050799	19:38099961-38208368	108407	100
EcDNA00000110	19:35210142-38591544	3381402	2.1445	hsa_circ_0050802	19:38110226-38182740	72514	100
EcDNA00000110	19:35210142-38591544	3381402	0.995504	hsa_circ_0050804	19:38119305-38152967	33662	100
EcDNA00000110	19:35210142-38591544	3381402	1.34858	hsa_circ_0050805	19:38119305-38164906	45601	100
EcDNA00000110	19:35210142-38591544	3381402	2.44549	hsa_circ_0050806	19:38119305-38201997	82692	100
EcDNA00000110	19:35210142-38591544	3381402	0.361182	hsa_circ_0050807	19:38130497-38142710	12213	100
EcDNA00000110	19:35210142-38591544	3381402	0.664517	hsa_circ_0050808	19:38130497-38152967	22470	100
EcDNA00000110	19:35210142-38591544	3381402	0.0451588	hsa_circ_0006670	19:38141183-38142710	1527	100
EcDNA00000110	19:35210142-38591544	3381402	0.348495	hsa_circ_0050809	19:38141183-38152967	11784	100
EcDNA00000110	19:35210142-38591544	3381402	1.22899	hsa_circ_0050810	19:38141183-38182740	41557	100
EcDNA00000110	19:35210142-38591544	3381402	1.69601	hsa_circ_0050811	19:38141183-38198532	57349	100
EcDNA00000110	19:35210142-38591544	3381402	3.98199	hsa_circ_0050830	19:38443557-38578204	134647	100
EcDNA00000110	19:35210142-38591544	3381402	3.50689	hsa_circ_0050836	19:38467609-38586191	118582	100
EcDNA00000110	19:35210142-38591544	3381402	3.2082	hsa_circ_0050837	19:38477709-38586191	108482	100
EcDNA00000110	19:35210142-38591544	3381402	2.5598	hsa_circ_0050839	19:38499634-38586191	86557	100
EcDNA00000110	19:35210142-38591544	3381402	1.79985	hsa_circ_0050841	19:38525331-38586191	60860	100
EcDNA00000110	19:35210142-38591544	3381402	1.73138	hsa_circ_0050842	19:38527646-38586191	58545	100
EcDNA00000110	19:35210142-38591544	3381402	0.312356	hsa_circ_0050626	19:35648222-35658784	10562	100
EcDNA00000110	19:35210142-38591544	3381402	0.101703	hsa_circ_0050627	19:35651232-35654671	3439	100
EcDNA00000110	19:35210142-38591544	3381402	0.223339	hsa_circ_0050628	19:35651232-35658784	7552	100
EcDNA00000111	19:42879001-43185859	306858	0.119273	hsa_circ_0051326	19:43184781-43185147	366	100
EcDNA00000111	19:42879001-43185859	306858	37.9198	hsa_circ_0003971	19:42826432-42995361	168929	68.881
EcDNA00000112	19:52683531-52978836	295305	0.432096	hsa_circ_0052114	19:52728729-52730005	1276	100
EcDNA00000112	19:52683531-52978836	295305	3.61728	hsa_circ_0052117	19:52838531-52849213	10682	100
EcDNA00000112	19:52683531-52978836	295305	1.0904	hsa_circ_0052119	19:52888126-52891346	3220	100
EcDNA00000112	19:52683531-52978836	295305	0.374528	hsa_circ_0052120	19:52890240-52891346	1106	100
EcDNA00000112	19:52683531-52978836	295305	4.79978	hsa_circ_0052113	19:52715831-52730005	14174	100
EcDNA00000112	19:52683531-52978836	295305	3.63218	hsa_circ_0052115	19:52797407-52808133	10726	100
EcDNA00000112	19:52683531-52978836	295305	1.01217	hsa_circ_0052116	19:52805144-52808133	2989	100
EcDNA00000112	19:52683531-52978836	295305	7.24302	hsa_circ_0052118	19:52876171-52897560	21389	100
EcDNA00000112	19:52683531-52978836	295305	0.877737	hsa_circ_0052121	19:52968250-52970842	2592	100
EcDNA00000113	2:36604794-42313060	5708266	0.145578	hsa_circ_0054026	2:36849713-36858023	8310	100
EcDNA00000113	2:36604794-42313060	5708266	0.00189199	hsa_circ_0054027	2:36850999-36851107	108	100
EcDNA00000113	2:36604794-42313060	5708266	0.00240003	hsa_circ_0054033	2:36877890-36878027	137	100
EcDNA00000113	2:36604794-42313060	5708266	0.0531685	hsa_circ_0054038	2:36902583-36905618	3035	100
EcDNA00000113	2:36604794-42313060	5708266	0.159961	hsa_circ_0054040	2:36916077-36925208	9131	100
EcDNA00000113	2:36604794-42313060	5708266	0.171506	hsa_circ_0054041	2:36981009-36990799	9790	100
EcDNA00000113	2:36604794-42313060	5708266	0.00399421	hsa_circ_0054044	2:37000585-37000813	228	100
EcDNA00000113	2:36604794-42313060	5708266	0.0906405	hsa_circ_0054045	2:37000585-37005759	5174	100
EcDNA00000113	2:36604794-42313060	5708266	0.117706	hsa_circ_0054046	2:37000585-37007304	6719	100
EcDNA00000113	2:36604794-42313060	5708266	0.0659219	hsa_circ_0054055	2:37003541-37007304	3763	100
EcDNA00000113	2:36604794-42313060	5708266	0.00446721	hsa_circ_0054058	2:37007049-37007304	255	100
EcDNA00000113	2:36604794-42313060	5708266	0.0945296	hsa_circ_0054066	2:37032628-37038024	5396	100
EcDNA00000113	2:36604794-42313060	5708266	0.15178	hsa_circ_0002213	2:37032628-37041292	8664	100
EcDNA00000113	2:36604794-42313060	5708266	0.00334602	hsa_circ_0008300	2:37049652-37049843	191	100
EcDNA00000113	2:36604794-42313060	5708266	0.137134	hsa_circ_0054077	2:37049652-37057480	7828	100
EcDNA00000113	2:36604794-42313060	5708266	0.156054	hsa_circ_0054078	2:37049652-37058560	8908	100
EcDNA00000113	2:36604794-42313060	5708266	0.163535	hsa_circ_0054079	2:37049652-37058987	9335	100
EcDNA00000113	2:36604794-42313060	5708266	0.0961062	hsa_circ_0054082	2:37053501-37058987	5486	100
EcDNA00000113	2:36604794-42313060	5708266	0.00308325	hsa_circ_0054085	2:37056439-37056615	176	100
EcDNA00000113	2:36604794-42313060	5708266	0.0182367	hsa_circ_0054086	2:37056439-37057480	1041	100
EcDNA00000113	2:36604794-42313060	5708266	0.0371566	hsa_circ_0054087	2:37056439-37058560	2121	100
EcDNA00000113	2:36604794-42313060	5708266	0.044637	hsa_circ_0054088	2:37056439-37058987	2548	100
EcDNA00000113	2:36604794-42313060	5708266	0.00196207	hsa_circ_0054095	2:37061938-37062050	112	100
EcDNA00000113	2:36604794-42313060	5708266	0.00439713	hsa_circ_0054096	2:37064739-37064990	251	100
EcDNA00000113	2:36604794-42313060	5708266	0.0556386	hsa_circ_0054097	2:37065754-37068930	3176	100
EcDNA00000113	2:36604794-42313060	5708266	0.00262777	hsa_circ_0054099	2:37075484-37075634	150	100
EcDNA00000113	2:36604794-42313060	5708266	0.0354398	hsa_circ_0007047	2:37199703-37201726	2023	100
EcDNA00000113	2:36604794-42313060	5708266	0.0543422	hsa_circ_0054104	2:37201641-37204743	3102	100
EcDNA00000113	2:36604794-42313060	5708266	0.0504707	hsa_circ_0054105	2:37201862-37204743	2881	100
EcDNA00000113	2:36604794-42313060	5708266	0.0285025	hsa_circ_0054106	2:37212334-37213961	1627	100
EcDNA00000113	2:36604794-42313060	5708266	0.0809002	hsa_circ_0054109	2:37241577-37246195	4618	100
EcDNA00000113	2:36604794-42313060	5708266	0.0876448	hsa_circ_0054112	2:37267429-37272432	5003	100
EcDNA00000113	2:36604794-42313060	5708266	0.0870667	hsa_circ_0054115	2:37274420-37279390	4970	100
EcDNA00000113	2:36604794-42313060	5708266	0.209328	hsa_circ_0054116	2:37274420-37286369	11949	100
EcDNA00000113	2:36604794-42313060	5708266	0.264406	hsa_circ_0054117	2:37274420-37289513	15093	100
EcDNA00000113	2:36604794-42313060	5708266	0.0361581	hsa_circ_0054120	2:37277865-37279929	2064	100
EcDNA00000113	2:36604794-42313060	5708266	0.122139	hsa_circ_0054122	2:37282541-37289513	6972	100
EcDNA00000113	2:36604794-42313060	5708266	0.00338106	hsa_circ_0054124	2:37286176-37286369	193	100
EcDNA00000113	2:36604794-42313060	5708266	0.0421144	hsa_circ_0054128	2:37290867-37293271	2404	100
EcDNA00000113	2:36604794-42313060	5708266	0.0165199	hsa_circ_000302	2:37316236-37317179	943	100
EcDNA00000113	2:36604794-42313060	5708266	0.168895	hsa_circ_0002918	2:38309378-38319019	9641	100
EcDNA00000113	2:36604794-42313060	5708266	0.0654489	hsa_circ_0054133	2:38315283-38319019	3736	100
EcDNA00000113	2:36604794-42313060	5708266	0.00849645	hsa_circ_001642	2:38318534-38319019	485	100
EcDNA00000113	2:36604794-42313060	5708266	0.00429202	hsa_circ_0054134	2:38343267-38343512	245	100
EcDNA00000113	2:36604794-42313060	5708266	0.00173433	hsa_circ_0054135	2:38568198-38568297	99	100
EcDNA00000113	2:36604794-42313060	5708266	0.160241	hsa_circ_0054137	2:38568385-38577532	9147	100
EcDNA00000113	2:36604794-42313060	5708266	0.238251	hsa_circ_0054138	2:38568385-38581985	13600	100
EcDNA00000113	2:36604794-42313060	5708266	0.0324967	hsa_circ_0054141	2:38582071-38583926	1855	100
EcDNA00000113	2:36604794-42313060	5708266	0.00416939	hsa_circ_0054143	2:38585643-38585881	238	100
EcDNA00000113	2:36604794-42313060	5708266	0.105198	hsa_circ_0054144	2:38585643-38591648	6005	100
EcDNA00000113	2:36604794-42313060	5708266	0.0020847	hsa_circ_0054145	2:38591529-38591648	119	100
EcDNA00000113	2:36604794-42313060	5708266	0.0551656	hsa_circ_0054147	2:38743598-38746747	3149	100
EcDNA00000113	2:36604794-42313060	5708266	0.0134542	hsa_circ_0054152	2:38748578-38749346	768	100
EcDNA00000113	2:36604794-42313060	5708266	0.0116673	hsa_circ_0054153	2:38749528-38750194	666	100
EcDNA00000113	2:36604794-42313060	5708266	0.0344413	hsa_circ_0054154	2:38749528-38751494	1966	100
EcDNA00000113	2:36604794-42313060	5708266	0.00352121	hsa_circ_0054156	2:38802714-38802915	201	100
EcDNA00000113	2:36604794-42313060	5708266	0.0647657	hsa_circ_0054161	2:38822992-38826689	3697	100
EcDNA00000113	2:36604794-42313060	5708266	0.0147681	hsa_circ_0054163	2:38825846-38826689	843	100
EcDNA00000113	2:36604794-42313060	5708266	0.014698	hsa_circ_0054167	2:38860998-38861837	839	100
EcDNA00000113	2:36604794-42313060	5708266	0.00182192	hsa_circ_0054174	2:39013459-39013563	104	100
EcDNA00000113	2:36604794-42313060	5708266	0.00173433	hsa_circ_0054175	2:39035211-39035310	99	100
EcDNA00000113	2:36604794-42313060	5708266	0.00506283	hsa_circ_0054176	2:39035211-39035500	289	100
EcDNA00000113	2:36604794-42313060	5708266	0.00220733	hsa_circ_0054179	2:39067627-39067753	126	100
EcDNA00000113	2:36604794-42313060	5708266	0.00420443	hsa_circ_0054186	2:39258347-39258587	240	100
EcDNA00000113	2:36604794-42313060	5708266	0.155914	hsa_circ_0054187	2:39258347-39267247	8900	100
EcDNA00000113	2:36604794-42313060	5708266	0.0726666	hsa_circ_0054193	2:39278406-39282554	4148	100
EcDNA00000113	2:36604794-42313060	5708266	0.0250339	hsa_circ_0054196	2:39286851-39288280	1429	100
EcDNA00000113	2:36604794-42313060	5708266	0.130442	hsa_circ_0054207	2:39307942-39315388	7446	100
EcDNA00000113	2:36604794-42313060	5708266	0.204668	hsa_circ_0054210	2:39325898-39337581	11683	100
EcDNA00000113	2:36604794-42313060	5708266	0.099242	hsa_circ_0054211	2:39331916-39337581	5665	100
EcDNA00000113	2:36604794-42313060	5708266	0.0115972	hsa_circ_0054214	2:39336919-39337581	662	100
EcDNA00000113	2:36604794-42313060	5708266	0.00923223	hsa_circ_0054218	2:39453838-39454365	527	100
EcDNA00000113	2:36604794-42313060	5708266	0.00120877	hsa_circ_0054219	2:39454296-39454365	69	100
EcDNA00000113	2:36604794-42313060	5708266	0.0544123	hsa_circ_0054221	2:39704080-39707186	3106	100
EcDNA00000113	2:36604794-42313060	5708266	0.107283	hsa_circ_0054222	2:39755294-39761418	6124	100
EcDNA00000113	2:36604794-42313060	5708266	0.00154162	hsa_circ_0054224	2:39761330-39761418	88	100
EcDNA00000113	2:36604794-42313060	5708266	0.00483509	hsa_circ_0054225	2:40139400-40139676	276	100
EcDNA00000113	2:36604794-42313060	5708266	0.0320413	hsa_circ_0005232	2:40428472-40430301	1829	100
EcDNA00000113	2:36604794-42313060	5708266	0.0320938	hsa_circ_000303	2:40428472-40430304	1832	100
EcDNA00000113	2:36604794-42313060	5708266	0.0022774	hsa_circ_0054231	2:42256500-42256630	130	100
EcDNA00000113	2:36604794-42313060	5708266	0.00217229	hsa_circ_0054235	2:42280849-42280973	124	100
EcDNA00000113	2:36604794-42313060	5708266	0.0675161	hsa_circ_0054236	2:42280849-42284703	3854	100
EcDNA00000113	2:36604794-42313060	5708266	0.12771	hsa_circ_0054244	2:42288226-42295516	7290	100
EcDNA00000113	2:36604794-42313060	5708266	0.00236499	hsa_circ_0054246	2:42295124-42295259	135	100
EcDNA00000113	2:36604794-42313060	5708266	0.00686723	hsa_circ_0054247	2:42295124-42295516	392	100
EcDNA00000113	2:36604794-42313060	5708266	0.150256	hsa_circ_0054251	2:42304483-42316050	11567	74.1506
EcDNA00000113	2:36604794-42313060	5708266	0.150256	hsa_circ_0054252	2:42304483-42317524	13041	65.7695
EcDNA00000113	2:36604794-42313060	5708266	0.20896	hsa_circ_0054025	2:36837697-36849625	11928	100
EcDNA00000113	2:36604794-42313060	5708266	0.399701	hsa_circ_0054028	2:36855211-36878027	22816	100
EcDNA00000113	2:36604794-42313060	5708266	0.680101	hsa_circ_0054029	2:36855211-36894033	38822	100
EcDNA00000113	2:36604794-42313060	5708266	0.208014	hsa_circ_0054030	2:36857855-36869729	11874	100
EcDNA00000113	2:36604794-42313060	5708266	0.353382	hsa_circ_0054031	2:36857855-36878027	20172	100
EcDNA00000113	2:36604794-42313060	5708266	0.576392	hsa_circ_0054032	2:36861131-36894033	32902	100
EcDNA00000113	2:36604794-42313060	5708266	0.156545	hsa_circ_0003281	2:36877890-36886826	8936	100
EcDNA00000113	2:36604794-42313060	5708266	0.2828	hsa_circ_0054034	2:36877890-36894033	16143	100
EcDNA00000113	2:36604794-42313060	5708266	0.485752	hsa_circ_0054035	2:36877890-36905618	27728	100
EcDNA00000113	2:36604794-42313060	5708266	0.379923	hsa_circ_0054036	2:36883931-36905618	21687	100
EcDNA00000113	2:36604794-42313060	5708266	0.54852	hsa_circ_0054037	2:36893897-36925208	31311	100
EcDNA00000113	2:36604794-42313060	5708266	0.23769	hsa_circ_0054039	2:36902583-36916151	13568	100
EcDNA00000113	2:36604794-42313060	5708266	1.41971	hsa_circ_0054042	2:36981009-37062050	81041	100
EcDNA00000113	2:36604794-42313060	5708266	1.2248	hsa_circ_0054043	2:36988645-37058560	69915	100
EcDNA00000113	2:36604794-42313060	5708266	0.655873	hsa_circ_0054047	2:37000585-37038024	37439	100
EcDNA00000113	2:36604794-42313060	5708266	0.713124	hsa_circ_0054048	2:37000585-37041292	40707	100
EcDNA00000113	2:36604794-42313060	5708266	0.996712	hsa_circ_0054049	2:37000585-37057480	56895	100
EcDNA00000113	2:36604794-42313060	5708266	1.14439	hsa_circ_0054050	2:37000585-37065910	65325	100
EcDNA00000113	2:36604794-42313060	5708266	1.46729	hsa_circ_0054051	2:37000585-37084342	83757	100
EcDNA00000113	2:36604794-42313060	5708266	0.951427	hsa_circ_0054052	2:37002305-37056615	54310	100
EcDNA00000113	2:36604794-42313060	5708266	1.02357	hsa_circ_0054053	2:37002305-37060733	58428	100
EcDNA00000113	2:36604794-42313060	5708266	1.30887	hsa_circ_0054054	2:37002305-37077019	74714	100
EcDNA00000113	2:36604794-42313060	5708266	0.407987	hsa_circ_0054056	2:37005631-37028920	23289	100
EcDNA00000113	2:36604794-42313060	5708266	0.965302	hsa_circ_0054057	2:37005631-37060733	55102	100
EcDNA00000113	2:36604794-42313060	5708266	1.01504	hsa_circ_0054059	2:37007049-37064990	57941	100
EcDNA00000113	2:36604794-42313060	5708266	0.790906	hsa_circ_0054060	2:37013840-37058987	45147	100
EcDNA00000113	2:36604794-42313060	5708266	0.844565	hsa_circ_0054061	2:37013840-37062050	48210	100
EcDNA00000113	2:36604794-42313060	5708266	0.144808	hsa_circ_0054062	2:37020654-37028920	8266	100
EcDNA00000113	2:36604794-42313060	5708266	0.702122	hsa_circ_0054063	2:37020654-37060733	40079	100
EcDNA00000113	2:36604794-42313060	5708266	0.649374	hsa_circ_0054064	2:37027922-37064990	37068	100
EcDNA00000113	2:36604794-42313060	5708266	0.97252	hsa_circ_0054065	2:37027922-37083436	55514	100
EcDNA00000113	2:36604794-42313060	5708266	0.30158	hsa_circ_0054067	2:37032628-37049843	17215	100
EcDNA00000113	2:36604794-42313060	5708266	0.461769	hsa_circ_0054068	2:37032628-37058987	26359	100
EcDNA00000113	2:36604794-42313060	5708266	0.635955	hsa_circ_0054069	2:37032628-37068930	36302	100
EcDNA00000113	2:36604794-42313060	5708266	0.661479	hsa_circ_0054070	2:37032628-37070387	37759	100
EcDNA00000113	2:36604794-42313060	5708266	0.777662	hsa_circ_0054071	2:37032628-37077019	44391	100
EcDNA00000113	2:36604794-42313060	5708266	0.890078	hsa_circ_0054072	2:37032628-37083436	50808	100
EcDNA00000113	2:36604794-42313060	5708266	0.905949	hsa_circ_0054073	2:37032628-37084342	51714	100
EcDNA00000113	2:36604794-42313060	5708266	0.275968	hsa_circ_0054074	2:37037854-37053607	15753	100
EcDNA00000113	2:36604794-42313060	5708266	0.286392	hsa_circ_0054075	2:37041132-37057480	16348	100
EcDNA00000113	2:36604794-42313060	5708266	0.343379	hsa_circ_0054076	2:37041132-37060733	19601	100
EcDNA00000113	2:36604794-42313060	5708266	0.337721	hsa_circ_0054080	2:37049652-37068930	19278	100
EcDNA00000113	2:36604794-42313060	5708266	0.591843	hsa_circ_0054081	2:37049652-37083436	33784	100
EcDNA00000113	2:36604794-42313060	5708266	0.126693	hsa_circ_0054083	2:37053501-37060733	7232	100
EcDNA00000113	2:36604794-42313060	5708266	0.295817	hsa_circ_0054084	2:37053501-37070387	16886	100
EcDNA00000113	2:36604794-42313060	5708266	0.0752242	hsa_circ_0054089	2:37056439-37060733	4294	100
EcDNA00000113	2:36604794-42313060	5708266	0.098296	hsa_circ_0054090	2:37056439-37062050	5611	100
EcDNA00000113	2:36604794-42313060	5708266	0.165917	hsa_circ_0054091	2:37056439-37065910	9471	100
EcDNA00000113	2:36604794-42313060	5708266	0.401032	hsa_circ_0054092	2:37056439-37079331	22892	100
EcDNA00000113	2:36604794-42313060	5708266	0.0630664	hsa_circ_0054093	2:37058450-37062050	3600	100
EcDNA00000113	2:36604794-42313060	5708266	0.183593	hsa_circ_0004570	2:37058450-37068930	10480	100
EcDNA00000113	2:36604794-42313060	5708266	0.365803	hsa_circ_0054094	2:37058450-37079331	20881	100
EcDNA00000113	2:36604794-42313060	5708266	0.325633	hsa_circ_0054098	2:37065754-37084342	18588	100
EcDNA00000113	2:36604794-42313060	5708266	0.417903	hsa_circ_0054101	2:37114730-37138585	23855	100
EcDNA00000113	2:36604794-42313060	5708266	0.201287	hsa_circ_0054102	2:37135483-37146973	11490	100
EcDNA00000113	2:36604794-42313060	5708266	0.175027	hsa_circ_0054103	2:37136982-37146973	9991	100
EcDNA00000113	2:36604794-42313060	5708266	0.176936	hsa_circ_0054108	2:37236095-37246195	10100	100
EcDNA00000113	2:36604794-42313060	5708266	0.186922	hsa_circ_0006444	2:37237756-37248426	10670	100
EcDNA00000113	2:36604794-42313060	5708266	0.749247	hsa_circ_0054110	2:37250502-37293271	42769	100
EcDNA00000113	2:36604794-42313060	5708266	0.497804	hsa_circ_0054111	2:37254203-37282619	28416	100
EcDNA00000113	2:36604794-42313060	5708266	0.0607014	hsa_circ_0054113	2:37272379-37275844	3465	100
EcDNA00000113	2:36604794-42313060	5708266	0.365996	hsa_circ_0054114	2:37272379-37293271	20892	100
EcDNA00000113	2:36604794-42313060	5708266	0.290438	hsa_circ_0054118	2:37274420-37290999	16579	100
EcDNA00000113	2:36604794-42313060	5708266	0.74732	hsa_circ_0054119	2:37274420-37317079	42659	100
EcDNA00000113	2:36604794-42313060	5708266	0.197153	hsa_circ_0054121	2:37279745-37290999	11254	100
EcDNA00000113	2:36604794-42313060	5708266	0.148171	hsa_circ_0003888	2:37282541-37290999	8458	100
EcDNA00000113	2:36604794-42313060	5708266	0.187973	hsa_circ_0054123	2:37282541-37293271	10730	100
EcDNA00000113	2:36604794-42313060	5708266	0.0844915	hsa_circ_0054125	2:37286176-37290999	4823	100
EcDNA00000113	2:36604794-42313060	5708266	0.0288003	hsa_circ_0054126	2:37289355-37290999	1644	100
EcDNA00000113	2:36604794-42313060	5708266	0.0686023	hsa_circ_0054127	2:37289355-37293271	3916	100
EcDNA00000113	2:36604794-42313060	5708266	0.941862	hsa_circ_0054129	2:37950452-38004216	53764	100
EcDNA00000113	2:36604794-42313060	5708266	0.528654	hsa_circ_0054130	2:37974039-38004216	30177	100
EcDNA00000113	2:36604794-42313060	5708266	0.179582	hsa_circ_0054131	2:38299255-38309506	10251	100
EcDNA00000113	2:36604794-42313060	5708266	0.531895	hsa_circ_0054132	2:38313150-38343512	30362	100
EcDNA00000113	2:36604794-42313060	5708266	0.60267	hsa_circ_0054136	2:38568198-38602600	34402	100
EcDNA00000113	2:36604794-42313060	5708266	0.221994	hsa_circ_0054139	2:38573209-38585881	12672	100
EcDNA00000113	2:36604794-42313060	5708266	0.17056	hsa_circ_0054140	2:38581912-38591648	9736	100
EcDNA00000113	2:36604794-42313060	5708266	0.167774	hsa_circ_0054142	2:38582071-38591648	9577	100
EcDNA00000113	2:36604794-42313060	5708266	0.244961	hsa_circ_0054146	2:38675911-38689894	13983	100
EcDNA00000113	2:36604794-42313060	5708266	0.0624007	hsa_circ_0054148	2:38746143-38749705	3562	100
EcDNA00000113	2:36604794-42313060	5708266	0.0343362	hsa_circ_0054149	2:38746693-38748653	1960	100
EcDNA00000113	2:36604794-42313060	5708266	0.0841061	hsa_circ_0054150	2:38746693-38751494	4801	100
EcDNA00000113	2:36604794-42313060	5708266	0.0106337	hsa_circ_0054151	2:38748046-38748653	607	100
EcDNA00000113	2:36604794-42313060	5708266	0.0674285	hsa_circ_0054155	2:38778115-38781964	3849	100
EcDNA00000113	2:36604794-42313060	5708266	0.195874	hsa_circ_0054157	2:38802714-38813895	11181	100
EcDNA00000113	2:36604794-42313060	5708266	0.90157	hsa_circ_0054158	2:38802714-38854178	51464	100
EcDNA00000113	2:36604794-42313060	5708266	0.128533	hsa_circ_0054159	2:38806558-38813895	7337	100
EcDNA00000113	2:36604794-42313060	5708266	0.426294	hsa_circ_0054160	2:38818876-38843210	24334	100
EcDNA00000113	2:36604794-42313060	5708266	0.627931	hsa_circ_0054162	2:38822992-38858836	35844	100
EcDNA00000113	2:36604794-42313060	5708266	0.360144	hsa_circ_0054164	2:38826515-38847073	20558	100
EcDNA00000113	2:36604794-42313060	5708266	0.452659	hsa_circ_0054165	2:38828339-38854178	25839	100
EcDNA00000113	2:36604794-42313060	5708266	0.286392	hsa_circ_0054166	2:38837830-38854178	16348	100
EcDNA00000113	2:36604794-42313060	5708266	0.118215	hsa_circ_0054168	2:38875961-38882709	6748	100
EcDNA00000113	2:36604794-42313060	5708266	0.433056	hsa_circ_0054170	2:38989269-39013989	24720	100
EcDNA00000113	2:36604794-42313060	5708266	0.0751892	hsa_circ_0054171	2:39006411-39010703	4292	100
EcDNA00000113	2:36604794-42313060	5708266	0.0643453	hsa_circ_0054172	2:39007030-39010703	3673	100
EcDNA00000113	2:36604794-42313060	5708266	0.136924	hsa_circ_0054173	2:39007030-39014846	7816	100
EcDNA00000113	2:36604794-42313060	5708266	0.68322	hsa_circ_0054181	2:39249280-39288280	39000	100
EcDNA00000113	2:36604794-42313060	5708266	0.770602	hsa_circ_0054182	2:39249280-39293268	43988	100
EcDNA00000113	2:36604794-42313060	5708266	1.01064	hsa_circ_0054183	2:39251829-39309519	57690	100
EcDNA00000113	2:36604794-42313060	5708266	0.749842	hsa_circ_0054188	2:39265202-39308005	42803	100
EcDNA00000113	2:36604794-42313060	5708266	0.108684	hsa_circ_0054189	2:39272282-39278486	6204	100
EcDNA00000113	2:36604794-42313060	5708266	0.141444	hsa_circ_0054190	2:39272282-39280356	8074	100
EcDNA00000113	2:36604794-42313060	5708266	0.316243	hsa_circ_0054191	2:39272282-39290334	18052	100
EcDNA00000113	2:36604794-42313060	5708266	0.751664	hsa_circ_0054192	2:39272481-39315388	42907	100
EcDNA00000113	2:36604794-42313060	5708266	0.545052	hsa_circ_0054194	2:39278406-39309519	31113	100
EcDNA00000113	2:36604794-42313060	5708266	0.0610168	hsa_circ_0054197	2:39286851-39290334	3483	100
EcDNA00000113	2:36604794-42313060	5708266	0.104673	hsa_circ_0054198	2:39286851-39292826	5975	100
EcDNA00000113	2:36604794-42313060	5708266	0.499924	hsa_circ_0054199	2:39286851-39315388	28537	100
EcDNA00000113	2:36604794-42313060	5708266	0.0387859	hsa_circ_0054200	2:39288120-39290334	2214	100
EcDNA00000113	2:36604794-42313060	5708266	0.336845	hsa_circ_0054201	2:39290291-39309519	19228	100
EcDNA00000113	2:36604794-42313060	5708266	0.266859	hsa_circ_0054202	2:39292772-39308005	15233	100
EcDNA00000113	2:36604794-42313060	5708266	0.293382	hsa_circ_0054203	2:39292772-39309519	16747	100
EcDNA00000113	2:36604794-42313060	5708266	0.258853	hsa_circ_0054204	2:39293229-39308005	14776	100
EcDNA00000113	2:36604794-42313060	5708266	0.144755	hsa_circ_0054205	2:39299742-39308005	8263	100
EcDNA00000113	2:36604794-42313060	5708266	0.274094	hsa_circ_0007697	2:39299742-39315388	15646	100
EcDNA00000113	2:36604794-42313060	5708266	0.427853	hsa_circ_0054212	2:39331916-39356339	24423	100
EcDNA00000113	2:36604794-42313060	5708266	0.809475	hsa_circ_0054213	2:39331916-39378123	46207	100
EcDNA00000113	2:36604794-42313060	5708266	0.72183	hsa_circ_0054215	2:39336919-39378123	41204	100
EcDNA00000113	2:36604794-42313060	5708266	0.226899	hsa_circ_0054216	2:39343387-39356339	12952	100
EcDNA00000113	2:36604794-42313060	5708266	0.608521	hsa_circ_0054217	2:39343387-39378123	34736	100
EcDNA00000113	2:36604794-42313060	5708266	0.0402399	hsa_circ_0054220	2:39516413-39518710	2297	100
EcDNA00000113	2:36604794-42313060	5708266	0.275951	hsa_circ_0054223	2:39755888-39771640	15752	100
EcDNA00000113	2:36604794-42313060	5708266	0.673672	hsa_circ_0054226	2:40139400-40177855	38455	100
EcDNA00000113	2:36604794-42313060	5708266	0.310585	hsa_circ_0054227	2:40160764-40178493	17729	100
EcDNA00000113	2:36604794-42313060	5708266	0.686706	hsa_circ_0054230	2:42245504-42284703	39199	100
EcDNA00000113	2:36604794-42313060	5708266	0.841779	hsa_circ_0054232	2:42256500-42304551	48051	100
EcDNA00000113	2:36604794-42313060	5708266	0.724809	hsa_circ_0054233	2:42263177-42304551	41374	100
EcDNA00000113	2:36604794-42313060	5708266	0.69804	hsa_circ_0054234	2:42264705-42304551	39846	100
[truncated: 7,883 more rows]
