# Supplementary material for: Identification and Characterization of Extrachromosomal Circular DNA in Human Placentas With Fetal Growth Restriction
Source: Front Immunol. 2021 Dec 21;12:780779. doi: 10.3389/fimmu.2021.780779 (PMC8724250; doi:10.3389/fimmu.2021.780779)
Supplement: Supplementary file 2 [file DataSheet_1.zip › Supplementary data13a- eccDNA.direct repeat motif_seq.xls]

ID	Start_20bp	End_20bp	repeat_seq
EccDNA00000001	CCATGCCTGGTCACCCTGGC	CTGGTCCTCAGGCTTCAGCA	CTGGTC
EccDNA00000002	GGGGTGGTGAGGTGAGGGGT	GGACTGGTCAGGCGTGGGCT	GTGG
EccDNA00000005	TAGTTAGCGTCACGGTGGTG	AGCGTCACGGTGGTAGTTAG	AGCGTCACGGTG
EccDNA00000007	AGCACCCACACCCCCAGGTG	TGAGCATCTGACAGCCTGGA	AGCA
EccDNA00000008	TGGAGCAGTACCCACACCCA	CCCAGGTGAGCATCTGACAT	GAGCA
EccDNA00000009	ATCCATCCATCCAACCATCC	CATCCATCCATCTATCCATC	ATCCATCCATC
EccDNA00000011	CACACCATACCAGACCACAC	ACCAAGCCACACCACACCAG	CACACCA
EccDNA00000013	CGCTCAGTCACTCACACACT	CTTATTCACTCACACACACT	TCACTCACACAC
EccDNA00000014	CTCATTCACTCACACTCATT	CGCTCACACTTGCTCACTCA	CTCACACT
EccDNA00000015	ATTATCATCACCACCATTCT	TATCATTATCATCACCACCA	ATTATCATCACC
EccDNA00000016	TTAATGTTCTCCATATGATG	CTCCATATGATATCAATATC	CTCCATATGAT
EccDNA00000017	TCATACTAACACATACACAT	ATCTGCGTACACAAAAGTAG	TACACA
EccDNA00000018	ATGTGTGTCTGTGTGCATTT	ATGTCTCTGTGTCTTGTCTC	TGTGTCT
EccDNA00000019	CAGGGGATTACTGGGTATCT	GAGGATTCCTGGTGTGTGGA	GGATT
EccDNA00000020	AGAATAATTATAAATTTTCA	ACTGTTTTCAAATCAAGCAT	TTTTCA
EccDNA00000021	GTCTCTCCTCAAATAAGTAG	GAAGTTTTGCTCTTGTTGCC	CTCT
EccDNA00000022	TCCTCAAATAAGTAGGCGAT	TTTGCTCTTGTTGCCCAGGC	AGGC
EccDNA00000023	ATGGGGGCGGGGTTGTCCTG	GTGCTGGGCGGCACCAGGGG	GGGCGG
EccDNA00000024	GGTGGGTAGAAGGATAGGTG	GATGAACGGACGAAGGATGG	GAAGGAT
EccDNA00000025	CAAGGTTCCTGCCCAACAAC	CACCTGAGTCCCCAGCAGGG	CCTG
EccDNA00000027	TTTTTGTCCACATCCTTGGC	TCTAACTTCTGGCCTGGATT	TGGC
EccDNA00000028	AGTGTGTATGGGTGTGTGTG	TGGGGGTGTGGATGTGTGTA	GTGTGTA
EccDNA00000030	TACTCCCAACCTTATGTAGA	ACCCAGCTTCACCCCCACAG	CCCA
EccDNA00000031	AAGTAAAAACCGGCTTGGTG	TAAAAATACAAAATTAGCCA	TAAAAA
EccDNA00000033	TGTACACCTGTGTGTGCATG	TTTGTGCATGTGTGTGAATG	TGTGTGTG
EccDNA00000035	AGGGGAGGTGAGGGACAGGT	GGGCAGGGGAGGTGAGGCGA	AGGGGAGGTGAG
EccDNA00000037	CTGGGACTGGGTCCAGGACA	GACTGAATTTCAGGCTGGAC	GACTG
EccDNA00000038	ACTGGGTCCAGGACAGGGAC	AATTTCAGGCTGGACTTCGG	CTGG
EccDNA00000039	GGGTCCAGGACAGGGACTGG	TTCAGGCTGGACTTCGGGGC	GGACT
EccDNA00000040	GAGCAAGACTTCGTCTCAAA	AGTGGCTCATGCCTGTAATC	CTCA
EccDNA00000041	CTCTAATAGCTAATAAAACT	AGATATCTTAAAGAGCAGAC	TAAA
EccDNA00000042	GCCCCGTGAGTCTGTGTGCC	CCTATGTGTCCTGTGAACCT	CTGTG
EccDNA00000043	CCCTCACCTTCATACTCCAC	CCCTCACGTTCACCCTCAGA	CCCTCAC
EccDNA00000044	CCCCTGCCCTCACGTTCACC	ACCCTCACACATGCTCACAC	CCCTCAC
EccDNA00000045	AAAAAATACAAAAATTAGCC	GCACTCCAGCCTTGGTAACA	AGCC
EccDNA00000046	TGGTGATGGAGGTGATGGTG	GTGTTGGTGGAAGTGGTGGT	TGGTG
EccDNA00000047	GTGGTATAATGATGATAGTG	TGGTAGTGATAATGATGATG	ATAATGATGAT
EccDNA00000048	CTGCCCTGTAGCCTTTGCAG	GATACTAGTTGGTTTGCTCA	TTTGC
EccDNA00000049	GTAGCCTTTGCAGATTTCAA	GTTGGTTTGCTCACATAGAT	TTTGC
EccDNA00000050	GAAGGAAGGGAGGGAGGGAA	AGGAGGGAGGGAGGGAAGGA	AGGGAGGGAGGG
EccDNA00000051	ACTTTGTAGTTTCTGCAGTG	AGAGAGAGTGGGGATTGAGT	AGTG
EccDNA00000052	TGATGATTATGGTGATTAGG	GATAGTGATGATGATGGTGA	TGATGAT
EccDNA00000053	TTAGGAGATGGTGATGATGA	GATAGTGATGATGATGGTGA	GTGATGATGA
EccDNA00000054	AGCCTACCCCTTTCCCCTAA	TCAGGCCTCATCTTTACCTT	GCCT
EccDNA00000055	AAAGAAATACTTCTGGGTCA	CAGGGCATAAAGGCTAGCTC	AAAG
EccDNA00000057	TGTATGTTGTTGTCTCTATG	TGCAGTGCTATCACTGTTAA	TGTT
EccDNA00000058	ATTAATAAAATACTGCAGAA	TTGAACCACTTTCTAAAAAG	TAAAA
EccDNA00000060	ACTTGGATCAGTGGAGTCAG	CATCTACTTTTGCTGCAGAA	ACTT
EccDNA00000062	TACAGGCCTTTTTTGTTTTT	CATAATTTTGGGAGCAGGGA	TTTTG
EccDNA00000063	GGATGAATTGAAGAAAAAGC	ATGCTAAATAATGTAAAATG	AAAA
EccDNA00000064	AAAGCAATTTTATACAAACC	AAATGTTTTATATTATCGAT	TTTTATA
EccDNA00000065	ACAAACCCTGCATTCATTAA	TATCGATTACATTTAGAATA	CATT
EccDNA00000066	TATATATACATATCATATGT	TATATACACACACACATATA	TATATACA
EccDNA00000067	GCTGACCCCCACCACCTCCC	CCAGGCAGAGGGTCTCCTCA	CCTC
EccDNA00000069	AAAGAAAACAATCAACAGGG	TATCCAAAATATGTATGAAA	GAAA
EccDNA00000070	AGCCCTCTCTCATGCTTACT	TCTCCCCTACACCCCTACCC	CCCT
EccDNA00000071	CTCAATAGCAAGGTTCAACT	GCTCTCTCAAAAGGAGGTTT	CTCAA
EccDNA00000072	GGCAAAAAGCCGAGGCGGGG	CTAAAAAGCCGCGGCGGCGG	AAAAAGCCG
EccDNA00000073	CCCCGGGCAAAAAGCCACTG	CGGTGGGGCAAAAAGCCACG	GGGCAAAAAGCC
EccDNA00000074	TCATCTAATGGAATCAGATG	TCGAATGGAATCGATTGGAA	AATGGAATC
EccDNA00000075	CATTTGAAGACAATTCCCTT	ATGCGATGATTCCATTACAT	ATTCC
EccDNA00000076	AAAAGCCGGGTCTGGCAAAA	GAAAGCCGCGGCGGGGGGGC	AAAGCCG
EccDNA00000077	GTCTGGCAAAAAGCCGTGGA	GGCGGGGGGGCAAAAAGCCG	GGCAAAAAGCCG
EccDNA00000078	GCCTTAGTTGCTGCTCGCGC	CCTCTCCTGCTCGTGCCTCT	CTGCTCG
EccDNA00000079	TGCGGCTACTCCGGCGGCGG	CTACGGAGGCGTCTCTAGCG	CTAC
EccDNA00000080	GGAAGAAAAGGGGCTGGGTT	ATGGAACGTAACTAAGATGA	GGAA
EccDNA00000081	GCGGAGGGGCTCCTCACTTC	CACATCTCAGACGATGGGTG	CTCA
EccDNA00000082	GTGCCTCTGGTAGAGTACAA	TGTAAACTCTTTGCTTTTTC	CTCT
EccDNA00000083	TTGACTTAGCTCACTTTTCA	TTAATAAAATTCTATTTTAA	TTTT
EccDNA00000084	GGGCCAAGTAAAAAAGAAAA	CTTGGAGTCGTCTCAAGGAT	CAAG
EccDNA00000085	TACCTCCTTCCTTCCTTCCT	ATCATAGCCCACTTCAACCT	ACCT
EccDNA00000086	CACCCCTCCTCCTCACACAC	ACCCCTCTCCCGCTGCCCTT	ACCCCTC
EccDNA00000087	CTCTGTGTGTGTGTCTGTGT	TTATTTAATAATAAACTCTA	CTCT
EccDNA00000090	TATATATGTTGTGTGTGTGT	GTTGAAAATTATTTTTGGAG	GTTG
EccDNA00000091	TGTTGGGTACACCTCCCAGA	GCTGGCCAGGCAGGGGGCTG	CCAG
EccDNA00000092	GCACACACCACATTCCACAC	ACACCATGCACACACACACA	GCACACAC
EccDNA00000093	TAGCTGTTACTAAGAGAAAG	GACAACTGTCCCAGCTCACT	AGCT
EccDNA00000096	CCACTGAGCACCTTGCGACC	ACCTTGCAACCCCCACTCCT	ACCTTGC
EccDNA00000099	GAATGAGCAGCATTTATACA	GCCTCCAGTGAGAGGAAAAA	TGAG
EccDNA00000100	TCACCCACACACCTCCTTAC	ACCCTCCATGCACACACCTC	CACACACCTC
EccDNA00000101	GACACACACACACAGGTACA	CAGACAGACACACACACACA	GACACACACACA
EccDNA00000102	CATTTTTCTCTTATGAATGA	GTTACTTTGTAGGCTATGTG	TATG
EccDNA00000103	AATGAGATTGAGCATATAGT	ATGTATTGAAAATATGTATA	ATTGA
EccDNA00000104	TATATGTATATGTATATATA	GTGTGTGTGTGTGTGTGTAA	TGTA
EccDNA00000105	TGTATATATATCTTTTATAT	TGTGTGTGTAATACCATAGG	TGTA
EccDNA00000106	GTAGGTTATGTATGTGCTAT	TGTGTTGTGTGTATGTGTGT	TGTATGTG
EccDNA00000107	AAAAGAATAGTATCCTTCAT	CGGCAAACGAGCTTCCTTAC	TCCTT
EccDNA00000109	CTTCCTTCCTTCTTTCCTTC	CCTCCCTCCCTTCATCCTTC	TCCTTC
EccDNA00000110	CCACCTCGGCCTCCCAAAGT	CTCCTGGGATCAAGCAATAC	CTCC
EccDNA00000111	ATCCCTTAAAAAAAAAAAAA	TGATTCCATTTAAGACACCA	TTAA
EccDNA00000112	ACGGTCAGACAGGGAAGAGG	GACGAACCCACCACTGTCAG	GTCAG
EccDNA00000113	TCCCAACTCCACAGAGGCAG	GCCTTTATAGTAAACTAACT	AACT
EccDNA00000114	TGATGTGTGTGTGTGTTGTG	GCAGCTGTGTGTGTGTGTTG	TGTGTGTGTGTG
EccDNA00000115	TTGTGGAGGACTAGGCTGAT	TGTTGTGGAGGCCTAGGTTG	TTGTGGAGG
EccDNA00000116	TACTACTTGTCCTATTGTAT	TATGCTACCCTATATAACGC	CCTAT
EccDNA00000117	ATAGAGTAAGGCTTCAGACC	GAGGGAGGCCCCAGACCCGG	CAGACC
EccDNA00000118	CACAGCGCCTCCTCACAGCT	CACAGCGCCTCCCCACAGCA	CACAGCGCCTCC
EccDNA00000119	ACAGCTCAGTGCCTCCTCAC	TCACAGCGCCTCCCCACAGC	GCCTCC
EccDNA00000120	AAAGGAAGGAAGGGAGGGAA	AATAGAGAAAGGAAGAAAGG	AAAGGAAG
EccDNA00000121	ATCCGCTGACAGGTGAGGAG	CAGGTGAGGAGGGGAGGGGT	CAGGTGAGGAG
EccDNA00000122	GTGTGTGTCTGTGTGTGTGA	TGCATGTGTACTGTGTGTGT	CTGTGTGTGT
EccDNA00000123	ACACCCCGCACCCACACACC	ACACACACACCCCACACACG	CCCACACAC
EccDNA00000126	CATCCATCTGCTCATCCATC	TCCATCCATCCATCCTTCCA	CATCCATC
EccDNA00000128	GCCTGCCTCGCCGCGCACAG	CCCACTGCCTCCCGGGCCCT	CTGCCTC
EccDNA00000129	GTGTATATATACAGCACACA	AACTGGTTTGGGAAGCAGGA	AGCA
EccDNA00000130	AAATGCAAGGATAGACTGGA	TTAACTTCACGAAATTAAAA	AAAT
EccDNA00000132	CTTTGCTCCCCTCCCCTCTC	TCTGGCTCCTGAGTAGCTAG	GCTCC
EccDNA00000136	CCTCCCAAAGTGCTGGGATT	GATTACAGGCGTGAGCCACC	GATT
EccDNA00000137	GCGCCCCGCCAGCCTTAAGG	GATTACAGGCGTGAGCCACC	GCCA
EccDNA00000138	GAAGGGAGAGGAACCGAGAC	GGAACCGGGACGGGGAAGGG	GGAACCG
EccDNA00000139	AAGGACAAGAGGGAATATTT	GAAAAATATTTAAAATCATG	AATATTT
EccDNA00000140	CTCGAATGGAATGGAATGGA	ATGGAATGGAATGGAATGGA	GAATGGAATGGA
EccDNA00000141	ATGGAATCAAATGGAATGTA	CAATGTAATTGATTTGAATG	AATGTA
EccDNA00000142	AGATATCTAATGGAAAGGAA	GTGGAATGGAAAGGAATAGG	AATGGAAAGGAA
EccDNA00000143	TTCTGAGAAACTGCGTTGTG	ATGCTGTGTGTATTCATCTC	TGTG
EccDNA00000144	TAACCTTTCTTTTCATAGAG	TGTCCGTGCAACTCAGAGAG	AGAG
EccDNA00000145	GAATCATTCTCAGAAGCTTC	ATCTTCGTATAATAACTAAA	CTTC
EccDNA00000146	ATCCAATGAAATCCTCGAAT	TGGAATCATCATCAAATGGA	AATG
EccDNA00000148	AACAGCAACCAGTGACCCAA	TCCATCCACCCACCTATCCA	ACCCA
EccDNA00000149	TATATATCATATGTATCATA	GTCATGTAATATATAGCATA	TATATA
EccDNA00000151	GCACTTTGGGAGGCTGAGGC	ATCCTAGCACTTTGGGAGGC	GCACTTTGGGAG
EccDNA00000152	GTGGGAGAACTGAGTAGTGT	GGGGACAGTAGTGCTGATGA	AGTAGTG
EccDNA00000154	ACAAAGATCAGGGAGGCAGG	CATCAAGACCCTTAATTTTT	AAGA
EccDNA00000156	TATTCAACTGTTGGTCCTCC	AAAACTTGGCATGTCTTTTC	AACT
EccDNA00000157	TAATGTTTCTGACAGTTTTC	TCCAAGACAAGTAAGAGTAA	GACA
EccDNA00000158	TGGTCAACACAAAAGAACAC	ACTAATAGAATTAGTTATAT	AGAA
EccDNA00000160	ATCTAAGCTGTTCTTGTAAG	ATGTCTATTATAGTATACTA	TCTA
EccDNA00000162	CCACTGCACCCCAGCCTAGG	TAAATACAAAAAATTAGCCA	AGCC
EccDNA00000163	CCATCATTATAACCACCACT	CTCACCACCACCACTACAAA	ACCACCACT
EccDNA00000164	AGAACACAGAGGGATTAACA	GAATCAAGAGGAAGGGAAGG	AGAGG
EccDNA00000165	AGAACACAGAGGGATTAACA	TCAAGAGGAAGGGAAGGCAA	AGAGG
EccDNA00000166	CTGGCATAAAGTAACTGTTC	TACCTGTGTGATCCAGGCAA	GGCA
EccDNA00000167	GCTCTGGAGGCAGAGGCAGG	TCTGTTCCAACTACATGCTC	GCTC
EccDNA00000169	AAACCCAGTCTGGTACTGGG	TAGAACCAGAAGCATCTATA	AACC
EccDNA00000170	TACCTGCAATCCCAGCACTT	CCCATTTTCCTGGTTTTCCA	CCTG
EccDNA00000171	ATGCCAGTGACATCCTTCCC	GAGAGCTACTGTTCACATAA	ACAT
EccDNA00000172	TGGTCTCCAACTCCCGACCT	ATAAGTTGTTCTAGGCTCCT	CTCC
EccDNA00000173	TAAATACCTTTTTGTTCTTT	ATGTAAGTATCGAGTAAAGT	TAAA
EccDNA00000174	CTTTCCTTGCCCCTTCCCTT	GGATGACCTACACTCTTTTT	CTTT
EccDNA00000175	CGCGCGTGAGGGGAGGGGCG	GGGTGTGCGGCGAGCGGGAA	GGGA
EccDNA00000177	TGCCCATCGTCTGAGATGTG	GAGGAGCCCCTCTGCCCGGC	TGCCC
EccDNA00000178	GGTTTACAATTTTATTGATT	TAGTTTTGTGTTGTTCAGTA	GTTT
EccDNA00000179	GTTTCACCATGTTGGCCAGA	CCTTGGCCTCCCTAAGTGCT	TTGGCC
EccDNA00000180	GAATACCATGTGGAATACCA	ATATTGTGTGGAATACCTTG	TGTGGAATACC
EccDNA00000181	CTCCTCCCCTGAATCCTCAT	TTCCACAGCAACTCCGTGCA	CTCC
EccDNA00000182	GGAGCGGGTGAGGGTGAGGG	CTGATGGAGCGGGTGCGGGT	GGAGCGGGTG
EccDNA00000184	TGTGCATGGGGGGTGTGCAT	GGGGTGTGTGCATGGAGGGG	TGTGCATGG
EccDNA00000185	AGAGCCCCTATGGTGCAGGT	CTACCGTGCAGGTGCAGAGC	GTGCAGGT
EccDNA00000186	CACACACAGACACCCCCACC	CACATCCAATACACACTTCC	ACACAC
EccDNA00000187	AAGCCCTCACTCCTGGGGAG	CCTCAGTCCTGGGGAGCACT	TCCTGGGGAG
EccDNA00000188	AAGCCCTCACTCCTGGGGAG	TGGGGAGCACTGGAAGCCCT	AAGCCCT
EccDNA00000189	ACACACAGACACGTGTACAC	ACACAGACACGTGTACACAC	ACACAGACACGT
EccDNA00000190	GTGTTTATGCTCATGTTCAC	TGTGTACATTATGTGTATGT	TTATG
EccDNA00000191	GAGGATGGGAGCCTGGGGGG	AGCCTGGGAAGATGGGAGCA	GATGGGAGC
EccDNA00000192	GGAGATGGCCGGAGAGGGCC	GGAGAGGGCCGCAGAGGGCC	GGAGAGGGCC
EccDNA00000193	TCACTGTCTTAGCAGTGACT	GGGGGGTTCACTGTCTTAGC	TCACTGTCTTAG
EccDNA00000195	AGGAGAGTGTGCGGGGGCTG	GAGTGTGCGGGGAGTCTCAT	GAGTGTGCGGGG
EccDNA00000196	CAGACATGCACGGACACACA	CACGGACACAGACACGCACG	CACGGACACA
EccDNA00000197	GGGTGCAGAGTCAGGGGCCC	GGGGGGACCTGGGTTGCAGA	TGCAGA
EccDNA00000198	AGGGTGCAGAGTCAGGGGGC	GGGGTGCAGAGTCAGGGGGC	GGGTGCAGAGTC
EccDNA00000199	AGGCTGGACTCGCAGTCTGG	CCCTGCCCCGCCACCCTGGC	CTGG
EccDNA00000200	GGTTGTATGTGTGGAGGATG	GGGTGGATGGTTGGGTGGAG	GTGGAG
EccDNA00000202	GGTATAGTCTAGTATAGTCT	AGTATAGCATAGGATAGCAT	AGTATAG
EccDNA00000203	ATCCATCCATCCATCCATCC	ATCCATCCATCCATCCATCC	ATCCATCCATCC
EccDNA00000204	CCGACTAAGCAGAGCAGGGC	ACCAGGGCGTGGTCATAGCA	CAGGGC
EccDNA00000205	CACCCATCACCACCACCACT	GGCACACAGACCCCAACATC	ACCC
EccDNA00000206	CCATCTGTCTACCATCCACC	ATGACATCTTGGCCACCTCT	CATCT
EccDNA00000207	TGGGCTGTAGTCACCCCAGC	GTCATGAAGCTCAGGGGGCT	GGGCT
EccDNA00000208	CCCCGGAGAGAACCGCGCCG	CCCGGGGAGAACCGCGCCGA	GAGAACCGCGCC
EccDNA00000209	ACAGTGTGAATATGCTTAGT	AAAATGCTTAGTGTGAATAC	AGTGTGAATA
EccDNA00000210	GAGGAAAGAGGGGGAAGGTG	GGGGAAGACGGGAGGGGGAG	GAGGGGGA
EccDNA00000211	CATCCATCCATCCATCCACC	TCCATCCATCCATCCATCCA	CATCCATCCATC
EccDNA00000212	CTCTATCTAGGAGTAGACTT	AGGAGTCCATGCATGGCTTA	AGGAGT
EccDNA00000213	AAATTTCTTTAATTACAGTT	CTTTTCTTTTCAGCAGAGTC	TTTCTTT
EccDNA00000214	ACCAAAGTATACTGCCTATT	AAGACCAGCCTGGCCAACAT	ACCA
EccDNA00000216	TAAAGTGTCAACCTCGGAGG	AATAACCCTGGGGAAGGAAT	AACC
EccDNA00000217	CCTTCATTTCTCTAAAATTA	TCATGCCTGAAAGACTAAGA	TCAT
EccDNA00000218	AGAGAGAGGGAGAGGGAGAG	AGGTGGAGGGAGAGAGAGAT	GAGGGAGAG
EccDNA00000220	TTTGATAGCACAAGAGGGTG	TTTCATGATGTGATTATTAT	TGAT
EccDNA00000221	TATATATATACATACATATA	TATATGCACATACATATATA	ACATACATATA
EccDNA00000223	CACCTCGGCCTCAAAGTGCT	CTGACCTCAGGTGATCCACC	ACCTC
EccDNA00000225	GAAGGGACTCAATGTGGGGA	TAGTACAATACCTAGGTTCT	CAAT
EccDNA00000226	AATTTCTTTTGATGTGTGCA	TGAACCTTCCTTTTTATGAG	CTTTT
EccDNA00000227	TGCTGTATCTGCGAAGGGAT	CAGTTTGGAAACACTGTTTT	CTGT
EccDNA00000228	TCAATCAAATGAAATGTTCA	AAAAAGAGTGTTTCAAAACT	TCAAA
EccDNA00000229	AAGCATTCTCAAAAACTTCT	TAAACTTCACATAACTAAAT	AAACTTC
EccDNA00000230	CATCACAAAGCAGTTTCTCA	GCAGTTTCTCAGAAAGCTTC	GCAGTTTCTCA
EccDNA00000231	CTAAAGTTGCAGGGGCCAGC	ACCCCAACTCATTGAGTTTG	AGTT
EccDNA00000233	AGATGGATGGACGGGTTGAG	ATGGATGCATGGATGGATGG	GATGGATGG
EccDNA00000234	CACACTTTTGGGATCACAGC	GAGCAACACACAGGGTTTGG	CACAC
EccDNA00000235	AGGGTAGGCTGTTGCCTCTA	GAGAATTGCTTGAACCCAGG	TTGC
EccDNA00000236	AGGGTAGGCTGTTGCCTCTA	AGCCAAGATTGTGCCACTGC	TGCC
EccDNA00000237	GGATGGATGGATGGATGGAT	ATGGACGGATGGATGGATGT	GGATGGATGGAT
EccDNA00000238	TGGATGGATGGATGGATGGA	GATGGTCGAATGGATAGTTG	ATGGAT
EccDNA00000239	CCTCTCGAATAGCTGGGACT	TCGGCCTCCCAAAGTGCTGG	GCTGG
EccDNA00000240	AAGACCCTCTCAAAAAAAAA	GGCCAACATGGTGAAACCCC	ACCC
EccDNA00000241	CCGGGCGTGGTGGCTCACGC	GGCAAATCACCTGAGGTCAG	TCAC
EccDNA00000242	CCGAGCCCAGGTGAGGAGAA	CCCCTGTCGGCCCCCCAGCC	CCCAG
EccDNA00000243	ATCACACCAGGATCCAGCCA	ATCCAGCCATGCCTGAGGTG	ATCCAGCCA
EccDNA00000244	ATCACACCAGGATCCAGCCA	CCAGGATCCAGCCATGCCTG	CCAGGATCCAGC
EccDNA00000245	CGTCCATCCATCCATCCAAA	AACATTCCCCAAATATCTAT	CCAAA
EccDNA00000246	AGAGGTGGAAGTAATGATTT	GTGATGGTTTTAGTGATGAT	ATGAT
EccDNA00000247	CACACACTCTTACACCACCT	ACACGAAGGGGACTCACATC	CACA
EccDNA00000248	CTCCCAGGGAGATGAGCAGT	GGAAGTTGTGGGGGGTGCAG	GCAG
EccDNA00000250	ACGTATACATATGTATGTAT	GTATGTATATATATTTTTTG	GTATGTAT
EccDNA00000251	CTAGGCTAGGGTGCAGTGGT	TAGGCTGGAGTGCAGTGGTG	GTGCAGTGGT
EccDNA00000254	CACACGCACAGGGGGGACAC	GAATGCACGCAGAGGGGGGA	AGGGGGGA
EccDNA00000256	CCCTCCGCGCCTCACCGGGA	CCTCAGCCTCCCAAAGTGCT	CCTCC
EccDNA00000257	TAGCTCAGGATTTGTAAATG	ACACACCAATCAGCACTCTG	TCAG
EccDNA00000258	TCTTTCTTTCTTTCTTTCTT	TCTTTCTTTCTTTCTATACA	TCTTTCTTTCTT
EccDNA00000259	ATTGGGTTGTTTAGTTTTTG	TTTTTAATTTTTGGTGAAAT	TTTTTG
EccDNA00000260	TGGGTTGTTTAGTTTTTGTT	TTTTTAATTTTTGGTGAAAT	TTTTTG
EccDNA00000261	TTTTGATCTCTCAAACATCT	TGTCTCAGCCTCCCAAGTAG	TCTCA
EccDNA00000262	ATGACTTCTTCTTAGAAGTA	TTGGAGGTAGGGTCTTTGGG	TCTT
EccDNA00000263	ATATGGTGCATACACATGTG	TGTGTGCCGTGTGTGTGTGT	GTGC
EccDNA00000268	GTGTGTATATGTATATATAT	ACACGTATATATGTATATAT	TATATGTATATA
EccDNA00000269	ACATATATACACGTATATAT	ACATACACACATACATACAC	ATACAC
EccDNA00000270	GTATATATGTGTGTATATGT	ACATACACTGTGAGAATGTT	ATGT
EccDNA00000271	CAGACTAATGTATATATCTC	TAGAGATCACTGGAATGTGG	AATGT
EccDNA00000272	TGGATTAGCATAACTTGGAT	GGTATTTGGCACAGACTAAG	TTGG
EccDNA00000273	GGGGGTTAGGAGTGTGTGCG	AGTGTGTGTGGGAGGATGGA	AGTGTGTG
EccDNA00000274	TGTGTGGGGTGTGAAAGTGT	TGGGGTGTGGAGCGTGTGTA	TGGGGTGTG
EccDNA00000275	CTCACTTCCCAGTAGGGGCG	TATTAACTTTTTCTTGGTTT	ACTT
EccDNA00000276	TCTCATCTCAAAAAAAAAAA	GGCAAAATGGTGAGACCCCA	CAAAA
EccDNA00000277	TCTAGAAAGGCCACTTCTCT	CTTCCCACTGCGCTTACCTC	CCACT
EccDNA00000279	CTATTGATCTGGATATTTAG	TCTGGATGTTTAGGCAGGTT	TCTGGAT
EccDNA00000282	CGAAGCTGTAGATTTAGCTA	TAGAGTAAAGTCTTCCTAAA	TAGA
EccDNA00000283	TGTGTGGTATGTGGTGCGTG	ATGGTGCATGTGTGTTGTGT	TGTGTG
EccDNA00000284	AAGGTCAGGAGTTCGAGACC	GGCCGAGGCGGGTGGATCAC	CGAG
EccDNA00000285	ACCCATCCGTCCATCCGTCC	ATCCGTCCATCCGTCCATCC	CCATCCGTCCAT
EccDNA00000286	TGGTGACAGTGATGATGATG	GTGATGGCGATAATGATGAC	ATGATGA
EccDNA00000287	GATGACGGTGACGGTGATGG	ATGGTGACAGTGATGATGAT	GGTGAC
EccDNA00000288	CAGCCACCTGCTCTACCACG	TCCACCCTGTTCCCTGCCCC	CCACC
EccDNA00000290	TCTCTATCTCTATCTCTATC	TATATATCTATCTAAATCTC	TCTATCT
EccDNA00000293	GGTGGTGATGGTGGTGTTGG	GGGATGATGGTGTTGGTGGT	TGGTGTTGG
EccDNA00000294	AAACCCCGTCTCTACTAAAA	GACCATCCTGGCTAACACGG	CTAA
EccDNA00000295	GGAAGTGAGGAGCCCCTCTG	CCAGGAGGGAGGTGGGGGGG	AGGAG
EccDNA00000296	AATTTTTAAAATCAATACCG	CACGATAACAGTAAATGATT	TAAA
EccDNA00000299	TACGTATACTACATGTGTAC	ATGCATGTACATATTACATA	TACAT
EccDNA00000300	TATACTACATGTGTACATAT	ATGTACATATTACATACGTA	TGTACATAT
EccDNA00000301	ACAAAGCGAGACTCAAAATA	TACTCGGGAGGCTGAGACAA	GAGAC
EccDNA00000302	CTATTACAAAGAGAGCTACA	TTGTTTTCCCTTGAGCCTTG	GAGC
EccDNA00000303	GACCCCCATCGCAGGGCGGG	TCTTCCCCCCTTGGCTCTTA	CCCCC
EccDNA00000305	CATACCCTCAGTGTGTGTCA	GGATCCTGGCATCCCTGGTT	CCCT
EccDNA00000306	AGAAAAGGAAATATCTTCGT	AGGATGTATCTTCGTATAAA	TATCTTCGT
EccDNA00000307	GAAGAATACTGAGTAAGTTC	TTTCTTCATGTAACGCTAGA	GTAA
EccDNA00000308	GATATTTGGACCTCTTTGAG	GTGTGTATTCAACTCACAGA	TATT
EccDNA00000309	GCTCACAGAGTTTAACCTTT	CTTTGTGATGTGTGTGTTCA	CTTT
EccDNA00000312	ATCTAATTTTCCTGGAAGAG	TTCATTGGAAACCAATTCCA	TGGAA
EccDNA00000313	AGGAACAACTGGATTATCAG	CTGGATTATCAGCTGGAGTG	CTGGATTATCAG
EccDNA00000314	ATAGCTGCACTATCAGCTGG	CGTCAGCTGAAGCAACAGGG	TCAGCTG
EccDNA00000315	TTGCATTTGCTCAGGATGGA	TGTGTGCTGGTAGAAAGGGT	TGCT
EccDNA00000316	ATGTGTAAATATACACGTGT	ACACGTGTGTATATACACAT	ATATACAC
EccDNA00000318	GGTTGAGACTGGGGCTGAGG	TGCCTTGGGCCCGGGCGGAA	TGGG
EccDNA00000321	ATTTAGCATTTGTGAATAGT	AAAAGGTACTGTGTTAAACC	TGTG
EccDNA00000322	TCACTTGTTCTTGAGGTCCT	GAGTCCATTTCTCCTGTTTA	TGTT
EccDNA00000326	GAAAAAAGAAACCTTAGCTA	ATGGGTAAATTCAGAAAATG	GAAAA
EccDNA00000327	CTACATGAATTTTTTTTTTT	AGCTGGGACTACAGGCACAC	CTACA
EccDNA00000329	CAAATGATAGAACTGGCCAG	GCTCACTGCAACCTCTGCCT	ACTG
EccDNA00000330	CCAGTTCCATTTCTAATGGC	GCCTCCCAGGTGCAAACAAT	CCAG
EccDNA00000331	GTGTGTATATATATGTATGT	GTGTATATGTATGTGTGTAT	TATATGTATGT
EccDNA00000332	AATGCCTTAGAATTTTGAAA	TCTGGATAGTATACTGAAAA	TGAAA
EccDNA00000333	TATATAAGTATATATTTATA	AACTTATATATAAATATATA	TATATAA
EccDNA00000335	TATATACAGTATATATTACC	ATACTGTATATATTACCTGT	GTATATATTACC
EccDNA00000337	TATATATATAACATATATAT	TTATATATATATAACATACA	TATATATATAAC
EccDNA00000338	AAATGCTTAATTTAATTAAT	ATAATTAAATTAGTGATATT	TAATTAA
EccDNA00000340	ATAAAAGCTGGGCATGGTGG	TACAAAAATTAGCCAGGCGT	AAAA
EccDNA00000341	ACCTACCTACCTATGTATCT	TAAAACTACTTTATTGAGGT	CTAC
EccDNA00000342	TACCTATGTATCTGTGTATC	ACTACTTTATTGAGGTATGA	TATG
EccDNA00000343	TAGTGTGCAGTTATATGTGA	TTATATATAGTGTGCAATTA	TAGTGTGCA
EccDNA00000344	AATTTATGTTTTTTTTCTTA	TTCCCTGAACTTCTAGACAA	TTCT
EccDNA00000345	GAGCTACTTAGAATTTAGTG	GCCATATTATCACTAGAAGA	TAGAA
EccDNA00000346	GCCCTTGACTTGAATTCTTG	AAGATGACAATTTTTTTCCC	TGAC
EccDNA00000347	GTTTATGATTTAAATGTTTT	CTAGTTTTCTAAGGGAATTA	GTTTT
EccDNA00000349	GCTGAACCATTTTATATTCC	ATATATATGATATCGATATC	TATAT
EccDNA00000350	CATATGTGTGGTGTGGTGGG	GTGTGGTGTGTATGATGTGT	GTGTGGTGTG
EccDNA00000351	GTGGTGTGGTGTGTGTGGTT	TATGTGGTGTGGTGTGTGTG	GTGGTGTGGTGT
EccDNA00000353	TTACCCCTCTTACTATTACT	TACTATTACTACCATTCCTA	TACTATTACT
EccDNA00000354	GGAGGAGGGAGAGGGGGTGG	TGGGAGAAGGAGTGATGAAG	GGGAGA
EccDNA00000357	GACCCTGTCTCAATAAATAA	AGCCTGGACAACATGGTGAA	CCTG
EccDNA00000360	GACTTATGATTTCAAAACTG	ACAACATCACTTATGTAAGT	ACTTATG
EccDNA00000361	GCCACGCCCCTCCTCCCCCT	TGTGTCCCTCCTCCCCTTCC	CCCTCCTCCCC
EccDNA00000363	AATATTTTAATCTGAACAAT	CTATCATCACAGATTTCTTG	ATTT
EccDNA00000364	CTGAACAATTTAGAATAGAA	GATTTCTTGGTCAAAGTGGC	ATTT
EccDNA00000366	TGAGGACGTGTGTGAGAATG	TGTCTGAGAATGTGAGGGTG	TGAGAATG
EccDNA00000367	TGTGTGAGTGTGAGAATGTG	AGTGTGTGAGAGAATGTGAG	GAGAATGTG
EccDNA00000368	TATGTGACTTATAGTATAGG	CTAGAATTCTCCTCTGTTAT	TTAT
EccDNA00000369	CCAGGTGCGGGAGATGCAGA	TTGGCGGCCGTGCGTGAGAC	GTGCG
EccDNA00000370	TCATCACTATCATCATAACC	ATCATCCTTACCATCGCCAT	ATCATC
EccDNA00000372	TGGGGCTCGAGGCTGTGGGA	GGGGTCGGCGGGAGTCAGGA	GGGG
EccDNA00000373	TGGGATGGGGGTCGGGTGGG	AGGATGCTCCTGAGCCCTTC	GGATG
EccDNA00000374	CACACCACTACACACACACA	ACACGCACACACTACACACA	CACTACACACA
EccDNA00000375	ATACACCCCATATACACACC	CCTATACACTATACGTACAC	TATACAC
EccDNA00000378	TCCGGCCACCCTGCTCTCCC	TCTCAACTCCTGTCAGCGAA	CCTG
EccDNA00000379	GAACCCCTGGGACCCTTCCC	GGATCAACTGTGAACACTGA	GAAC
EccDNA00000381	CTTCCTACTACCCCCAACTC	CCTCTGCAGCAGGCTACTCC	CTACT
EccDNA00000382	TTCTAAAAAAAAAAAAAAAA	CCTAGAACTTAAAGTATAAT	TAAA
EccDNA00000383	TCAGGAGGCTGAGGCATTAG	TGGGATTACAGACGACCGCC	ATTA
EccDNA00000384	CTGAAAAAGAAACGTATTTC	CACCTCATCTCATTTTTATC	ATTT
EccDNA00000385	ATACACACAACTACACACAC	TACGCACTAGACACCACACA	CACACA
EccDNA00000386	CCCACTTACACGCCCACGCT	CACCTGCCCATCACGCACGC	CACGC
EccDNA00000387	GCCTTTTCTTCTTATCCCAC	AGAGGAATCCTTGCCCTGAT	CCTT
EccDNA00000388	TATATTATATATTCTCATAT	TATTATGTATGCTCATATAT	CTCATAT
EccDNA00000389	ATAACACACAATACATGCAC	ACACACCACACACAACACAC	ACACACAA
EccDNA00000390	TTCCTCTAGTCCTTGCATCT	CTTCATTCTATCCAATCCCT	TCTA
EccDNA00000393	CACCACCACCACTGCTATAA	CCACTACCACTACTATAACC	ACCACT
EccDNA00000394	CACCACCACCACTGCTATAA	ACCATTACCACCATCACTGC	ACCACCA
EccDNA00000395	TATAACCACCACCACCACCA	TAACCATTACCACCATCACT	ACCACCA
EccDNA00000397	TAGTATTCACTCAATAAATA	CAAATTAAGGTGATTATTCT	TATTC
EccDNA00000399	GATATAGTGCCTATATCTAT	CCTTTATCGCCTATTCTCAA	GCCTAT
EccDNA00000400	ATATCTATCTATCGATAGAT	ATCTATCTATCGATAGATAG	ATCTATCTATCG
EccDNA00000402	CCATGGCTGCGCGCGGCTCC	CCACAACCCCTCGGTGCTGC	GCTGC
EccDNA00000403	ATATGTGTATATGTGCACAT	GCATATATACACAATATATG	TATATG
EccDNA00000405	AATATTGAATGAATATTCGA	ATCGAATATTGAATGAATAT	AATATTGAATGA
EccDNA00000407	ATATATATATATATATACAC	GAGTGTCTGTGTATATATAT	TATATATAT
EccDNA00000408	AAATCAATTATCGAATCTAA	GTATATTCTACAATTGTTGG	CAATT
EccDNA00000409	GTGTTATTTTTTAATTTTTT	ACAGGTGTTTGATGTACAGA	GTGTT
EccDNA00000411	CAGGGGGGGATGCAACCCCC	CAGGCTCTTGGGACCCCCAT	ACCCCC
EccDNA00000412	AAAATTTTATTCCTGCAGTT	AAACTGTATCAGTTTTACTT	TTTTA
EccDNA00000413	GATATATATATATATAATAT	TATAGATAATACACATATAT	ATATAT
EccDNA00000414	AGGGTCAATTTCAGAATCAT	ATGATATATATGTCAGAATC	TCAGAATC
EccDNA00000415	ACTGAATTTTGGAGTACACT	AATGACTAATATTTCAAACC	ATTT
EccDNA00000416	AATGATTTTCATTTTTTCTC	TGTACTGAATGAATGAGAGT	AATGA
EccDNA00000417	TGTCTCTAGCCAATATTTTT	TATATATATATATGTGCATG	ATAT
EccDNA00000418	TTCATCCGTTTCTGGTATCA	AGAGAACATTTATTTCTGTT	TTTCTG
EccDNA00000419	AATAGTGCAAGACCCTGTCA	AGAAAAAAGACCAGACCCAA	AAGACC
EccDNA00000421	GTGTATATGAGTGTGTTGTG	TATATGAGTGTGTTGTGTGT	TATATGAGTGTG
EccDNA00000422	TTAGCTGTGGCTTTGAGCTG	GCAGAAACTGTAGGGCTAAT	CTGT
EccDNA00000423	GAGAGAGGCAATCCAGGAAG	ACATACATTCAAGAAGAGAA	AGAGA
EccDNA00000424	AAAAGCTACTTTGAAAGTGC	TAAGCTTATAGCTACAGCTA	AGCTAC
EccDNA00000425	TACTGTCTTGGTCAGTTCAA	CGAGATCAAATTGTCAGCAA	GTCAG
EccDNA00000428	GGGAGAAGGCTGGGACTGGA	GGACCACCCCAGCAGAGGCA	AGGC
EccDNA00000429	ATCAGACACAGCAATCAAGA	GACTACCACACAATTAAGAG	ACACA
EccDNA00000430	TTTTGGCTAATTTATACTTG	CAATGAGGCTGCTACCAATG	GGCT
EccDNA00000431	TTTTGGCTAATTTATACTTG	AGGCTGCTACCAATGTATTT	GGCT
EccDNA00000432	TGAAGGCAGAGCCTGTTGAA	ACATGTTCTGGAGAAAGGTG	AAGG
EccDNA00000433	CATGCATGCACACATAGACA	TATGCACTCACTCACACACA	ATGCAC
EccDNA00000434	TAAGTGGGTGTGAATGGCTG	GTTCAAGTAATTGATTTTCC	AAGT
EccDNA00000435	TGAGCATGGAGACGTAACTC	CCCCCCTCGCTGAGTCCACC	TGAG
EccDNA00000437	AGCACCCTGTTTCCCGGTTC	GTTTCCTGGTTCCCCTGGTT	GTTTCC
EccDNA00000438	CTGGTTCCCTGGTTCCCTGG	GTTTCCCTGGTTCCCTGGTT	CTGGTTCCCTGG
EccDNA00000439	GGTAAGCATGGACTGTTTCT	CCATTCCTTCAGGATGGATC	ATGGA
EccDNA00000440	GGTAAGCATGGACTGTTTCT	CCATTCCTTCAGGATGGATC	ATGGA
EccDNA00000441	AGGATGGCGAGGATGGCGAG	GGCGAGGATGGCGAGGACAC	AGGATGGCGAGG
EccDNA00000444	CCCAACAGAACTGTGGCCTT	GGCCGAGGTGGGGGAATTGC	GTGG
EccDNA00000445	CCCCGGGACACCTCTACCCC	GGCCGGGGAGTGAGGCGCCT	CCGGG
EccDNA00000446	CCGTAAGCGAGAATCCTTGC	ATGAGAGAGAATCCTTGTAC	GAGAATCCTTG
EccDNA00000447	GACACACACCACACAATACA	AATACACACCACATACACTA	ACACACCACA
EccDNA00000448	GAGTTTACTCTGTGGTTCCT	AGAGTTTACTCCATGGTTCC	GAGTTTACTC
EccDNA00000449	GTGTGGGTGTCACTGTGGTG	ACTGTGGTGTGGGTGTCACT	GTGTGGGTGTCA
EccDNA00000450	TCAGCCTCGGCCCCTGTCCT	CCTCAGCCTCAGCTGCAGCC	TCAGCCTC
EccDNA00000452	AAAATATATCTGAGACACAT	ATCTTCTTTCCCAGCTATTG	ATCT
EccDNA00000454	GGGAATTCTGGGAGATAAAA	AGCTGACTTGCTCTTCGGAA	GGAA
EccDNA00000456	CAAATTCTTTAAGCTGGGTA	GAAAGCAGGACTGCTCAACT	AAGC
EccDNA00000458	AATAGGAGTGTCTTTATTCA	TAGAGGCTTGGTGCTTTTAA	CTTT
EccDNA00000459	TACACAAGTGTGTATATATA	TACACAAGTGTGTGTATATA	TACACAAGTGTG
EccDNA00000461	AAAATTCTTCCAATTCACGT	TCAGATTGCCAAGGATCGAA	CCAA
EccDNA00000462	CAGGCACCTGCCACCACGCC	TTACAGGCGTGAGCCACTGT	CAGGC
EccDNA00000463	CCCGCCTTGGCCTCCCAAAG	ACTGCCCCTGGCCTCTTTTT	TGGCCTC
EccDNA00000464	TATTTGTAGTTGTTATTGTA	TAAGCACTTTGCATATTTTT	TATTT
EccDNA00000465	AAACCCAGGCAGCCTGGCAG	CACCCAAATCTCATGTTAAA	ACCCA
EccDNA00000468	GACAGAGTGAGACTCCGTCT	GTCTCTACTAAAAAAATACA	GTCT
EccDNA00000470	AAAGTTCCTCAAATAGAGCT	TAAAAAAAAAAAAGGAACAT	AAAG
EccDNA00000471	AGTCTCTTTGTAGGTCACTA	ATTATTATTGTGTGGGAGTC	AGTC
EccDNA00000472	GGAGAAGACCCCAGGTTGAT	GCCTCCCACCTGTTCAAGAC	AAGAC
EccDNA00000474	TCACTGCAGCCTCACTGCAG	TGCAGCCTCACTGCAGGCTC	TGCAGCCTCACT
EccDNA00000475	CTCTCGCCTCCCAATCACGC	CTCCCCTCCCTCTCACACCT	CCTCCC
EccDNA00000477	GTGTGTATATATATGTGTGC	TTAAGAATGCTTATGTCGCC	TATGT
EccDNA00000479	AAATTATTCTTAAATTCAAA	CTTACTAAGCACCATGTTGT	CTTA
EccDNA00000480	GCTGCTGCTGCCGCTGGGAC	GGACTGCTCCAGGTTCCCCT	CTGCT
EccDNA00000481	ATACACTAATGTATGGCTTA	TCACTTACTACAGGACACCC	TACA
EccDNA00000482	AATATATGCTATATGTGATA	TATCATATATGATATATATG	ATATATG
EccDNA00000483	CTCCCTCTCTTCCTTCCTTC	CAAACTCCTGGGCTCAAGGG	CTCC
EccDNA00000485	ACACACACACACACACTCTC	ATGAAAAATAAAAACACAAC	ACACA
EccDNA00000488	CTCTCTCTCTCTTTTCCTTC	TCAGCTCACCGCAACCTCTG	CTCT
EccDNA00000489	GTGACCGGCTGGCAGTTGGG	TTTGGCTTCCGCCTCACAGG	GGCT
EccDNA00000490	GTGGAGGGAAGGTCAGCAGA	GGCAGGGGGCTGACCCCCCC	AGGG
EccDNA00000491	ACTGGGCCATGAGACAGGAC	CAGTGGAGGCAAAGACTCTG	AGAC
EccDNA00000492	TGTGGAGACGGATCCCGCCT	CCTTCCTTCCCCGCCATGTG	CCCGCC
EccDNA00000493	CGTGTGTGCGTGTGTGTGCC	TGCATGTCTGTAGGTGCACA	GTGC
EccDNA00000494	CAGGGCACCTCAAAGCCCAG	TGGCCCAGCACACCCCAAGG	GCCCAG
EccDNA00000495	CAGGGCACCTCAAAGCCCAG	CACCTCAGGTCCAAGGCACC	CACCTCA
EccDNA00000496	GCAGATTTGTGGGGGGAGGC	GCACTGAGGGGACTAACAGG	GGGGA
EccDNA00000497	GATTTGTGGGGGGAGGCGGG	GAGGGGACTAACAGGGCAGC	GGGGA
EccDNA00000498	GGCGTGTGGGGGAGGCGGGT	GCCCCGGGCCCCTTCTCAAA	CGGG
EccDNA00000499	GTGAGGCGGGTGTCCGGGAG	GGCGGCTCTAGCGGGGTTCC	GGCGG
EccDNA00000500	GGCGCTGGGCCGGTTGGGGT	TGGTGGGGGCGCCTGGCTAG	GGCGC
EccDNA00000501	GACAGGTGGGGACAGTGTGA	GTCGGGGACAGTGTCAGGGA	GGGGACAGTGT
EccDNA00000502	TGGGGACAGCATGAGAGACA	AGTGTCCGGGACAGGTGGGG	GGGACAG
EccDNA00000503	GGTGTGAGAGTGTGAGGGTG	GTGGGGGTGTGTGGGGTGTG	GGTGTG
EccDNA00000504	GTGGGGACTGCATGGGGGAC	ACAGGTGGGGACAGGAGGGG	GTGGGGAC
EccDNA00000505	CCCCTGGTGGTTCTGAGCGC	TCCTGAGTGCCCCCTGGTGT	CCCCTGGTG
EccDNA00000506	GGAGGGAGACCACTGAGCAG	TGAGCAGATGAGGAAGCCCC	TGAGCAG
EccDNA00000507	CGAGCACCCCCCGCTGTATC	CCTGGTGGTTCTGAGCGTCC	GAGC
EccDNA00000508	AGGTATATTGTGGAAAAGCA	AAACTTCTTTGTGATGTGTG	TTGTG
EccDNA00000509	AGCATTCTGAGAAACATCTT	TCACATAAAAACTAGACAGA	AAAC
EccDNA00000510	TTTGCAGTCGCGGATTTTGG	TGGTTTTTTGCCCCAGCTCC	TTTGC
EccDNA00000511	TTTTTGCTCCCCGCCGCCGC	CCGCGGCTTTTTGCCCAGGC	TTTTTGC
EccDNA00000512	CCAAGCCAGCCAGCCAGCCA	GAAAGCCTGCCAGCCAAGCC	GCCAGCCA
EccDNA00000513	CAGAGGTGCTGGGGGTGACT	CCACCTGGCCAGAGGTGCTG	CAGAGGTGCTG
EccDNA00000514	ATCTTCTCCTCCTGCTCCCG	GCTCCCACATCTTCTCCTCC	ATCTTCTCCTCC
EccDNA00000515	CTCCTGCTCCTGCATCTTCT	TCTCCTCCTGCTCCTGCATC	CTCCTGCTCCTG
EccDNA00000516	ATTTTGTGATATTCATTTTG	TTAGATTCATTTAATATTTT	ATTCATTT
EccDNA00000517	TGTGCTATCAAATGCTAGAC	ACTAGATCTTATTCATTCTT	CTAGA
EccDNA00000518	ACTCTTCTTTTAGAAAACTT	CTCAACAAATGTATAAACTA	AAACT
EccDNA00000519	TTTCTCTTTCCCTTCATCCT	TCCTTTCTTTCCAGAATCCT	TCTTTCC
EccDNA00000521	GGGGGTGCATGTGTGTAGTG	GGTGTGTGTGTGCATGTGTG	GTGCATGTGTG
EccDNA00000522	GCCTCAAAAATAAAAATAAA	GTGTGCTCTCATTTTCAGTA	CTCA
EccDNA00000523	CTATATGTAACATACATATA	ACATACATATATATGTATAT	ACATACATATA
EccDNA00000524	TACATGAGTTAGCATATATA	AAAACATGGTTCTTTGCAGG	ACATG
EccDNA00000526	AAGGAATTACTCTACTCACA	GAAGAGAACAGTGGAGAAGG	AAGG
EccDNA00000527	CATGCATGTGTGATTCAGGA	CAGATTTCTAAGGCCAGAAA	GATT
EccDNA00000528	ATGGTTGCCAGAAGGTGAGG	ATAGATCTTTTCAATAGAAT	AGAA
EccDNA00000530	CATACATTGTTTATTTTCAC	TCATCACTCCCCTGGCTCTC	TCAC
EccDNA00000532	AGACTCTGCCTCAAAAAAAA	TGGAAGAAATGTTCTTCTGG	TCTG
EccDNA00000533	CTCTGCCTCAAAAAAAAAAC	AAGAAATGTTCTTCTGGTAT	TCTG
EccDNA00000536	GGTAGATGAGTGGATGAGTG	ATTGGTGGATATGAAGTGGT	GTGGAT
EccDNA00000537	TGGGTGTGTGCTGTGTGTGT	GTATGGCAGGGTGTCTGAAT	GGGTGT
EccDNA00000538	ACAGGATCTCATTCTTCTTT	TGTTTGTCTGGGTAAGTCTT	TCTT
EccDNA00000539	CCACCCCAAAGGCCACCTCC	CCATAGTGATTTGAACCAAC	CCAA
EccDNA00000540	ATAACTGCTTGAACTCGGGA	TACTCAGGAGGCTGAGGCAG	ACTC
EccDNA00000542	TGGGCGTGGGTGGGGTGGGT	GTAGGCCATGAGTATGTGGG	GTGGG
EccDNA00000543	GGAGAGGCTGGGAGAGCTGG	GCCAGTATGGCCTTGGGGGA	TGGG
EccDNA00000545	TTAATGCAAAATTTACAACA	TAGAACTGAGTTAATGAAAA	TTAATG
EccDNA00000546	TAAATGAACGCAGGGTCCTC	TGGAGAACTTGAAAACAATT	TGAA
EccDNA00000547	AGGTGGTGGAGGTGGAGGTG	GTGGTGGTGGAGGTGGTAGA	GGTGGTGGAGGT
EccDNA00000548	AGGTGGAGGTGGTGGAGATG	GGTAGAGGTGGAGGTGGAGG	AGGTGGAGGTGG
EccDNA00000549	GGTGCATGTCTATTACAACC	TGGGGCTGATAACCTGCTGC	AACC
EccDNA00000550	TATTACAACCTGGTGGGGGA	AACCTGCTGCTGACAAAGGT	AACCTG
EccDNA00000551	TGCATTGGAGAAAAAGAACT	AATTCTGGTCTGATGAGAGA	GAGA
EccDNA00000552	TTATTTTTCTTAGCAAGGAA	TCCTCTTTTTCTACATGGCC	TTTTTCT
EccDNA00000553	TATGCATCAGAATCACTTGG	AAATAACATAAATCTATTAT	AATC
EccDNA00000554	CTAGCTGGGGGCTCTGCCTG	TGTGTGGGTTCAGGTGTGCT	TGGG
EccDNA00000555	GGCCGTGGTCCTGTCGTGGG	AGGGCGGCCCGGGGTCCCGA	GGTCC
EccDNA00000556	CGTGAGCGTCCGTGTGAGCG	GACCGTCTGTGTGAGTGACC	GTGTGAG
EccDNA00000557	TAAGAAGAGAGCCCTCTGCA	TCTCAAAGATACCACTTAGA	AAGA
EccDNA00000558	GGAGGGGATTGTGTGAGGGG	GGGTTCCGTGAGAGGAGGGG	GGAGGGG
EccDNA00000559	GGATTGTGTGAGGGGGGGTT	CCGTGAGAGGAGGGGGTTCC	GAGGGGG
EccDNA00000560	GCTGCCTCGCAGTGCTGTGG	GTGGCAAGGACCCTTAGAAG	GTGG
EccDNA00000562	CAGGCCGGGCGTGGTGGCTC	AGCCCAGGAGTTTGAGACCA	CAGG
EccDNA00000564	GAACCCGGCCAAAAGTTCTA	GTTTACAGGCATGAGCCACC	GCCA
EccDNA00000565	CTTTATAAAACTATTTGAGA	CTCTAACTCTTCTAGGAGTC	AACT
EccDNA00000566	ATCACCATCACCATCGCCAC	CCACCATCACCATCATCACC	CACCATCACCAT
EccDNA00000567	CTGTAATCCCAGCCACTCAG	AGCCTGGCGTGGTTGTGTGC	AGCC
EccDNA00000569	GGATGGATGGGTGAATGGGT	GATGGATGGATGGATGGGTG	GGATGGATGGGT
EccDNA00000570	AAGGAGGGGAGGAAGGAGGG	AAGAAGGAAGGAAAGAGAGG	AGGAAGGA
EccDNA00000572	GAATCAAATGGAAAGATCAT	AATAGAATGGAGTCACCATA	AATGGA
EccDNA00000573	GAATCAAATGGAAAGATCAT	AATAGAATGGAGTCACCATA	AATGGA
EccDNA00000574	TTTTGTTCCACCGCCGCCGC	CTTTTCGTCCCCCCCCGCCC	CCGCC
EccDNA00000575	TTTTGTTCCACCGCCGCCGC	CCCCCCCCGCCCACTCCGCT	CCGCC
EccDNA00000576	GCTTTTTCCCCGCCGCCGCG	CGCCGCGGCTTTTCGCCGGC	CGCCGCG
EccDNA00000577	TTGAATGGAATCGAATGGAA	ATGAAATCGAATGGAATCAC	AATCGAATGGAA
EccDNA00000578	TGGAATCATCAATGAATGGA	GGAATCATCAAATGGATTTG	GGAATCATCAA
EccDNA00000579	TGGAATCATCAATGAATGGA	GGAATCATCCAATGGATTTG	GGAATCATC
EccDNA00000580	TCGAATGGAATCATCATCAA	ATGGAATCCAATGTAATCAT	ATGGAATC
EccDNA00000582	CTCTCACACACCCACACTCA	ACACACCCATACTCACTCAT	ACACACCCA
EccDNA00000584	CAGCACTTTGGGAGGCCGAG	AAATTAGCTGGGTGTGGTGG	TGGG
EccDNA00000585	AATAGTAGAATTAGAAATTC	TGGGAATAGTAGAATTAGAA	AATAGTAGAATT
EccDNA00000586	GCATTTGGGATTTTTTTATG	GCAATGTGTATGCATTTGTG	GCATTTG
EccDNA00000587	CAAAAGGAAACACACACACA	CTATGGCCAATATGCTAAGG	AAGG
EccDNA00000589	CTTTTGTGTACCTACAACAC	TTTTTCAAAGTGGGCGATAC	TTTT
EccDNA00000590	GATGACAGAGTGAGACTCCA	TTCCACTTCACTCCAGCCTG	ACTCCA
EccDNA00000591	CAGGGTCCTCTCTACTCATC	GAAGTTGCAATACTTTTTAT	TACT
EccDNA00000592	AGGAAGCAGGAAGCAGTATG	AGGAGCAGTCATTGGGAACC	AGCAGT
EccDNA00000593	TCCAGCCTGGGTGACAGAGT	AGCTGAGGTGGTGCTAGTGC	GGTG
EccDNA00000594	TCCAGCCTGGGTGACAGAGT	GCCTGGATGACAGAGTGAGA	TGACAGAGT
EccDNA00000595	TTATGTCAACATTTAATTGC	TACCGCAGCTTGCAAATGCA	TTGC
EccDNA00000596	GCGCAGCCCTTCTTCCCGTT	CGGACACCGACCCCCTTTCC	CCCTT
EccDNA00000597	TGAGGGTCTCACGTCCTGTT	AGGGTGAGGGGTGAGGGGCT	TGAGGG
EccDNA00000598	TCACCAACCCAACCACCCTA	CCACCTCTACTATCTCCATC	CCACC
EccDNA00000599	TATGAATGAGTGAGTGGATG	AATGGGTAGGTGGATGGATA	GTGGATG
EccDNA00000600	AGATGGATGATGATGATGAT	ATGGATAGGTGGGTGGATGG	ATGGAT
EccDNA00000601	TCCCAGCTCCCACCTCCCAG	GCTCCCAGCTCCCACCTCCC	TCCCAGCTCCCA
EccDNA00000602	CTCCCTCCTCCCAGTTCCCA	CTCCTCCCAGCTCCCACCTT	CTCCTCCCAG
EccDNA00000607	CATTACTTAATCAACTATTT	TCTCTTAAAAAAAAAAAAAA	CTTAA
EccDNA00000610	CTTCCTCCTCCTTCTCCTCT	TTATCCTCCTTCTCATTCTC	TCCTCCTTCTC
EccDNA00000611	TCCCTCTCATTCCCACAGAC	ACACACACTCTATCTCATTC	TCTCATTC
EccDNA00000614	AGAAAAGGAGAGAGGAAGGA	GGAAGGAAGGAAGGAAAATC	AGGAAGGA
EccDNA00000615	ATCTCGAGGTCAGGAGTTCA	GGAGGCCGAGGTGGGCGGAT	CGAGGT
EccDNA00000618	AATCAAATAGAATGGGATTG	GCAAAGGAATGGATTGGAAT	GAATGG
EccDNA00000619	ATGGAATGGAATCGATTGGA	GACTGGAATGGAATGTACTC	TGGAATGGAAT
EccDNA00000620	GGAATGGACCCAAATGTAAT	ACAGAAAGGAATGGAATGGA	GGAATGGA
EccDNA00000621	AATGGAATGGCATTGAATGG	GGAATTGAATGGAATGGAAC	AATGGAATGG
EccDNA00000622	GGAATGGAATGGAATGGAGT	TGGAACAGAATGGAATTGAA	GAATGGAAT
EccDNA00000623	CAGAAGCATTCTCAGAACCC	GATAAACCGCACAGAACTAA	CAGAAC
EccDNA00000624	GAAGTATTCTCAGAAACTAC	ATCTTCCTGTAAAAACTAGA	AAACTA
EccDNA00000625	CATTCCCTTTGATAGAGCAG	ATTCAACTCACAGAGTTGAA	ATTC
EccDNA00000626	ACTAAACAGAAGCATTCTCA	GGAAACGGGATAACTGCACC	AAAC
EccDNA00000629	GCATTCACAGAAAACTCTTG	TTCATATAAAAGCTAGACAG	TTCA
EccDNA00000630	GAAGCATTTTCAGAAACTAC	ATCTTCCCGTAAAAGCTAGA	AAGC
EccDNA00000632	AACTAAACAGAAGCATTCTC	TGGAAACGGGATAACTGCAC	AACT
EccDNA00000633	TAAACAGAAGCATTCTCAGA	AAACGGGATAACTGCACCTA	AAAC
EccDNA00000634	TAGACAGAAGCATTCTCAGA	GGGAATAGCTTCATAGAAAA	TAGA
EccDNA00000635	CTTGCATTCAACTCACAGAG	TCAGAAACTTCTCTGTGATG	AACT
EccDNA00000636	GAAGCATTGTCAGAAACTTC	ATGGTCACATATAAACTGGA	AAACT
EccDNA00000638	GCATTCACAGAAAACTCTTG	TTCATATAAAAGCTAGACCT	TTCA
EccDNA00000639	GCATTCACAGAAAACTCTTG	AGACCTTAGCATTCTCAGAA	GCATTC
EccDNA00000640	GAAGCATTCTCAGAAACTAC	ATCTTCCCGTAAAAGCTAGA	AAGC
EccDNA00000641	TTTTCAACTCACAGAGTTTA	AAACTTCTTTGTGATGTTTG	AACT
EccDNA00000642	CACATAAAAACTAGAGAGAA	TCGTTCGAAACGGGTATACC	AAAC
EccDNA00000643	ACTAAACAGAAGCATTCTCA	GGAAACGCGATAACTGCACC	AAAC
EccDNA00000644	ACTAAACGGAAGGATTCTCA	GGAAACGGGATAACTGCACC	AAACGG
EccDNA00000645	GAAGCATTGTCAGAAACTTC	ATGGTCACATAAAAACTGGA	AAACT
EccDNA00000646	CTAAACAGAAGCATTCTCAG	AAACGTGATAAACCGCACAG	TAAAC
EccDNA00000647	GAAGCATTGTCAGAAACTTC	ATGGTCACATAAAAACTGGA	AAACT
EccDNA00000648	TAGACAGAAGCATTCTCAGA	GGGAATAGCTTCATAGAAAA	TAGA
EccDNA00000649	GAAGCATTCTCAGAAACTAC	ATCTTCCCGTAAAAGCTAGA	AAGC
EccDNA00000650	CATTCTTCGTGATGTTTGCA	AAACAGAAGCATTCTCAGAA	CATTCT
EccDNA00000651	GCATTCACAGAAAACTCTTG	TTCATATAAAAGCTAGACAG	TTCA
EccDNA00000653	CTTGCATTCAACTCACAGAG	TCAGAAACTTCTCTGTGATG	AACT
EccDNA00000654	GAAGCATTGTCAGAAACTTC	ATGGTCACATAAAAACTGGA	AAACT
EccDNA00000655	GAAGCATTGTCAGAAACTTC	ATGGTCACATAAAAACTGGA	AAACT
EccDNA00000656	GTAGAAACTGCAAGTGGATA	TCAGGTTTGAAACGGTCTTT	GAAAC
EccDNA00000657	GAAGCATTCTCAGAAACTAC	ATCTTCCCGTAAAAGCTAGA	AAGC
EccDNA00000659	GAAGCATTCTCAGAAACTAC	ATCTTCCCGTAAAAGCTAGA	AAGC
EccDNA00000660	ACTAAACAGAAGCATTCTCA	GGAAACGGGATAACTGCACC	AAAC
EccDNA00000662	AATCCTTCTTCGTGATGTTT	AATAAACAGAAGCATTCTCA	TTCT
EccDNA00000663	GCTTCTCTGTGATGACTGCA	AGACAGAAGCTTTCTCAGAA	TTCTC
EccDNA00000666	TAGATAGAAGCATTCTCAGA	AGACAGAAGCTTTCTCAGAA	TTCTCAGA
EccDNA00000667	GCTTCTCTGTGATGGCTGCA	AGACAGAAGCTTTCTCAGAA	TTCTC
EccDNA00000668	GAAGCATTCTCAGAAACTAC	ATCTTCCCGTAAAAGCTAGA	AAGC
EccDNA00000669	CAGAAGCAGTCTCAGAATCT	GGGATAATTTCAGCTGACTA	TCAG
EccDNA00000670	CAGAAGCAGTCTCAGAATCT	GGGATAATTTCAGCTGACTA	TCAG
EccDNA00000671	CAGAAGCAGTCTCAGAATCT	GGGATAATTTCAGCTGACTA	TCAG
EccDNA00000672	AATTCTTTGGGATGATTGAG	AGACAGACGCATTCTCAGAA	ATTCT
EccDNA00000673	AAAATACTTTGTGATGATTG	CTAAACAGATGCATTCTCAG	GATG
EccDNA00000674	TGTTCAACTCCCAGAGTTTC	AAACTTCTTTGTGATGTTTG	TGTT
EccDNA00000675	GAAGCATTGTCAGAAACTTC	ATGGTCACATAAAAACTGGA	AAACT
EccDNA00000676	ACTAAACAGAAGCATTCTCA	GGAAACGCGATAACTGCACC	AAAC
EccDNA00000677	GAAGCATTGTCAGAAACTTC	AGGGTCACATAAAAACTGGA	AAACT
EccDNA00000680	TAGACAGAAGCATTCTGAGA	GGGAATAGCTTCATAGAAAA	TAGA
EccDNA00000681	GAAGCATTGTCAGAAACTTC	ATGGTCACATAAAAACTGGA	AAACT
EccDNA00000682	GAAGCATTCTCAGAAACTAC	ATCATCCCGTAAAAGCTAGA	AAGC
EccDNA00000683	GAAGCATTCTCAGAAACTAC	AACTTCCCGTAAAAGCTAGA	AAGC
EccDNA00000685	GAAGCATTCTCAGAAACTAC	ATCTTCCCGTGAAAGCTAGA	AAGC
EccDNA00000686	CAGAAGCATTCTCAGAACCC	GATAAACCGCACAGAACTAA	CAGAAC
EccDNA00000688	GAAGCATTCTGAGAAACTAC	ATCTTCCTGTAAAAGCTGGA	AAGC
EccDNA00000689	GAAGCATTGTCAGAAACTTC	ATGGTCACATAAAAACTGGA	AAACT
EccDNA00000690	ACTAAACAGAAGCATTCTCA	GGAAACGGGATAACTGCACC	AAAC
EccDNA00000691	GCATTCACAGAAAACTCTTG	TTCATATAAAAGCTAGACAG	TTCA
EccDNA00000692	CTAAACAGAAGCATTCTCAG	AAACGGGATAAACTGCCCAG	TAAAC
EccDNA00000693	GCTTCTCTGTGATGACTGCA	AGACAGAAGCTTTCTCAGAA	TTCTC
EccDNA00000695	GCATTCACAGAAAACTCCTG	TTCATATAAAAGCTAGACAG	TTCA
EccDNA00000696	GAAGCATTCTCAGAAACTAC	ATCTTCCCATAAAAGCTAGA	AAGC
EccDNA00000697	GAAGCATTCTCAGAAACTAC	ATCTTCCCGTAAAAGCTAGA	AAGC
EccDNA00000698	ACTAAACAGAAACATTCTCA	GGAAACGGGATAACTGCACC	GAAAC
EccDNA00000699	ACTAAACAGAAGCATTCTCA	GGAAACGGGATAACTGCACC	AAAC
EccDNA00000701	GCATTCACAGAAAACTCTTG	TTCATATAAAAGCTAGACAG	TTCA
EccDNA00000702	GAAGCATTCTCAGAAACTAC	AACTTCCCGTAAAAGCTAGA	AAGC
EccDNA00000705	GAAGCATTCTCAGAAACTAC	ATCTTCCCGTAAAAGCTAGA	AAGC
EccDNA00000706	GAAGCATTGTCAGAAACTTC	ATGGTCACATAAAAACTGGA	AAACT
EccDNA00000707	GAAGCATTCTCAGAAGCTTC	TAGCCAGAAGCATTCTCAGA	GAAGCATTCTCA
EccDNA00000708	TAGACAGAAGCATTCTCAGA	GGGAATAGCTTCATAGAAAA	TAGA
EccDNA00000710	GCATTCACAGAAAACTCTTG	TTCATATAAAAGCTAGACAG	TTCA
EccDNA00000712	GCAAGTGGATATTTGGTCCT	AAACACACTATTTCTAGAAG	TATTT
EccDNA00000713	ACTAAACAGAAGCATTCTCA	GGAAACGGGATAACTGCACC	AAAC
EccDNA00000715	GAAGCATTCTCAGAAACTAC	ATCTTCCCGTAAAAGCTAGA	AAGC
EccDNA00000718	GCATTCACAGAAAACTCTTG	TTCATATAAAAGCTAGACAG	TTCA
EccDNA00000719	GAAGCATTCTCAGAAACTAC	ATCTTCCCGTAAAAGCTAGA	AAGC
EccDNA00000720	AAGAACCGTCCTCGTGATGT	AACTAAAACAGAAGCATTCT	AGAA
EccDNA00000721	GCATTCACAGAAAACACTTG	TTCATATAAAAGCTAGACAG	TTCA
EccDNA00000722	GCTTCTCTGTGATGACTGCA	AGACAGAAGCTTTCTCAGAA	TTCTC
EccDNA00000723	CAGAAGCAGTCTCAGAATCT	GGGATAATTTCAGCTGACTA	TCAG
EccDNA00000725	TAGACAGAAGCATTCTCAGA	GGGAATAGCTTCATAGAAAA	TAGA
EccDNA00000726	GCATTCACAGAAAACACTTG	TTCATATAAAAGCTAGACAG	TTCA
EccDNA00000727	CACAGAAAAGCTAAACAGAA	TCTTTGGAAACGGGAATATC	GAAA
EccDNA00000728	TGCAAGTGGATATTTGGTCC	CAATCACTCTTTCTGTGGAA	GTGGA
EccDNA00000729	ACTAAACAGAAGCATTCTCA	GGAAACGGGATAACTGCACC	AAAC
EccDNA00000730	CAGAAGCATTCTCAGAAAAT	ATAGCTTCATAGAAAAACTA	AGAAAA
EccDNA00000733	GCATTCACAGAAAACTCTTG	TTCATATAAAAGCTAGACAG	TTCA
EccDNA00000734	AAAATACTTTGTGATGATTG	CTGGACAGATGCATTCTCAG	GATG
EccDNA00000736	GCTTCTCTGTGATGACTGCA	AGACAGAAGCTTTCTCAGAA	TTCTC
EccDNA00000737	GACAGAAGCTTTCTCAGAAA	AAATAACTTCCTTTAAAAAG	CTTT
EccDNA00000739	GCATTGTCAGAAACTTCTTT	GTCACATAAAAACTGGAGAG	AAACT
EccDNA00000740	AAAAGCTGGATAGAAGCATT	TGGAAAAGAATTATGGTCAC	AAAAG
EccDNA00000741	GAAGCCTTCTCAGAAACTTC	ATCTTCGCATAAAATCTAGA	CTTC
EccDNA00000742	AAGCATTCTCAGAAACTGCT	TCTTCACCTCAATACTAGAT	CTCA
EccDNA00000744	GACAGAAGCTTTCTCAGAAA	AAGACAGAAGCATTCTCAGA	GACAGAAGC
EccDNA00000747	GAAGCATTCTCAGAAACTAC	ATCTTCCCGTAAAAGCTAGA	AAGC
EccDNA00000749	GCATTCACAGAAAACTCTTG	TTCATATAAAAGCTAGACAG	TTCA
EccDNA00000751	GAAGCATTCTCCGAAACTAC	AACATCCCGTAAAAGCTAGA	AAGC
EccDNA00000753	GAAGCCTTCTCAGAAACTTC	ATCTTCGCATAAAATCTAGA	CTTC
EccDNA00000754	GCATTCACAGAAAACTCTTG	TTCATATAAAAGCTAGACAG	TTCA
EccDNA00000755	GAAGCATTCTCAGAAACTAC	ATCTTCCCGTAAAAGCTAGA	AAGC
EccDNA00000756	TAGACAGAAGCATTCTCAGA	GCTAGACAGATGCATTCTCA	GCATTCTCA
EccDNA00000757	GCATTCACAGAAAACTCTTG	TTCATATAAAAGCTAGACAG	TTCA
EccDNA00000758	GAAGCATTCTCAGAAACTAC	ATCTTCCCGTAAAAGCTAGA	AAGC
EccDNA00000759	GAAGCATTCTTAGAAATTAC	ATCTTCCCGTAAAAGCTAGA	AAGC
EccDNA00000760	GCATTCACAGAAAACTCTTG	TTCATATAAAAGCTAGACAG	TTCA
EccDNA00000761	GAAGCATTGTCAGAAACTTC	ATGGTCACATAAAAACTGGA	AAACT
EccDNA00000762	GAAGCATTCTCAGAAACTAC	ATCTTCCCGTAAAAGCTAGA	AAGC
EccDNA00000763	TTTGTGTTCAACTCCCAGAG	TCAGAAACTGCTTTGTGATG	TTTGTG
EccDNA00000765	GCATTCACAGAAAACTCTTG	TTCATATAAAAGCTAGACAG	TTCA
EccDNA00000766	GAAGCATTCTCAGAAACTTC	TCACATAAAACCTAAAGAGA	AAAC
EccDNA00000767	TAATCGAATGTAATGGAATC	GAATGGAATTGAATGGAATG	AATGGAAT
EccDNA00000768	ATATCGAATGGAATGGAAGG	GAATGGAATCGGATGGAATG	GAATGGAAT
EccDNA00000769	ATGGAATGGAAAGGAAAAGA	GTATGGAAAGTAATGGAAGG	ATGGAAAG
EccDNA00000770	CAGTAGTAGTGGTGGTGGTG	GCATCAGTAGAAGTGGTGGT	AGTGGTGGT
EccDNA00000771	GGCAGAAGTTACAGACAGCT	ACGCATAGAAATACATTACA	TTACA
EccDNA00000772	TTTTTTTTTTTGAGACAGAG	TTTTGTTTGTTTGTTTTCTG	TTTTG
EccDNA00000773	ATAATGGTGGTGGTGGTGGT	TGATGATGATGGTGGTGGTG	ATGGTGGTGGTG
EccDNA00000774	TGTGTGTGGTGTGTGGTACA	GTGTGTGGTGTGTGGTATGT	GTGTGTGGTGTG
EccDNA00000775	TGTGTGATGTGTATGGTGTG	GTGTGTGTGGTGTTTGTGTG	TGTGTG
EccDNA00000776	CAGGTGATCTGCCTGCCTCG	GCTGGTCTCGAACTCCCAAC	CTCG
EccDNA00000777	GACGGATCACTTGAGGTCAG	GTGAGTTTCATAAATTTGGA	TGAG
EccDNA00000779	CTCTCCCTCATCCTCTCCCT	TCTTCTTCATCCTCTCCCTC	TCATCCTCTCCC
EccDNA00000780	GGTAAGGTGGTGTAGGGTGA	GTATATATTGAGGTCTGGCA	AGGT
EccDNA00000781	AGGTTCTTGGCACTTCTCTG	AGGTTTGGATCCCGGGAATC	AGGTT
EccDNA00000782	AACTCAATCACCTCAAAAAC	AATCACTCTGCTATATGAAC	AATCAC
EccDNA00000785	GTGGTGATTGTGGTGATGTG	TGATGATTGTGATGGTGGTG	TGATTGTG
EccDNA00000786	CACACCACGCACACCATAGA	CACCACACACACCATAGACA	CACACCATAGA
EccDNA00000787	GGGCTGCTGGCTGCGGGGCT	TTGCTCCCTTCCTTTTCTTT	TGCT
EccDNA00000788	GGCGGTCGTGGAGGTGATGG	ATGGTGGTGGTGGTAATGGA	GTGG
EccDNA00000789	GGGGAGGGATACGGTGGAGG	GGAGGAGAGGGGAAGGATGC	GGGGA
EccDNA00000790	GTGTGTGTTGTGTGTATATG	TGTGTGTATATGTGAGTGTG	TGTGTGTATATG
EccDNA00000791	ACACACACCACACACAGAAA	CACCACACACACCACACACA	ACACACACCACA
EccDNA00000792	AACTCTCATATGCCCAACGG	CTTTGCCCCAAACACTTTTC	TGCCC
EccDNA00000793	GTGAGCACACGGGGGAGAGA	GGGAGAGGCCATGTGAGCAC	GTGAGCAC
EccDNA00000795	GAGGCGACAGCGGGGGGCGA	GGGGTGTCCTCCCAGGGTGG	GGGG
EccDNA00000796	TATGGGGAGCTGTGAAGAAT	TAAATCCACTGAAGTCTCCA	TGAAG
EccDNA00000797	GGGAGCTGTGAAGAATGGAG	CCATAGGAGGCGGATTCAGG	GGAG
EccDNA00000798	TCTATATGTAGTATGTATGT	ACATATAGGGGTTGTATATA	TATAT
EccDNA00000799	TGTAGTATGTATGTGTATAT	AGGGGTTGTATATATGTATA	TATGTAT
EccDNA00000800	GTTTTCTGATGCACTATACA	TTTCTTCTGCCTCTCCCCGG	TTTCT
EccDNA00000802	GGCACAGGTCCATTTACATG	ACCCATCTCTTCTCCCTCAT	CCAT
EccDNA00000803	AATAGGAGGGAGACAAAAAA	AGTTGTGATTTGGACAGCTC	GACA
EccDNA00000804	CCTGTAATCCCAGCTACTAG	TAGCCAGGCGTGGTGGCAGG	CCAG
EccDNA00000805	CGAGCACATAAGGCAGTACA	CACAAAATAAGAAAAGTAGG	ATAAG
EccDNA00000806	GTTCAGTGACAGCCACACCC	CCTCAATAACAACCACACCC	CCACACCC
EccDNA00000807	GCTTTCAGGCCTACGTTGGA	AAACGCTCTTTTTGTGGAAT	CTTT
EccDNA00000808	CCCTCTACTGACAGAGTTGA	AAACTTATTTGAGATGTGTG	TTGA
EccDNA00000809	TTTGTAGTATCTGGAAGTGG	TAGAGCAGGTTTGAAAACTC	TTTG
EccDNA00000810	GCATGTAACTATTTAGAAAT	TGATTTTAAAATAATTTTAA	ATTT
EccDNA00000812	CCTCCCGGGTTCAAGTGATT	GATAAGATGATTAAGAACAC	TGATT
EccDNA00000813	CACACACATACACCACCCCA	ACCCACAGAGCTCACACACA	CACACACA
EccDNA00000814	GGGATCACATACTCCACCAC	CCCCACAACCACACACAGAA	ACCAC
EccDNA00000815	GAAACAAATGTGTGTGTATA	CATATATATACACACACATA	TATA
EccDNA00000817	ACCTCCATCTCCAGGGTTCA	CCAGGTTGGTCTTGAATTCC	CCAGG
EccDNA00000818	ATTACAGGTGTGCACCACCA	GTGCTGGGATTATAGGCGTG	ATTA
EccDNA00000819	TCCCTTCCCTTCAAGGAAGA	TTCTCCTTCCTTCCTCCCTT	TCCCTT
EccDNA00000820	CCTTCAAGGAAGATATTTCT	TCCTTCCTCCCTTCCTTCCT	CCTTC
EccDNA00000821	TTCAAGGAAGATATTTCTCC	CTTCCTCCCTTCCTTCCTTC	CTCC
EccDNA00000822	ACAATTCAGTATAATTATGC	ACATTCTGCTTCAAAATTCA	AATTCA
EccDNA00000823	CAATGTATAGCAAACACATG	AAAGAATGATATAAAATATG	AATG
EccDNA00000825	GGGCTCCAAAGCCCGCCTTC	TTTTCTTCTTTTCTTTTCTT	CTTC
EccDNA00000826	CCGTTCACCCATCCACCCAC	GCATGCATCCATCAATTCAT	CATCCA
EccDNA00000827	AAGGACGAAGAATCCTTCCT	TAGGGGACGCCATGTGGCTC	GGACG
EccDNA00000828	TCCCCACCTCACACCTCAGC	GGACCCATGCTCACGGTTCC	CTCAC
EccDNA00000829	TGGATGTCTTCTCTCCCAGG	TCCTTGTCTGTCTGCCTGCT	TGTCT
EccDNA00000830	GCTTTCTTCCCAGGGGCAGG	TTATCTTCTATTTAAATTAG	TCTTC
EccDNA00000831	GTGAGAGATCTTCTTGGTGT	TGCTTGACCTTAGAGTATGT	AGAG
EccDNA00000832	CACAGAGCCCGGCGCCCTGT	CCGGAAGCGGGGCCGTCAGG	CCGG
EccDNA00000834	TGCTGGACGGCTGGTCTTTG	GGTGGGTGTAGGGGGAGCTG	GCTG
EccDNA00000836	GTGAGTGCCTTTGGCGCAGC	AGGCCTTGGGAGGCTGGGGT	GCCTT
EccDNA00000838	CCATGACATCCTCCCCTCCA	TCAGGCTGCCCTCAGTCCCC	TCCCC
EccDNA00000839	GCTGAGGTCTGTGTTCTGAG	TGCTGAGGTGTGGGTGCTGA	GCTGAGGT
EccDNA00000840	CTGAGAGGTCTGTATGCTGA	TGAGGTCTGTGTGCTGAGAG	GAGGTCTGT
EccDNA00000841	ATCTCACCACAGTCCCCAAC	CCTTCCCCACCATCTCACAC	ATCTCAC
EccDNA00000842	CTCTTGTACCTGCGGCACTC	AAACAGAATCTCTCTGACCT	CTCT
EccDNA00000844	GGATTCGGGTTCCGGGGAGG	GAAGCCGGTTGTACTGCGCA	GGTT
EccDNA00000845	CCCCAGGGAGGAATGCCCGG	GAAGAGGGCCCGGGGCTGGT	GCCCGG
EccDNA00000846	AGCCTTTCAGAGGTGGGGAC	GATGCAGGCTGGGCAGGAAG	TGGG
EccDNA00000847	AAGGGGCTCAGATGGAGGAG	AGGGGAGGGGGTCAGATGGA	TCAGATGGA
EccDNA00000848	AGCCCCGTCCAGGCCCCGAC	CGTGCAGCCTCCTGGCAGAG	AGCC
EccDNA00000849	TGCCCACCAAGCCGAGCCCC	GTTGTCAATGCCTACCAGGG	TGCC
EccDNA00000850	ACCTGCTGGCAGGTGCACCA	CGCACGTGCACCTGGGGCGA	GTGCACC
EccDNA00000851	AGGGGTCTGGGGTTGTCCGG	GGGTTTTGGGGCTCAGAGAG	TGGGG
EccDNA00000854	CCTGGGTTAAAGCGATTTTC	CAAGTTCTGCCTCCCGGGTT	GGGTT
EccDNA00000855	AAAGGAAGAGGGGAGGAGAA	GGAAGAGGGGAGGAGAAGGG	GGAAGAGGGGAG
EccDNA00000856	AGGGGAGGAGAAGGGAGAAA	GAGGAGGGAGAAAGGAGGAG	AGGGAGAAA
EccDNA00000857	GTATCTTGAAGCAGGTTGTT	TCCTGTCTCAGGCTCCCAAG	CAGG
EccDNA00000858	CTTGAAGCAGGTTGTTATTA	TGTCTCAGGCTCCCAAGTAG	CAGG
EccDNA00000859	ACCTCCTCCCTGAAGCCCCC	GCCCACCTTCTCCCTGAAGC	CTCCCTGAAGC
EccDNA00000860	AGCGATCCTCCTACCGTGGT	GACAGGGGTGTGGCTCATCT	GTGG
EccDNA00000861	GCTGACTGAGGGTCAGAGGG	GTGGGGTCTGTGGGGTGAGT	GGGTC
EccDNA00000862	TGGATGAAGGATGGGTGTTG	TGTTGTATGTGTGCAAATGG	TGTTG
EccDNA00000863	CTGGTGTTCTGCAGCACCGT	TAAGAAATGATCAATGTTTG	TGTT
EccDNA00000864	TTCTGCAGCACCGTAGAGGG	AAAAAGCCAGTAGAGAAGGT	GTAGAG
EccDNA00000865	AAACAACCCAAGAGATTTGG	TTTTTGTTTTTGAGACGGAG	GAGA
EccDNA00000866	ACTCACTCACTCCTCTCCTC	TCACTCACTCATTCCTCTGC	TCACTCACTC
EccDNA00000867	CATTCCTCTCCTCACTCACT	CTCATTCCTCTCCTCACTCA	CATTCCTCTCCT
EccDNA00000868	TTCCCTTCCTCCCATTCCTT	GTCATTCCTCTCCTCACTCA	CATTCCT
EccDNA00000869	TAGAGTTACCTAGTTGTGTG	TGTTGTTGTTGTTAAGACGG	GTTGT
EccDNA00000871	CCCTTTTGTTGCCCAGGCTG	CCGGCTAATTTTTTTGTACT	TTTTGT
EccDNA00000873	CTTCCTTTCCCTGGGTTGCC	TTTCCCCGAGTGGCCCTAGT	TTTCCC
EccDNA00000875	CCAGGCATGGTGGCTCATGC	TACTGTTAAAGTGCCATGTT	CATG
EccDNA00000877	CACAACAAAAATTCATCTAA	GTTCTTATTCTAAATCCTTG	TCTAA
EccDNA00000878	AGGAGAGAAGTAGGAGGAGG	AGCAGGAGGAAGAGAGGAAA	AGGAGGA
EccDNA00000879	ATGCTAGACTGAAGAATTCT	GGAAACGGGATTTCTTCATA	TTCT
EccDNA00000881	GGAGTGGTTTGAAGCCTTCC	GAATCTGCAAGTGGATATTT	AGTGG
EccDNA00000882	TAGAAAAGGAAATATCTTCA	TAGAGTACTTTGAGGCCTAT	TAGA
EccDNA00000883	TCTCCTCCTCTCCCTCTCTC	CTCTCTTGCTGTCTCTCTCC	CTCTCTC
EccDNA00000884	GGGGCTGGTGTGATGAGCAC	AGGAACTGCTGTGATAGGCA	TGTGAT
EccDNA00000885	GTGTGATGGGCATAGGGGAA	GATAGGCACAGGGGAGAAGC	AGGGGA
EccDNA00000887	GAGTGCTGCCAGTGGCTCTG	CCTGTAGAGTGCTGCCAGTG	GAGTGCTGCCAG
EccDNA00000891	CACACCCACACCCCATCACA	TACACACTACTCACACACCC	CACACCC
EccDNA00000893	AAAAAATTAGCTGGGCATGA	CCTGTCTCTACTAAAAATAC	AAAAAT
EccDNA00000894	AAGCAAACAAACATATGTAT	TTAATTTACACAAACTCCAA	ACAAAC
EccDNA00000895	TTTTTTGAGACAGAGTCCCA	TGTTTTGTTGTTGTTGTTTT	TTTTG
EccDNA00000896	GCAGAGGGGTCAGGGCTGGG	AGATGAGACCTCAGGAATGA	TCAGG
EccDNA00000898	TGCCCGGCCTGAAACAGCAA	TGACCCAGTCACGCTGAATG	CTGAA
EccDNA00000899	CTCTTACCAATTCCGGTTCA	AGAACACTTAAGATTTTCCT	CTTA
EccDNA00000900	TTCTCCCTCAGACCAGGGTC	TCCCTCAGACCAGGGTCAAA	TCCCTCAGACCA
EccDNA00000902	AGAGTTTTGCTTTTTCCAGA	CTTGGTTTTTTTGTTTTGTT	GTTTTG
EccDNA00000903	CCACCAACTTGGGTTGTGCC	CTCTGCCTCCCAGGTTCAAG	GGTT
EccDNA00000905	AAACAACAAAAAAAAAAAAG	AACACGGAGAAACCCCGTCT	AAAC
EccDNA00000906	TGAGGAAACTGCCTCTTCTC	TGACCTTGTCCTGCAGCTCC	CTGC
EccDNA00000907	TAAATATAATAAAACACACA	AAAAATAAGAAATGCATAAA	AAATA
EccDNA00000908	CTGGGGGGTGTGTGGGAGGG	GGCCTCCTGGGTCTGAGGGA	CTGGG
EccDNA00000909	CTGGACACCTGGGTCTGAGG	TGAGGGAGGAGGGGCCGCGG	TGAGG
EccDNA00000910	AGGCAGAGAGACCCAGAGAG	AGAGGCACAGAGACAAGACC	CAGAGA
EccDNA00000911	CGCACCTCCCCTCAAACTCA	CACACACACCACACACTGAC	CACC
EccDNA00000913	GGAGGCAGCATGGGCCAGGG	CAGCATGGGCCAGGGCACCC	CAGCATGGGCCA
EccDNA00000914	GCCGGGGTGTTAATACACAC	TGTTCCCATGGCCCCGCTGT	TGTT
EccDNA00000915	CTGTCTCTGTCTCTATCTCT	CTCTCTCTGTCTCTGTCTCT	CTGTCTCTGTCT
EccDNA00000916	GCCTCTCCTGGACAGACCTC	GCTGGACCGACCTCGTGCAG	CTGGAC
EccDNA00000918	CAATGTGTGCAAACTCCTCA	CAAATCTCCCCACTGTGAGC	TGTG
EccDNA00000919	ATTCCCCCACTGTGTGCAAC	GTGCAACCTCCCCAAATCCT	GTGCAAC
EccDNA00000920	AACCTCCTCACGTCCCCCAC	CCCACTGTGTGCAACCTCCC	AACCTCC
EccDNA00000921	CAACCTCCTCAAATCCCCGT	ATCACGACACTGTGTGCAAC	CAAC
EccDNA00000922	CACTGTGTGCAACCTCACCA	CTCCCATTGTGTGCAAACTC	TGTGTGCAA
EccDNA00000923	ACACACCACAGATGCACGCA	TCAGACACAGACATGCAGAC	CACAGA
EccDNA00000924	GGGCAACTCCAGGTGAAGGG	GCAACTCCAAGAGGGGAGGG	GCAACTCCA
EccDNA00000927	CCCCGCAGGGTCAGGTGGCC	GGTGGCCTCACCTTCATTCT	GGTGGCC
EccDNA00000928	ACAACATCCCAACGGGGGAT	CGGAGGATCACACCACCGGT	GGAT
EccDNA00000929	CTTCACACTGTGCATCCTCC	CTTCATTCCCTGCACCCTCC	CTTCA
EccDNA00000930	CTGCACCCTCCCAAGCTTCA	AGGATTCATGCCCTACACCC	CACCC
EccDNA00000931	GGTGGTGGTGATGGTGATGG	TGATGGTGGTGGTGGTGGTG	GGTGGTGGTG
EccDNA00000932	TCCCTCCTAAAGCAAAGCCA	CCTAAAGCAAAGCCAGCAGA	CCTAAAGCAAAG
EccDNA00000933	CTTCCTAAAGCAAAGCAGCA	CTTCCTAAAGCAAAGCCAGC	CTTCCTAAAGCA
EccDNA00000934	AAGCCAGCAGACTCTTCCTC	AGCAGATCCTTCCTCAAGAA	CTTCCTC
EccDNA00000935	AAAGCCAGTAGATCCCTCCT	AGCAGCAGACTCTTCCTCAG	CCTC
EccDNA00000936	CTGCACCTGCGGGCAACACC	ACTGCACCTGCGGGCAACAC	CTGCACCTGCGG
EccDNA00000938	GTGGATCCCGGAGGGAGATG	TAGAGAGTGATAAGGCTGCT	GAGA
EccDNA00000939	AGAGGAAACCTCAGAGATTG	ACCCCATTAACAGGATTAAA	AGGA
EccDNA00000940	AAATAATCTACAGAAGGACA	CATAGCTGTTAAGAATGAGT	AGAA
EccDNA00000941	TGCCCACCCCCGATCCCCAC	GCTGTGCCCACCCCCGATCC	TGCCCACCCCCG
EccDNA00000943	GGGTGTAATAGTGGGGTATA	CTGGTGAGGGGCTGTAATAG	TGTAATAG
EccDNA00000944	TGGACAGGCATGTGTATGGG	GCGTGCGTGTCAGCGTGTCA	GTGT
EccDNA00000945	TGAGGAAGGAAGGAAGGAAG	TACGGTGAGGAAGGAAGTAT	TGAGGAAGGAAG
EccDNA00000946	TCTGCGCCTTTTTTTAATCT	GGTGCAATCATGGCTCTCAG	AATC
EccDNA00000947	GTCTGTATCTGTGTGTGTAT	TGTGTGTGTGTGTGTGTGTG	TGTGTGTGT
EccDNA00000948	GGGAACTGCTGGAAGCCCAC	ACAGCCCATCTTGGTGCCAG	AGCCCA
EccDNA00000949	GGGCCAGCAAGTTTTCATAC	GTGCAATCTTGGCACACTGC	GCAA
EccDNA00000950	CAAGGCAGAAATGATAGCAG	GGAAGGGAGGAAGAGAGGAC	AAGG
EccDNA00000951	AGAAATGATAGCAGCTGAGG	GAGGAAGAGAGGACTGGATT	GAGG
EccDNA00000953	GCCTCTCCCCACGCCCGGGG	GGCGTCCGCCAGGGGGCGCT	CGCC
EccDNA00000957	TGGATGAATGGATAAACAAA	AAACAATTCAGAAACAGAAA	AAACAA
EccDNA00000958	TTTTGTTGTTGTGGTGGTAG	TGGTGGTGGTGGTTTGTAAC	GTGGTGGT
EccDNA00000959	TACATAGATAGATAGATAGA	ACAGACAGACAGATAGATAG	AGATAGATAG
EccDNA00000960	TGTGTGTGTGGTAGAGGTGA	GGTGGTGTGTGTGTTACAGG	TGTGTGTGT
EccDNA00000961	GTGTGTGTGTGTGCATATTT	TTACGTGTGTGTGTGTGTGT	GTGTGTGTGTGT
EccDNA00000962	GATCATGCCATTGCACTCCA	CATGGATGGAACTAGGGTCC	CATG
EccDNA00000963	ATAGGCAACTTGAAGAATTC	ATGAAAGACATATTTGGGGT	TGAA
EccDNA00000969	TCCATCTCAAAAAAAAAAAA	TCATCTGAGGGTGAAAGTTA	CATCT
EccDNA00000970	TACATATATGTACATATGTA	CATGTATGTGCATATACGTA	CATATA
EccDNA00000971	TTATCCCAGTGAGCACAGGG	CTGAGACATAGAAGACTGAA	TGAG
EccDNA00000972	ACTATTTGTATATATTTTTT	GTCTTTTGCAAATATTTTCT	ATATTTT
EccDNA00000977	GTCCTCCCACCTCAGCCTCC	GTGATCCACCTGCCTCGCCT	CCACCT
EccDNA00000978	AGAGAAGGGCAGCTCCCTCA	CACATGCAGAAGCAGTACCA	AGAAG
EccDNA00000979	AGAGAAGGGCAGCTCCCTCA	GGGTTCCCCAGGTCCCTAGA	TCCCT
EccDNA00000981	CGGCGGCGGCGGCGGGGCAA	GGCGGCGGGGAGCAAAACGC	GGCGGCGGGG
EccDNA00000982	CGCGGCGGGCAAAAAGCCAC	GGGGGTCAAAAAGCCGGGTC	CAAAAAGCC
EccDNA00000983	ATCATCGAATGGACTCGAGT	TGGACTCGAGGGGAATCATC	TGGACTCGAG
EccDNA00000984	ATGGCCGGGTGGCTTGTCTG	TAGTTGGCTGGATGGCTTGG	TGGCTTG
EccDNA00000986	TGCTGTGTGTGCTGTGTGTG	TGTGCTGCGGTGCCCCACAT	TGTGCTG
EccDNA00000987	CAGCATGATTACTGCTACAT	AAAGAACTATGAACATATCC	ATGA
EccDNA00000988	TCAGTCTTTAGCATTAGGCT	GAGTCAGTAATCCAGTAATC	TCAGT
EccDNA00000989	CCTATCTCAAAAAAAAAAAA	CACAGGTATCAGGGGTTAGG	TATC
EccDNA00000991	CATCACCACCATCACCATCA	CCACCACCACCATCACCACC	CACCACCATCAC
EccDNA00000994	TCATTCCCAATCCATCTCCA	CAAGTGATCCACCCGCCTCA	ATCCA
EccDNA00000995	CACACACACAACCACACACA	ATCAACAACATGGTGAAAGA	ACAAC
EccDNA00000996	TCATGACTGAGTACATATAC	GTGTATACACGTGTGCATAC	TATAC
EccDNA00000997	ATGACTGAGTACATATACAT	GTATACACGTGTGCATACAC	TATACA
EccDNA00000998	ATGGAGCATTGTGGTATTGG	TGATGGAGGGTTGTAGTGTT	ATGGAG
EccDNA00000999	CTCACTACTATAGTGTAGTT	TGTAGGAAAGCTAGAGTGAC	TGTAG
EccDNA00001002	AAAATAGAGATGAGGGGCTT	ATAATAAACATTAGCCGGGC	AATA
EccDNA00001003	CAGTACTTCTACCCTAAAGG	GCCACCAACCTCACTTGCTG	ACTT
EccDNA00001004	TGTGTATATGTATATATACA	ATATATGTATATGCATATAT	TATATGTATAT
EccDNA00001005	GAGCTGCTGTGTCCTGATTG	TCACATAGGATTCCAGAACA	GATT
EccDNA00001006	GAGCTGCTGTGTCCTGATTG	TTCTGAGTGTTTGTCCCTCA	TGTCC
EccDNA00001007	TGCTTCTATTAATACATTCA	TTATAAAAATTCTTTTAAAA	TTCT
EccDNA00001009	GTTTTTTTTTTTTTTTGTCA	TTGCTTTTTTTTTTTTTTTG	TTTTTTTTTTTT
EccDNA00001011	TCAAAAAGGAATAAATTGAA	CTTAAAGCAATATGTAGATC	AAAG
EccDNA00001012	AGATTGCGCCATTGCACTCC	CTAGTTTGATTCCTAAAGAA	GATT
EccDNA00001013	CAGCCTGGGCAAAAGAGCAA	CCTAAAGAAAATATTTGAAC	AAAGA
EccDNA00001015	ACATATATACATATGTATGT	ATGTGTATATGTGTACACGT	ATATGT
EccDNA00001016	TCTGAGATTCTATTTTCTAT	TGATGTATTACACTAATGAT	TATT
EccDNA00001017	GCTTTAAGTACAGTAAGTAA	TACAGTAAGTAATACTGTAC	TACAGTAAGTAA
EccDNA00001018	TTTAAGTACAGTAAGTAATA	CAGTAAGTAATACTGTACTT	CAGTAAGTAATA
EccDNA00001019	CATTATTATAATATAATATA	ATACATTATTATAATATACA	CATTATTATAAT
EccDNA00001020	GGGCAGTAGCACAGATAAAG	TGGGCCAAGAGAGATAAAGA	AGATAAAG
EccDNA00001023	TGGAAGGTTGAGGCTGCAGT	GGAAAAGTAAACTACCATTA	GGAA
EccDNA00001024	TTGGATTATTTGGATTCCAG	ATATTTTGCTTTTTAGTGAT	TATTT
EccDNA00001025	GGACCAGTTACTACAAAAAA	CACACACAACCAAATTCCTT	ACCA
EccDNA00001026	AGTTACTACAAAAAAAATAT	ACAACCAAATTCCTTGTCAA	ACAA
EccDNA00001027	AAAAATATATATATATGTAT	CTTGTCAAATACTATATAAT	TATATA
EccDNA00001028	ATTGGCTATAGCCCATGAAT	GGGAATGTAAATTAGTGTAG	GAAT
EccDNA00001030	ATATGTGTGTATATACACAT	ATATATGTATATATGTGTGT	ATATGTGTGT
EccDNA00001031	TATATATATGGGAACATATA	AATATATATATATGGGAACA	TATATATATGGG
EccDNA00001032	TTTTGATTGCCCCAGTCTTT	ACAGGGAAATTATTGTGGTT	ATTG
EccDNA00001033	ATAAAACAGGTAAATAGGCC	TACTAAAAATACGAAAAATT	TAAAA
EccDNA00001034	ATGTACAGTATGTATACTGT	ATATATATACAGTATGTATA	TACAGTATGTAT
EccDNA00001035	CATGAACCACTGCACCCAGC	TCCAGGATTCAAGCAATTCT	CCAG
EccDNA00001036	ATGGTGAGGGTGAAGGTGGT	AGATGGTGGTAGTGATGGTG	ATGGTG
EccDNA00001037	TCCCACTGCTGCCTACTCCC	CAAGCTGTTCTCCATTTCAA	GCTG
EccDNA00001038	TGGTGATGATGGTGAGAGGT	GTGGTGATGATGGTGGTGGT	TGGTGATGATGG
EccDNA00001039	GGCTCCGGGTGCATGCTGGG	TGCTGGGGCCTGTATGAGCT	TGCTGGG
EccDNA00001040	CACTGCACACCACACACAGC	ACACCACACACCACACACAC	CACACCACACAC
EccDNA00001041	CACACACCCCCACACACCCC	AGTACACACTACACACAAAC	CACACA
EccDNA00001042	TGTGTGTGATGTGGGTGTGT	GTGAGGTGTGTGTGCGACGT	TGTGTGTG
EccDNA00001043	CACCCCACACAGACACACAC	ACAGACACACACACCACAGA	ACAGACACACAC
EccDNA00001044	CTGCCTTTCTTTTGCCTTGC	CCTGCCCTGCCCTTCCCTGC	CTGCC
EccDNA00001045	TAGTTCTTTCCTAGAGGAAG	GGGTGAGTTGCACGGTTACC	AGTT
EccDNA00001046	GGAGGAGGGGATGAGGGATT	GCGGAGGGAATGAAGGGAGG	GGAGGG
EccDNA00001047	ACACACACCCAGGCACTCAC	GCACTCACTGCACACACCCA	CACACACCCA
EccDNA00001048	CACACACACACCCAACACAC	CCCAACACACACACTGAACA	ACACACACAC
EccDNA00001049	CACACACACACCCAACACAC	CCCAACACACACACTGAACA	ACACACACAC
EccDNA00001050	GTAACCAGTCGCATAGAAAC	GTAGATGGAGTTGATACATT	TAGA
EccDNA00001051	TGCTGAAGGTCACACAGCCA	CCCCTTCCTCACTGGCCCAG	TCAC
EccDNA00001052	GCTATGATGCTCACTTCTAA	CCTTCCTCACTGGCCCAGGC	CTCACT
EccDNA00001053	TAGATAGACATATAGATGTA	TCGATAGATAGATGTATCTA	ATAGATGTA
EccDNA00001054	AGACATATAGATGTATCTAT	CGATAGATAGATGTATCTAT	ATAGATGTATCT
EccDNA00001055	CTGGCTGCAGTGTGGGGTAG	CCGGAGGGAGAGTGTCAAGG	AGTGT
EccDNA00001056	CTGGCTGCAGTGTGGGGTAG	AGGGAGAGTGTCAAGGACCT	AGTGT
EccDNA00001057	AGAGTACAGTGTCTGTGCAG	GTATGCTGTACAGTGTGTGT	GTACAGTGT
EccDNA00001058	ACACACCCCTTCCCCATCAC	ACCCACCCTTTCCTGCATGC	CACCC
EccDNA00001059	CACCCACACCCCTTCCCCAT	CAAACACACACCCATTCCCC	CACACCC
EccDNA00001060	TCACAAACACACGCACCCCT	AGACACACACAACCCTTCCC	ACACAC
EccDNA00001061	ACAAACCCCTTCCCTAATTC	CATCCCAGACACACACAACC	ACAA
EccDNA00001062	CCAGTTGGGCAAAGGGTCAG	ACAACCCTGTCATATTGGTG	TTGG
EccDNA00001063	ACACATGAAAACAAAAGAAA	GTACATAGTCCACAGACCTT	CACA
EccDNA00001067	AAATGTCCACTTGCAGATTC	ACCATAGGCCTCCAAGTACT	TCCA
EccDNA00001068	AACTACACAGAAGCATTCAG	AAAGGAAATGTCTTCAAATA	TTCA
EccDNA00001069	AACTACACAGAAGCATTCAG	AAAGGAAATGTCTTCAAATA	TTCA
EccDNA00001070	AACTACACAGAAGCATTCAG	AAAGGAAATGTCTTCAAATA	TTCA
EccDNA00001071	AACTACACAGAAGCATTCAG	AAAGGAAATGTCTTCAAATA	TTCA
EccDNA00001072	CAACTCATATTGTTGAACGT	TTCTTTGTGATCTGTGCATT	TTGT
EccDNA00001073	CTGTGGAAAATCAAATATCT	GAAGAATCTGCAAGTGGATA	GTGGA
EccDNA00001074	AATATCTTCAAATAAAAACT	TGGGGCCTACTGTGGAAAAA	AAAAA
EccDNA00001075	AGAAGGATTCTGTGAAACTA	TATCTTCACATAAAAACTAT	AAACTA
EccDNA00001076	AGAAGGATTCTGTGAAACTA	GTTGAATCTTTCTTTTGATA	TTCT
EccDNA00001077	AGAAGGATTCTGTGAAACTA	TATCTTCACATAAAAACTAT	AAACTA
EccDNA00001078	AGAAGGATTCTGTGAAACTA	GTTGAATCTTCCTTTTGATA	TGAA
EccDNA00001079	AGAAGGATTCTGTGAAACTA	CTACAGAGAAGCATTCAGAG	AGAAG
EccDNA00001080	AAACTACCCAGAAGCATTCT	AAACACAAATATCTTCACAT	AAAC
EccDNA00001081	AGAAGCATTCTGAGAAACTT	TATCTTCACATAAAAACTAC	AAACT
EccDNA00001082	AGAAGCATTCTGAGAAACTT	TATCTTCACATAAAAACTAC	AAACT
EccDNA00001083	AGAAGCATTCTGAGAAACTT	TATCTTCACATAAAAACTAC	AAACT
EccDNA00001084	AATATCTTCACATAAAAACT	TGGGGCCTACTGTGGAAAAA	AAAAA
EccDNA00001085	ACAGAAGCATTCAGAGAACC	AATATCTTCAAATAGAAACT	AGAA
EccDNA00001086	AATATCTTCACATAAAAACT	TGGGGACTACTGTGGAAAAA	AAAAA
EccDNA00001087	AGAAGCATTCTGAGAAACTT	TATCTTCACACAAAAACTGC	AAACT
EccDNA00001089	GAGCCCTATTTCACCCTATA	GAATCTGAAAGTGGATATTT	TATTT
EccDNA00001090	GTGGAAAGAGAAATATCTTC	TTGGAGCTCATTGGGGCCTA	TGGA
EccDNA00001091	AATATCTTCACATAAAAACT	TGAGGCGTACTGTGGAAAAT	AAAA
EccDNA00001094	AGAAGGAAATATCTTCACAT	TCTGCAAGTGGATATTTGGA	ATAT
EccDNA00001096	AGAAGCATTCTGAGAGACTT	GTTGAATCATTCTTTTGATA	CATTCT
EccDNA00001097	AGAAGCATTCTGAGAGACTT	TATCTTCACTTAAAAACTAT	ACTT
EccDNA00001098	AGAAGCATTCTGAGAAACTA	TATCTTCACATAAAAACTAT	AAACTA
EccDNA00001100	AACTACACAGAAGCATTCAG	AAAAGGAAATATCTTCAATA	TTCA
EccDNA00001101	TATCTTCACATAAAAACTAT	GGGACTACTGTGGAAAAACA	AAAAAC
EccDNA00001102	AATATCTTCAAATAAAAACT	TGGGGCCTACTGTGGAAAAA	AAAAA
EccDNA00001103	TCTTCACATAAAAACTATGC	GCCTACTGTGGAAAATCAAA	AAAA
EccDNA00001104	TCTTCACATAAAAACTATGC	AGCATTCAGAGAAACTTCTT	AAACT
EccDNA00001105	GTGAGATATGCATTCAACTC	GCATTCAGAGAAACTTCTTT	GCATTCA
EccDNA00001106	TATCTTCATATAAAAACTAT	AGGCCTATGGTGGAAAGGGA	CTAT
EccDNA00001107	ATTCTGCGAAACTTATTTGT	AATAAAAACTACCCAGAAGC	AAACT
EccDNA00001108	GGGAACAGGGATGAGAGCTC	AAGGGATGAGAGCTCCGCCT	AGGGATGAGAGC
EccDNA00001109	ATCTCAGATTATTATCAGAC	CTATTAAGATTCTGAGAATC	AGATT
EccDNA00001110	GTTCATCTCTGTGAGTTGAA	TGAAGATATTTCCTTTTCCA	TGAA
EccDNA00001111	GTTCATCTCTGTGAGTTGAA	ATCCCGCTCAATGAAAAGGT	TGAA
EccDNA00001112	ATGAGTTCATTCAATTCAGA	TTCTCAGAAACTTGTTTGTG	TCAGA
EccDNA00001113	TTCTGTCTAGCTTGTATGTG	CTAGAAGTTTCTAAGAATTC	TTCT
EccDNA00001114	AATACAGTGGAATATAATGG	AATGGACTCGAAGGCAATGG	AATGG
EccDNA00001115	ATGGAATCGAATAGAATGGA	AATTGAATCGAATGGAATGG	GAATCGAAT
EccDNA00001116	TCAGAGATAGGTGTAAATGG	ATCATAGAGAAAAAGAGATG	AGAGAT
EccDNA00001117	AAATATAAAAATTAGCTGGA	CAACCTGGGAGACAGAGCGA	CTGG
EccDNA00001118	CACGCCCTTTCACCCCCAGC	CCTCCCTGACTCTTCTGTTC	CCCT
EccDNA00001119	TCTGAATTAGTAAAGTTTCA	CTGGAAAGGCCCTCCCAGTC	AAAG
EccDNA00001120	TCCCAAAATACTGGGATTAC	GGATTACAGGCGTGAGCCAC	GGATTAC
EccDNA00001121	CACACCAGGCTTAAAATTAG	GGATTACAGGCGTGAGCCAC	CAGGC
EccDNA00001122	GTAAGGTGTGTGTGTGCTTG	GTGCGTGTGTGTGCTTGTGC	GTGTGTGTGCTT
EccDNA00001123	AAAGCCTCCTGGGTATAATA	TAGCTGAATACATAGGAGTT	AATA
EccDNA00001125	TATGAAGCCCACAGATGTAT	AGACGTATGAAGCCCACAGG	TATGAAGCCCAC
EccDNA00001128	GTGAATTTTTTTTTTTTTTA	GTGAGCCACCGCGCCCGGCC	GTGA
EccDNA00001129	AGTGGCTCACGCCTGTAATC	TACAAAATTTGCGGCTGGGT	GGCT
EccDNA00001130	ACGTGTATATACACGTATAT	GTATATATACACGTGTATAT	TATATACACGT
EccDNA00001131	TCCATCCATCCATCCATCCT	TCCATCCATCCATCCTCCCA	TCCATCCATCCA
EccDNA00001132	TACCAGTTTCTGTCTTAGTA	CTCTACTAGAAGTGTCCTTG	TGTC
EccDNA00001133	GGGAGTATTGGAGTACCATG	TGTGCAACTTGGGGGAGTAC	GGGAGTA
EccDNA00001134	GATGGATCGATGATGAATGA	AGACAGATGGATGATGGATG	GATGGAT
EccDNA00001135	AGTGTGTCGTGATTGCATGG	ACGGTGATTGCATGGAAGCG	GTGATTGCATGG
EccDNA00001136	CCTTCTCACCGATGCTGAGG	CTGCACCGTGGCCGCCCCTT	CACCG
EccDNA00001137	CATGTCTCTGTGCCTCAGGT	TCAGGTGCAGTGGTCATCGC	TCAGGT
EccDNA00001138	GGGCTGTGGTTCTAGGGGGC	CTGGGGGGACTGTGGTCCTA	CTGTGGT
EccDNA00001139	AACTGTGATCCTTGTGGGGG	GTGGTCCTGGGGGTTTGAGG	TGGGGG
EccDNA00001140	GATGTATGGGTGGGTAGGTG	TGGATGGATGGATGGACAGA	GATG
EccDNA00001143	TCTTCCCTCCCTCCCTTCCT	TTTTTCTCCCCTCCCCTCCC	CCCTCCC
EccDNA00001144	TCAGGGGTTAGGGTTAGGGT	AGGGGTCGGGGTCAGGGTGA	TCAGGG
EccDNA00001145	CCATTCCATTCCATTCGACA	TTAATTTTGATTCTAATCAA	ATTC
EccDNA00001146	AGTACTATTCACAATAGCAA	TTGAATGGCAGTCCTATATT	CTAT
EccDNA00001147	TCTATATATATATGTCTATA	TATATATATATATATATTTA	TATATATATAT
EccDNA00001149	AAAGATATATATGTAGGCAT	TGTAGGCATATACGTCTTTG	TGTAGGCAT
EccDNA00001150	TATAGATAGATGGATAGATA	GATGATAGATAGATATAAGA	ATAGATAGAT
EccDNA00001151	CTTTCTAAGTTAACAATACA	GGTTGGGGCTGTCTCCTAAG	CTAAG
EccDNA00001152	TCTAAGTTAACAATACAGAT	TGGGGCTGTCTCCTAAGCCG	CTAAG
EccDNA00001154	CCATCACCACCACCACCACC	CACCATCATCACCATTATCA	CATCACCA
EccDNA00001155	CCACGCGCTCTCAATACTTG	TCTCTGTCGGAGTGGAGTAC	CTCT
EccDNA00001156	CACACACCCCAACTCACATA	ACTCACACACACCCCAACTC	CACACACCCCAA
EccDNA00001157	AACATTTGCAGCATGAACAT	CCTTAGATTCAGCATAAAGA	CAGCAT
EccDNA00001160	CCTCCCTGTGAACGTGCTGT	CGCACACACATCTCTAGCTG	GCTG
EccDNA00001161	ATGATTATTCTGAGATCCGT	CATTGTAAGGAGAGACTGCA	GAGA
EccDNA00001162	CTTCATGTAATGTGGCCAGG	TGGCCAGGGGAGAGCTGGAG	TGGCCAGG
EccDNA00001163	GGCGGCGGTGCTGATGTGGG	TGGTGTGGGTGGATTCCTGG	TGTGGG
EccDNA00001164	GTGCTGATGTGGGTGGTGGT	GGTGGATTCCTGGAGGACAG	GGTGG
EccDNA00001165	GGACCCACAGCCTCGCTCCT	GGGCAGGAGACGCCGTGGAC	GGAC
EccDNA00001166	TGGGTGTGTGTGGAGTGTGT	GGTGTTGGGTGTGTAGTGGG	TGGGTGTGT
EccDNA00001167	CTTCCTGCCCATTGTCCTCT	TGGGTGGCCCCTCCCTTCTT	CTTC
EccDNA00001168	TGAGGATCATGGGGGACATG	GTGTGAGGATCATGGGAGGA	TGAGGATCATGG
EccDNA00001169	TGGTGATGGTGTTGGTGGCG	ATGGTGGTGATGATGGTGAA	TGGTGATG
EccDNA00001170	CCATGGCTTTTTACACCCCG	TCGGCTTTTGCCCACCCGCC	GGCTTTT
EccDNA00001171	CCCCCCGCTCCGGTGTCGCG	GCCGCCGCAGCTTTTTGCCC	CCGC
EccDNA00001172	ACATGTAACATATATGTATG	TAAATTGCATTATACATACA	ACATA
EccDNA00001173	CACAAAGATGTTTCTGAGAA	CTCTGTGAGTGGATTGCTGA	TCTG
EccDNA00001174	GAATGGAATGAAATGGACTC	GAATGGAATGGAAGGGATTC	GAATGGAATG
EccDNA00001175	GACAGCTAGCCAGCCAGCCC	GCCAGCCAACTCACCAGCCA	GCCAGCCA
EccDNA00001176	ACACACATACACACACACAC	TATTACAAAAGAGTAAAAAA	TACA
EccDNA00001178	TATATAATTTTTTTGAGACA	ATATAATATATTATATATAT	ATATAAT
EccDNA00001179	TTCCGCCATCCACAGCACCT	TGTCATCCATGGCACCTCCC	CATCCA
EccDNA00001180	GCACACATGGGCAGCACACA	CATGGACAGCACACTCACAC	CAGCACAC
EccDNA00001181	TAAAGGTCAAATTTAAGCTC	AAAATTTTAGAACTCCAATG	AAATTT
EccDNA00001182	CACCATCACCATCATTATCA	CGTGATGCTAAGTACTTCAC	TCAC
EccDNA00001183	AACGAAGGAGGAAGCAAAGT	AAGGCCAAGTCCCCAGTGAA	AAGG
EccDNA00001184	GCCCTGTGTGTATTGCGGGC	TGGGGGGCTCTGGTGTATAT	GTGTAT
EccDNA00001185	AACTGTTGTGTCAGGAAGCT	TCTGCTGTGTAGGAGTGTTG	TGTTG
EccDNA00001187	AATTTACAATCCAGTTGGGC	TGGTGAAACCCCATTTCTAC	ATTT
EccDNA00001188	CGCCCGGTCTATTTATTTAT	GAGGCCATTTGCCTGCCTCA	ATTT
EccDNA00001189	CCTCACACCCGCAGACACGG	CCTCACATCTGCAGACACGG	GCAGACACGG
EccDNA00001190	GATGATGGTGATGGTGATGA	TGGTTATGCTGATGGTGATG	TGATGGTGATG
EccDNA00001191	AGAATGGATACATTGTACAT	ATTACTAACTATGGAGGTGC	ATGGA
EccDNA00001192	TGTCTGTGTGAGGTGTGTGT	TGTGTGTGGTGCGTGGTGTG	GTGTGTG
EccDNA00001193	CTCTCCCCGCAGCTGTCTAT	CGCCCCTCCCCACAGCTGTC	CAGCTGTC
EccDNA00001195	AATCCATCCACCCACCCATT	CATCCACTAATCCCATCCCT	CATCCAC
EccDNA00001196	ATATGTATATACACAGTCTA	ATATGTATAGAATATATGTG	ATATGTATA
EccDNA00001197	ATATATATACACGGAATATA	TATATTATATATATATATAC	ATATATATAC
EccDNA00001200	GATGTTCAGACATATACATG	CATCAGGTCCCAAAACTGTC	TCAG
EccDNA00001201	GGTGGTAATGGTGATGATGG	TGATGGTGTTGATGGTGATC	ATGGTGAT
EccDNA00001202	GGTGGTAATGGTGATGATGG	TAATGATGGTGGTGATGGTG	TGGTGATG
EccDNA00001203	CTGGGTTGAGCGGGAGGTCT	GGGTTGGGGGTCAGGTCTGG	GGGTTG
EccDNA00001204	TCCACATCCCTGTCCACGGC	ACATCCACATGCCTGTCCAC	CCTGTCCAC
EccDNA00001205	GGCGGGGGGGTCCAGGGAAG	CCTCACCCCCTGTCCTGACT	GTCC
EccDNA00001206	CCCTCAGTCAGTGCCCCCCC	TCCCCACTTCCCATCAGTGC	TCAGTGC
EccDNA00001207	GATGGATGGATGGGTTCATG	GATGAATGAATGGATGGATG	ATGGATGGATG
EccDNA00001209	TAGTTTTTGTATATAAGTGA	GTAGAAAACGAAATATCATG	ATAT
EccDNA00001210	TCTATCTATCTATCTATCTA	TATATATCTATCTATCTATC	TCTATCTATCTA
EccDNA00001216	CAGTGCGCGCACAAGGCGGC	GCCGGGCTAGTGTGAAGACT	AGTG
EccDNA00001218	TATATGTACGTATATACAAG	TACATATATACGTATATATA	TACGTATATA
EccDNA00001221	AACTTGGGCAAACAGTTTTA	AATACCTTCATGTCAAAATA	CAAA
EccDNA00001222	ATATATACACACACACACAC	GCCAAGTGTGGTGGCTCACA	CACA
EccDNA00001225	AGGATAAAATTTTTCTTTTA	AACAGGATAAAATATTTCTT	AGGATAAAAT
EccDNA00001227	ACTACCATTGTCACCCATCC	ATTGTGAAATGTGTTATGCC	ATTGT
EccDNA00001228	TTCTCCTATCTCTCTCCCTG	ATGCAAATATTCATCTCATT	ATCTC
EccDNA00001230	CAGGCGCAGTGGCTCATGCC	AACTCAAAAGCCCTTACTAG	CTCA
EccDNA00001231	CGAGGTGAATCACCTGAGAT	ATCCCAGCACTTTGGGAGGC	GAGG
EccDNA00001232	TCCGGGACCCTCCCTGTAGC	CTATATGTATGTATATGTGT	TGTA
EccDNA00001233	GAGACTAGCCTGGGCAACAT	GCTTCAGCTTGGGAGTTTGA	TGGG
EccDNA00001235	TACAAAATATACATATGTAA	TTTATATATATATATATATA	ATATA
EccDNA00001236	GATTTCCATATATGATTTCC	ATAGATTTCCATATATATAT	GATTTCCATATA
EccDNA00001237	GTTTTGGGGCTGAGACAATG	CCAGCTTTTGTCCACTCAGT	TTTTG
EccDNA00001239	AAGAAAAGAAAGGTTAAACA	AGTTTTTCTATGAAGATATT	AAGA
EccDNA00001240	ATCTGAAGCAAAGTTAAAGT	CAAAATTGCTGTATTGAAAG	TGAA
EccDNA00001241	GCCTCCAAAAAGTCCAAATA	AAATCCGGTTTCCAACGAAG	TCCAA
EccDNA00001242	TTCGTTTGAGACGTGACTGC	ATTAGGACTATTCTGAGGCC	TGAG
EccDNA00001243	ACGGGATTTCTTCATATAAA	CTTTTTTGAGGCCTTCATTG	CTTCAT
EccDNA00001244	GTTTCAAAACTGTTCTATCA	TGATTCTTCAAAAAGTTTGT	TTCAAAA
EccDNA00001247	CCACCTCTCCTGTATAAACA	GATAAATTTACCTAGACTAC	ATAAA
EccDNA00001249	TATATATACTCATATACATG	ACATATATGTGTATATATAT	TATATATA
EccDNA00001250	CTCTATTTTGTTCATTAAAT	ACACAACTATGTAGTCTTAG	CTAT
EccDNA00001251	TCCCTGACCATAGATGTTCT	TGCACTACTGAATCTGTCTG	CTGA
EccDNA00001252	TGTATATACACATATGTGTA	TACGTATATATACATACATA	TATATACA
EccDNA00001253	CATATGTATATGTGTATGTA	ATATATGCCAGAAATCCAAA	TATATG
EccDNA00001255	CCTTGTCTCAAAAAAAAAAA	GGTGAAACCCCGTCTCTACT	GTCTC
EccDNA00001256	TATCATTACCATGATTCTTG	AGAGATGACACTTATTTTAG	ATGA
EccDNA00001257	ACTCCGTCTCAAAAAAAAGA	GCAAAAAAAAATTCTACACT	CAAAAAAAA
EccDNA00001258	TCCTCCTCTCTCTCCTCTCT	CCTTTCTCTTCTCTCTCTCC	CTCTCTCTCC
EccDNA00001259	AAAGTTAGCTCCAGGGCTTG	ACTCCTATAAAACCATCAGA	CTCC
EccDNA00001260	GTGTATGTGTGTGAGAGAGA	TGCGTGTGTGTGTATGTGTG	GTGTATGTGTG
EccDNA00001261	CGAGCGGGTTGCCAATGCTG	GATACAAAGGTTCTCCAAGT	GGTT
EccDNA00001262	TATCTGTTTAAATCTTTTCT	TCCAGTTTATGGCTTATCTA	TATCT
EccDNA00001263	AATAACAGTCAGTGATATGA	TAATGCCTATGTTTAATAAC	AATAAC
EccDNA00001264	ATGACTCTGAAGACTTTGTA	CGATATCTATAAATATGAAC	ATGA
EccDNA00001267	AGGGATATTGGCCTGAAGTT	CTGTTTGGAATAGTTTCAGA	TTGG
EccDNA00001268	GAATAAAATAAGTGTATCCA	AGAATAATGCAGGTAGAAGA	GAATAA
EccDNA00001269	GACATATATATGAGATATAT	ATGATATATATGAGATATAT	ATATATATGAGA
EccDNA00001271	CAAGCGATTCTCCCACCTCA	CGATCTCCTGACCTTGTGAT	TCTCC
EccDNA00001274	ACCACACACACCATACACAC	CACACACACACACTTCCTCA	CACACACAC
EccDNA00001275	CACACCACACAACCACACAC	ACCACACACACAACCACACA	CACACAACCACA
EccDNA00001276	ACACAACCACACACCACACG	CACAACCACACAACCAACCA	CACAACCACACA
EccDNA00001278	CTGAAACCCAGGTCCCTCAG	GTGGGCGATGGACTCATACC	CTCA
EccDNA00001279	AGTGGGGGTGGGGGCACGTT	AGTTTGCCAGGCTGGGCTGC	TGGG
EccDNA00001280	CGTCTGTGGTGTATGTGTGC	GTGTGCATGGTGTGTGGTGT	TGTGGTGT
EccDNA00001281	CGTCTGTGGTGTATGTGTGC	GTGTGCATGGTGTGTGGTGT	TGTGGTGT
EccDNA00001282	TACGTGTGCGTGTGTGTGGT	GTGTATGTGTGTGTGTGCTG	GTGTGTGTG
EccDNA00001283	ACCCGGCCCTGCACCGCAAA	ACGCGCCCGGCCCTGCACCG	CCCGGCCCTGCA
EccDNA00001285	ACTACACACCCACACCTACA	ACACACCACATCCCATACCC	ACACACC
EccDNA00001286	GCTAGGATCGCTTGAGGAAC	GGCAAGAACATTTAAAATCT	GAAC
EccDNA00001287	GGATAGTTTACTATCTGCCT	TTTACTATCTGCCTTGCATT	TTTACTATCTGC
EccDNA00001288	TAGAAAGTAGGTGTGAGGGA	GCTGAGGCAAGAGGATCACT	TGAGG
EccDNA00001289	TGCGTCCACCTCCTTACCTG	GTGCTGCGCGTCTGCTGGGC	GCGTC
EccDNA00001290	AGATTGAGGGCACAAGGAGG	ATCCAGGGCACAAGCTGGGG	AGGGCACAAG
EccDNA00001291	GAGAGAGAGGGAGGGAGAGG	GGTAGAGAGGGAGAGGAGAG	AGAGAGGGAG
EccDNA00001292	GAGAAAGGGAGGGAGGGAGA	GAGAGGAGAGAGAGAGGGAG	GAGGGAG
EccDNA00001293	TGATGTGGTGGTGATGGTGA	GATGATGGTGATGGTGATGA	TGGTGATGGTGA
EccDNA00001294	TACCCTACACAGTCACATCC	CCCCCACATACACCTATCAC	TACAC
EccDNA00001295	GTAATGCGCCACGTTAGGGT	TGGGGTCAGGCACTGTGTGT	GGGT
EccDNA00001296	GTAATGCGCCACGTTAGGGT	CAGGCACTGTGTGTTGGGGT	GGGT
EccDNA00001297	GGTGATGGTGGTGGTGTTGG	TTATGGTGATAATGGTGGTA	ATGGTGGT
EccDNA00001298	CCAGCATCACTATACCCCCT	CACCAATCTCACTCCCTCAC	TCACT
EccDNA00001299	GATGGTGATGATGGTGGTGA	TGATGGTGATTATGGTGGTG	GATGGTGAT
EccDNA00001300	ATGCGGGGAGTAAGAGCCAG	GGAGTAAGAGCCAGCCCCTC	GGAGTAAGAGCC
EccDNA00001301	ATACCCCCCGCCGGCTCTTA	GGAGTAAGAGCCAGCCCCTC	CCCC
EccDNA00001303	ACCACGCCCGGCTAATTTTT	GATGCCTATAATCCCAGCTA	GCTA
EccDNA00001304	GTTGAGATAAAGAAACCCAA	TCATGTCTATAATCCCAGTA	ATAA
EccDNA00001305	TGTTTTTAAAATATTTCTGG	GCATCCTTTGATGTCCTCTG	TCTG
EccDNA00001306	CACACACACACACACATACA	ATATGTCATATATATATATA	CATA
EccDNA00001307	ACTAGACTAAAAGGTAAATA	GCTAAGAGAGATAGCTTGAC	CTAA
EccDNA00001308	AGCTTGACTTCTTCATTTTC	TTATGAAGGACAGGATTTTA	ATTTT
EccDNA00001309	AGAAGACAAAGAAGAGAAGA	GAGGAGAGGAGAGGCAGGGA	AGAG
EccDNA00001310	CTGTGTTCAAGACACTGCAT	CTTCAGTTATCTTTCTATGA	TTCA
EccDNA00001311	TCTGTGAGGAGCCTGTTTCT	TTGCACCTGACATAATGACT	CCTG
EccDNA00001312	TGTGAGGAGCCTGTTTCTGC	TGCACCTGACATAATGACTC	CCTG
EccDNA00001313	TTCCATTCCATTCCATTCCA	TATTCCTTTCCACTCAGGGT	TTCCA
EccDNA00001315	GCAGGCTGAGGCAGGAGAAT	GGAGAGGGAGAGCTAAACCT	GGAGA
EccDNA00001316	GGATTATCTTATTTAATGCA	GGTGGAATCAGGACTTAAAA	CTTA
EccDNA00001317	CCGTTCTCCTGCCTCAGCCA	CATGAAAAGTATTTAAAGCC	AGCC
EccDNA00001318	GCTAAGGCAGGAGAGTCCCC	GAGAGAGAAAATAGGTATCT	GAGAG
EccDNA00001319	AACAGAGGGAGACTCCATTT	ATAGGACAGATACTCTTCAA	ACAGA
EccDNA00001320	AAAGAAAGAGAAAGAAAGAA	AGAAAGAAAGAATTCAAATA	AGAAAGAAAGAA
EccDNA00001321	ATATATGTATATACATATAT	ACATAAACATATATACATAT	TATATACATAT
EccDNA00001322	ATACATATATACATATACAT	AACATATATACATATATACA	ATACATATATAC
EccDNA00001323	ATATACATATACATATATAC	ATATATACATACATAGGATA	ATATACATA
EccDNA00001324	CGTATGTGTATACACATACA	TATACACACATATATATATT	TATACACA
EccDNA00001325	ATTTCTCTTGCTATTTTTTT	CTATAGGTATATTTTGTGCT	TATTTT
EccDNA00001326	TAGTGTTAGTGTATTTTAAG	AAATTTTATAATAAACATTG	ATTTTA
EccDNA00001328	CCGGGCAGAGGCACTCCCCA	GAGATCACGCCACTCCACTC	CACTCC
EccDNA00001330	ACAGGTTGTAATCTCTGGGT	CAGGGTGCATTATTGTGGCA	CAGG
EccDNA00001331	ACAGGTTGTAATCTCTGGGT	GGCAGTGGACTGCAGGGTGG	CAGG
EccDNA00001332	AGTTTTAGATATGCGGCGTA	AGGTTTGTCAAAGATCAGAT	GTTT
EccDNA00001334	CATATATATACACACATATA	TTCATATATATATTCATATA	CATATATATA
EccDNA00001335	GGAGTCTCAAAAATAGAGTA	TAGAATAGAATAGAATAGAA	AATAGA
EccDNA00001336	GCAACTAAGGCTCAGACCCA	TTAAAAGGGACCACAAAAGT	AAGG
EccDNA00001337	CTCAGACCCAGCCTGTCACC	CCACAAAAGTGACCTAGCCA	GACC
EccDNA00001338	TATATAACATATATATGCTA	TATATGTGATATATATGATA	ATATATATG
EccDNA00001340	TTAGAATATGTTTGGCACAT	TTAGAATTTCAATTTAACAA	TTAGAAT
EccDNA00001342	ACACACCACACACACAGCAC	CAGCATACATACACCACACA	ACACCACACA
EccDNA00001343	CTCCATCTCAAAAAAAAAAA	CATCAATCACAAAATAAATT	CAAAA
EccDNA00001344	ATCACACAATATATTCATGT	AATAAGATCTCTGATATACA	ATATA
EccDNA00001345	ATATACATACATATACACAT	ACATGTGTATATACACATAT	ATATACACAT
EccDNA00001346	TTGGGAGGCCGAGGCAGGCG	GAGCTCCTGTAGATTTTGGG	TTGGG
EccDNA00001348	CCATCACCACCACCATCACC	TGAACGCCCATGTAACCAAA	CCAT
EccDNA00001349	ATATTTACAAATTAAAAAAC	GGCACTAGTACATTTCTATT	TATT
EccDNA00001350	CATCCAAACAAGAAGACTTA	AACAGTTGGTGACAACATTC	AACA
EccDNA00001351	CAAAACAGAACAAACAAACA	TTTAAAAAATACATGTGGAT	AAAA
EccDNA00001353	ATATCATAGATATATAGATA	ATATATCATAGATATCATAG	ATATCATAGATA
EccDNA00001356	TAAGAAAATAGTTTTAAATC	GAATTACAAATCAAGGAATT	AAATC
EccDNA00001357	AGTGTGTGTATATATATATA	ACAGTACATATTAACTATAT	TATAT
EccDNA00001358	CACACCAACAGGAACTAGAA	AGAAGAGCTGGAAACAATAC	AACA
EccDNA00001359	CTCATGATCCATATGACTCC	ATAAGTTATCCATACCAATA	ATCCATA
EccDNA00001360	GAAAGAGGGACAGGAAAAGG	TAAAATACTGAGCAACTCAA	AAAA
EccDNA00001362	AATGCTCCACTTTCATTTCA	CTATTTTCCCAGAGAGATTA	TTTC
EccDNA00001363	TTTAATATCATATACATATG	GCATGTCTATAGTTATAGTA	TATA
EccDNA00001365	GGACCCTCAGGGCTGCGGGA	GGACTGCTGACCCCTCACCC	CCCTCA
EccDNA00001366	CTCAGGGCTGCGGGACGCTC	GCTGACCCCTCACCCACACC	CTCA
EccDNA00001367	AACAGGACCTTCTCTTTTCT	TTGAGTAGTTCTTTTTTCTT	TCTTTT
EccDNA00001368	GGGTGTCTCACTATAGAAAC	TGCACTCGGGTGTTTCACTG	GGGTGT
EccDNA00001369	GAACTTAGCAACAAAACAAG	CTTATCATCAGAGAAATATA	CTTA
EccDNA00001370	TGCAAGCACACGCACCTGCA	TGCAAGCACACACAAAATGA	TGCAAGCACAC
EccDNA00001371	ACCTGCAAGCACACACAGCT	AAAATGAGTGCAAGAGAGAA	TGCAAG
EccDNA00001372	CTCCTCTCTCCCAACCTGTG	CAGTTCTCCTTCCTCTTCCC	TCCTCT
EccDNA00001373	GGCTGTGGGGGGCTGTGTGT	GGATGTGTGTGTGTGTGTGT	TGTGTGT
EccDNA00001374	GGGGAGCTGTGTGTGTGTGG	GTGCAGGTGTGCGAAGCTGT	AGCTGT
EccDNA00001375	GAGAACCGTGGGGTGAACGC	CACAGGAAAGATGTGAATGA	GTGAA
EccDNA00001376	TGGGGCTGGTGGGTGTGGAC	GACACGGGCCGGTGTGGACA	GGTGTGGAC
EccDNA00001377	CCCAGCCCTGAGCAGAGGAC	AGGTCCGGGAGAAGCCCCTT	AGCCC
EccDNA00001378	AAGCTGGGGTGCCCACCGTG	TGAAAGCTGGCGTGCCCACC	GTGCCCACC
EccDNA00001379	GAGGGGTTCAGCTCAGGGGA	GCAGAGGGGCGCGGCTGAGG	GAGGGG
EccDNA00001380	AGGGTGTGTGAACGAGTGGG	TGGGTTAGTGTGTGAATGAG	GTGTGTGAA
EccDNA00001381	TCTCTCTATCTCTATATGTG	GTCTCAATCTCTATCTCTAA	TCTCTATCTCTA
EccDNA00001382	GGGTGAGTGGATGAGCAGGT	GTTGGACAAATGGATGGGTG	TGGATG
EccDNA00001383	TGCATGTGTGTGCCTGAGTG	TAGTGCTTGGCTTGGAAGGC	GTGC
EccDNA00001384	GGGGAGGCCAGGGTGACTGG	CCGGGGAGGCTGGGGTGGCT	GGGGAGGC
EccDNA00001385	GTGACAGAGCAAGAATCTGA	AGAAAGAAAGAAAGAAGAAA	AAGAA
EccDNA00001386	TATATAGCTTCACTATATAT	AGCTTATATATATAATGTAT	TATATAT
EccDNA00001387	TGGATACACGCCTGCATATA	TGCATGCCTGAATGTGTGCA	GCCTG
EccDNA00001388	TCCCTCTTGGGGGCCCCACA	GTGCTCCCACATCCTTTGAT	CCCACA
EccDNA00001389	TATACAAAATGACTACTTTT	AATACAACTGAAGATGAACA	ATACAA
EccDNA00001390	ACATGGGACTCTTCCAGTGG	TGGGATTGTTGGGTCAAATG	TGGGA
EccDNA00001392	ATTATTTTGTCTGTGGCTGA	AGGCACAGGTGGCAAAAGAA	GTGGC
EccDNA00001393	ATACTGAATATATATACAGT	CTGAATATATATTCAGTATA	CTGAATATATAT
EccDNA00001394	GAACAGTGTTCTTGTTACAC	ACATGCTTTGGAATAGAACA	GAACA
EccDNA00001395	TGTTCTTGTTACACATGCAT	CATGCTTTGGAATAGAACAG	CATGC
EccDNA00001400	TGTGTGTTGTGGGGGGAGAG	AGCCTCAACCTCCTGGGCTC	TGGG
EccDNA00001401	AATTAGCCAAGCGTGGTGGT	AGAGCCTGGGTAACAGAGCA	AGCC
EccDNA00001403	GGGTTCTCAGAAACTCCTTT	AAATAAAAACTAGACAGAAG	CAGAA
EccDNA00001405	TGAAACTCCTTTGTGATGTG	CACTAGACAGAAGCCTTCTC	CCTT
EccDNA00001406	CTAGACAGAAGCATTCTCAG	AAGTATTATCTTCATAGAAA	TAGA
EccDNA00001410	AGAAGCCTTCTCAGGAACTA	ATATCTTCACAAAAAACTAG	AACTA
EccDNA00001411	TAGACAGAAGCGTTCTCAAA	TGGAATCTCTTCACATGCAT	TCTC
EccDNA00001412	GACAGAAGCATCCTCAGAAA	CACATACAAACCAGACAGAA	GACAGAA
EccDNA00001413	TGAAACTCCTTTGTGATGTG	CACTAGACAGAAGCCTTCTC	CCTT
EccDNA00001416	AACTAGAAAGAAGCATTCTC	AAAGGAAATAACTTCAGATA	AACT
EccDNA00001419	TGCATTTTCCGAAAGTTCAC	CTTCCCATGTAAAGTAGACC	AAAGT
EccDNA00001420	TGAAACTCCTTTGTGATGTG	CACTAGACAGAAGCCTTCTC	CCTT
EccDNA00001421	CTAGGCAGAAGCATTCTCAG	ATATCTTCACATTCTAACTA	CATTCT
EccDNA00001423	TATGTGCATTCAACTCACAG	TCTCCGAAACTGCTTTGTGA	TGTG
EccDNA00001424	CTAGACAGAAGCATTCTCAG	AAGAATTATCTTCATAGAAA	TAGA
EccDNA00001427	GACAGAAGCATCCTCAGAAG	AGACAGAAGGATTCTCAGAA	GACAGAAG
EccDNA00001429	AGCATTCTCAGAAACTTCTT	CTTCACATACAAATTGGACA	CTTC
EccDNA00001431	AGCATTCTCTGAAACTCCTT	TCACTTAAACACTACACAGA	AAAC
EccDNA00001432	CTAGACAGAAGCATTCTCAG	AAGAATTATCTTCATAGAAA	TAGA
EccDNA00001434	ACTAGAAAGAAGCATTCTCA	AAGGAAATAACTTCAGATAC	GAAA
EccDNA00001435	CTAGGCAGAAGCATTCTCAG	ATATCTTCACATTCTAACTA	CATTCT
EccDNA00001436	TAGACAGAAGCAATCTCAAA	ACCAACTAGACAGATGCATT	TAGACAGA
EccDNA00001437	AAGCATTTTCAGAAACTGCC	CTTCAAATAAAAAACTAGAC	AAACT
EccDNA00001438	ATCTTCACATAAAAAGTAGA	GGCCTATGATGGAAAAGGAA	AAAAG
EccDNA00001440	AGCATTCTCAGAAAGTTCGT	CTTCACATAAAAAGTAGACC	AAAGT
EccDNA00001441	AGACAGAAGCATTCTCAAAA	GGAATCTGTTCACATACAAA	CAAA
EccDNA00001442	AGCATTCTCAGAAACTTCTT	CAGAAGCATTCTCAGAAACT	AGCATTCTCAGA
EccDNA00001444	AAAACTAGGCAGAAGCATTC	AAAGGAAATAACTTCAGGTA	AACT
EccDNA00001445	AACTAGGCAGAAGCATTCTC	AAAGGAAATAACTTCAGATA	AACT
EccDNA00001446	GTGCATTCAACTCACACAGT	CAGAAACTCCTTTGTGATGT	AACTC
EccDNA00001448	AACTAGAAAGAAGCATTCTC	AAAGGAAATACCTTCAGATA	GAAA
EccDNA00001449	GCATTCCAGAAACTGCTTTG	TTCACCTGAAAAATCGACAT	GAAA
EccDNA00001451	CGAAAGTTCACTGGGATGTG	AAGTAGACCCAAGCATTCTC	AAGT
EccDNA00001453	AGCATTCTCAGAAACTTCTT	ACAGAAGCATTCTCAGAAAC	AGCATTCTCAGA
EccDNA00001454	CTAGAAAGAATCATTCTGAG	AGGAAATAAGTTCAGATACA	GAAA
EccDNA00001455	CTAGAAAGAATCATTCTGAG	CATACTAGACAGAAACATTC	CTAGA
EccDNA00001458	CTAGACAGAAACATTCTCTG	AGGTGATATCTTCACATTAA	ACATT
EccDNA00001459	AAACATTCTCTGAACCTCCT	TCTTCACATTAAAACTAGAC	ACATT
EccDNA00001461	GTTTCTCAGAAACTCCTTAG	AAATGAAAACTAGACAGAAG	CAGAA
EccDNA00001462	AGCATTCTCAGAAAGTTCGT	CTTAACATAAAAAGTAGACC	AAAGT
EccDNA00001464	AGCATTCTCAGGAACTGCTT	CTTCACATACAAACTAGACA	AACT
EccDNA00001465	CGAAAGTTCACTGGGATGTG	AAGTAGACCCAAGCATTCTC	AAGT
EccDNA00001466	TGCATTTTCCGAAAGTTCAC	CTTCACATGAAAAGTAGACC	AAAGT
EccDNA00001468	GTAAAAGGCATATCTTCACA	TCTGCAAGTGGATATTTGGA	ATAT
EccDNA00001469	TATCTTCACATACAAACTAG	AAAAGGATTATCTTCTCTTA	TATCTTC
EccDNA00001471	ATCACAAAGTAGTTTCTGAG	AATCTGTGAGTTGAATGCAC	AGTT
EccDNA00001472	TCTTCGTATAAAAAGTACAC	GGCCAATGGTAGAAAAGAAT	AAAAG
EccDNA00001473	TCTTCGTATAAAAAGTACAC	GGCCAATGGTAGAAAAGAAT	AAAAG
EccDNA00001474	CACACACACACATATACATA	ACACATGTCAAAGATATTAT	ACACAT
EccDNA00001478	TTTAAACATAAAATATTTGC	ACAACAGCAGCGAGCACTCA	AACA
EccDNA00001479	TGAATATATATGAATATATA	TGAATATATATATTGGTATA	TGAATATATAT
EccDNA00001480	GCCAAATCAGAACATTACAG	CCTTTTCAACATCATGGTGT	AACAT
EccDNA00001482	TATTCATTTTTCTTCAGAAA	TCTTCACCAGGCCTTAAGAG	TCTTCA
EccDNA00001483	AAGTCATATGTTGGGTAACG	ATATTGTCAGTCAACCATAT	AGTCA
EccDNA00001484	ATACATATATACATATATGC	TATATACATATATGTATATA	TATATACATATA
EccDNA00001485	CTTTGATATGGAATGTTTAA	TGGTTTGCGGTATTGACTGA	TTTG
EccDNA00001486	GTCTCAAACTTTTTAACAAT	AAACATTATTAAGGAAAATT	AAAC
EccDNA00001487	CACGTTAACCACTCATGCTC	AAGACATGTGCCAGAGTTTC	CATG
EccDNA00001490	CACACTGGTGCAAGAGGCGG	GAGACTCCAACCTCACATTT	CACA
EccDNA00001491	AGAAATAACAGAGATCAGGG	TAACAAGATTAACCAAGAAA	AGAAA
EccDNA00001492	ACATGGGTTATTACATGCAC	CATTTATCAGAATCCTTGAA	TTAT
EccDNA00001493	TCCAAAGGCCTGAGAACCAG	GATGGTATAAACCCTGTTCA	CCTG
EccDNA00001494	CACACATCTACAACCAACTG	GCACATATACAACATAGACT	TACAAC
EccDNA00001495	AAAATAACTCTATTACCATT	GTTTATAATAGAATATCAGA	AATA
EccDNA00001496	GTGATTCTACGTCTCTCTTG	GTGAGCCCATACAAGATGTT	GTGA
EccDNA00001497	TTCCCTTCTTCTAACATCTT	CCACAGAAGGCCTGCATAAC	TAAC
EccDNA00001499	CTTGGAGTCCAGGGGCACAG	TCACTGTTTACAGCCCCTTG	CTTG
EccDNA00001500	TATGGGGTGTGTGTGGTATG	AGTATGGGTTGTGTGTATGG	TGTGTGT
EccDNA00001501	GCCGGGGCGCCTCCCGCGGC	AACCCACCCTCCCCCGCGCC	CCTCCC
EccDNA00001502	GAGTCTCCAGTTTACAAATA	GTCCATGCGGGACTTTATAG	TCCA
EccDNA00001503	TATAAAGTGCTGTGAGGATT	TTTAATCTCCTTCAGTGGTA	AGTG
EccDNA00001505	TCAGGTCTTGGCTTAAATGT	AGGAGAATCTGGCTAAGGCT	TGGCT
EccDNA00001506	GGGCATCATGGGGGAATCTG	GAGCAGGGCAGTCTCAGCTG	GGGCA
EccDNA00001508	ACCTTTGAACAGAGATATGA	TTTGGGGAGTAATAGGGAGC	TTTG
EccDNA00001509	ACATAAATATATATAATATA	GTTGTATATACGTATATACA	TATATA
EccDNA00001510	TGATTTTGTTGAATTGTTTC	TTCTGTTCCTTTGAAAGTGC	TTGAA
EccDNA00001511	CCCAAGTTTGTTTTTGTTTT	AGGTTCAAGCAATCCTCCTA	CAAG
EccDNA00001512	AATAGACATTATTTTCAAGT	ACTAGAAATCAAAAACACAA	TAGA
EccDNA00001516	GAAATCCACTTCCTTTCGGA	CACCTCCCTTCTCCACTTCC	TCCACTTCC
EccDNA00001517	ATATATACACTATATATATA	ACACACATATATATATGGGC	TATATATAT
EccDNA00001518	TCTTATAAAGCTGCCAGTCC	TCAAACCATAGCAGTTCTTA	TCTTA
EccDNA00001519	AAAGCTGCCAGTCCCACTCC	CAAACCATAGCAGTTCTTAT	CAGT
EccDNA00001520	AGACATCAACAGCAACGTAG	GCAACATAGACATAGACATA	AGACAT
EccDNA00001524	GGTGGTGGTGGTGGTGGTGG	GTGGTGGTGGTGGTGGTGGT	GGTGGTGGTGGT
EccDNA00001525	GAGTGCTGGTTCAGGGTGGA	CGGGGTGGAGTGCTGGTTCA	GAGTGCTGGTTC
EccDNA00001527	ATCCTTCAAGAATGAAGGAG	AGAAAGACTCTTGGAGCATC	AAGA
EccDNA00001529	GTATATTGGGTTGTGTGGTG	GATGTGTATTGGGTTGTGTG	TATTGGGTTGTG
EccDNA00001530	TTTGTTTGTTTTGAGACAGT	TCATGTTGGCCAGGCTGGTC	TGTT
EccDNA00001531	GTGAATCCATTTCTCTCTTT	AAACCTGATGTCTTTTCTTC	TTTCT
EccDNA00001532	CATCTTAGCTGTAATCCATG	TCCTTCATCAATGGCTTGGT	CATC
EccDNA00001533	CAAAAAAAAAAACAAACCAA	CTGAGAAAAATACTAAGCCC	AAAAA
EccDNA00001536	CACACACACACATCACCACA	ACACACATCACCAAATACAT	ACACACATCACC
EccDNA00001539	GTACTTACATTATACAACAC	AGTCCTTTTCTATACTGTGT	TATAC
EccDNA00001540	TACATATTTTAGAGATGAGG	CAGAGCTAGGATTCTAACCC	AGAG
EccDNA00001541	ACACACAAACATTCACATAC	ACATTCTCACACACCCACAC	ACACAC
EccDNA00001542	TCATATACACACATTCATAT	TTACACACATCCATATACAC	CATATACAC
EccDNA00001543	TCATATACACACATTCATAT	CATATACACCCTCACACACA	CATATACAC
EccDNA00001544	ACACACACACATACAGACAC	ACACACACACATGAAAAGGG	ACACACACACAT
EccDNA00001545	GATCATGACGTTAAGAGATC	TAGCCATTTTTTTAAAAAGT	TTAA
EccDNA00001546	TTCTTTCCTCGTCCTTAGTA	ATCTTGTCTTAATTATTTTT	TCTT
EccDNA00001547	TTCTTGTTAAAAATCTGATA	TAATGAAAATAACAATTGTC	AAAAT
EccDNA00001548	AAAATCTGATATATACATCT	TAACAATTGTCCACATTTTG	ACAT
EccDNA00001549	CAAATTAGACTTGTGCTTGG	ACTGCAGACATGGAACTGTC	AGAC
EccDNA00001550	CTGGAATCAGGAACTGTTGT	CAAGGAAGGGAACAGATTTT	AGGAA
EccDNA00001551	ATTATACTGGCTAAACTTAG	AGAAAGTACACTTACGGCTT	ACTTA
EccDNA00001552	ATGTTTGCATTCAACTCACA	CATTCTACGAAACTACTTTG	CATTC
EccDNA00001553	TTTGGAAACGGAATTATCTT	TGGACTTCTTTGAGGCCTTC	TTTG
EccDNA00001554	TGCACTCAACTCACAGAGTT	ACTAGACAGAAGAATTCTCA	ACAGA
EccDNA00001555	TTGTTTATTGTCTATATCCT	GCACTTAATACACATTTGTT	TTGTT
EccDNA00001556	GCAGAAGCTCTTTCATTTAA	ATGGTAGTTTCTTTTGTTCT	TCTTT
EccDNA00001557	TGTGTATGTACACATGTACA	CATGCATACATATATGTAAA	TATGTA
EccDNA00001558	TAAAGAATTGGGCTATGGTC	GCTCCTTTTATTAGGTTGGT	TTGG
EccDNA00001561	CCCACCTGGGTTACAAATTC	TCTAAAGCAAAAAAAGAGTT	CAAA
EccDNA00001568	TCACACAAAGCCTGTTTGGT	AGGTGATTAAAAGCTTTATT	AAAGC
EccDNA00001569	AAGGAAGGAAGGAGGGAAGG	AAGGAAGAGACAAAGAAAGA	AAGGAAG
EccDNA00001570	GTGGAATACATATATATATT	TATATATGTGAAATACATAT	AATACATAT
EccDNA00001571	CATATATATATTCCATCATA	TATATATTTCATCATATATA	CATATATA
EccDNA00001572	ATTCTCCTGCCTCAGCCTCC	CTCCGCCTCCCAGGTTACAG	GCCTCC
EccDNA00001573	ACACGCACCACCGCACCTGG	CCAAGTAGCTGGGATTACAG	CTGG
EccDNA00001574	GACTGGGTGCAGCATCGTTC	TGGGTGCATATTGCTCCATG	TGGGTGCA
EccDNA00001575	GCAGCATCGTTCCATGCGAC	TATTGCTCCATGGGCATGGT	TCCATG
EccDNA00001576	AATGCATAAATGTTTTATTT	AAAAAAAAGAGGAAATAAAG	ATAAA
EccDNA00001577	TGTTTCATGTATAATACACT	TCTTCATCTTCATCATCTTC	TTCAT
EccDNA00001578	GGTCCTGGGCCTTCTCCACT	GCTCATCTCTGTCAGGCTCT	TCTC
EccDNA00001579	TGAGACGGCCGCTCTTGTCC	TTGTGTATTTACATTTTGTT	TTGT
EccDNA00001580	ATGAGGGTGATAGTGGTTAT	GTGATGGTGGTGATGAGGGT	ATGAGGGT
EccDNA00001582	TATATGCGTATATATGTATA	ATGTGTATATATGTATATAT	GTATATATGTAT
EccDNA00001583	CCTCCTTCCTCTTCCTCCTC	CCTCCTCCCTCTTCCTCCTC	CCTCTTCCTCCT
EccDNA00001585	CTGTTCTGTGGGTTCACTGT	CTTTTTCTCTGGATGCACCG	TTCT
EccDNA00001586	TGTGTGTATGTGTGTGGCAT	TATGTGTGGTGTGTATGTGT	GTGTGTATGTGT
EccDNA00001587	GTGCACATGTGTATATATGT	GTACATATACACATATATAT	TATATAT
EccDNA00001588	CATCATCGTCATCATCATCA	CCATCACAGTCATCACCATC	GTCATCA
EccDNA00001589	TGCGTGTGTGGTGTGTGTGG	ATGTGTATGGAGTATATATG	TGTGT
EccDNA00001590	TGCGTGTGTGGTGTGTGTGG	GTGCGTGTGTGGTGTGTGTG	TGCGTGTGTGGT
EccDNA00001591	TCCCATCCCGACCACGCCTG	TCTCACCCTCCCTCCATAAA	TCCC
EccDNA00001592	CATGAGGAGCCATCCAGAGA	CTGGAGCCGCCGGGCACCGT	GGAGCC
EccDNA00001593	CATGAGGAGCCATCCAGAGA	GGAGCCGCCGGGCACCGTGA	GGAGCC
EccDNA00001594	ATGAGGAGCCATCCAGAGAA	ACTGGAGCCGCCGGGCACCG	GGAGCC
EccDNA00001595	TGAGTCTGTAATGAGCATGC	GGCTGTAATATACCTTCACT	CTGTAAT
EccDNA00001596	CACACACCACACACACACCA	ACCATACACCACACACACAC	ACACCACACACA
EccDNA00001597	CAGGAGTCACACTGTCGAAA	AGTCACGCTGTAGAAAAGCC	AGTCAC
EccDNA00001598	TCCACCCCATTCCTCCATCC	CATCCCCATCACTACCACCA	CCCCAT
EccDNA00001599	TGGGGATTTAGCCTTCAGCA	ATGAGTCCCTCAGCAGCTTA	TCAGCA
EccDNA00001600	TCACCATCGTCATCACCATC	ACCATCACCACCATCACTAT	CATCACCA
EccDNA00001601	GTGGGGATGCAGTGGGCTCT	GGGGCTGAGGACCTGTGAGG	GGGCT
EccDNA00001602	GGATGGATGGATGGATGGAT	ATGGATGGATGGATGGATGA	GGATGGATGGAT
EccDNA00001603	AGAGAGAGGAGGTGAGGGAG	AGGAGATGGGGGAAGTAAGC	AGGAG
EccDNA00001604	TGGGTGTGTGGGTGGGTCTA	TGCATAGGGTTGTGTAGGAG	TGTGT
EccDNA00001605	GTGGGTCTATGGGGCCTGTG	TGCATAGGGTTGTGTAGGAG	GGGT
EccDNA00001606	TGGGTCTATGGGGCCTGTGT	GGGTTGTGTAGGAGGTGGGG	TGGGG
EccDNA00001607	TGGGTCTATGGGGCCTGTGT	TGTAGGAGGTGGGGTATGTC	TGGGG
EccDNA00001608	TATGGGGCCTGTGTGAGTGT	TGGGGTATGTCTGACACATA	TGGGG
EccDNA00001613	GTGGTGTGGGTGCAGGGGTG	GTTTCTTTGTGTGTGTGTGT	GTGTG
EccDNA00001616	ATCCATCCATCCATTCACCC	TGCACACATCCATCCATCCA	ATCCATCCATCC
EccDNA00001617	GGCTGTGCGCGCGGGGACGT	GTGTGCGCATTGGCGTGTAC	TGTGCGC
EccDNA00001622	TCTGTAATATTGTTTGTAAT	ATGTCGCAGAGCATGTACAT	TGTA
EccDNA00001623	GTTCTTTTTTATGGTTGTGT	TGTGATGAACATATGAGTGC	TATG
EccDNA00001624	CTCACACAGGTGATCTCTTT	CTGGCCTTTTAGCTATGCAA	CTTT
EccDNA00001625	TAGTGAGAATTTTTTTAACT	AGTAGTGGGTTTTAGATTTG	TAGTG
EccDNA00001626	CGATGGTCACTGTCTCTTCG	GCAGAGGCGCTCCTCACATC	TCAC
EccDNA00001628	TGGAGCCTTGACTTTTCATC	TAACTACTTTTCACATGAGT	ACTTTTCA
EccDNA00001629	TAAAACTTCTATAGGTTTAC	ATTAGCTTCAAAACATAATG	AAAAC
EccDNA00001631	GGGAGGAGGATGTGAGAAAG	TCTGAGCAGGGGGAGGAGGG	GGGAGGAGG
EccDNA00001632	TAATTTCCTGGTAAAGGCCC	AGATAAAAATAAAACAATTA	AATT
EccDNA00001633	AACTATACTGCAAAACTATA	TGACAACATAGGTGAAACTA	AAACTA
EccDNA00001635	GGTGTGAGGCAAGGGGCTCA	CTCTGCGTGGGATGTGCCGG	TGTG
EccDNA00001636	ACACCAACCTCTGTCAGCGT	TCACGCTGACCTCTCTCTGC	ACCTCT
EccDNA00001637	AAAAGAGTGTTTCCAACGTG	ATGTTCCTTCCTAGATTCTA	TGTT
EccDNA00001638	TGGTGGAGGGGGGCAAAAAG	AGCAGCGGCTGTGGGGGCAA	GGGGGCAA
EccDNA00001639	TTCAAAACTATTAAATCAAA	AGTGCTCCAAATGTCCACTT	CAAA
EccDNA00001641	ATGGAATCATCAAATGGACT	GAATCATCAAATGGACTCGA	GAATCATCAAAT
EccDNA00001642	ATTAATGCAGTCATCATCAA	GGAATTATCATGGAATGGAA	ATCAT
EccDNA00001645	CTTCCTTCCTTTTTCTTTCT	TTCTCTCTTTCTTTCCTTTT	TTCCTTTT
EccDNA00001647	TCCTTCCTCAGCCTCCCAAA	TCAGCCTCCCAAACTGCTGG	TCAGCCTCCCAA
EccDNA00001648	ACCGAGCCAACCCTCCATCT	CTTCCATCTCCCTCCCTCCC	TCCATCT
EccDNA00001649	ATCTCCTTCCCTCTCCCTCC	TTACTGGAGCCTCAACCTCC	CCTCC
EccDNA00001650	AAGGAGGCAGGGAGGGAAGG	CCAGCTCTTAACCAAAGGGA	AGGGA
EccDNA00001651	AAGGTGCCACACTTTTAAAT	GTGAGCCACCACACCCAGCC	CCACAC
EccDNA00001653	GTGTCTTTAGGTGCGGGGGG	GTGTGTGTGGAGGTGGGTAT	AGGTG
EccDNA00001654	TGGGGGTGTAGGTGGAGTTG	GTGTGTAGGTGTGGTGTCTA	GTGTAGGTG
EccDNA00001655	GGGGTGTAGGTGGAGTTGGG	TGTGGGGGGTGTGGGTGGAG	GGGGTGT
EccDNA00001656	TGTAGGTGGAGTTGGGTGTG	TGTGGGGGGGTGTGGGTGTG	TGGGTGTG
EccDNA00001657	GAGATCAGCCTGATCTCTCT	AGACCCTGTCTCTACAAAAG	TCTCT
EccDNA00001658	CGAGGCGGGTGGATAACCTG	ATCCCAGCTACTTGGGAGGC	GAGGC
EccDNA00001659	GAAGAGAATGGGAGGTAAAA	AGGAGGAGGAGGAGGAGGAG	GGAGG
EccDNA00001660	GAATGGGAGGTAAAAGGAGG	GAGGAGGAGGAGGAGGGGGA	AGGAGG
EccDNA00001661	ATACGACAGGAATGACTTCA	GGAGGAGGAGGGGGAGGAAG	AGGAA
EccDNA00001663	GAGATCATGTCACCCAGGTA	CAGAGATGGGGTTTCATTAT	GAGAT
EccDNA00001664	GCCTCTGACTGGCAGCCCCA	CACCCTGTCTGGGATGTGAG	TCTG
EccDNA00001665	AATAAATGGTGCTGGGATAG	AAACCTAGGAAACATAATTC	ATAA
EccDNA00001666	CATCCATCCATCCACCCATC	TCCATCCACCCACCCATCCA	TCCATCCACCCA
EccDNA00001668	CTCCCTTTCTTTCTTTCCTT	GTGATTCTCCTGCCTCAGCC	CTCC
EccDNA00001679	ATACACACATATGTATATAT	TATCTATCTATCTATATATA	TATATAT
EccDNA00001682	CCAGGAGGTGGAGCTTGCAG	TTAAATTAAAAAATAAAGCT	AGCT
EccDNA00001683	CTCAAACCTGTAATCCCAGC	TGTAATCCCAGCACTTTGGG	TGTAATCCCAGC
EccDNA00001684	GAGGGATCCTTCAAAACATC	CTTGTCCTCCTCCTTCTTGT	TCCTTC
EccDNA00001685	AAACATCCTCTAAAACTCAA	CTCCTCCTTCTCCTCCTCCT	TCCTC
EccDNA00001686	CTCATCCTCCTCCTCCTTAC	TCCTCCTCTTCCTCCTCCTC	TCCTCCTCCTC
EccDNA00001687	GGGAGACATCCAGGAAGGAA	AGGAAGGAATGGCGGTGCAG	AGGAAGGAA
EccDNA00001688	ATGTCTGCGGAGGGAGACAT	CGGATGTCTGCGGAGGGAGA	ATGTCTGCGGAG
EccDNA00001689	AAGAAGGAGGAGGAGGAGGA	AAGGGAGGGAGGGAAGGAAG	GAAGGA
EccDNA00001692	CATCAGGCCACCTTTGTGCC	CTTTCTCCCCAAGTCCCTCA	CTTT
EccDNA00001693	ATGTGTGTGCATGTATACAT	GTATATGTGTATGCATGTAT	TGCATGTAT
EccDNA00001694	TAGAAATGCGAATGACACCA	ATCTGGTGAATAGATCCCAT	TAGA
EccDNA00001696	GTGTATGTGTGTGNGCGGGT	TGTTTATTTGTGTGTGGTAT	TGTGTGTG
EccDNA00001697	GTATGTATATACACACACAC	ACACACACATACATACGTAT	ACACACACA
EccDNA00001698	GCAGGGCTGTGCGCAGCTGA	GCTGTTTACAGCTGAGTTGA	CAGCTGA
EccDNA00001699	TCACGCTGCCTGCGTCCTGG	CTGCCTGCATCCTGCACGCG	CTGCCTGC
EccDNA00001700	GTGTGTGGGAATGGGTGTGA	GTGTGTGGGAATGGGTGTGA	GTGTGTGGGAAT
EccDNA00001701	GTGAGAGTGTGGGAGTGTGG	AGTGTGGGTTGTTGGAGTGT	AGTGTGGG
EccDNA00001702	GTGTGCATGTGCGTGTGTCT	GTGTGTCTGGTGTGTGTGTG	GTGTGTCT
EccDNA00001703	GCGCGTGCTGGGTGATGAGG	CGATTGGGTGACGAGGCGCG	TGGGTGA
EccDNA00001705	TCTGTGGTGGGCTGTTCCGG	CGGGCGCCTGGCTTACAGTC	GGGC
EccDNA00001706	GGGTGAGCACTCTGAGCACT	TCTGGGTGAGCACTCTGTCT	GGGTGAGCACTC
EccDNA00001707	GAGCACTCTGTGGGTGAGCA	TCTGTCTGGGTGAGCACTCT	TGGGTGAGCA
EccDNA00001708	TCCTCCTACCTTTCCTCCTC	TACCTCTCCACTCCCCTCCT	CCTCCT
EccDNA00001709	GGTGGAGGTGCTCCTGGTGG	TGGTGATGGAGGTGCTTGTG	TGGAGGTGCT
EccDNA00001710	AAGAGGCAGTGAAGACCCCT	CGATGGTGTCTAGTACCCAC	ACCC
EccDNA00001711	ACACTCTGTCCATAAGAGCT	ACTCACACCCATACTCTCAA	ACTCT
EccDNA00001712	ACCGTAAGAGCTGACACCCG	TGACACCCGAAGTCAGTCAC	TGACACCCG
EccDNA00001713	GTGACACCTGCAGACGTCAC	ACCCACACTCTCACCGTAAG	ACAC
EccDNA00001714	AGCACTCTCTGGGTCCTGGG	GCTGCGGCATCCCTGTCAGC	CCTG
EccDNA00001715	TGGTGGTGACGGTGATGATG	ATGGTGATAGCAGTGGTGGC	TGGTGG
EccDNA00001716	GTGGTGATGATGGTGATGGG	TGGTGGTGGTGGTGATGGTG	GTGGTGATG
EccDNA00001717	GTCATGGTAGTGGTGGTGAT	CAGTGGTGGCAGTGGTGGTG	AGTGGTGGTG
EccDNA00001719	GAGGGGGAATGTGTGAGGAG	GGGAGTGTGAGGGGGAGTGT	GAGGGGGA
EccDNA00001722	GCTGCGCCAGAGCGCTGTGA	AAGGAAGTGAGGGGGCACTG	GTGA
EccDNA00001723	TGAAGGGAGGGATGTGAACA	GGAGCGCCACGAGGGGAAGG	GAAGG
EccDNA00001724	CCAGTGAGGGGAGGGATGTG	TGAGGGGAGCACTGTGCCAG	TGAGGGGAG
EccDNA00001725	CCGTGAGCAGAAGGAAGTGA	ACTGTGCCAGAGTGCTGTGA	GTGA
EccDNA00001726	GTGAGCCCTGGAATGAGGAG	ACGAGGGTCCTCAGTCTGCA	GAGG
EccDNA00001727	CGTGCGGGTCCTGACTGTGT	CGGGTCCTGAGTGTGGAACG	CGGGTCCTGA
EccDNA00001728	TTTGTGTGACCCTCCAGGAA	CACTGCCGCAGGCACTGCAC	CAGG
EccDNA00001729	GGTGAGGAGTCTGTGAGGAG	GTGAGGGGTCTGTGATGAGA	GTCTGTGA
EccDNA00001730	ACTAGGTAGGGTGAATGTTT	AGGGTTGCGAGGAGATGCTG	AGGGT
EccDNA00001731	CACTGTCATGATCTCTGGCA	ACACTGTCATGATCTCTGTG	CACTGTCATGAT
EccDNA00001732	GATCTCTGCGTGGCCTCCCA	CCACGTGGCCACACACTGTC	CGTGGCC
EccDNA00001733	ACATTGCAGATCTGATGGGG	CCCAGCCACCTGCACAGTGA	TGCA
EccDNA00001734	GCAGATCTGATGGGGCTGTC	AGATCTGATGGGGCTGTCAA	AGATCTGATGGG
EccDNA00001735	ATCTGATGGGGCTGTCAATT	CTGATGGGGCTGTCAATTGC	CTGATGGGGCTG
EccDNA00001736	CATGTATGATCAGCAAGGCC	GCGGTGACCGTGTGTGATCC	TGATC
EccDNA00001737	TTAGTTTCCTCTAACTGCAC	TTCTTGCAGCCCTTCTTCTG	TGCA
EccDNA00001738	TGTGTGAGTGTTGGGTGGTT	ATGGGTGTGAGTGTGGGGTG	GTGTGAGTGT
EccDNA00001740	TGAGTGTGGGGGGTGGTTGC	CCCTGCTGGGTGTGTATGGG	GTGTG
EccDNA00001741	ATTGATAGATGATGGATGGA	AATAGATTATTAGATGGATA	GATGGAT
EccDNA00001742	TATATGTGTATATATACACG	TACATATATACACGTATGTG	ATATATACACG
EccDNA00001743	TATATATACACGTATACGTG	TACACGTATGTGTACATATA	TACACGTAT
EccDNA00001744	TAGATGCTTTCTGTTTTGGA	CTAGATTATCAAATGTATGA	TAGAT
EccDNA00001745	TTATCGATCATTAGTTCAGT	TAGAGTTGTTTATAGTATTT	TTAT
EccDNA00001746	AAAATTGGGGAGAGGTTATC	AAAATAAATGATGTCTGCAG	AAAAT
EccDNA00001747	ACACACACGTATATATGTGT	ATACTTGTATATATATGTTT	TATATATGT
EccDNA00001748	ACGTATATATGTGTGTACAC	GTATATATATGTTTGTGTAT	TATATATGT
EccDNA00001749	GTATATATGTGTGTACACAT	ATATATATGTTTGTGTATAC	TATATATGT
EccDNA00001750	ATATATGTGTGTACACATAC	ATATATGTTTGTGTATACAC	ATATATGT
EccDNA00001752	GAGTTGCTTCCTGTTAGAGA	GTATGTTTAACTTTATGAGA	TGTT
EccDNA00001753	AGAAAGAACAACACTGGGAT	TCCGGGGATGGGAGTCAGTG	TGGGA
EccDNA00001754	TGGTGCAATCACATTGGAGA	TATTTATACAATGAAAACTT	CAAT
EccDNA00001755	TAGGAATACCAGAAAAATTA	AGCAGCATTTCCTACTAATT	AATT
EccDNA00001759	AGGAGGAGGAGGAGAAGGAG	AGAGACGGAGGAGGAAGAGA	GGAGGAGGA
EccDNA00001761	TAGAGACGGGGTTTCACTGT	GTTCTCAAGTTGGTTGTCAT	GGTT
EccDNA00001762	TCACTGTGTTAGACAGGATG	TTGTCATTTATTTAAGACAG	AGACAG
EccDNA00001763	AAAATATAAATAAATAAATA	CACAATATTTTGGTCAACTG	AATAT
EccDNA00001764	ATATAATATACTATACATAA	ATATCAAAGTACACGAAATA	ATAT
EccDNA00001765	TTCTTTGGATTCAGCAGATT	AGCAGGTTGGAAACACTCTT	TTGGA
EccDNA00001766	GAGAGAATGAGGTGGCGAGG	AGAAGCCCCCAGGACTGTCC	AGAA
EccDNA00001767	CCAACCATCTGGGAAGTGAG	GGAGCACCTCTGCCTGGCCG	TCTG
EccDNA00001768	CTCCCTCCCTTCCTTCTTTC	CTTCCCTTCTTATTTTCCTC	TCCCTTC
EccDNA00001770	GAGATGGTATCTCATTGTGG	GATTTGCGTTTCTCTAATGA	TCTC
EccDNA00001771	ACGCTACTGTACTCTAGCCT	GGTTTCAGTGAGCCAAGATC	AGCC
EccDNA00001773	ATTCTAGAAAATGAGAAATG	GTATATGTATATATAGAATA	TAGAA
EccDNA00001775	ATTTTCTTTCCACTGAATGT	TATTTCATAAATATGACTGG	ATTT
EccDNA00001776	ACTACAAGAAAAGAACTTCC	TATATCTCTGGAAGGCAAAG	AAAG
EccDNA00001777	TAGGGTTAGCGATATAGACA	GTAAGCCTCTCTGATAATAT	GATA
EccDNA00001779	GAAGGAAGGAAAGAAGGGAG	GGAAAGGAAAGGAGAGAGGG	AAGGAAAG
EccDNA00001781	TTTCATTATTAATGCATGGC	GTGAAGGCTAGATAATATTT	TATT
EccDNA00001782	GAAGGGTGCATTGCTCACAG	AAAGACAGGATAAGTCTGAG	ACAG
EccDNA00001783	CTCCATTTCAAAAAAAAAAA	AGAAATACCATTCAATCAAG	CCATT
EccDNA00001785	ACCCTAACTCTTTTTCCTCA	CCACCATCTTCCCAGCCGGC	TCTT
EccDNA00001786	GGAGGTGCATGTGTGGAGGT	ACATGTGTATTGTGCACGTA	CATGTGT
EccDNA00001787	CACATACACACACACATACA	GACTCACATACACACACAGA	CACATACACACA
EccDNA00001788	GACCATCCATAGGCCACATT	GTCCACATTGACCATCCATA	GACCATCCATA
EccDNA00001789	GTGATGGTGATGGTGGTGGT	TGGTGGTGATGGTTGTGTTG	TGGTGATGGT
EccDNA00001790	GTGTCTCTCTGTCTCTCTGT	TCTCTGTGTGTGTATGTCTC	TCTCTGT
EccDNA00001791	GACCCTCTCTCCTCAGGACT	CCTCTTCTCTGAAAACCCTC	ACCCTC
EccDNA00001792	CAGGACCCTCCCACCTCAGG	CCCTCAGGACCCTCTCCCCT	CAGGACCCTC
EccDNA00001793	ACTCATGATGACCACATAGG	ACCACCTCCCCCCCACCGTC	ACCAC
EccDNA00001795	TAACCACCTCAAAATGAATA	AATCTCACTCTGTTGCCCAG	CTCA
EccDNA00001798	CCTTCTCTGGAATATTAACA	TCTCCTGCCTCAGTCTCCTG	TCTC
EccDNA00001799	GGGGTCATTGTCTTGGTGCA	ATTCTTCCAAGGAAAAGTCA	GTCA
EccDNA00001801	CCTTTGTAGGGACATGGATG	CAATGAGAACACATGGACAC	ACATGGA
EccDNA00001803	TGTGTATGTGTAGTTTCTGT	CAGCAGACACCAGTTGGGTG	AGTT
EccDNA00001804	ATATATAGTGTATGTGTATA	TGTGTGTGTGTGTGTGTGTG	TGTGT
EccDNA00001806	GTATCTGAAGATGGGGTCTT	ACCAGAAAGTGACTATCTTG	TATCT
EccDNA00001807	AACAAAATTAGGGCTGGCCA	TCGCCTGAGCCTGGGAGGTC	CTGG
EccDNA00001808	AAACACTCTTTTTGTAGAAT	ATCTGCAAGTGCAGATTTGG	TTTG
EccDNA00001809	AGATTTCAACCTTTCTTTTG	ACATTTTGAGTGCTTTGAGG	TTTTG
EccDNA00001810	CTATTCCATTCTATGATGAT	TCCATTCTCCAATGATTCCA	TCCATTCT
EccDNA00001811	GACCTTCTTTGGAAACGGGA	TTCTTGTAGAATATACAAGT	TTCTT
EccDNA00001812	TTGTGATGTCTGCATTCAAG	AGAAGCATTCTGAGAAACTG	GCATTC
EccDNA00001813	AGTCAACATTCTTGCAATCT	AAATTTTATAATCATGGCAA	GCAA
EccDNA00001814	CCCTCCCTCACTTCCTTCCT	CTCCCTTCCCTTCCCTTCGC	CTCCCT
EccDNA00001815	ACCACATCTGCTCTTCAGTC	TTTTTTTCCCAGCTCCTCTG	TCTG
EccDNA00001816	GCATATACACAAACAAACAC	ACAACTTTGATTACTAGATA	ACAA
EccDNA00001818	AGATTCCGTGGCGGAGGAAA	CAGATGAAATATGCATTCTC	AGAT
EccDNA00001819	GTGCGTGGTGTATGTGATGA	ATGTGGTGAGTGTGGTGTGT	GTGGTGT
EccDNA00001820	GTCGGGGTGTGTTTGGGGTG	GTGTGGTGTGTGTCTGGGGT	GGTGTGT
EccDNA00001821	CTCATTCAATCACTCATCCA	CGTCCACTTACTCATTCACT	CTCATTCA
EccDNA00001823	GGATGGATGGATAGCTGAAC	GCGAATGGATGGGTGAACAT	ATGGATGG
EccDNA00001824	TCCCTATCCCCGAGTCTCCA	GTGAGCTAGGGTGTGGTCCA	TCCA
EccDNA00001828	GAGAAAACAAGAGAATGTCT	AACAAACCAACCCAGCTGCC	AACAA
EccDNA00001829	TTTGAGACAGGGTTTTGCTG	TGGTGGTGGGTCCCTATAAT	GGGT
EccDNA00001830	GGATATATGTATATAGGATA	TTATAGGATATATGTGTATA	GGATATATGT
EccDNA00001831	CCCCACTCCTGCCCGCCAGA	CCCCCACTAAGCACCTTGCG	CCCCACT
EccDNA00001832	ACAATTTTTTTGCAATTAAA	TTTCAAGCATTTTTAGATAT	ATTTTT
EccDNA00001835	TTTTTACAGATGAAATTTAC	GATGAAATTTACATCTGTAA	GATGAAATTTAC
EccDNA00001838	CCTCCGATGGGGGTCTCAAG	TCCCTGCGTCGCGGTGGGTG	TGGG
EccDNA00001839	ATCATGGAGGGAGAATTGAT	ATGAATGAAGGATGGATGGG	ATGGA
EccDNA00001840	TCTTTCTTACTTTCCTTTCT	CTTTCTTTCTTTCCTTCCTT	TCTTTCTT
EccDNA00001841	AGGCTCAGCTCTGTCATGGA	TCCCAGCACTTTGGGAGGCC	AGGC
EccDNA00001842	TGTCAACTGCATCTCAACAA	ACTAAAATCTTTATTAACGT	ATCT
EccDNA00001843	CAGCTTTCTACACACTGGCA	ATAATCCCAGCACTTTGGGA	CAGC
EccDNA00001845	GTCCTCCTGAGCCTGGGACC	AACTCCTGAACCTGGGGTCC	CTCCTGA
EccDNA00001846	AACTCCTGAACCTGGGGTCC	AGAGTCCTCCTGAGCCTGGG	CTCCTGA
EccDNA00001847	CGCACACACACCCACACACA	CACACCCCCACACTCATACA	CACACCC
EccDNA00001848	CCACGCACCCCCACACTCAT	CCACACTCATACATGCACAC	CCACACTCAT
EccDNA00001849	TACCCTCCTCAGCAGCCCTG	AGGGCCCCAGCTTCTCTACC	TACC
EccDNA00001850	GGATGGCCATCAGCCAGGAG	TGGCCATCAGCCGGGAGGAG	TGGCCATCAGCC
EccDNA00001851	GACCGTCCTGCGGAGCCGGC	GTCCAGGCAACCGTCCCGCA	ACCGTCC
EccDNA00001852	CGCCCCCGCGCCTCCGAGCC	CCGCAGGGTTCTGACACCAG	CCGC
EccDNA00001854	CCTCCACGCCTCTTCCCCTT	CACACGCCTCTTCCCCTTCG	CACGCCTCTTCC
EccDNA00001855	TGTAGGGACTTCCTAACTGA	TCACTGACCGAGCTGTCTAT	ACTGA
EccDNA00001856	ACACGGGGCGTGGGGTGGCG	CCCAGGAGAGGGGAGATGCG	GGGG
EccDNA00001857	AAAAAATCTGGTAAAGAGTA	GAAAATGTTCTAAAATGGAC	AAAAT
EccDNA00001858	GATCACAGGTCTATCACCCT	TTAAATAAGACATCACGATG	ATCAC
EccDNA00001859	CCGTCCCCTCTCCCTGGGCC	TCCGTCCCCTCACCCTGGGC	CCGTCCCCTC
EccDNA00001860	CGCAGTGCATCTCCCCGAGC	ACTGTGGAGCCTGCGGCTCT	GAGC
EccDNA00001862	GGACGTATGGAGAAGGTGCT	AGGGGATGTATGGAGAGAGG	GTATGGAGA
EccDNA00001863	AGAAGGTGCTGTAGAGAGGG	TGGAGAGAGGGGATTTATGG	AGAGAGGG
EccDNA00001864	GATAGATGATTGATGGATAG	GATAGATGGATAGATAGATG	GATGGATAG
EccDNA00001865	ATAGATGGATAAATGATAGA	GATGGGTAGATAGATATATA	ATAGAT
EccDNA00001866	CTGGTGTGATCGTAGCTCAC	CTGTTGCCCAGGGTGGAGGG	GGTG
EccDNA00001867	TCCTTCTTCCTTCCTTCCTC	TTCTTTCTCTGGTTTTTTTT	TTCTT
EccDNA00001869	ATTGCAGGTATCTCAAAATA	TTGGCCAGGCTGGTCTCCAA	CAGG
EccDNA00001871	ACCATGCTGGAGCTTCTGGT	CTGGAGCCTCTGGTGGGTGG	CTGGAGC
EccDNA00001872	GGCCTTAATCTAAGGCATTT	TTTGCCTAGCAGAAGCAAGC	GCCT
EccDNA00001874	TGCAATATTATAGTGGAATA	ACAGCATAGTTCATCTATAC	ATAGT
EccDNA00001875	AAAAAATGAATAAAATATAA	AAATAAAATATAAAATATAA	AATAAAATATAA
EccDNA00001876	AGATGTGTGTGCAGACATGT	TGCAGGTCTGTGTGTGCAGA	TGTGTGTGCAGA
EccDNA00001877	CATGGAGACCCAGTGTAGAC	ACCTGGACCCAGTGTAGACA	GACCCAGTGTAG
EccDNA00001878	TGCAGAACCGCACTGCACCT	ACCTGCCCAACCGCACTGCA	AACCGCACTGCA
EccDNA00001879	CCCATCCCTAGGGGGTTCCG	CTCCCCATCCCTAGGGGGTC	CCCATCCCTAGG
EccDNA00001880	TCCGGGTCACACTCCCCAAC	CCTGGGACACTCCTCCCTCC	ACACTCC
EccDNA00001881	GGTCACTCTGCTTTCTCCAT	TTACTCTCCCTACCCCCATC	ACTCT
EccDNA00001882	CCCTAGGCGGTCCTGGATCA	CCCCACCCCCATCCCTAGGG	CCCTAGG
EccDNA00001883	CTCCCCTCCCCATTCCTAGG	TCACTCCCTGCAACCCCATG	CCCCAT
EccDNA00001884	CAGCATGAGACCCAAACACG	CCTAACACTTGGGACCAGAT	AACAC
EccDNA00001885	TGATGATGATGATGGTGATG	TGAGCCACTTCTGGTGAAAA	TGGTGA
EccDNA00001886	GTTCCCTCCAGAGGCTCTAG	TGTGTCTCTCTGTCTCCAAA	CTCCA
EccDNA00001887	GAGAGAGGGAGAGAGAGAAT	AAGAGGGAGAGAGGGAAGGA	AGAGGGAGAGAG
EccDNA00001889	CACTTCCTGGTTCATCTGGA	CTGGTTCGTAGGGACATTGC	CTGGTTC
EccDNA00001890	TAGGACATTACCATGAAGCT	CCTCCATTTTTTACATAAAG	ACAT
EccDNA00001891	ATTACCATGAAGCTCTGTTT	TTTTTTACATAAAGTTTTTT	TTAC
EccDNA00001892	TGAAGCTCTGTTTGCAAAAC	CATAAAGTTTTTTTTTTTCT	GTTT
EccDNA00001893	AGCTCTGTTTGCAAAACCAG	AAAGTTTTTTTTTTTCTATG	GTTT
EccDNA00001894	CTTCCTTCCATCCTCCTCCC	TCCTTCCTTCCTCCCTATCT	CTTCCTTCC
EccDNA00001895	CCTTCCTTCCTTCCTCCTTC	CCATCCATCCTTCCTTCCTT	CCTTCCTTCCTT
EccDNA00001896	GGAAGCAGGAAGGAGGGAGA	AAGTAGGAAGAAGAAAAAAG	AGGAAG
EccDNA00001897	TTGCCTAGCTTTGTGCCTTG	CATTGTTCTGTGCGTTACCT	TGTGC
EccDNA00001899	GTCTATATGCATACACACAT	ATATGTGCATATATGTGTAT	TATATG
EccDNA00001900	TGCATACACACATATACATA	ATGTGCATATATGTGTATAT	TGCATA
EccDNA00001901	CTAGGCTGTGAGGACGCCTA	AAAAGGACCTCACTCCCCAC	AGGAC
EccDNA00001902	TCTCTTTCCTTTTTTCTTTC	TCTTCCTTCCTTTCCTTTTG	CTTTCCTTTT
EccDNA00001904	CATGCCCAGCCCATACATGT	GGATTACAGGCGTGAGCCAC	AGCC
EccDNA00001905	GCCTGAAAGAGCCCAACCCC	TCCTCAGGTGAGGTCTGCCT	GCCT
EccDNA00001906	GATTTGGAAGAGAGGTGGAT	CAATCTGCCCCCCAGGGATT	GATT
EccDNA00001907	GACTTCAGGCATTCTAAGGA	AAACCTGGGAAACCTCAGGC	TCAGGC
EccDNA00001910	AGGCCTTCGGTGGAATCGGG	AGAGGATATTTGGAGCACTG	TGGA
EccDNA00001911	CATATACACATATATGTATG	TATATGTGTATATACACATA	ATATACACATA
EccDNA00001912	TATATGTGTGTGTATATGTA	TATGTATACATACATATATG	TATATG
EccDNA00001913	TAGAAATCAGGAGACATGAA	AACATTTTTACTTTATAAAC	ACAT
EccDNA00001914	CACACCACACACCACACACA	ACACACACCACACACCACAC	CACACCACACAC
EccDNA00001915	ACACACCATACACACCACAC	CCACACACACACACCACACG	ACACACCACAC
EccDNA00001916	ATCTGTCTTGGCCACTGGCC	AAGCAGGCCCTTTGCAGACC	GGCC
EccDNA00001917	ATATAAAGATGTATATACAC	ACACATCTATATGTGTATAG	TGTATA
EccDNA00001918	TCAGCAGAGGGACCTGCTTG	AGGACTTGCTGTGAGTCCTG	GGAC
EccDNA00001919	TGAATAAGTTTTCTACCACT	ATCCTTAACTAGGTATTTTC	TTTTC
EccDNA00001920	TCTCTATTTGTTCTTTAAGA	TGTCTTCATGGTCACTAATT	TCTT
EccDNA00001921	TTTTTGAGGATATTTTCTAG	CTATTCAAATTCTGATGTTT	TATT
EccDNA00001922	TTTTCTAGATCCTGTAACTA	TCTGATGTTTTCTTCAGTGT	TTTTCT
EccDNA00001923	AAGTTAATATGCTAACATGT	TCCATTATATTAATTTTCTA	TTAAT
EccDNA00001924	CTTATATTCATAGGTGTCGT	CGTAAAATACCGACGTATAT	TATAT
EccDNA00001925	CTCAAACTGTGTGTGTGTGT	AGAAGTGAGTTACAAATCTG	CAAA
EccDNA00001927	GCTGAGGCTGGGGCTGGGGC	GGGCTGGGGCTGGGGCTGGG	GGCTGGGGCTGG
EccDNA00001928	GAGAAGAGAAATGCCAAGAA	TTGAGAAGAGAATTGCCAAG	GAGAAGAGAA
EccDNA00001930	GAGTCTTGCTTGGTCACCAA	CTCAGCCTTCTGAGTAGCTG	GAGT
EccDNA00001931	AATGCATAATACATATGATA	ATGATATGTATCATACCGAG	ATGATA
EccDNA00001933	TGCATATATATGCACATATA	TATATACATATACATACATA	ACATATA
EccDNA00001934	GTTGGGGGAGGGGGGAGGGA	GCCACTTTGGAGGACACTTT	GGAGG
EccDNA00001937	GAGACATATGGTCGACCTCA	GTGGGAAGGCGAGGCACATC	ACAT
EccDNA00001938	TATTCCTTTTTAAATTCAAT	AAATGATAAGGATAGTGAAT	AAAT
EccDNA00001941	TATATATATGTGTATATATA	TATATATATAAATCTACTAC	TATATATAT
EccDNA00001942	ACACACACACCATACACCCC	CAGACCACACACAGCACACA	CACACACA
EccDNA00001944	ATATATTATATTCGTAGGTG	AGGTGTCGTAAAATAACGAC	TCGTA
EccDNA00001945	TTTTGTAGAATCTGCAAGTG	ATTCTGAGAAACTCCTTTGT	TTTGT
EccDNA00001946	CCATTCCATCCCATTCCAGT	CTGCACTCCATTCCATTAAA	CCATTCCAT
EccDNA00001947	CTTTCGTCAGAATATCACTC	TCCACTCCATTCCATTCCTT	CACTC
EccDNA00001948	ATCTCACTCTGTCACTCAGG	CATTCCTTTCTTTTCAGAGG	TCAG
EccDNA00001949	TCCAATTCCGTTCTATTTTG	ATTCCACTCCATCCCATTTG	ATTCC
EccDNA00001950	CTCCACTCTATTCCATTCCA	CACTCCACTTCACTCCACTC	CTCCACTC
EccDNA00001951	CTCCCTTTGACTCCATTCCA	TCCACTCCACTCAAGTACAC	ACTCCA
EccDNA00001952	CCATTCAATTACTCTCCATT	CTGGTGCACTCCATTCAACT	CCATTCAA
EccDNA00001953	CGCTCCATTCCACTCCATTC	CATTGCATTCCATCCCACTC	CATTCCA
EccDNA00001954	TCCATTCCTTTATTTCGACT	TTTCCATTCTACTCCATTCC	TCCATTCC
EccDNA00001955	TCCAATCCATTCCATTGCAT	CATTCCACTCTATTCCATTC	ATTCCATT
EccDNA00001956	CTACTCCTCTCCATTTCTTT	CTCTGTTCCATTACACTTCA	TCCATT
EccDNA00001957	TTCCATTCCACTCCATTCCA	CCACTCCACACCACTCCATT	CCACTCCATT
EccDNA00001958	TTTCCACTGCATTCTGATAT	CCATTCCATTTCATCGCATG	TTCCA
EccDNA00001959	GTGGCATTGTGACATATCTC	ACAGGGGCATTGTGACGTAT	GGCATTGTGAC
EccDNA00001960	AGTGTATAGTGAAATATATC	GGCATTGAGACATATCTCTC	ATATC
EccDNA00001961	ACATCAGTCTGCAATGATCA	GAGATACATCACAAAGCCCC	ACATCA
EccDNA00001962	CCCCTGTAGGCAGAGCCTAG	GTGCAGAGATATGTCACAAA	GCAGAG
EccDNA00001963	TGATGCAACTCTTGCCTGGA	AACTCTGCACTGATCACCCA	AACTCT
EccDNA00001964	TCTTTCACAATTCCATTCCA	CTCCATTCAAATCCACTCCA	TCCATTC
EccDNA00001965	CAATCACCTCCATTCCATTC	AACATTCCACTCCATTCCAT	CTCCATTCCAT
EccDNA00001966	ATTGCCCTACACTCCAGTCC	ATTCCATTACATTCCATTCA	TACA
EccDNA00001968	ATGGTAGTGATAATGGTGAT	TAATGGTGATAATGATGGTA	TAATGGTGAT
EccDNA00001969	ATGGTAGTGATAATGGTGAT	ATGGTGATGGTGATGGTGAT	ATGGTGAT
EccDNA00001970	AGTGATAATGGTGATGGTGA	TTATGAGGATGGTGGTGATG	TGGTGATG
EccDNA00001971	GATGGTGATTATGAGGATGG	GGGGATGGTGGTGGCGATGA	GATGGTG
EccDNA00001972	GGATGGTGGTGATGAAGGTG	GGTGATGATGTTGGTGATGG	TGGTGATG
EccDNA00001973	TTGCAATGTAATCGATTTGA	GGTATGGAATGGAGTGAAAT	AATG
EccDNA00001974	AATGGAATGCACTGGAATGG	TGAACAGATTGGAATCGAAC	TGGAAT
EccDNA00001975	GCAATGCTCTCGATTGGAAT	GGAAAGATATCGAATGGAAT	TGGAAT
EccDNA00001976	ATGGAATCATTTGGAAAGGA	CAAGGACTCGAATGGAATGT	ATGGAAT
EccDNA00001977	CGTAGTGGAATCGAGTGGAA	TGGAATGCGATGGAATGGAA	TGGAAT
EccDNA00001979	GCAGGTTCATGGTCTTGCTC	CTTCTTTCGGGCAGGTTCAT	GCAGGTTCAT
EccDNA00001980	AAGGTGAGGGGTGACTCTGC	CTGCCTGGCCGCCCTTTGTC	CTGC
EccDNA00001981	GGAGTGGAATGGAACGGAAT	GTGAATCGAATCTAATGAAA	GAAT
