# Supplementary material for: Identification and Characterization of Extrachromosomal Circular DNA in Human Placentas With Fetal Growth Restriction
Source: Front Immunol. 2021 Dec 21;12:780779. doi: 10.3389/fimmu.2021.780779 (PMC8724250; doi:10.3389/fimmu.2021.780779)
Supplement: Supplementary file 2 [file DataSheet_1.zip › Supplementary data13b- eccDNA.reverse repeat motif.seq.xls]

ID	Start_20bp	End_20bp	Start_target	End_target
EccDNA00000001	CCATGCCTGGTCACCCTGGC	CTGGTCCTCAGGCTTCAGCA	CCTGGTC	CTGGTCC
EccDNA00000002	GGGGTGGTGAGGTGAGGGGT	GGACTGGTCAGGCGTGGGCT	GGGTG	GTGGG
EccDNA00000005	TAGTTAGCGTCACGGTGGTG	AGCGTCACGGTGGTAGTTAG	GGTGG	GGTGG
EccDNA00000006	ACTGTCAATGCTCCCGGACG	GCCTGGAACAAGGCACATAG	CGGA	AGGC
EccDNA00000007	AGCACCCACACCCCCAGGTG	TGAGCATCTGACAGCCTGGA	AGGT	TGGA
EccDNA00000008	TGGAGCAGTACCCACACCCA	CCCAGGTGAGCATCTGACAT	TGGA	AGGT
EccDNA00000011	CACACCATACCAGACCACAC	ACCAAGCCACACCACACCAG	GACCACAC	CACACCAG
EccDNA00000012	CCCCTTCTGCAGAGAAAAGC	GTTTCGTCATGGATTAACCA	CTGC	CGTC
EccDNA00000013	CGCTCAGTCACTCACACACT	CTTATTCACTCACACACACT	TCACACAC	CACACACT
EccDNA00000014	CTCATTCACTCACACTCATT	CGCTCACACTTGCTCACTCA	TCACACTC	CTCACACT
EccDNA00000015	ATTATCATCACCACCATTCT	TATCATTATCATCACCACCA	ACCACCA	ACCACCA
EccDNA00000017	TCATACTAACACATACACAT	ATCTGCGTACACAAAAGTAG	AACACAT	TACACAA
EccDNA00000018	ATGTGTGTCTGTGTGCATTT	ATGTCTCTGTGTCTTGTCTC	TGTGTCT	TCTGTGT
EccDNA00000020	AGAATAATTATAAATTTTCA	ACTGTTTTCAAATCAAGCAT	TAAA	AAAT
EccDNA00000021	GTCTCTCCTCAAATAAGTAG	GAAGTTTTGCTCTTGTTGCC	TCTC	CTCT
EccDNA00000023	ATGGGGGCGGGGTTGTCCTG	GTGCTGGGCGGCACCAGGGG	GGCGGG	GGGCGG
EccDNA00000024	GGTGGGTAGAAGGATAGGTG	GATGAACGGACGAAGGATGG	GGTAG	GATGG
EccDNA00000025	CAAGGTTCCTGCCCAACAAC	CACCTGAGTCCCCAGCAGGG	CCTG	GTCC
EccDNA00000026	ATTTCAGCGTCAAGTAGGAG	TCTAACTTCTGGCCTGGATT	TTCA	ACTT
EccDNA00000027	TTTTTGTCCACATCCTTGGC	TCTAACTTCTGGCCTGGATT	GTCC	CCTG
EccDNA00000028	AGTGTGTATGGGTGTGTGTG	TGGGGGTGTGGATGTGTGTA	GTGTGTA	ATGTGTG
EccDNA00000030	TACTCCCAACCTTATGTAGA	ACCCAGCTTCACCCCCACAG	CCCA	ACCC
EccDNA00000031	AAGTAAAAACCGGCTTGGTG	TAAAAATACAAAATTAGCCA	TAAAAA	AAAAAT
EccDNA00000033	TGTACACCTGTGTGTGCATG	TTTGTGCATGTGTGTGAATG	TGTGTGT	TGTGTGT
EccDNA00000035	AGGGGAGGTGAGGGACAGGT	GGGCAGGGGAGGTGAGGCGA	AGGGGA	AGGGGA
EccDNA00000036	GTAGAGATGAGGTTTCACCA	GTTGTGCAAGCTAACTTGTG	TTCA	ACTT
EccDNA00000037	CTGGGACTGGGTCCAGGACA	GACTGAATTTCAGGCTGGAC	GGACT	TCAGG
EccDNA00000038	ACTGGGTCCAGGACAGGGAC	AATTTCAGGCTGGACTTCGG	GGTC	CTGG
EccDNA00000039	GGGTCCAGGACAGGGACTGG	TTCAGGCTGGACTTCGGGGC	GGACT	TCAGG
EccDNA00000041	CTCTAATAGCTAATAAAACT	AGATATCTTAAAGAGCAGAC	TCTA	ATCT
EccDNA00000042	GCCCCGTGAGTCTGTGTGCC	CCTATGTGTCCTGTGAACCT	CTGTGT	TGTGTC
EccDNA00000043	CCCTCACCTTCATACTCCAC	CCCTCACGTTCACCCTCAGA	ACTCC	CCTCA
EccDNA00000045	AAAAAATACAAAAATTAGCC	GCACTCCAGCCTTGGTAACA	ACAA	AACA
EccDNA00000046	TGGTGATGGAGGTGATGGTG	GTGTTGGTGGAAGTGGTGGT	TGGTGA	AGTGGT
EccDNA00000047	GTGGTATAATGATGATAGTG	TGGTAGTGATAATGATGATG	ATAGTG	GTGATA
EccDNA00000048	CTGCCCTGTAGCCTTTGCAG	GATACTAGTTGGTTTGCTCA	TTTG	GTTT
EccDNA00000049	GTAGCCTTTGCAGATTTCAA	GTTGGTTTGCTCACATAGAT	TTTG	GTTT
EccDNA00000050	GAAGGAAGGGAGGGAGGGAA	AGGAGGGAGGGAGGGAAGGA	AGGAAGGGAGGG	GGGAGGGAAGGA
EccDNA00000051	ACTTTGTAGTTTCTGCAGTG	AGAGAGAGTGGGGATTGAGT	AGTT	TTGA
EccDNA00000052	TGATGATTATGGTGATTAGG	GATAGTGATGATGATGGTGA	GTGAT	TAGTG
EccDNA00000053	TTAGGAGATGGTGATGATGA	GATAGTGATGATGATGGTGA	GTGAT	TAGTG
EccDNA00000054	AGCCTACCCCTTTCCCCTAA	TCAGGCCTCATCTTTACCTT	CTAC	CATC
EccDNA00000055	AAAGAAATACTTCTGGGTCA	CAGGGCATAAAGGCTAGCTC	GAAATAC	CATAAAG
EccDNA00000056	CGAAAAATATTTATTTGACA	GGGAGTATGTATAAAGTGCC	AAATAT	TATAAA
EccDNA00000057	TGTATGTTGTTGTCTCTATG	TGCAGTGCTATCACTGTTAA	TTGTC	CTGTT
EccDNA00000058	ATTAATAAAATACTGCAGAA	TTGAACCACTTTCTAAAAAG	AAAAT	TAAAA
EccDNA00000062	TACAGGCCTTTTTTGTTTTT	CATAATTTTGGGAGCAGGGA	GTTTT	TTTTG
EccDNA00000063	GGATGAATTGAAGAAAAAGC	ATGCTAAATAATGTAAAATG	AAAA	AAAA
EccDNA00000064	AAAGCAATTTTATACAAACC	AAATGTTTTATATTATCGAT	ATTTT	TTTTA
EccDNA00000065	ACAAACCCTGCATTCATTAA	TATCGATTACATTTAGAATA	CATTA	ATTAC
EccDNA00000066	TATATATACATATCATATGT	TATATACACACACACATATA	ATATACA	ACATATA
EccDNA00000067	GCTGACCCCCACCACCTCCC	CCAGGCAGAGGGTCTCCTCA	GACC	CCAG
EccDNA00000068	TCGCTCTAAGTTAAATGTAC	AGCCAGCCAAGATCTCACTT	CTCTA	ATCTC
EccDNA00000069	AAAGAAAACAATCAACAGGG	TATCCAAAATATGTATGAAA	AAAAC	CAAAA
EccDNA00000070	AGCCCTCTCTCATGCTTACT	TCTCCCCTACACCCCTACCC	CCCTCT	TCTCCC
EccDNA00000071	CTCAATAGCAAGGTTCAACT	GCTCTCTCAAAAGGAGGTTT	AACT	TCAA
EccDNA00000072	GGCAAAAAGCCGAGGCGGGG	CTAAAAAGCCGCGGCGGCGG	AAAAA	AAAAA
EccDNA00000073	CCCCGGGCAAAAAGCCACTG	CGGTGGGGCAAAAAGCCACG	AAAAA	AAAAA
EccDNA00000074	TCATCTAATGGAATCAGATG	TCGAATGGAATCGATTGGAA	CTAA	AATC
EccDNA00000075	CATTTGAAGACAATTCCCTT	ATGCGATGATTCCATTACAT	CATT	TTAC
EccDNA00000076	AAAAGCCGGGTCTGGCAAAA	GAAAGCCGCGGCGGGGGGGC	AAAG	GAAA
EccDNA00000077	GTCTGGCAAAAAGCCGTGGA	GGCGGGGGGGCAAAAAGCCG	AAAAA	AAAAA
EccDNA00000078	GCCTTAGTTGCTGCTCGCGC	CCTCTCCTGCTCGTGCCTCT	TGCTCG	GCTCGT
EccDNA00000079	TGCGGCTACTCCGGCGGCGG	CTACGGAGGCGTCTCTAGCG	TGCGG	GGCGT
EccDNA00000080	GGAAGAAAAGGGGCTGGGTT	ATGGAACGTAACTAAGATGA	AGAA	AAGA
EccDNA00000083	TTGACTTAGCTCACTTTTCA	TTAATAAAATTCTATTTTAA	CTTA	ATTC
EccDNA00000085	TACCTCCTTCCTTCCTTCCT	ATCATAGCCCACTTCAACCT	CTTC	CTTC
EccDNA00000086	CACCCCTCCTCCTCACACAC	ACCCCTCTCCCGCTGCCCTT	CCCTC	CTCCC
EccDNA00000088	ATCCAAACTTAGGAATATGA	GAGTGCTTGTGTCTTCAAGA	AACTT	TTCAA
EccDNA00000090	TATATATGTTGTGTGTGTGT	GTTGAAAATTATTTTTGGAG	GTTG	GTTG
EccDNA00000092	GCACACACCACATTCCACAC	ACACCATGCACACACACACA	CACACAC	CACACAC
EccDNA00000093	TAGCTGTTACTAAGAGAAAG	GACAACTGTCCCAGCTCACT	CTGT	TGTC
EccDNA00000094	GTCTCAAAAAACAAACAAAC	TGGTGTGCCTGCTCTGAGTG	GTCTC	CTCTG
EccDNA00000095	GCTGACCTCCCTGCCTCCCT	GGGCGGCCAGGTAGAGGCGC	GACC	CCAG
EccDNA00000096	CCACTGAGCACCTTGCGACC	ACCTTGCAACCCCCACTCCT	CACC	CCAC
EccDNA00000098	TAGAATCTTTTTATTTATTT	CAATTCTCCTGCCTCAGCCT	TCTT	TTCT
EccDNA00000100	TCACCCACACACCTCCTTAC	ACCCTCCATGCACACACCTC	CCACACAC	CACACACC
EccDNA00000101	GACACACACACACAGGTACA	CAGACAGACACACACACACA	ACACACACACAC	CACACACACACA
EccDNA00000102	CATTTTTCTCTTATGAATGA	GTTACTTTGTAGGCTATGTG	CATT	TTAC
EccDNA00000103	AATGAGATTGAGCATATAGT	ATGTATTGAAAATATGTATA	ATAT	TATA
EccDNA00000104	TATATGTATATGTATATATA	GTGTGTGTGTGTGTGTGTAA	ATGT	TGTA
EccDNA00000106	GTAGGTTATGTATGTGCTAT	TGTGTTGTGTGTATGTGTGT	TGTATGTG	GTGTATGT
EccDNA00000107	AAAAGAATAGTATCCTTCAT	CGGCAAACGAGCTTCCTTAC	TCCTTC	CTTCCT
EccDNA00000109	CTTCCTTCCTTCTTTCCTTC	CCTCCCTCCCTTCATCCTTC	CTTCCT	TCCTTC
EccDNA00000110	CCACCTCGGCCTCCCAAAGT	CTCCTGGGATCAAGCAATAC	CCTC	CTCC
EccDNA00000111	ATCCCTTAAAAAAAAAAAAA	TGATTCCATTTAAGACACCA	CCTTA	ATTCC
EccDNA00000112	ACGGTCAGACAGGGAAGAGG	GACGAACCCACCACTGTCAG	GTCA	ACTG
EccDNA00000114	TGATGTGTGTGTGTGTTGTG	GCAGCTGTGTGTGTGTGTTG	TGTGTGTGTGTG	GTGTGTGTGTGT
EccDNA00000115	TTGTGGAGGACTAGGCTGAT	TGTTGTGGAGGCCTAGGTTG	GGAGG	GGAGG
EccDNA00000116	TACTACTTGTCCTATTGTAT	TATGCTACCCTATATAACGC	GTAT	TATG
EccDNA00000117	ATAGAGTAAGGCTTCAGACC	GAGGGAGGCCCCAGACCCGG	CAGACC	CCAGAC
EccDNA00000118	CACAGCGCCTCCTCACAGCT	CACAGCGCCTCCCCACAGCA	CCTCC	CCTCC
EccDNA00000119	ACAGCTCAGTGCCTCCTCAC	TCACAGCGCCTCCCCACAGC	CCTCC	CCTCC
EccDNA00000120	AAAGGAAGGAAGGGAGGGAA	AATAGAGAAAGGAAGAAAGG	GAAGGAA	AAGGAAG
EccDNA00000121	ATCCGCTGACAGGTGAGGAG	CAGGTGAGGAGGGGAGGGGT	GAGGAG	GAGGAG
EccDNA00000122	GTGTGTGTCTGTGTGTGTGA	TGCATGTGTACTGTGTGTGT	GTGTGTGTC	CTGTGTGTG
EccDNA00000123	ACACCCCGCACCCACACACC	ACACACACACCCCACACACG	CCCACACAC	CACACACCC
EccDNA00000124	GTATTGTGATGTTCGGTTCT	CACATTTCCCAGTGGGAACT	GTGA	AGTG
EccDNA00000128	GCCTGCCTCGCCGCGCACAG	CCCACTGCCTCCCGGGCCCT	CCTC	CTCC
EccDNA00000130	AAATGCAAGGATAGACTGGA	TTAACTTCACGAAATTAAAA	AAAT	TAAA
EccDNA00000132	CTTTGCTCCCCTCCCCTCTC	TCTGGCTCCTGAGTAGCTAG	CCTC	CTCC
EccDNA00000135	GTATACAGATCACTCAAAGG	ACCTGTTAGACTATTTTTTT	CAGAT	TAGAC
EccDNA00000136	CCTCCCAAAGTGCTGGGATT	GATTACAGGCGTGAGCCACC	AGTGC	CGTGA
EccDNA00000138	GAAGGGAGAGGAACCGAGAC	GGAACCGGGACGGGGAAGGG	GAAGGG	GGGAAG
EccDNA00000139	AAGGACAAGAGGGAATATTT	GAAAAATATTTAAAATCATG	ATTT	TTTA
EccDNA00000141	ATGGAATCAAATGGAATGTA	CAATGTAATTGATTTGAATG	AATGTA	ATGTAA
EccDNA00000142	AGATATCTAATGGAAAGGAA	GTGGAATGGAAAGGAATAGG	GGAAAGG	GGAAAGG
EccDNA00000143	TTCTGAGAAACTGCGTTGTG	ATGCTGTGTGTATTCATCTC	TGTG	GTGT
EccDNA00000144	TAACCTTTCTTTTCATAGAG	TGTCCGTGCAACTCAGAGAG	AGAG	GAGA
EccDNA00000145	GAATCATTCTCAGAAGCTTC	ATCTTCGTATAATAACTAAA	AATCA	ACTAA
EccDNA00000147	GAATAGACAAAGGTGTGTGG	TCACTTTGGAAATGTCTATT	AAAGGT	TGGAAA
EccDNA00000148	AACAGCAACCAGTGACCCAA	TCCATCCACCCACCTATCCA	ACCCA	ACCCA
EccDNA00000149	TATATATCATATGTATCATA	GTCATGTAATATATAGCATA	TATATA	ATATAT
EccDNA00000151	GCACTTTGGGAGGCTGAGGC	ATCCTAGCACTTTGGGAGGC	GGAGG	GGAGG
EccDNA00000152	GTGGGAGAACTGAGTAGTGT	GGGGACAGTAGTGCTGATGA	AGTAGT	TGATGA
EccDNA00000153	AGTAGTGTGGGGACAGTGGT	GCTGATGATACCATGAACCC	AGTAGT	TGATGA
EccDNA00000155	GGAGTTCAGTGGCGTGATCT	TTTAGTAGAAATGGGGTTTT	TGAT	TAGT
EccDNA00000156	TATTCAACTGTTGGTCCTCC	AAAACTTGGCATGTCTTTTC	TTCAA	AACTT
EccDNA00000157	TAATGTTTCTGACAGTTTTC	TCCAAGACAAGTAAGAGTAA	AATG	GTAA
EccDNA00000158	TGGTCAACACAAAAGAACAC	ACTAATAGAATTAGTTATAT	AAGA	AGAA
EccDNA00000160	ATCTAAGCTGTTCTTGTAAG	ATGTCTATTATAGTATACTA	ATCT	TCTA
EccDNA00000163	CCATCATTATAACCACCACT	CTCACCACCACCACTACAAA	ACCACCACT	TCACCACCA
EccDNA00000164	AGAACACAGAGGGATTAACA	GAATCAAGAGGAAGGGAAGG	AGAAC	CAAGA
EccDNA00000165	AGAACACAGAGGGATTAACA	TCAAGAGGAAGGGAAGGCAA	AGAAC	CAAGA
EccDNA00000170	TACCTGCAATCCCAGCACTT	CCCATTTTCCTGGTTTTCCA	TACC	CCAT
EccDNA00000171	ATGCCAGTGACATCCTTCCC	GAGAGCTACTGTTCACATAA	CATC	CTAC
EccDNA00000173	TAAATACCTTTTTGTTCTTT	ATGTAAGTATCGAGTAAAGT	AAAT	TAAA
EccDNA00000174	CTTTCCTTGCCCCTTCCCTT	GGATGACCTACACTCTTTTT	TTTC	CTTT
EccDNA00000175	CGCGCGTGAGGGGAGGGGCG	GGGTGTGCGGCGAGCGGGAA	GCGTG	GTGCG
EccDNA00000176	GCTCACTTGCATGCTCCTTG	AATAAATCAGGTTTGGGTAC	CATG	GTAC
EccDNA00000177	TGCCCATCGTCTGAGATGTG	GAGGAGCCCCTCTGCCCGGC	CGTCT	TCTGC
EccDNA00000178	GGTTTACAATTTTATTGATT	TAGTTTTGTGTTGTTCAGTA	TTGAT	TAGTT
EccDNA00000180	GAATACCATGTGGAATACCA	ATATTGTGTGGAATACCTTG	CCAT	TACC
EccDNA00000181	CTCCTCCCCTGAATCCTCAT	TTCCACAGCAACTCCGTGCA	CCTCA	ACTCC
EccDNA00000182	GGAGCGGGTGAGGGTGAGGG	CTGATGGAGCGGGTGCGGGT	GAGG	GGAG
EccDNA00000184	TGTGCATGGGGGGTGTGCAT	GGGGTGTGTGCATGGAGGGG	TGGGG	GGGGT
EccDNA00000185	AGAGCCCCTATGGTGCAGGT	CTACCGTGCAGGTGCAGAGC	GTGC	CGTG
EccDNA00000186	CACACACAGACACCCCCACC	CACATCCAATACACACTTCC	CACACA	ACACAC
EccDNA00000187	AAGCCCTCACTCCTGGGGAG	CCTCAGTCCTGGGGAGCACT	ACTCC	CCTCA
EccDNA00000188	AAGCCCTCACTCCTGGGGAG	TGGGGAGCACTGGAAGCCCT	TCAC	CACT
EccDNA00000189	ACACACAGACACGTGTACAC	ACACAGACACGTGTACACAC	CACAGACAC	CACAGACAC
EccDNA00000190	GTGTTTATGCTCATGTTCAC	TGTGTACATTATGTGTATGT	CATGT	TGTAC
EccDNA00000191	GAGGATGGGAGCCTGGGGGG	AGCCTGGGAAGATGGGAGCA	GAGG	GGAG
EccDNA00000192	GGAGATGGCCGGAGAGGGCC	GGAGAGGGCCGCAGAGGGCC	GGAGAGG	GGAGAGG
EccDNA00000193	TCACTGTCTTAGCAGTGACT	GGGGGGTTCACTGTCTTAGC	TCACT	TCACT
EccDNA00000195	AGGAGAGTGTGCGGGGGCTG	GAGTGTGCGGGGAGTCTCAT	GTGTG	GTGTG
EccDNA00000196	CAGACATGCACGGACACACA	CACGGACACAGACACGCACG	CAGACA	ACAGAC
EccDNA00000197	GGGTGCAGAGTCAGGGGCCC	GGGGGGACCTGGGTTGCAGA	CAGGGG	GGGGAC
EccDNA00000198	AGGGTGCAGAGTCAGGGGGC	GGGGTGCAGAGTCAGGGGGC	GGGGG	GGGGG
EccDNA00000200	GGTTGTATGTGTGGAGGATG	GGGTGGATGGTTGGGTGGAG	GGTTG	GTTGG
EccDNA00000202	GGTATAGTCTAGTATAGTCT	AGTATAGCATAGGATAGCAT	ATAG	GATA
EccDNA00000205	CACCCATCACCACCACCACT	GGCACACAGACCCCAACATC	ACCC	CCCA
EccDNA00000206	CCATCTGTCTACCATCCACC	ATGACATCTTGGCCACCTCT	TCCACC	CCACCT
EccDNA00000208	CCCCGGAGAGAACCGCGCCG	CCCGGGGAGAACCGCGCCGA	CCGCGCC	CCGCGCC
EccDNA00000209	ACAGTGTGAATATGCTTAGT	AAAATGCTTAGTGTGAATAC	AGTGTGA	AGTGTGA
EccDNA00000210	GAGGAAAGAGGGGGAAGGTG	GGGGAAGACGGGAGGGGGAG	GAGGGGGA	AGGGGGAG
EccDNA00000212	CTCTATCTAGGAGTAGACTT	AGGAGTCCATGCATGGCTTA	AGGA	AGGA
EccDNA00000213	AAATTTCTTTAATTACAGTT	CTTTTCTTTTCAGCAGAGTC	TTTCTTT	TTTCTTT
EccDNA00000214	ACCAAAGTATACTGCCTATT	AAGACCAGCCTGGCCAACAT	ACCA	ACCA
EccDNA00000215	GTCTCTACTAAAAAAAAAAA	AGAGATCACGCCATTGCACT	ACTA	ATCA
EccDNA00000218	AGAGAGAGGGAGAGGGAGAG	AGGTGGAGGGAGAGAGAGAT	AGAGAGAGGGAG	GAGGGAGAGAGA
EccDNA00000221	TATATATATACATACATATA	TATATGCACATACATATATA	ATATATACATAC	CATACATATATA
EccDNA00000223	CACCTCGGCCTCAAAGTGCT	CTGACCTCAGGTGATCCACC	CACCT	TCCAC
EccDNA00000226	AATTTCTTTTGATGTGTGCA	TGAACCTTCCTTTTTATGAG	ATTT	TTTA
EccDNA00000227	TGCTGTATCTGCGAAGGGAT	CAGTTTGGAAACACTGTTTT	AAGG	GGAA
EccDNA00000228	TCAATCAAATGAAATGTTCA	AAAAAGAGTGTTTCAAAACT	TCAAA	AAACT
EccDNA00000229	AAGCATTCTCAAAAACTTCT	TAAACTTCACATAACTAAAT	TCAAA	AAACT
EccDNA00000230	CATCACAAAGCAGTTTCTCA	GCAGTTTCTCAGAAAGCTTC	AAAG	GAAA
EccDNA00000231	CTAAAGTTGCAGGGGCCAGC	ACCCCAACTCATTGAGTTTG	AGTT	TTGA
EccDNA00000234	CACACTTTTGGGATCACAGC	GAGCAACACACAGGGTTTGG	TTTGGGA	AGGGTTT
EccDNA00000236	AGGGTAGGCTGTTGCCTCTA	AGCCAAGATTGTGCCACTGC	TGTT	TTGT
EccDNA00000239	CCTCTCGAATAGCTGGGACT	TCGGCCTCCCAAAGTGCTGG	CCTC	CTCC
EccDNA00000240	AAGACCCTCTCAAAAAAAAA	GGCCAACATGGTGAAACCCC	CAAA	AAAC
EccDNA00000242	CCGAGCCCAGGTGAGGAGAA	CCCCTGTCGGCCCCCCAGCC	CCGA	AGCC
EccDNA00000244	ATCACACCAGGATCCAGCCA	CCAGGATCCAGCCATGCCTG	AGGA	AGGA
EccDNA00000246	AGAGGTGGAAGTAATGATTT	GTGATGGTTTTAGTGATGAT	TGATTT	TTTAGT
EccDNA00000247	CACACACTCTTACACCACCT	ACACGAAGGGGACTCACATC	ACACTC	CTCACA
EccDNA00000249	AGTACAGAACTCTCCCAGGG	GTGAGTGGGGAAGTTGGGGG	AGGG	GGGA
EccDNA00000250	ACGTATACATATGTATGTAT	GTATGTATATATATTTTTTG	ATATGTATG	GTATGTATA
EccDNA00000251	CTAGGCTAGGGTGCAGTGGT	TAGGCTGGAGTGCAGTGGTG	GTGGT	TGGTG
EccDNA00000254	CACACGCACAGGGGGGACAC	GAATGCACGCAGAGGGGGGA	AGGGGGGA	AGGGGGGA
EccDNA00000256	CCCTCCGCGCCTCACCGGGA	CCTCAGCCTCCCAAAGTGCT	CCCTCCG	GCCTCCC
EccDNA00000257	TAGCTCAGGATTTGTAAATG	ACACACCAATCAGCACTCTG	CTCA	ACTC
EccDNA00000258	TCTTTCTTTCTTTCTTTCTT	TCTTTCTTTCTTTCTATACA	TCTTTCTTTCTT	TTCTTTCTTTCT
EccDNA00000259	ATTGGGTTGTTTAGTTTTTG	TTTTTAATTTTTGGTGAAAT	GTTTTT	TTTTTG
EccDNA00000260	TGGGTTGTTTAGTTTTTGTT	TTTTTAATTTTTGGTGAAAT	GTTTTT	TTTTTG
EccDNA00000261	TTTTGATCTCTCAAACATCT	TGTCTCAGCCTCCCAAGTAG	CTCT	TCTC
EccDNA00000262	ATGACTTCTTCTTAGAAGTA	TTGGAGGTAGGGTCTTTGGG	TTCT	TCTT
EccDNA00000263	ATATGGTGCATACACATGTG	TGTGTGCCGTGTGTGTGTGT	GTGC	CGTG
EccDNA00000268	GTGTGTATATGTATATATAT	ACACGTATATATGTATATAT	TATATGTATATA	ATATATGTATAT
EccDNA00000269	ACATATATACACGTATATAT	ACATACACACATACATACAC	ATACAC	CACATA
EccDNA00000270	GTATATATGTGTGTATATGT	ACATACACTGTGAGAATGTT	GTGT	TGTG
EccDNA00000271	CAGACTAATGTATATATCTC	TAGAGATCACTGGAATGTGG	ACTA	ATCA
EccDNA00000273	GGGGGTTAGGAGTGTGTGCG	AGTGTGTGTGGGAGGATGGA	GTGTGTG	GTGTGTG
EccDNA00000274	TGTGTGGGGTGTGAAAGTGT	TGGGGTGTGGAGCGTGTGTA	GTGTGGGGT	TGGGGTGTG
EccDNA00000276	TCTCATCTCAAAAAAAAAAA	GGCAAAATGGTGAGACCCCA	AAAA	AAAA
EccDNA00000277	TCTAGAAAGGCCACTTCTCT	CTTCCCACTGCGCTTACCTC	CTTC	CTTC
EccDNA00000278	CATGATCACACTGATTGGGC	CCTCAACAGTCTGTTCTTCA	CTGA	AGTC
EccDNA00000279	CTATTGATCTGGATATTTAG	TCTGGATGTTTAGGCAGGTT	TGGA	AGGT
EccDNA00000281	TATATATATATATATAATCA	AATAGAAGAAGGGTAGAAGA	ATAA	AATA
EccDNA00000282	CGAAGCTGTAGATTTAGCTA	TAGAGTAAAGTCTTCCTAAA	AGAT	TAGA
EccDNA00000283	TGTGTGGTATGTGGTGCGTG	ATGGTGCATGTGTGTTGTGT	TGTGTG	GTGTGT
EccDNA00000284	AAGGTCAGGAGTTCGAGACC	GGCCGAGGCGGGTGGATCAC	AGGT	TGGA
EccDNA00000286	TGGTGACAGTGATGATGATG	GTGATGGCGATAATGATGAC	CAGT	TGAC
EccDNA00000287	GATGACGGTGACGGTGATGG	ATGGTGACAGTGATGATGAT	GTGAC	CAGTG
EccDNA00000288	CAGCCACCTGCTCTACCACG	TCCACCCTGTTCCCTGCCCC	CCACCT	TCCACC
EccDNA00000290	TCTCTATCTCTATCTCTATC	TATATATCTATCTAAATCTC	TCTATCT	TCTATCT
EccDNA00000291	CCAAATGGTCTAATGCCATA	TTCTGTTCCTGTGTTGTTTG	GTCT	TCTG
EccDNA00000292	ACTTCTGCTTTGTGCTAGCT	ACAGGCGGGCGTGGTGAGGC	GTGC	CGTG
EccDNA00000293	GGTGGTGATGGTGGTGTTGG	GGGATGATGGTGTTGGTGGT	TGGTGGT	TGGTGGT
EccDNA00000294	AAACCCCGTCTCTACTAAAA	GACCATCCTGGCTAACACGG	CTAC	CATC
EccDNA00000295	GGAAGTGAGGAGCCCCTCTG	CCAGGAGGGAGGTGGGGGGG	GAGGA	AGGAG
EccDNA00000296	AATTTTTAAAATCAATACCG	CACGATAACAGTAAATGATT	CAATA	ATAAC
EccDNA00000299	TACGTATACTACATGTGTAC	ATGCATGTACATATTACATA	TACATGT	TGTACAT
EccDNA00000300	TATACTACATGTGTACATAT	ATGTACATATTACATACGTA	TACATGT	TGTACAT
EccDNA00000301	ACAAAGCGAGACTCAAAATA	TACTCGGGAGGCTGAGACAA	CTCA	ACTC
EccDNA00000303	GACCCCCATCGCAGGGCGGG	TCTTCCCCCCTTGGCTCTTA	CCCCC	CCCCC
EccDNA00000305	CATACCCTCAGTGTGTGTCA	GGATCCTGGCATCCCTGGTT	CCCT	TCCC
EccDNA00000306	AGAAAAGGAAATATCTTCGT	AGGATGTATCTTCGTATAAA	AAATAT	TATAAA
EccDNA00000307	GAAGAATACTGAGTAAGTTC	TTTCTTCATGTAACGCTAGA	TACT	TCAT
EccDNA00000309	GCTCACAGAGTTTAACCTTT	CTTTGTGATGTGTGTGTTCA	GTTT	TTTG
EccDNA00000313	AGGAACAACTGGATTATCAG	CTGGATTATCAGCTGGAGTG	ATTA	ATTA
EccDNA00000314	ATAGCTGCACTATCAGCTGG	CGTCAGCTGAAGCAACAGGG	CTGC	CGTC
EccDNA00000315	TTGCATTTGCTCAGGATGGA	TGTGTGCTGGTAGAAAGGGT	GATGG	GGTAG
EccDNA00000316	ATGTGTAAATATACACGTGT	ACACGTGTGTATATACACAT	ATGTGT	TGTGTA
EccDNA00000318	GGTTGAGACTGGGGCTGAGG	TGCCTTGGGCCCGGGCGGAA	GGTT	TTGG
EccDNA00000321	ATTTAGCATTTGTGAATAGT	AAAAGGTACTGTGTTAAACC	TTGTG	GTGTT
EccDNA00000322	TCACTTGTTCTTGAGGTCCT	GAGTCCATTTCTCCTGTTTA	GTCCT	TCCTG
EccDNA00000324	TATTATATGATTTTCACTGC	CTTTGGGAGGCCAAGGTGGA	TTTC	CTTT
EccDNA00000326	GAAAAAAGAAACCTTAGCTA	ATGGGTAAATTCAGAAAATG	AAAAGA	AGAAAA
EccDNA00000327	CTACATGAATTTTTTTTTTT	AGCTGGGACTACAGGCACAC	ACAT	TACA
EccDNA00000328	AAACTGCCTAGAAGAGGTTG	AAAATACAAAAAGTGGCACA	AAAC	CAAA
EccDNA00000331	GTGTGTATATATATGTATGT	GTGTATATGTATGTGTGTAT	GTGTGTAT	TATGTGTG
EccDNA00000333	TATATAAGTATATATTTATA	AACTTATATATAAATATATA	TATATATT	TTATATAT
EccDNA00000335	TATATACAGTATATATTACC	ATACTGTATATATTACCTGT	TATATAT	TATATAT
EccDNA00000336	ATTCTCACATTCTGCCAGTG	CAGGATTGAAAAGCCTTATG	ATTC	CTTA
EccDNA00000337	TATATATATAACATATATAT	TTATATATATATAACATACA	TATATATATA	ATATATATAT
EccDNA00000338	AAATGCTTAATTTAATTAAT	ATAATTAAATTAGTGATATT	AATTAAT	TAATTAA
EccDNA00000339	ACTTCATCTTTTTTTTTTTT	GGGTTTAAGCAATTCTCCTG	TCTT	TTCT
EccDNA00000340	ATAAAAGCTGGGCATGGTGG	TACAAAAATTAGCCAGGCGT	TAAAA	AAAAT
EccDNA00000342	TACCTATGTATCTGTGTATC	ACTACTTTATTGAGGTATGA	TATG	GTAT
EccDNA00000343	TAGTGTGCAGTTATATGTGA	TTATATATAGTGTGCAATTA	GTGTG	GTGTG
EccDNA00000344	AATTTATGTTTTTTTTCTTA	TTCCCTGAACTTCTAGACAA	TCTT	TTCT
EccDNA00000345	GAGCTACTTAGAATTTAGTG	GCCATATTATCACTAGAAGA	AGAA	AAGA
EccDNA00000346	GCCCTTGACTTGAATTCTTG	AAGATGACAATTTTTTTCCC	CCCTT	TTCCC
EccDNA00000347	GTTTATGATTTAAATGTTTT	CTAGTTTTCTAAGGGAATTA	TGAT	TAGT
EccDNA00000349	GCTGAACCATTTTATATTCC	ATATATATGATATCGATATC	TATAT	TATAT
EccDNA00000350	CATATGTGTGGTGTGGTGGG	GTGTGGTGTGTATGATGTGT	TATGTGTGGTGT	TGTGGTGTGTAT
EccDNA00000351	GTGGTGTGGTGTGTGTGGTT	TATGTGGTGTGGTGTGTGTG	GTGGTGTGGTGT	TGTGGTGTGGTG
EccDNA00000352	TAGACCACAGGGAATTAAGT	GAGAACTCTCAGATACTGCT	TAGAC	CAGAT
EccDNA00000353	TTACCCCTCTTACTATTACT	TACTATTACTACCATTCCTA	TTACC	CCATT
EccDNA00000354	GGAGGAGGGAGAGGGGGTGG	TGGGAGAAGGAGTGATGAAG	AGAGGG	GGGAGA
EccDNA00000358	AAACATTTATTTATTTATTT	CCGTCTCAAAAAATAAAAAA	AAAC	CAAA
EccDNA00000359	AGGGAGATGTGGTGCCATTT	GTTTCAGCCCTGCAAAGAGC	GAGA	AGAG
EccDNA00000360	GACTTATGATTTCAAAACTG	ACAACATCACTTATGTAAGT	TTCA	ACTT
EccDNA00000361	GCCACGCCCCTCCTCCCCCT	TGTGTCCCTCCTCCCCTTCC	CCCCTCCTCCC	CCCTCCTCCCC
EccDNA00000362	CTGCACCTGGCCATATTTTT	CAGGTCAGTGGACATCGTAC	CTGG	GGTC
EccDNA00000363	AATATTTTAATCTGAACAAT	CTATCATCACAGATTTCTTG	TTTA	ATTT
EccDNA00000364	CTGAACAATTTAGAATAGAA	GATTTCTTGGTCAAAGTGGC	TTTAG	GATTT
EccDNA00000366	TGAGGACGTGTGTGAGAATG	TGTCTGAGAATGTGAGGGTG	GTGT	TGTG
EccDNA00000367	TGTGTGAGTGTGAGAATGTG	AGTGTGTGAGAGAATGTGAG	TGTGTGA	AGTGTGT
EccDNA00000368	TATGTGACTTATAGTATAGG	CTAGAATTCTCCTCTGTTAT	CTTA	ATTC
EccDNA00000369	CCAGGTGCGGGAGATGCAGA	TTGGCGGCCGTGCGTGAGAC	GTGCG	GCGTG
EccDNA00000370	TCATCACTATCATCATAACC	ATCATCCTTACCATCGCCAT	ACTA	ATCA
EccDNA00000372	TGGGGCTCGAGGCTGTGGGA	GGGGTCGGCGGGAGTCAGGA	TGGGG	GGGGT
EccDNA00000374	CACACCACTACACACACACA	ACACGCACACACTACACACA	ACACACA	ACACACA
EccDNA00000375	ATACACCCCATATACACACC	CCTATACACTATACGTACAC	CATAT	TATAC
EccDNA00000376	CGTACATACACCCAACCACC	ATCATGTTATCTGTCTGTCC	GTAC	CATG
EccDNA00000378	TCCGGCCACCCTGCTCTCCC	TCTCAACTCCTGTCAGCGAA	CTCT	TCTC
EccDNA00000380	ACTGCGCCCGGCCACCAATT	TGGGATTACAGGCGTGAGCC	TGCG	GCGT
EccDNA00000383	TCAGGAGGCTGAGGCATTAG	TGGGATTACAGACGACCGCC	CATTAG	GATTAC
EccDNA00000384	CTGAAAAAGAAACGTATTTC	CACCTCATCTCATTTTTATC	TATTT	TTTAT
EccDNA00000385	ATACACACAACTACACACAC	TACGCACTAGACACCACACA	ACACAC	CACACA
EccDNA00000386	CCCACTTACACGCCCACGCT	CACCTGCCCATCACGCACGC	CACGC	CGCAC
EccDNA00000387	GCCTTTTCTTCTTATCCCAC	AGAGGAATCCTTGCCCTGAT	TCCC	CCCT
EccDNA00000388	TATATTATATATTCTCATAT	TATTATGTATGCTCATATAT	TATTAT	TATTAT
EccDNA00000389	ATAACACACAATACATGCAC	ACACACCACACACAACACAC	AACACACA	ACACACAA
EccDNA00000390	TTCCTCTAGTCCTTGCATCT	CTTCATTCTATCCAATCCCT	ATCT	TCTA
EccDNA00000391	GAAGATATATTTTTAACAAC	TCTTCCCTGATCAGAACTGG	AAGA	AGAA
EccDNA00000393	CACCACCACCACTGCTATAA	CCACTACCACTACTATAACC	CACCA	ACCAC
EccDNA00000394	CACCACCACCACTGCTATAA	ACCATTACCACCATCACTGC	ACCACCA	ACCACCA
EccDNA00000395	TATAACCACCACCACCACCA	TAACCATTACCACCATCACT	ACCACCA	ACCACCA
EccDNA00000396	CACACCTATTTTTAATGAAT	TAGAAGAAAGTATATAGAAG	ATGAA	AAGTA
EccDNA00000397	TAGTATTCACTCAATAAATA	CAAATTAAGGTGATTATTCT	TAGT	TGAT
EccDNA00000398	ACTACTTTAGAGCCAGGTCT	ATCTATCTATCTATCATCTA	CTACT	TCATC
EccDNA00000399	GATATAGTGCCTATATCTAT	CCTTTATCGCCTATTCTCAA	CTAT	TATC
EccDNA00000400	ATATCTATCTATCGATAGAT	ATCTATCTATCGATAGATAG	TATCTATCTA	ATCTATCTAT
EccDNA00000402	CCATGGCTGCGCGCGGCTCC	CCACAACCCCTCGGTGCTGC	GGCTCC	CCTCGG
EccDNA00000403	ATATGTGTATATGTGCACAT	GCATATATACACAATATATG	GTATAT	TATATG
EccDNA00000407	ATATATATATATATATACAC	GAGTGTCTGTGTATATATAT	TATATATAT	TATATATAT
EccDNA00000408	AAATCAATTATCGAATCTAA	GTATATTCTACAATTGTTGG	TTAT	TATT
EccDNA00000411	CAGGGGGGGATGCAACCCCC	CAGGCTCTTGGGACCCCCAT	ACCCCC	CCCCCA
EccDNA00000412	AAAATTTTATTCCTGCAGTT	AAACTGTATCAGTTTTACTT	ATTTT	TTTTA
EccDNA00000413	GATATATATATATATAATAT	TATAGATAATACACATATAT	TATATA	ATATAT
EccDNA00000415	ACTGAATTTTGGAGTACACT	AATGACTAATATTTCAAACC	AGTA	ATGA
EccDNA00000416	AATGATTTTCATTTTTTCTC	TGTACTGAATGAATGAGAGT	TCAT	TACT
EccDNA00000417	TGTCTCTAGCCAATATTTTT	TATATATATATATGTGCATG	ATAT	TATA
EccDNA00000419	AATAGTGCAAGACCCTGTCA	AGAAAAAAGACCAGACCCAA	AGACC	CCAGA
EccDNA00000421	GTGTATATGAGTGTGTTGTG	TATATGAGTGTGTTGTGTGT	GTGTGTTGTG	GTGTTGTGTG
EccDNA00000423	GAGAGAGGCAATCCAGGAAG	ACATACATTCAAGAAGAGAA	AGAGA	AGAGA
EccDNA00000425	TACTGTCTTGGTCAGTTCAA	CGAGATCAAATTGTCAGCAA	ACTGT	TGTCA
EccDNA00000428	GGGAGAAGGCTGGGACTGGA	GGACCACCCCAGCAGAGGCA	GGAGA	AGAGG
EccDNA00000429	ATCAGACACAGCAATCAAGA	GACTACCACACAATTAAGAG	ATCAG	GACTA
EccDNA00000431	TTTTGGCTAATTTATACTTG	AGGCTGCTACCAATGTATTT	TTTAT	TATTT
EccDNA00000432	TGAAGGCAGAGCCTGTTGAA	ACATGTTCTGGAGAAAGGTG	AGAG	GAGA
EccDNA00000433	CATGCATGCACACATAGACA	TATGCACTCACTCACACACA	CACACA	ACACAC
EccDNA00000434	TAAGTGGGTGTGAATGGCTG	GTTCAAGTAATTGATTTTCC	TGAA	AAGT
EccDNA00000435	TGAGCATGGAGACGTAACTC	CCCCCCTCGCTGAGTCCACC	TGAG	GAGT
EccDNA00000437	AGCACCCTGTTTCCCGGTTC	GTTTCCTGGTTCCCCTGGTT	CCCT	TCCC
EccDNA00000438	CTGGTTCCCTGGTTCCCTGG	GTTTCCCTGGTTCCCTGGTT	TCCCT	TCCCT
EccDNA00000439	GGTAAGCATGGACTGTTTCT	CCATTCCTTCAGGATGGATC	GGACT	TCAGG
EccDNA00000440	GGTAAGCATGGACTGTTTCT	CCATTCCTTCAGGATGGATC	GGACT	TCAGG
EccDNA00000441	AGGATGGCGAGGATGGCGAG	GGCGAGGATGGCGAGGACAC	AGGA	AGGA
EccDNA00000444	CCCAACAGAACTGTGGCCTT	GGCCGAGGTGGGGGAATTGC	GTGG	GGTG
EccDNA00000445	CCCCGGGACACCTCTACCCC	GGCCGGGGAGTGAGGCGCCT	CCGG	GGCC
EccDNA00000446	CCGTAAGCGAGAATCCTTGC	ATGAGAGAGAATCCTTGTAC	TAAG	GAAT
EccDNA00000447	GACACACACCACACAATACA	AATACACACCACATACACTA	ACACCACACA	ACACACCACA
EccDNA00000448	GAGTTTACTCTGTGGTTCCT	AGAGTTTACTCCATGGTTCC	TGGT	TGGT
EccDNA00000449	GTGTGGGTGTCACTGTGGTG	ACTGTGGTGTGGGTGTCACT	TGTGGGTGT	TGTGGGTGT
EccDNA00000452	AAAATATATCTGAGACACAT	ATCTTCTTTCCCAGCTATTG	TATC	CTAT
EccDNA00000454	GGGAATTCTGGGAGATAAAA	AGCTGACTTGCTCTTCGGAA	TTCT	TCTT
EccDNA00000457	ACAACTTTTTTTTTTTTTTT	TCCCGACTAGTGGGATTTCA	ACTTT	TTTCA
EccDNA00000458	AATAGGAGTGTCTTTATTCA	TAGAGGCTTGGTGCTTTTAA	GGAG	GAGG
EccDNA00000459	TACACAAGTGTGTATATATA	TACACAAGTGTGTGTATATA	GTGTGT	TGTGTG
EccDNA00000460	GCGCTACGGAGCGAGATTCT	GGGCAACATAGTGAAACCGC	ACGG	GGCA
EccDNA00000462	CAGGCACCTGCCACCACGCC	TTACAGGCGTGAGCCACTGT	CACC	CCAC
EccDNA00000463	CCCGCCTTGGCCTCCCAAAG	ACTGCCCCTGGCCTCTTTTT	CCCG	GCCC
EccDNA00000464	TATTTGTAGTTGTTATTGTA	TAAGCACTTTGCATATTTTT	TTAT	TATT
EccDNA00000465	AAACCCAGGCAGCCTGGCAG	CACCCAAATCTCATGTTAAA	AAACCCA	ACCCAAA
EccDNA00000470	AAAGTTCCTCAAATAGAGCT	TAAAAAAAAAAAAGGAACAT	AAAT	TAAA
EccDNA00000472	GGAGAAGACCCCAGGTTGAT	GCCTCCCACCTGTTCAAGAC	AGAA	AAGA
EccDNA00000473	GAAACTCACTGCTAGAAGGA	GGCATATTCCTTATAAGAGG	AGAA	AAGA
EccDNA00000474	TCACTGCAGCCTCACTGCAG	TGCAGCCTCACTGCAGGCTC	TCACT	TCACT
EccDNA00000475	CTCTCGCCTCCCAATCACGC	CTCCCCTCCCTCTCACACCT	CCTCCC	CCCTCC
EccDNA00000477	GTGTGTATATATATGTGTGC	TTAAGAATGCTTATGTCGCC	TGTAT	TATGT
EccDNA00000478	TTAATTCATACGGAGCCACT	TTTTCTTATTGTTGTTGGTT	ATTC	CTTA
EccDNA00000479	AAATTATTCTTAAATTCAAA	CTTACTAAGCACCATGTTGT	ATTC	CTTA
EccDNA00000480	GCTGCTGCTGCCGCTGGGAC	GGACTGCTCCAGGTTCCCCT	GGAC	CAGG
EccDNA00000481	ATACACTAATGTATGGCTTA	TCACTTACTACAGGACACCC	CACT	TCAC
EccDNA00000482	AATATATGCTATATGTGATA	TATCATATATGATATATATG	ATATAT	TATATA
EccDNA00000483	CTCCCTCTCTTCCTTCCTTC	CAAACTCCTGGGCTCAAGGG	CCTC	CTCC
EccDNA00000485	ACACACACACACACACTCTC	ATGAAAAATAAAAACACAAC	ACACA	ACACA
EccDNA00000486	CCCAACACACACACCGCTCC	TTCCTCTTATCAGCCTGAGA	CTCC	CCTC
EccDNA00000488	CTCTCTCTCTCTTTTCCTTC	TCAGCTCACCGCAACCTCTG	TCTC	CTCT
EccDNA00000490	GTGGAGGGAAGGTCAGCAGA	GGCAGGGGGCTGACCCCCCC	GGGA	AGGG
EccDNA00000492	TGTGGAGACGGATCCCGCCT	CCTTCCTTCCCCGCCATGTG	CCGCC	CCGCC
EccDNA00000493	CGTGTGTGCGTGTGTGTGCC	TGCATGTCTGTAGGTGCACA	CGTG	GTGC
EccDNA00000494	CAGGGCACCTCAAAGCCCAG	TGGCCCAGCACACCCCAAGG	CCCA	ACCC
EccDNA00000495	CAGGGCACCTCAAAGCCCAG	CACCTCAGGTCCAAGGCACC	ACCT	TCCA
EccDNA00000496	GCAGATTTGTGGGGGGAGGC	GCACTGAGGGGACTAACAGG	GGGGAG	GAGGGG
EccDNA00000497	GATTTGTGGGGGGAGGCGGG	GAGGGGACTAACAGGGCAGC	GGGGAG	GAGGGG
EccDNA00000498	GGCGTGTGGGGGAGGCGGGT	GCCCCGGGCCCCTTCTCAAA	CGGG	GGGC
EccDNA00000499	GTGAGGCGGGTGTCCGGGAG	GGCGGCTCTAGCGGGGTTCC	GGCGG	GGCGG
EccDNA00000500	GGCGCTGGGCCGGTTGGGGT	TGGTGGGGGCGCCTGGCTAG	GGGGT	TGGGG
EccDNA00000501	GACAGGTGGGGACAGTGTGA	GTCGGGGACAGTGTCAGGGA	GACAGG	GGACAG
EccDNA00000502	TGGGGACAGCATGAGAGACA	AGTGTCCGGGACAGGTGGGG	GGACAG	GACAGG
EccDNA00000503	GGTGTGAGAGTGTGAGGGTG	GTGGGGGTGTGTGGGGTGTG	GGTGTG	GTGTGG
EccDNA00000504	GTGGGGACTGCATGGGGGAC	ACAGGTGGGGACAGGAGGGG	GGGGA	AGGGG
EccDNA00000505	CCCCTGGTGGTTCTGAGCGC	TCCTGAGTGCCCCCTGGTGT	GTGGT	TGGTG
EccDNA00000506	GGAGGGAGACCACTGAGCAG	TGAGCAGATGAGGAAGCCCC	GGAG	GAGG
EccDNA00000507	CGAGCACCCCCCGCTGTATC	CCTGGTGGTTCTGAGCGTCC	CGAG	GAGC
EccDNA00000508	AGGTATATTGTGGAAAAGCA	AAACTTCTTTGTGATGTGTG	TGTG	GTGT
EccDNA00000510	TTTGCAGTCGCGGATTTTGG	TGGTTTTTTGCCCCAGCTCC	TTTTGG	GGTTTT
EccDNA00000511	TTTTTGCTCCCCGCCGCCGC	CCGCGGCTTTTTGCCCAGGC	TTTTT	TTTTT
EccDNA00000514	ATCTTCTCCTCCTGCTCCCG	GCTCCCACATCTTCTCCTCC	TCTTCT	TCTTCT
EccDNA00000515	CTCCTGCTCCTGCATCTTCT	TCTCCTCCTGCTCCTGCATC	CTCCT	TCCTC
EccDNA00000516	ATTTTGTGATATTCATTTTG	TTAGATTCATTTAATATTTT	ATTT	TTTA
EccDNA00000517	TGTGCTATCAAATGCTAGAC	ACTAGATCTTATTCATTCTT	CTAGA	AGATC
EccDNA00000518	ACTCTTCTTTTAGAAAACTT	CTCAACAAATGTATAAACTA	ACTC	CTCA
EccDNA00000519	TTTCTCTTTCCCTTCATCCT	TCCTTTCTTTCCAGAATCCT	TCTTTCC	CCTTTCT
EccDNA00000520	ATACTGGACCTGGTGTGATG	CTAACGCCCACCGGCCAGAG	GACC	CCAG
EccDNA00000521	GGGGGTGCATGTGTGTAGTG	GGTGTGTGTGTGCATGTGTG	TGTGTGT	TGTGTGT
EccDNA00000523	CTATATGTAACATACATATA	ACATACATATATATGTATAT	TATATGTA	ATGTATAT
EccDNA00000524	TACATGAGTTAGCATATATA	AAAACATGGTTCTTTGCAGG	TACA	ACAT
EccDNA00000526	AAGGAATTACTCTACTCACA	GAAGAGAACAGTGGAGAAGG	GGAA	AAGG
EccDNA00000529	CAGTGCCATAGAATATAAAA	ACTCCAGCCTGGGTGACACA	CAGTG	GTGAC
EccDNA00000530	CATACATTGTTTATTTTCAC	TCATCACTCCCCTGGCTCTC	TCAC	CACT
EccDNA00000536	GGTAGATGAGTGGATGAGTG	ATTGGTGGATATGAAGTGGT	GTGG	GGTG
EccDNA00000537	TGGGTGTGTGCTGTGTGTGT	GTATGGCAGGGTGTCTGAAT	CTGTG	GTGTC
EccDNA00000538	ACAGGATCTCATTCTTCTTT	TGTTTGTCTGGGTAAGTCTT	TTCT	TCTT
EccDNA00000539	CCACCCCAAAGGCCACCTCC	CCATAGTGATTTGAACCAAC	CCAA	AACC
EccDNA00000540	ATAACTGCTTGAACTCGGGA	TACTCAGGAGGCTGAGGCAG	ACTC	CTCA
EccDNA00000542	TGGGCGTGGGTGGGGTGGGT	GTAGGCCATGAGTATGTGGG	GGGTG	GTGGG
EccDNA00000544	CTCTGGCCGCAGGTGATCCG	GTAGTCCCAGCTACTCAAGA	TGAT	TAGT
EccDNA00000545	TTAATGCAAAATTTACAACA	TAGAACTGAGTTAATGAAAA	TAAT	TAAT
EccDNA00000547	AGGTGGTGGAGGTGGAGGTG	GTGGTGGTGGAGGTGGTAGA	TGGTGGAGGTGG	GGTGGAGGTGGT
EccDNA00000548	AGGTGGAGGTGGTGGAGATG	GGTAGAGGTGGAGGTGGAGG	AGGTGGAGGTGG	GGTGGAGGTGGA
EccDNA00000551	TGCATTGGAGAAAAAGAACT	AATTCTGGTCTGATGAGAGA	GAGA	AGAG
EccDNA00000552	TTATTTTTCTTAGCAAGGAA	TCCTCTTTTTCTACATGGCC	TTTTTCT	TCTTTTT
EccDNA00000554	CTAGCTGGGGGCTCTGCCTG	TGTGTGGGTTCAGGTGTGCT	TGGG	GGGT
EccDNA00000555	GGCCGTGGTCCTGTCGTGGG	AGGGCGGCCCGGGGTCCCGA	GGCC	CCGG
EccDNA00000556	CGTGAGCGTCCGTGTGAGCG	GACCGTCTGTGTGAGTGACC	GTGAG	GAGTG
EccDNA00000557	TAAGAAGAGAGCCCTCTGCA	TCTCAAAGATACCACTTAGA	AGAA	AAGA
EccDNA00000558	GGAGGGGATTGTGTGAGGGG	GGGTTCCGTGAGAGGAGGGG	GGAGG	GGAGG
EccDNA00000559	GGATTGTGTGAGGGGGGGTT	CCGTGAGAGGAGGGGGTTCC	GGGGG	GGGGG
EccDNA00000565	CTTTATAAAACTATTTGAGA	CTCTAACTCTTCTAGGAGTC	TGAG	GAGT
EccDNA00000566	ATCACCATCACCATCGCCAC	CCACCATCACCATCATCACC	CACC	CCAC
EccDNA00000569	GGATGGATGGGTGAATGGGT	GATGGATGGATGGATGGGTG	TGGGT	TGGGT
EccDNA00000570	AAGGAGGGGAGGAAGGAGGG	AAGAAGGAAGGAAAGAGAGG	AGGAAGGA	AGGAAGGA
EccDNA00000572	GAATCAAATGGAAAGATCAT	AATAGAATGGAGTCACCATA	AAGAT	TAGAA
EccDNA00000573	GAATCAAATGGAAAGATCAT	AATAGAATGGAGTCACCATA	AAGAT	TAGAA
EccDNA00000574	TTTTGTTCCACCGCCGCCGC	CTTTTCGTCCCCCCCCGCCC	CCGCC	CCGCC
EccDNA00000575	TTTTGTTCCACCGCCGCCGC	CCCCCCCCGCCCACTCCGCT	CCGCC	CCGCC
EccDNA00000576	GCTTTTTCCCCGCCGCCGCG	CGCCGCGGCTTTTCGCCGGC	GCTTTT	TTTTCG
EccDNA00000580	TCGAATGGAATCATCATCAA	ATGGAATCCAATGTAATCAT	AATG	GTAA
EccDNA00000582	CTCTCACACACCCACACTCA	ACACACCCATACTCACTCAT	ACCCACAC	CACACCCA
EccDNA00000584	CAGCACTTTGGGAGGCCGAG	AAATTAGCTGGGTGTGGTGG	TGGG	GGGT
EccDNA00000585	AATAGTAGAATTAGAAATTC	TGGGAATAGTAGAATTAGAA	ATTA	ATTA
EccDNA00000586	GCATTTGGGATTTTTTTATG	GCAATGTGTATGCATTTGTG	TTTA	ATTT
EccDNA00000587	CAAAAGGAAACACACACACA	CTATGGCCAATATGCTAAGG	GGAA	AAGG
EccDNA00000589	CTTTTGTGTACCTACAACAC	TTTTTCAAAGTGGGCGATAC	CTTTT	TTTTC
EccDNA00000591	CAGGGTCCTCTCTACTCATC	GAAGTTGCAATACTTTTTAT	TCAT	TACT
EccDNA00000592	AGGAAGCAGGAAGCAGTATG	AGGAGCAGTCATTGGGAACC	AGGA	AGGA
EccDNA00000593	TCCAGCCTGGGTGACAGAGT	AGCTGAGGTGGTGCTAGTGC	GGTG	GTGG
EccDNA00000594	TCCAGCCTGGGTGACAGAGT	GCCTGGATGACAGAGTGAGA	GACAG	GACAG
EccDNA00000596	GCGCAGCCCTTCTTCCCGTT	CGGACACCGACCCCCTTTCC	CAGCC	CCGAC
EccDNA00000598	TCACCAACCCAACCACCCTA	CCACCTCTACTATCTCCATC	CCACC	CCACC
EccDNA00000599	TATGAATGAGTGAGTGGATG	AATGGGTAGGTGGATGGATA	GTGGATG	GTAGGTG
EccDNA00000600	AGATGGATGATGATGATGAT	ATGGATAGGTGGGTGGATGG	TGGAT	TAGGT
EccDNA00000601	TCCCAGCTCCCACCTCCCAG	GCTCCCAGCTCCCACCTCCC	CCACC	CCACC
EccDNA00000602	CTCCCTCCTCCCAGTTCCCA	CTCCTCCCAGCTCCCACCTT	CCCTCCTC	CTCCTCCC
EccDNA00000603	CATATAAGACCAAAATACGC	TGTATCCCTGACTCCTAACC	CCAA	AACC
EccDNA00000604	ATATAAGACCAAAATACGCC	ATCCCTAACCCTAAACCCCT	CCAAA	AAACC
EccDNA00000606	AAGAAGTGTTTCAGTAAACC	AGCCTGGGTGACAGAGCAAG	AGTG	GTGA
EccDNA00000610	CTTCCTCCTCCTTCTCCTCT	TTATCCTCCTTCTCATTCTC	CTTCCTCCT	TCCTCCTTC
EccDNA00000611	TCCCTCTCATTCCCACAGAC	ACACACACTCTATCTCATTC	TCTCA	ACTCT
EccDNA00000612	AATGAAGTCACATTCTGAGG	GTTTAGTAGGAGAACCAGAA	ATGA	AGTA
EccDNA00000614	AGAAAAGGAGAGAGGAAGGA	GGAAGGAAGGAAGGAAAATC	AGGAAGGA	AGGAAGGA
EccDNA00000615	ATCTCGAGGTCAGGAGTTCA	GGAGGCCGAGGTGGGCGGAT	GAGG	GGAG
EccDNA00000616	TAGCAGAGCATGGTGGCATA	TCTATTAAAAATACAAAAAT	CATA	ATAC
EccDNA00000620	GGAATGGACCCAAATGTAAT	ACAGAAAGGAATGGAATGGA	GGAA	AAGG
EccDNA00000624	GAAGTATTCTCAGAAACTAC	ATCTTCCTGTAAAAACTAGA	TTCT	TCTT
EccDNA00000625	CATTCCCTTTGATAGAGCAG	ATTCAACTCACAGAGTTGAA	TTGA	AGTT
EccDNA00000628	GACAGAAGCTTTCTCAGAAA	AAATAACTTCCTATAAAAAG	GAAA	AAAG
EccDNA00000629	GCATTCACAGAAAACTCTTG	TTCATATAAAAGCTAGACAG	ACAGA	AGACA
EccDNA00000630	GAAGCATTTTCAGAAACTAC	ATCTTCCCGTAAAAGCTAGA	GAAA	AAAG
EccDNA00000631	AAGCATTCTCAGAAACTGCA	TCTTCACCTAAATACTAGAT	TTCT	TCTT
EccDNA00000635	CTTGCATTCAACTCACAGAG	TCAGAAACTTCTCTGTGATG	TTCAA	AACTT
EccDNA00000636	GAAGCATTGTCAGAAACTTC	ATGGTCACATATAAACTGGA	GTCA	ACTG
EccDNA00000637	CCCTCTTCGTGATGTTTGCA	AAACAGAAGCATTCTCAGAA	CTCTT	TTCTC
EccDNA00000638	GCATTCACAGAAAACTCTTG	TTCATATAAAAGCTAGACCT	GAAAA	AAAAG
EccDNA00000639	GCATTCACAGAAAACTCTTG	AGACCTTAGCATTCTCAGAA	ACTCTT	TTCTCA
EccDNA00000640	GAAGCATTCTCAGAAACTAC	ATCTTCCCGTAAAAGCTAGA	TTCT	TCTT
EccDNA00000641	TTTTCAACTCACAGAGTTTA	AAACTTCTTTGTGATGTTTG	TTCAA	AACTT
EccDNA00000642	CACATAAAAACTAGAGAGAA	TCGTTCGAAACGGGTATACC	CATA	ATAC
EccDNA00000644	ACTAAACGGAAGGATTCTCA	GGAAACGGGATAACTGCACC	AAGG	GGAA
EccDNA00000645	GAAGCATTGTCAGAAACTTC	ATGGTCACATAAAAACTGGA	GTCA	ACTG
EccDNA00000647	GAAGCATTGTCAGAAACTTC	ATGGTCACATAAAAACTGGA	GTCA	ACTG
EccDNA00000649	GAAGCATTCTCAGAAACTAC	ATCTTCCCGTAAAAGCTAGA	TTCT	TCTT
EccDNA00000650	CATTCTTCGTGATGTTTGCA	AAACAGAAGCATTCTCAGAA	TCTT	TTCT
EccDNA00000651	GCATTCACAGAAAACTCTTG	TTCATATAAAAGCTAGACAG	ACAGA	AGACA
EccDNA00000652	CCCTCTTCGTGATGTTTGCA	AAACAGAAGCATTCTCAGAA	CTCTT	TTCTC
EccDNA00000653	CTTGCATTCAACTCACAGAG	TCAGAAACTTCTCTGTGATG	TTCAA	AACTT
EccDNA00000654	GAAGCATTGTCAGAAACTTC	ATGGTCACATAAAAACTGGA	GTCA	ACTG
EccDNA00000655	GAAGCATTGTCAGAAACTTC	ATGGTCACATAAAAACTGGA	GTCA	ACTG
EccDNA00000656	GTAGAAACTGCAAGTGGATA	TCAGGTTTGAAACGGTCTTT	GCAA	AACG
EccDNA00000657	GAAGCATTCTCAGAAACTAC	ATCTTCCCGTAAAAGCTAGA	TTCT	TCTT
EccDNA00000658	AAGCATTCTCAGAAACTGCT	TCTTCACCTAAATACTAGAT	TTCT	TCTT
EccDNA00000659	GAAGCATTCTCAGAAACTAC	ATCTTCCCGTAAAAGCTAGA	TTCT	TCTT
EccDNA00000661	GACAGAAGCTTTCTCAGAAA	AAATAACTTCCTATAAAAAG	GAAA	AAAG
EccDNA00000662	AATCCTTCTTCGTGATGTTT	AATAAACAGAAGCATTCTCA	TCTT	TTCT
EccDNA00000663	GCTTCTCTGTGATGACTGCA	AGACAGAAGCTTTCTCAGAA	CTCT	TCTC
EccDNA00000664	GACAGAAGCTTTCTCAGAAA	AAATAACTTCCTATAAAAAG	GAAA	AAAG
EccDNA00000665	TAGATAGAAGCATTCTCAGA	GGGTATATCTTCACATGACA	TTCT	TCTT
EccDNA00000666	TAGATAGAAGCATTCTCAGA	AGACAGAAGCTTTCTCAGAA	GAAG	GAAG
EccDNA00000667	GCTTCTCTGTGATGGCTGCA	AGACAGAAGCTTTCTCAGAA	CTCT	TCTC
EccDNA00000668	GAAGCATTCTCAGAAACTAC	ATCTTCCCGTAAAAGCTAGA	TTCT	TCTT
EccDNA00000669	CAGAAGCAGTCTCAGAATCT	GGGATAATTTCAGCTGACTA	CAGTC	CTGAC
EccDNA00000670	CAGAAGCAGTCTCAGAATCT	GGGATAATTTCAGCTGACTA	CAGTC	CTGAC
EccDNA00000671	CAGAAGCAGTCTCAGAATCT	GGGATAATTTCAGCTGACTA	CAGTC	CTGAC
EccDNA00000672	AATTCTTTGGGATGATTGAG	AGACAGACGCATTCTCAGAA	TCTT	TTCT
EccDNA00000673	AAAATACTTTGTGATGATTG	CTAAACAGATGCATTCTCAG	AAAT	TAAA
EccDNA00000674	TGTTCAACTCCCAGAGTTTC	AAACTTCTTTGTGATGTTTG	TTCAA	AACTT
EccDNA00000675	GAAGCATTGTCAGAAACTTC	ATGGTCACATAAAAACTGGA	GTCA	ACTG
EccDNA00000677	GAAGCATTGTCAGAAACTTC	AGGGTCACATAAAAACTGGA	GTCA	ACTG
EccDNA00000678	GACAGAAGCTTTCTCAGAAA	AAATAACTTCCTATAAAAAG	GAAA	AAAG
EccDNA00000679	AAGCATTCTCAGAAACTGCT	TCTTCACCTAAATACTAGAT	TTCT	TCTT
EccDNA00000681	GAAGCATTGTCAGAAACTTC	ATGGTCACATAAAAACTGGA	GTCA	ACTG
EccDNA00000682	GAAGCATTCTCAGAAACTAC	ATCATCCCGTAAAAGCTAGA	GAAA	AAAG
EccDNA00000683	GAAGCATTCTCAGAAACTAC	AACTTCCCGTAAAAGCTAGA	GAAA	AAAG
EccDNA00000684	GAAGCATTCTCAGAAACTGC	ATCTTCACCTAAATACTAGA	TTCT	TCTT
EccDNA00000685	GAAGCATTCTCAGAAACTAC	ATCTTCCCGTGAAAGCTAGA	TTCT	TCTT
EccDNA00000687	CACAGAGCTGAACATTCCTT	ATTTCGTTGGAAACGGGAGA	AGAG	GAGA
EccDNA00000688	GAAGCATTCTGAGAAACTAC	ATCTTCCTGTAAAAGCTGGA	TTCT	TCTT
EccDNA00000689	GAAGCATTGTCAGAAACTTC	ATGGTCACATAAAAACTGGA	GTCA	ACTG
EccDNA00000691	GCATTCACAGAAAACTCTTG	TTCATATAAAAGCTAGACAG	ACAGA	AGACA
EccDNA00000693	GCTTCTCTGTGATGACTGCA	AGACAGAAGCTTTCTCAGAA	CTCT	TCTC
EccDNA00000694	CCCTCTTCGTGATGTTTGCA	AAACAGAAGCATTCTCAGAA	CTCTT	TTCTC
EccDNA00000695	GCATTCACAGAAAACTCCTG	TTCATATAAAAGCTAGACAG	ACAGA	AGACA
EccDNA00000696	GAAGCATTCTCAGAAACTAC	ATCTTCCCATAAAAGCTAGA	TTCT	TCTT
EccDNA00000697	GAAGCATTCTCAGAAACTAC	ATCTTCCCGTAAAAGCTAGA	TTCT	TCTT
EccDNA00000700	GACAGAAGCTTTCTCAGAAA	AAATAACTTCCTATAAAAAG	GAAA	AAAG
EccDNA00000701	GCATTCACAGAAAACTCTTG	TTCATATAAAAGCTAGACAG	ACAGA	AGACA
EccDNA00000702	GAAGCATTCTCAGAAACTAC	AACTTCCCGTAAAAGCTAGA	GAAA	AAAG
EccDNA00000703	AAGCATTCTCAGAAACTGCT	TCTTCACCTAAATACTAGAG	TTCT	TCTT
EccDNA00000704	CCCTCTTCGTGATGTTTGCA	AAACAGAAGCATTCTCAGAA	CTCTT	TTCTC
EccDNA00000705	GAAGCATTCTCAGAAACTAC	ATCTTCCCGTAAAAGCTAGA	TTCT	TCTT
EccDNA00000706	GAAGCATTGTCAGAAACTTC	ATGGTCACATAAAAACTGGA	GTCA	ACTG
EccDNA00000707	GAAGCATTCTCAGAAGCTTC	TAGCCAGAAGCATTCTCAGA	GAAG	GAAG
EccDNA00000709	TAGACAGAAGCATTCTCAGA	GGAAATATCTTCACCTAAAT	TTCT	TCTT
EccDNA00000710	GCATTCACAGAAAACTCTTG	TTCATATAAAAGCTAGACAG	ACAGA	AGACA
EccDNA00000711	TAGATAGAAGCATTCTCAGA	GGGTATATCTTCACATGACA	TTCT	TCTT
EccDNA00000714	CCCTCTTCGTGATGTTTGCA	AAACAGAAGCATTCTCAGAA	CTCTT	TTCTC
EccDNA00000715	GAAGCATTCTCAGAAACTAC	ATCTTCCCGTAAAAGCTAGA	TTCT	TCTT
EccDNA00000716	AAGCATTCTCAGAAACTGCT	TCTTCACCTAAATACTAGAT	TTCT	TCTT
EccDNA00000717	AGCATTCTGAGAAACTACTT	CTTCCCGTAAAAGCTGGATA	GAAA	AAAG
EccDNA00000718	GCATTCACAGAAAACTCTTG	TTCATATAAAAGCTAGACAG	ACAGA	AGACA
EccDNA00000719	GAAGCATTCTCAGAAACTAC	ATCTTCCCGTAAAAGCTAGA	TTCT	TCTT
EccDNA00000720	AAGAACCGTCCTCGTGATGT	AACTAAAACAGAAGCATTCT	AAGA	AGAA
EccDNA00000721	GCATTCACAGAAAACACTTG	TTCATATAAAAGCTAGACAG	ACAGA	AGACA
EccDNA00000722	GCTTCTCTGTGATGACTGCA	AGACAGAAGCTTTCTCAGAA	CTCT	TCTC
EccDNA00000723	CAGAAGCAGTCTCAGAATCT	GGGATAATTTCAGCTGACTA	CAGTC	CTGAC
EccDNA00000724	GACAGAAGCTTTCTCAGAAA	AGATAACTTCCTATAAAAAG	GAAA	AAAG
EccDNA00000726	GCATTCACAGAAAACACTTG	TTCATATAAAAGCTAGACAG	ACAGA	AGACA
EccDNA00000727	CACAGAAAAGCTAAACAGAA	TCTTTGGAAACGGGAATATC	AAAG	GAAA
EccDNA00000730	CAGAAGCATTCTCAGAAAAT	ATAGCTTCATAGAAAAACTA	AAAA	AAAA
EccDNA00000731	ATCCCAGAGTTGAACTTTCC	TTCGTGATGTCTGCATTCAA	AACTT	TTCAA
EccDNA00000733	GCATTCACAGAAAACTCTTG	TTCATATAAAAGCTAGACAG	ACAGA	AGACA
EccDNA00000735	TAGATAGAAGCATTCTCAGA	GGGTATATCTTCACATGACA	TTCT	TCTT
EccDNA00000736	GCTTCTCTGTGATGACTGCA	AGACAGAAGCTTTCTCAGAA	CTCT	TCTC
EccDNA00000737	GACAGAAGCTTTCTCAGAAA	AAATAACTTCCTTTAAAAAG	TTTC	CTTT
EccDNA00000738	CCCTCTTCGTGATGTTTGCA	AAACAGAAGCATTCTCAGAA	CTCTT	TTCTC
EccDNA00000739	GCATTGTCAGAAACTTCTTT	GTCACATAAAAACTGGAGAG	GTCA	ACTG
EccDNA00000740	AAAAGCTGGATAGAAGCATT	TGGAAAAGAATTATGGTCAC	AAAAG	GAAAA
EccDNA00000741	GAAGCCTTCTCAGAAACTTC	ATCTTCGCATAAAATCTAGA	CTTCT	TCTTC
EccDNA00000742	AAGCATTCTCAGAAACTGCT	TCTTCACCTCAATACTAGAT	TTCT	TCTT
EccDNA00000743	GACAGAAGCTTTCTCAGAAA	AAATAACTTATTATAAAAAG	GAAA	AAAG
EccDNA00000744	GACAGAAGCTTTCTCAGAAA	AAGACAGAAGCATTCTCAGA	GACAGAA	AAGACAG
EccDNA00000745	GACAGAAGCTTTCTCAGAAA	AAATAACTTCCTATAAAAAG	GAAA	AAAG
EccDNA00000746	AAGCATTCTCAGAAACTGCT	TCTTCACCTAAATACTAGAT	TTCT	TCTT
EccDNA00000747	GAAGCATTCTCAGAAACTAC	ATCTTCCCGTAAAAGCTAGA	TTCT	TCTT
EccDNA00000749	GCATTCACAGAAAACTCTTG	TTCATATAAAAGCTAGACAG	ACAGA	AGACA
EccDNA00000750	CAGAAGCAGTCCCAGAATCT	AGGATAATTTCAGCTGACTA	CAGTC	CTGAC
EccDNA00000751	GAAGCATTCTCCGAAACTAC	AACATCCCGTAAAAGCTAGA	CGAAA	AAAGC
EccDNA00000752	CCCTCTTCGTGATGTTTGCA	AAACAGAAGCATTCTCAGAA	CTCTT	TTCTC
EccDNA00000753	GAAGCCTTCTCAGAAACTTC	ATCTTCGCATAAAATCTAGA	CTTCT	TCTTC
EccDNA00000754	GCATTCACAGAAAACTCTTG	TTCATATAAAAGCTAGACAG	ACAGA	AGACA
EccDNA00000755	GAAGCATTCTCAGAAACTAC	ATCTTCCCGTAAAAGCTAGA	TTCT	TCTT
EccDNA00000756	TAGACAGAAGCATTCTCAGA	GCTAGACAGATGCATTCTCA	TAGACAGA	AGACAGAT
EccDNA00000757	GCATTCACAGAAAACTCTTG	TTCATATAAAAGCTAGACAG	ACAGA	AGACA
EccDNA00000758	GAAGCATTCTCAGAAACTAC	ATCTTCCCGTAAAAGCTAGA	TTCT	TCTT
EccDNA00000759	GAAGCATTCTTAGAAATTAC	ATCTTCCCGTAAAAGCTAGA	TTCT	TCTT
EccDNA00000760	GCATTCACAGAAAACTCTTG	TTCATATAAAAGCTAGACAG	ACAGA	AGACA
EccDNA00000761	GAAGCATTGTCAGAAACTTC	ATGGTCACATAAAAACTGGA	GTCA	ACTG
EccDNA00000762	GAAGCATTCTCAGAAACTAC	ATCTTCCCGTAAAAGCTAGA	TTCT	TCTT
EccDNA00000763	TTTGTGTTCAACTCCCAGAG	TCAGAAACTGCTTTGTGATG	GTGTT	TTGTG
EccDNA00000764	AAGCATTCTCAGAAACTGCT	TCTTCACCTAAATACTAGAT	TTCT	TCTT
EccDNA00000765	GCATTCACAGAAAACTCTTG	TTCATATAAAAGCTAGACAG	ACAGA	AGACA
EccDNA00000766	GAAGCATTCTCAGAAACTTC	TCACATAAAACCTAAAGAGA	AGAAA	AAAGA
EccDNA00000767	TAATCGAATGTAATGGAATC	GAATGGAATTGAATGGAATG	GTAA	AATG
EccDNA00000768	ATATCGAATGGAATGGAAGG	GAATGGAATCGGATGGAATG	AAGG	GGAA
EccDNA00000769	ATGGAATGGAAAGGAAAAGA	GTATGGAAAGTAATGGAAGG	GAAAGG	GGAAAG
EccDNA00000770	CAGTAGTAGTGGTGGTGGTG	GCATCAGTAGAAGTGGTGGT	TGGTGGTG	GTGGTGGT
EccDNA00000771	GGCAGAAGTTACAGACAGCT	ACGCATAGAAATACATTACA	TTACA	ACATT
EccDNA00000772	TTTTTTTTTTTGAGACAGAG	TTTTGTTTGTTTGTTTTCTG	TTTTG	GTTTT
EccDNA00000773	ATAATGGTGGTGGTGGTGGT	TGATGATGATGGTGGTGGTG	GTGGTGGTGGT	TGGTGGTGGTG
EccDNA00000774	TGTGTGTGGTGTGTGGTACA	GTGTGTGGTGTGTGGTATGT	GTGTGTGGTGTG	GTGTGGTGTGTG
EccDNA00000775	TGTGTGATGTGTATGGTGTG	GTGTGTGTGGTGTTTGTGTG	TGGTGTG	GTGTGGT
EccDNA00000776	CAGGTGATCTGCCTGCCTCG	GCTGGTCTCGAACTCCCAAC	TCTG	GTCT
EccDNA00000777	GACGGATCACTTGAGGTCAG	GTGAGTTTCATAAATTTGGA	TTGAG	GAGTT
EccDNA00000778	TGGTGGCAGGTACCTGAGGT	TCCTCTCCAATAATCAGCCA	ACCT	TCCA
EccDNA00000779	CTCTCCCTCATCCTCTCCCT	TCTTCTTCATCCTCTCCCTC	CTCCCTC	CTCCCTC
EccDNA00000781	AGGTTCTTGGCACTTCTCTG	AGGTTTGGATCCCGGGAATC	AGGTT	TTGGA
EccDNA00000782	AACTCAATCACCTCAAAAAC	AATCACTCTGCTATATGAAC	CTCA	ACTC
EccDNA00000784	GCCTCCCAGGTTCAAGCGAT	TTTTCTGCAACAAAGAACTG	TCAAG	GAACT
EccDNA00000785	GTGGTGATTGTGGTGATGTG	TGATGATTGTGATGGTGGTG	GTGGTG	GTGGTG
EccDNA00000786	CACACCACGCACACCATAGA	CACCACACACACCATAGACA	CACACCAC	CACCACAC
EccDNA00000788	GGCGGTCGTGGAGGTGATGG	ATGGTGGTGGTGGTAATGGA	GTGG	GGTG
EccDNA00000789	GGGGAGGGATACGGTGGAGG	GGAGGAGAGGGGAAGGATGC	GGGGAG	GAGGGG
EccDNA00000790	GTGTGTGTTGTGTGTATATG	TGTGTGTATATGTGAGTGTG	GTGTATATG	GTATATGTG
EccDNA00000791	ACACACACCACACACAGAAA	CACCACACACACCACACACA	ACACACACCACA	ACACCACACACA
EccDNA00000793	GTGAGCACACGGGGGAGAGA	GGGAGAGGCCATGTGAGCAC	GGAGAG	GAGAGG
EccDNA00000795	GAGGCGACAGCGGGGGGCGA	GGGGTGTCCTCCCAGGGTGG	GGGG	GGGG
EccDNA00000796	TATGGGGAGCTGTGAAGAAT	TAAATCCACTGAAGTCTCCA	TGAAG	GAAGT
EccDNA00000797	GGGAGCTGTGAAGAATGGAG	CCATAGGAGGCGGATTCAGG	GGAG	GAGG
EccDNA00000798	TCTATATGTAGTATGTATGT	ACATATAGGGGTTGTATATA	TATATGT	TGTATAT
EccDNA00000799	TGTAGTATGTATGTGTATAT	AGGGGTTGTATATATGTATA	TATGTAT	TATGTAT
EccDNA00000800	GTTTTCTGATGCACTATACA	TTTCTTCTGCCTCTCCCCGG	TTCT	TCTT
EccDNA00000803	AATAGGAGGGAGACAAAAAA	AGTTGTGATTTGGACAGCTC	GACA	ACAG
EccDNA00000805	CGAGCACATAAGGCAGTACA	CACAAAATAAGAAAAGTAGG	ATAA	AATA
EccDNA00000806	GTTCAGTGACAGCCACACCC	CCTCAATAACAACCACACCC	CCACACC	CCACACC
EccDNA00000807	GCTTTCAGGCCTACGTTGGA	AAACGCTCTTTTTGTGGAAT	TTTC	CTTT
EccDNA00000808	CCCTCTACTGACAGAGTTGA	AAACTTATTTGAGATGTGTG	AGAGTT	TTGAGA
EccDNA00000809	TTTGTAGTATCTGGAAGTGG	TAGAGCAGGTTTGAAAACTC	TTTG	GTTT
EccDNA00000810	GCATGTAACTATTTAGAAAT	TGATTTTAAAATAATTTTAA	TTTAG	GATTT
EccDNA00000812	CCTCCCGGGTTCAAGTGATT	GATAAGATGATTAAGAACAC	CAAG	GAAC
EccDNA00000813	CACACACATACACCACCCCA	ACCCACAGAGCTCACACACA	CACACAC	CACACAC
EccDNA00000814	GGGATCACATACTCCACCAC	CCCCACAACCACACACAGAA	CACCA	ACCAC
EccDNA00000815	GAAACAAATGTGTGTGTATA	CATATATATACACACACATA	TATA	ATAT
EccDNA00000817	ACCTCCATCTCCAGGGTTCA	CCAGGTTGGTCTTGAATTCC	GGTT	TTGG
EccDNA00000818	ATTACAGGTGTGCACCACCA	GTGCTGGGATTATAGGCGTG	ATTA	ATTA
EccDNA00000819	TCCCTTCCCTTCAAGGAAGA	TTCTCCTTCCTTCCTCCCTT	CCTTCC	CCTTCC
EccDNA00000820	CCTTCAAGGAAGATATTTCT	TCCTTCCTCCCTTCCTTCCT	CCTTC	CTTCC
EccDNA00000821	TTCAAGGAAGATATTTCTCC	CTTCCTCCCTTCCTTCCTTC	CTCC	CCTC
EccDNA00000823	CAATGTATAGCAAACACATG	AAAGAATGATATAAAATATG	GTATA	ATATG
EccDNA00000825	GGGCTCCAAAGCCCGCCTTC	TTTTCTTCTTTTCTTTTCTT	CTTC	CTTC
EccDNA00000828	TCCCCACCTCACACCTCAGC	GGACCCATGCTCACGGTTCC	CCCA	ACCC
EccDNA00000829	TGGATGTCTTCTCTCCCAGG	TCCTTGTCTGTCTGCCTGCT	TGTCT	TCTGT
EccDNA00000830	GCTTTCTTCCCAGGGGCAGG	TTATCTTCTATTTAAATTAG	TCTTC	CTTCT
EccDNA00000831	GTGAGAGATCTTCTTGGTGT	TGCTTGACCTTAGAGTATGT	TGAGA	AGAGT
EccDNA00000832	CACAGAGCCCGGCGCCCTGT	CCGGAAGCGGGGCCGTCAGG	CCGG	GGCC
EccDNA00000833	CCCCCTCCTTACTACTTAAA	TGACCGGGTGTGGGATCAGT	ACTA	ATCA
EccDNA00000835	TGGTCTTTGTGCAGTGAGGG	GGGGAGCTGGACGGCTGGCC	GAGGG	GGGAG
EccDNA00000838	CCATGACATCCTCCCCTCCA	TCAGGCTGCCCTCAGTCCCC	CTCCC	CCCTC
EccDNA00000839	GCTGAGGTCTGTGTTCTGAG	TGCTGAGGTGTGGGTGCTGA	TGTG	GTGT
EccDNA00000840	CTGAGAGGTCTGTATGCTGA	TGAGGTCTGTGTGCTGAGAG	GAGAG	GAGAG
EccDNA00000841	ATCTCACCACAGTCCCCAAC	CCTTCCCCACCATCTCACAC	ACCAC	CACCA
EccDNA00000842	CTCTTGTACCTGCGGCACTC	AAACAGAATCTCTCTGACCT	CTCT	TCTC
EccDNA00000845	CCCCAGGGAGGAATGCCCGG	GAAGAGGGCCCGGGGCTGGT	GCCCGG	GGCCCG
EccDNA00000846	AGCCTTTCAGAGGTGGGGAC	GATGCAGGCTGGGCAGGAAG	GGAC	CAGG
EccDNA00000847	AAGGGGCTCAGATGGAGGAG	AGGGGAGGGGGTCAGATGGA	AGGGG	GGGGA
EccDNA00000848	AGCCCCGTCCAGGCCCCGAC	CGTGCAGCCTCCTGGCAGAG	CCGAC	CAGCC
EccDNA00000849	TGCCCACCAAGCCGAGCCCC	GTTGTCAATGCCTACCAGGG	ACCA	ACCA
EccDNA00000850	ACCTGCTGGCAGGTGCACCA	CGCACGTGCACCTGGGGCGA	GTGCAC	CACGTG
EccDNA00000851	AGGGGTCTGGGGTTGTCCGG	GGGTTTTGGGGCTCAGAGAG	GGGGTT	TTGGGG
EccDNA00000852	TGTCCTTGGTACCGGTCAGC	CCCATGAGCCCAGTAGTGAC	GTACC	CCATG
EccDNA00000854	CCTGGGTTAAAGCGATTTTC	CAAGTTCTGCCTCCCGGGTT	TGGG	GGGT
EccDNA00000855	AAAGGAAGAGGGGAGGAGAA	GGAAGAGGGGAGGAGAAGGG	GGAAGAGG	GGAGAAGG
EccDNA00000856	AGGGGAGGAGAAGGGAGAAA	GAGGAGGGAGAAAGGAGGAG	GGGAGGAG	GAGGAGGG
EccDNA00000858	CTTGAAGCAGGTTGTTATTA	TGTCTCAGGCTCCCAAGTAG	TGAA	AAGT
EccDNA00000859	ACCTCCTCCCTGAAGCCCCC	GCCCACCTTCTCCCTGAAGC	TCCCT	TCCCT
EccDNA00000860	AGCGATCCTCCTACCGTGGT	GACAGGGGTGTGGCTCATCT	CTAC	CATC
EccDNA00000861	GCTGACTGAGGGTCAGAGGG	GTGGGGTCTGTGGGGTGAGT	TGAG	GAGT
EccDNA00000862	TGGATGAAGGATGGGTGTTG	TGTTGTATGTGTGCAAATGG	TGTTG	GTTGT
EccDNA00000864	TTCTGCAGCACCGTAGAGGG	AAAAAGCCAGTAGAGAAGGT	ACCG	GCCA
EccDNA00000865	AAACAACCCAAGAGATTTGG	TTTTTGTTTTTGAGACGGAG	AGAG	GAGA
EccDNA00000866	ACTCACTCACTCCTCTCCTC	TCACTCACTCATTCCTCTGC	ACTCACTCACT	TCACTCACTCA
EccDNA00000867	CATTCCTCTCCTCACTCACT	CTCATTCCTCTCCTCACTCA	TCCTCTCCT	TCCTCTCCT
EccDNA00000868	TTCCCTTCCTCCCATTCCTT	GTCATTCCTCTCCTCACTCA	TCCTC	CTCCT
EccDNA00000869	TAGAGTTACCTAGTTGTGTG	TGTTGTTGTTGTTAAGACGG	GTTGT	TGTTG
EccDNA00000871	CCCTTTTGTTGCCCAGGCTG	CCGGCTAATTTTTTTGTACT	TTTT	TTTT
EccDNA00000873	CTTCCTTTCCCTGGGTTGCC	TTTCCCCGAGTGGCCCTAGT	CCTTT	TTTCC
EccDNA00000875	CCAGGCATGGTGGCTCATGC	TACTGTTAAAGTGCCATGTT	TCAT	TACT
EccDNA00000877	CACAACAAAAATTCATCTAA	GTTCTTATTCTAAATCCTTG	AAAT	TAAA
EccDNA00000878	AGGAGAGAAGTAGGAGGAGG	AGCAGGAGGAAGAGAGGAAA	AGGAGAGAAG	GAAGAGAGGA
EccDNA00000879	ATGCTAGACTGAAGAATTCT	GGAAACGGGATTTCTTCATA	TTCT	TCTT
EccDNA00000881	GGAGTGGTTTGAAGCCTTCC	GAATCTGCAAGTGGATATTT	TGAA	AAGT
EccDNA00000882	TAGAAAAGGAAATATCTTCA	TAGAGTACTTTGAGGCCTAT	TATC	CTAT
EccDNA00000883	TCTCCTCCTCTCCCTCTCTC	CTCTCTTGCTGTCTCTCTCC	CCTCTCTC	CTCTCTCC
EccDNA00000884	GGGGCTGGTGTGATGAGCAC	AGGAACTGCTGTGATAGGCA	GTGT	TGTG
EccDNA00000885	GTGTGATGGGCATAGGGGAA	GATAGGCACAGGGGAGAAGC	AGGGGA	AGGGGA
EccDNA00000886	AAAGAGAAAGGACGCTGTAG	GAGGCTCGCCTTGCAGCGAA	GACG	GCAG
EccDNA00000888	GTCATTTATGTTGTTTCCAG	CTCGGCTCACTGTAACCTCC	GTCA	ACTG
EccDNA00000890	AAAATACAAAAATTAGCTGG	TGGTGAAACCCCATCTTTAT	CAAA	AAAC
EccDNA00000891	CACACCCACACCCCATCACA	TACACACTACTCACACACCC	CCCACAC	CACACCC
EccDNA00000893	AAAAAATTAGCTGGGCATGA	CCTGTCTCTACTAAAAATAC	AAAAAT	TAAAAA
EccDNA00000894	AAGCAAACAAACATATGTAT	TTAATTTACACAAACTCCAA	CAAACA	ACAAAC
EccDNA00000895	TTTTTTGAGACAGAGTCCCA	TGTTTTGTTGTTGTTGTTTT	TTTTG	GTTTT
EccDNA00000896	GCAGAGGGGTCAGGGCTGGG	AGATGAGACCTCAGGAATGA	CAGAG	GAGAC
EccDNA00000897	AGTAGAGACGGAGTTTCACC	ACAAGGAATGACACAGGACC	AGTA	ATGA
EccDNA00000898	TGCCCGGCCTGAAACAGCAA	TGACCCAGTCACGCTGAATG	CTGA	AGTC
EccDNA00000899	CTCTTACCAATTCCGGTTCA	AGAACACTTAAGATTTTCCT	AATTC	CTTAA
EccDNA00000900	TTCTCCCTCAGACCAGGGTC	TCCCTCAGACCAGGGTCAAA	CTCCCT	TCCCTC
EccDNA00000902	AGAGTTTTGCTTTTTCCAGA	CTTGGTTTTTTTGTTTTGTT	GTTTTG	GTTTTG
EccDNA00000903	CCACCAACTTGGGTTGTGCC	CTCTGCCTCCCAGGTTCAAG	AACTTGG	GGTTCAA
EccDNA00000905	AAACAACAAAAAAAAAAAAG	AACACGGAGAAACCCCGTCT	ACAA	AACA
EccDNA00000906	TGAGGAAACTGCCTCTTCTC	TGACCTTGTCCTGCAGCTCC	CCTC	CTCC
EccDNA00000907	TAAATATAATAAAACACACA	AAAAATAAGAAATGCATAAA	AATAAAA	AAAATAA
EccDNA00000908	CTGGGGGGTGTGTGGGAGGG	GGCCTCCTGGGTCTGAGGGA	CTGGG	GGGTC
EccDNA00000909	CTGGACACCTGGGTCTGAGG	TGAGGGAGGAGGGGCCGCGG	GAGG	GGAG
EccDNA00000910	AGGCAGAGAGACCCAGAGAG	AGAGGCACAGAGACAAGACC	CAGAGA	AGAGAC
EccDNA00000911	CGCACCTCCCCTCAAACTCA	CACACACACCACACACTGAC	CACC	CCAC
EccDNA00000914	GCCGGGGTGTTAATACACAC	TGTTCCCATGGCCCCGCTGT	CCGG	GGCC
EccDNA00000915	CTGTCTCTGTCTCTATCTCT	CTCTCTCTGTCTCTGTCTCT	CTGTCTCTGTCT	TCTGTCTCTGTC
EccDNA00000916	GCCTCTCCTGGACAGACCTC	GCTGGACCGACCTCGTGCAG	CTCC	CCTC
EccDNA00000918	CAATGTGTGCAAACTCCTCA	CAAATCTCCCCACTGTGAGC	GTGT	TGTG
EccDNA00000919	ATTCCCCCACTGTGTGCAAC	GTGCAACCTCCCCAAATCCT	CCCC	CCCC
EccDNA00000920	AACCTCCTCACGTCCCCCAC	CCCACTGTGTGCAACCTCCC	CCTCC	CCTCC
EccDNA00000921	CAACCTCCTCAAATCCCCGT	ATCACGACACTGTGTGCAAC	CAAC	CAAC
EccDNA00000922	CACTGTGTGCAACCTCACCA	CTCCCATTGTGTGCAAACTC	TGTGT	TGTGT
EccDNA00000923	ACACACCACAGATGCACGCA	TCAGACACAGACATGCAGAC	CACAGA	AGACAC
EccDNA00000924	GGGCAACTCCAGGTGAAGGG	GCAACTCCAAGAGGGGAGGG	CAAC	CAAC
EccDNA00000925	GGACATGCCCAGGAGTGGAG	GGGTCCTCACCTTGTGAGAG	GAGTG	GTGAG
EccDNA00000927	CCCCGCAGGGTCAGGTGGCC	GGTGGCCTCACCTTCATTCT	GGTGG	GGTGG
EccDNA00000929	CTTCACACTGTGCATCCTCC	CTTCATTCCCTGCACCCTCC	CCTCC	CCTCC
EccDNA00000930	CTGCACCCTCCCAAGCTTCA	AGGATTCATGCCCTACACCC	TCCC	CCCT
EccDNA00000931	GGTGGTGGTGATGGTGATGG	TGATGGTGGTGGTGGTGGTG	GGTGGTGGTG	GTGGTGGTGG
EccDNA00000933	CTTCCTAAAGCAAAGCAGCA	CTTCCTAAAGCAAAGCCAGC	CTTC	CTTC
EccDNA00000934	AAGCCAGCAGACTCTTCCTC	AGCAGATCCTTCCTCAAGAA	CTTCCT	TCCTTC
EccDNA00000935	AAAGCCAGTAGATCCCTCCT	AGCAGCAGACTCTTCCTCAG	CTCCT	TCCTC
EccDNA00000936	CTGCACCTGCGGGCAACACC	ACTGCACCTGCGGGCAACAC	CGGGC	CGGGC
EccDNA00000937	TGGGCTCCCCTGAATCAGAG	TAATGATCTCGGGATGCCAG	GGGCTC	CTCGGG
EccDNA00000938	GTGGATCCCGGAGGGAGATG	TAGAGAGTGATAAGGCTGCT	GAGAT	TAGAG
EccDNA00000939	AGAGGAAACCTCAGAGATTG	ACCCCATTAACAGGATTAAA	AGGA	AGGA
EccDNA00000940	AAATAATCTACAGAAGGACA	CATAGCTGTTAAGAATGAGT	AGAA	AAGA
EccDNA00000941	TGCCCACCCCCGATCCCCAC	GCTGTGCCCACCCCCGATCC	CCCACCC	CCCACCC
EccDNA00000943	GGGTGTAATAGTGGGGTATA	CTGGTGAGGGGCTGTAATAG	AGTGG	GGTGA
EccDNA00000944	TGGACAGGCATGTGTATGGG	GCGTGCGTGTCAGCGTGTCA	TGTG	GTGT
EccDNA00000945	TGAGGAAGGAAGGAAGGAAG	TACGGTGAGGAAGGAAGTAT	GAAGGAAGGA	AGGAAGGAAG
EccDNA00000947	GTCTGTATCTGTGTGTGTAT	TGTGTGTGTGTGTGTGTGTG	TGTGTGTGT	TGTGTGTGT
EccDNA00000950	CAAGGCAGAAATGATAGCAG	GGAAGGGAGGAAGAGAGGAC	AAGG	GGAA
EccDNA00000951	AGAAATGATAGCAGCTGAGG	GAGGAAGAGAGGACTGGATT	AGAA	AAGA
EccDNA00000953	GCCTCTCCCCACGCCCGGGG	GGCGTCCGCCAGGGGGCGCT	CGGGG	GGGGC
EccDNA00000956	TTGGCTAACTTGATTTGCCA	TTTTCTGTCCAATCCATTCA	CTAAC	CAATC
EccDNA00000957	TGGATGAATGGATAAACAAA	AAACAATTCAGAAACAGAAA	AACAAA	AAACAA
EccDNA00000958	TTTTGTTGTTGTGGTGGTAG	TGGTGGTGGTGGTTTGTAAC	GTGGTGGT	TGGTGGTG
EccDNA00000959	TACATAGATAGATAGATAGA	ACAGACAGACAGATAGATAG	GATAGATAGA	AGATAGATAG
EccDNA00000960	TGTGTGTGTGGTAGAGGTGA	GGTGGTGTGTGTGTTACAGG	TGTGTGTGTGGT	TGGTGTGTGTGT
EccDNA00000961	GTGTGTGTGTGTGCATATTT	TTACGTGTGTGTGTGTGTGT	GTGTGTGTGTGT	TGTGTGTGTGTG
EccDNA00000962	GATCATGCCATTGCACTCCA	CATGGATGGAACTAGGGTCC	GATCA	ACTAG
EccDNA00000963	ATAGGCAACTTGAAGAATTC	ATGAAAGACATATTTGGGGT	AGAA	AAGA
EccDNA00000970	TACATATATGTACATATGTA	CATGTATGTGCATATACGTA	TATGTAC	CATGTAT
EccDNA00000971	TTATCCCAGTGAGCACAGGG	CTGAGACATAGAAGACTGAA	ACAG	GACA
EccDNA00000972	ACTATTTGTATATATTTTTT	GTCTTTTGCAAATATTTTCT	TATA	ATAT
EccDNA00000977	GTCCTCCCACCTCAGCCTCC	GTGATCCACCTGCCTCGCCT	CCACCT	TCCACC
EccDNA00000978	AGAGAAGGGCAGCTCCCTCA	CACATGCAGAAGCAGTACCA	GAAG	GAAG
EccDNA00000979	AGAGAAGGGCAGCTCCCTCA	GGGTTCCCCAGGTCCCTAGA	TCCCT	TCCCT
EccDNA00000981	CGGCGGCGGCGGCGGGGCAA	GGCGGCGGGGAGCAAAACGC	GGCGGCGG	GGCGGCGG
EccDNA00000982	CGCGGCGGGCAAAAAGCCAC	GGGGGTCAAAAAGCCGGGTC	AAAAA	AAAAA
EccDNA00000986	TGCTGTGTGTGCTGTGTGTG	TGTGCTGCGGTGCCCCACAT	GTGT	TGTG
EccDNA00000987	CAGCATGATTACTGCTACAT	AAAGAACTATGAACATATCC	TACA	ACAT
EccDNA00000989	CCTATCTCAAAAAAAAAAAA	CACAGGTATCAGGGGTTAGG	CTAT	TATC
EccDNA00000991	CATCACCACCATCACCATCA	CCACCACCACCATCACCACC	CACCACCA	ACCACCAC
EccDNA00000993	GGCTCAAGAGATCCTCTCAC	CTGTAACTGGCCCTTACGCA	TCAA	AACT
EccDNA00000994	TCATTCCCAATCCATCTCCA	CAAGTGATCCACCCGCCTCA	CCCA	ACCC
EccDNA00000995	CACACACACAACCACACACA	ATCAACAACATGGTGAAAGA	ACAAC	CAACA
EccDNA00000996	TCATGACTGAGTACATATAC	GTGTATACACGTGTGCATAC	ACATAT	TATACA
EccDNA00000997	ATGACTGAGTACATATACAT	GTATACACGTGTGCATACAC	ACATAT	TATACA
EccDNA00000998	ATGGAGCATTGTGGTATTGG	TGATGGAGGGTTGTAGTGTT	TTGTG	GTGTT
EccDNA00000999	CTCACTACTATAGTGTAGTT	TGTAGGAAAGCTAGAGTGAC	AGTG	GTGA
EccDNA00001002	AAAATAGAGATGAGGGGCTT	ATAATAAACATTAGCCGGGC	AAATA	ATAAA
EccDNA00001004	TGTGTATATGTATATATACA	ATATATGTATATGCATATAT	GTATATGTATAT	TATATGTATATG
EccDNA00001006	GAGCTGCTGTGTCCTGATTG	TTCTGAGTGTTTGTCCCTCA	CTGT	TGTC
EccDNA00001007	TGCTTCTATTAATACATTCA	TTATAAAAATTCTTTTAAAA	TTCT	TCTT
EccDNA00001009	GTTTTTTTTTTTTTTTGTCA	TTGCTTTTTTTTTTTTTTTG	GTTTTTTTTTTT	TTTTTTTTTTTG
EccDNA00001011	TCAAAAAGGAATAAATTGAA	CTTAAAGCAATATGTAGATC	AAATT	TTAAA
EccDNA00001013	CAGCCTGGGCAAAAGAGCAA	CCTAAAGAAAATATTTGAAC	AAAAGA	AGAAAA
EccDNA00001015	ACATATATACATATGTATGT	ATGTGTATATGTGTACACGT	ATATGT	TGTATA
EccDNA00001018	TTTAAGTACAGTAAGTAATA	CAGTAAGTAATACTGTACTT	TAAT	TAAT
EccDNA00001019	CATTATTATAATATAATATA	ATACATTATTATAATATACA	ATATAATAT	TATAATATA
EccDNA00001023	TGGAAGGTTGAGGCTGCAGT	GGAAAAGTAAACTACCATTA	AAGG	GGAA
EccDNA00001024	TTGGATTATTTGGATTCCAG	ATATTTTGCTTTTTAGTGAT	GATT	TTAG
EccDNA00001025	GGACCAGTTACTACAAAAAA	CACACACAACCAAATTCCTT	ACCA	ACCA
EccDNA00001027	AAAAATATATATATATGTAT	CTTGTCAAATACTATATAAT	AATATAT	TATATAA
EccDNA00001030	ATATGTGTGTATATACACAT	ATATATGTATATATGTGTGT	TGTGTGTATATA	ATATATGTGTGT
EccDNA00001031	TATATATATGGGAACATATA	AATATATATATATGGGAACA	TATATATAT	TATATATAT
EccDNA00001033	ATAAAACAGGTAAATAGGCC	TACTAAAAATACGAAAAATT	ATAAAA	AAAATA
EccDNA00001034	ATGTACAGTATGTATACTGT	ATATATATACAGTATGTATA	TATGTAT	TATGTAT
EccDNA00001035	CATGAACCACTGCACCCAGC	TCCAGGATTCAAGCAATTCT	GAAC	CAAG
EccDNA00001036	ATGGTGAGGGTGAAGGTGGT	AGATGGTGGTAGTGATGGTG	ATGGTG	GTGGTA
EccDNA00001038	TGGTGATGATGGTGAGAGGT	GTGGTGATGATGGTGGTGGT	TGGTG	GTGGT
EccDNA00001039	GGCTCCGGGTGCATGCTGGG	TGCTGGGGCCTGTATGAGCT	TCCGGG	GGGCCT
EccDNA00001040	CACTGCACACCACACACAGC	ACACCACACACCACACACAC	CACACCACACAC	CACACACCACAC
EccDNA00001041	CACACACCCCCACACACCCC	AGTACACACTACACACAAAC	CACACA	ACACAC
EccDNA00001042	TGTGTGTGATGTGGGTGTGT	GTGAGGTGTGTGTGCGACGT	TGTGTGTG	GTGTGTGT
EccDNA00001043	CACCCCACACAGACACACAC	ACAGACACACACACCACAGA	CACACAGACA	ACAGACACAC
EccDNA00001044	CTGCCTTTCTTTTGCCTTGC	CCTGCCCTGCCCTTCCCTGC	CCTT	TTCC
EccDNA00001046	GGAGGAGGGGATGAGGGATT	GCGGAGGGAATGAAGGGAGG	GGAGGG	GGGAGG
EccDNA00001047	ACACACACCCAGGCACTCAC	GCACTCACTGCACACACCCA	CACACAC	CACACAC
EccDNA00001048	CACACACACACCCAACACAC	CCCAACACACACACTGAACA	CACACACACA	ACACACACAC
EccDNA00001049	CACACACACACCCAACACAC	CCCAACACACACACTGAACA	CACACACACA	ACACACACAC
EccDNA00001050	GTAACCAGTCGCATAGAAAC	GTAGATGGAGTTGATACATT	CATAG	GATAC
EccDNA00001051	TGCTGAAGGTCACACAGCCA	CCCCTTCCTCACTGGCCCAG	GGTCAC	CACTGG
EccDNA00001052	GCTATGATGCTCACTTCTAA	CCTTCCTCACTGGCCCAGGC	TCACT	TCACT
EccDNA00001053	TAGATAGACATATAGATGTA	TCGATAGATAGATGTATCTA	TAGATAGA	AGATAGAT
EccDNA00001054	AGACATATAGATGTATCTAT	CGATAGATAGATGTATCTAT	TATCTAT	TATCTAT
EccDNA00001055	CTGGCTGCAGTGTGGGGTAG	CCGGAGGGAGAGTGTCAAGG	TGTG	GTGT
EccDNA00001056	CTGGCTGCAGTGTGGGGTAG	AGGGAGAGTGTCAAGGACCT	TGTG	GTGT
EccDNA00001057	AGAGTACAGTGTCTGTGCAG	GTATGCTGTACAGTGTGTGT	GTGT	TGTG
EccDNA00001058	ACACACCCCTTCCCCATCAC	ACCCACCCTTTCCTGCATGC	CACCC	CCCAC
EccDNA00001059	CACCCACACCCCTTCCCCAT	CAAACACACACCCATTCCCC	ACCCACAC	CACACCCA
EccDNA00001060	TCACAAACACACGCACCCCT	AGACACACACAACCCTTCCC	AACACAC	CACACAA
EccDNA00001061	ACAAACCCCTTCCCTAATTC	CATCCCAGACACACACAACC	CCCTA	ATCCC
EccDNA00001063	ACACATGAAAACAAAAGAAA	GTACATAGTCCACAGACCTT	ACATG	GTACA
EccDNA00001064	TAACCGGGTTGAACATTTCT	GTTTATGATGCATCTACTCA	ATTT	TTTA
EccDNA00001065	TAACCGGGTTGAACATTTCT	GTTTATGATGCATCTACTCA	ATTT	TTTA
EccDNA00001066	TGCATTCAAGTCACAGAGTT	TTGTAGACACTGATTGTCTT	AGTCACAGA	AGACACTGA
EccDNA00001068	AACTACACAGAAGCATTCAG	AAAGGAAATGTCTTCAAATA	AACT	TCAA
EccDNA00001069	AACTACACAGAAGCATTCAG	AAAGGAAATGTCTTCAAATA	AACT	TCAA
EccDNA00001070	AACTACACAGAAGCATTCAG	AAAGGAAATGTCTTCAAATA	AACT	TCAA
EccDNA00001071	AACTACACAGAAGCATTCAG	AAAGGAAATGTCTTCAAATA	AACT	TCAA
EccDNA00001072	CAACTCATATTGTTGAACGT	TTCTTTGTGATCTGTGCATT	TGTT	TTGT
EccDNA00001074	AATATCTTCAAATAAAAACT	TGGGGCCTACTGTGGAAAAA	AAAAA	AAAAA
EccDNA00001075	AGAAGGATTCTGTGAAACTA	TATCTTCACATAAAAACTAT	TTCT	TCTT
EccDNA00001076	AGAAGGATTCTGTGAAACTA	GTTGAATCTTTCTTTTGATA	TTCT	TCTT
EccDNA00001077	AGAAGGATTCTGTGAAACTA	TATCTTCACATAAAAACTAT	TTCT	TCTT
EccDNA00001078	AGAAGGATTCTGTGAAACTA	GTTGAATCTTCCTTTTGATA	TTCT	TCTT
EccDNA00001079	AGAAGGATTCTGTGAAACTA	CTACAGAGAAGCATTCAGAG	GAAG	GAAG
EccDNA00001080	AAACTACCCAGAAGCATTCT	AAACACAAATATCTTCACAT	AAAC	CAAA
EccDNA00001081	AGAAGCATTCTGAGAAACTT	TATCTTCACATAAAAACTAC	TTCT	TCTT
EccDNA00001082	AGAAGCATTCTGAGAAACTT	TATCTTCACATAAAAACTAC	TTCT	TCTT
EccDNA00001083	AGAAGCATTCTGAGAAACTT	TATCTTCACATAAAAACTAC	TTCT	TCTT
EccDNA00001084	AATATCTTCACATAAAAACT	TGGGGCCTACTGTGGAAAAA	AAAAA	AAAAA
EccDNA00001086	AATATCTTCACATAAAAACT	TGGGGACTACTGTGGAAAAA	AAAAA	AAAAA
EccDNA00001087	AGAAGCATTCTGAGAAACTT	TATCTTCACACAAAAACTGC	TTCT	TCTT
EccDNA00001089	GAGCCCTATTTCACCCTATA	GAATCTGAAAGTGGATATTT	TATA	ATAT
EccDNA00001091	AATATCTTCACATAAAAACT	TGAGGCGTACTGTGGAAAAT	TAAAA	AAAAT
EccDNA00001092	TATCTTCACATAAAAACTAC	AGTTCTATTTTGGAGATGGA	TATCTT	TTCTAT
EccDNA00001096	AGAAGCATTCTGAGAGACTT	GTTGAATCATTCTTTTGATA	TTCT	TCTT
EccDNA00001097	AGAAGCATTCTGAGAGACTT	TATCTTCACTTAAAAACTAT	ATTC	CTTA
EccDNA00001098	AGAAGCATTCTGAGAAACTA	TATCTTCACATAAAAACTAT	TTCT	TCTT
EccDNA00001099	AGAAGCATTGTGAGAAACTA	CATCTTCACATAAAAAGTAT	GAAA	AAAG
EccDNA00001100	AACTACACAGAAGCATTCAG	AAAAGGAAATATCTTCAATA	AACT	TCAA
EccDNA00001101	TATCTTCACATAAAAACTAT	GGGACTACTGTGGAAAAACA	AAAAA	AAAAA
EccDNA00001102	AATATCTTCAAATAAAAACT	TGGGGCCTACTGTGGAAAAA	AAAAA	AAAAA
EccDNA00001103	TCTTCACATAAAAACTATGC	GCCTACTGTGGAAAATCAAA	AAACTA	ATCAAA
EccDNA00001104	TCTTCACATAAAAACTATGC	AGCATTCAGAGAAACTTCTT	TCTTCA	ACTTCT
EccDNA00001105	GTGAGATATGCATTCAACTC	GCATTCAGAGAAACTTCTTT	TTCAA	AACTT
EccDNA00001106	TATCTTCATATAAAAACTAT	AGGCCTATGGTGGAAAGGGA	TATC	CTAT
EccDNA00001107	ATTCTGCGAAACTTATTTGT	AATAAAAACTACCCAGAAGC	CGAA	AAGC
EccDNA00001108	GGGAACAGGGATGAGAGCTC	AAGGGATGAGAGCTCCGCCT	GGGAA	AAGGG
EccDNA00001109	ATCTCAGATTATTATCAGAC	CTATTAAGATTCTGAGAATC	ATTATC	CTATTA
EccDNA00001112	ATGAGTTCATTCAATTCAGA	TTCTCAGAAACTTGTTTGTG	GTTCA	ACTTG
EccDNA00001114	AATACAGTGGAATATAATGG	AATGGACTCGAAGGCAATGG	GGAA	AAGG
EccDNA00001116	TCAGAGATAGGTGTAAATGG	ATCATAGAGAAAAAGAGATG	AGAGATA	ATAGAGA
EccDNA00001118	CACGCCCTTTCACCCCCAGC	CCTCCCTGACTCTTCTGTTC	CCCT	TCCC
EccDNA00001119	TCTGAATTAGTAAAGTTTCA	CTGGAAAGGCCCTCCCAGTC	CTGA	AGTC
EccDNA00001120	TCCCAAAATACTGGGATTAC	GGATTACAGGCGTGAGCCAC	ATTA	ATTA
EccDNA00001121	CACACCAGGCTTAAAATTAG	GGATTACAGGCGTGAGCCAC	ATTAG	GATTA
EccDNA00001122	GTAAGGTGTGTGTGTGCTTG	GTGCGTGTGTGTGCTTGTGC	GTGTGTGTGC	CGTGTGTGTG
EccDNA00001123	AAAGCCTCCTGGGTATAATA	TAGCTGAATACATAGGAGTT	ATAA	AATA
EccDNA00001125	TATGAAGCCCACAGATGTAT	AGACGTATGAAGCCCACAGG	TATG	GTAT
EccDNA00001130	ACGTGTATATACACGTATAT	GTATATATACACGTGTATAT	TATATA	ATATAT
EccDNA00001131	TCCATCCATCCATCCATCCT	TCCATCCATCCATCCTCCCA	TCCT	TCCT
EccDNA00001132	TACCAGTTTCTGTCTTAGTA	CTCTACTAGAAGTGTCCTTG	CTGT	TGTC
EccDNA00001133	GGGAGTATTGGAGTACCATG	TGTGCAACTTGGGGGAGTAC	CATG	GTAC
EccDNA00001135	AGTGTGTCGTGATTGCATGG	ACGGTGATTGCATGGAAGCG	AGTG	GTGA
EccDNA00001138	GGGCTGTGGTTCTAGGGGGC	CTGGGGGGACTGTGGTCCTA	AGGGGG	GGGGGA
EccDNA00001139	AACTGTGATCCTTGTGGGGG	GTGGTCCTGGGGGTTTGAGG	TGGGGG	GGGGGT
EccDNA00001140	GATGTATGGGTGGGTAGGTG	TGGATGGATGGATGGACAGA	GGTAGGT	TGGATGG
EccDNA00001143	TCTTCCCTCCCTCCCTTCCT	TTTTTCTCCCCTCCCCTCCC	CCCTCCC	CCCTCCC
EccDNA00001144	TCAGGGGTTAGGGTTAGGGT	AGGGGTCGGGGTCAGGGTGA	GGGG	GGGG
EccDNA00001147	TCTATATATATATGTCTATA	TATATATATATATATATTTA	TATATATATAT	TATATATATAT
EccDNA00001149	AAAGATATATATGTAGGCAT	TGTAGGCATATACGTCTTTG	ATATA	ATATA
EccDNA00001150	TATAGATAGATGGATAGATA	GATGATAGATAGATATAAGA	TATAGATAGAT	TAGATAGATAT
EccDNA00001154	CCATCACCACCACCACCACC	CACCATCATCACCATTATCA	ACCAC	CACCA
EccDNA00001155	CCACGCGCTCTCAATACTTG	TCTCTGTCGGAGTGGAGTAC	CTCT	TCTC
EccDNA00001156	CACACACCCCAACTCACATA	ACTCACACACACCCCAACTC	CACACAC	CACACAC
EccDNA00001161	ATGATTATTCTGAGATCCGT	CATTGTAAGGAGAGACTGCA	GAGA	AGAG
EccDNA00001163	GGCGGCGGTGCTGATGTGGG	TGGTGTGGGTGGATTCCTGG	TGTGG	GGTGT
EccDNA00001164	GTGCTGATGTGGGTGGTGGT	GGTGGATTCCTGGAGGACAG	GGTGG	GGTGG
EccDNA00001165	GGACCCACAGCCTCGCTCCT	GGGCAGGAGACGCCGTGGAC	GGAC	CAGG
EccDNA00001166	TGGGTGTGTGTGGAGTGTGT	GGTGTTGGGTGTGTAGTGGG	TGTGTGG	GGTGTGT
EccDNA00001167	CTTCCTGCCCATTGTCCTCT	TGGGTGGCCCCTCCCTTCTT	CTTCC	CCTTC
EccDNA00001168	TGAGGATCATGGGGGACATG	GTGTGAGGATCATGGGAGGA	GAGG	GGAG
EccDNA00001169	TGGTGATGGTGTTGGTGGCG	ATGGTGGTGATGATGGTGAA	TGGTGG	GGTGGT
EccDNA00001170	CCATGGCTTTTTACACCCCG	TCGGCTTTTGCCCACCCGCC	CACCC	CCCAC
EccDNA00001171	CCCCCCGCTCCGGTGTCGCG	GCCGCCGCAGCTTTTTGCCC	CCCG	GCCC
EccDNA00001172	ACATGTAACATATATGTATG	TAAATTGCATTATACATACA	ACATAT	TATACA
EccDNA00001173	CACAAAGATGTTTCTGAGAA	CTCTGTGAGTGGATTGCTGA	TGAG	GAGT
EccDNA00001174	GAATGGAATGAAATGGACTC	GAATGGAATGGAAGGGATTC	GGAA	AAGG
EccDNA00001176	ACACACATACACACACACAC	TATTACAAAAGAGTAAAAAA	ACAT	TACA
EccDNA00001178	TATATAATTTTTTTGAGACA	ATATAATATATTATATATAT	TATATAAT	TAATATAT
EccDNA00001179	TTCCGCCATCCACAGCACCT	TGTCATCCATGGCACCTCCC	TCCAC	CACCT
EccDNA00001180	GCACACATGGGCAGCACACA	CATGGACAGCACACTCACAC	CACAC	CACAC
EccDNA00001181	TAAAGGTCAAATTTAAGCTC	AAAATTTTAGAACTCCAATG	TTTAA	AATTT
EccDNA00001182	CACCATCACCATCATTATCA	CGTGATGCTAAGTACTTCAC	TCAT	TACT
EccDNA00001183	AACGAAGGAGGAAGCAAAGT	AAGGCCAAGTCCCCAGTGAA	GGAA	AAGG
EccDNA00001184	GCCCTGTGTGTATTGCGGGC	TGGGGGGCTCTGGTGTATAT	TGTG	GTGT
EccDNA00001185	AACTGTTGTGTCAGGAAGCT	TCTGCTGTGTAGGAGTGTTG	GTTGTG	GTGTTG
EccDNA00001187	AATTTACAATCCAGTTGGGC	TGGTGAAACCCCATTTCTAC	TTTAC	CATTT
EccDNA00001188	CGCCCGGTCTATTTATTTAT	GAGGCCATTTGCCTGCCTCA	CCGG	GGCC
EccDNA00001189	CCTCACACCCGCAGACACGG	CCTCACATCTGCAGACACGG	CAGAC	CAGAC
EccDNA00001190	GATGATGGTGATGGTGATGA	TGGTTATGCTGATGGTGATG	TGGT	TGGT
EccDNA00001191	AGAATGGATACATTGTACAT	ATTACTAACTATGGAGGTGC	TGGA	AGGT
EccDNA00001192	TGTCTGTGTGAGGTGTGTGT	TGTGTGTGGTGCGTGGTGTG	GGTGTGTGT	TGTGTGTGG
EccDNA00001193	CTCTCCCCGCAGCTGTCTAT	CGCCCCTCCCCACAGCTGTC	CTCCCCGC	CGCCCCTC
EccDNA00001194	ATGTTGGTCAGGCTGGTCTT	TTAATAGAGATGGGGTTTCA	TTGG	GGTT
EccDNA00001195	AATCCATCCACCCACCCATT	CATCCACTAATCCCATCCCT	AATC	CTAA
EccDNA00001196	ATATGTATATACACAGTCTA	ATATGTATAGAATATATGTG	ATATGTATA	ATATGTATA
EccDNA00001197	ATATATATACACGGAATATA	TATATTATATATATATATAC	ATATATATA	ATATATATA
EccDNA00001201	GGTGGTAATGGTGATGATGG	TGATGGTGTTGATGGTGATC	GTGGTA	ATGGTG
EccDNA00001202	GGTGGTAATGGTGATGATGG	TAATGATGGTGGTGATGGTG	GGTGGTA	ATGGTGG
EccDNA00001203	CTGGGTTGAGCGGGAGGTCT	GGGTTGGGGGTCAGGTCTGG	GGGTTG	GTTGGG
EccDNA00001204	TCCACATCCCTGTCCACGGC	ACATCCACATGCCTGTCCAC	CCTGTCC	CCTGTCC
EccDNA00001205	GGCGGGGGGGTCCAGGGAAG	CCTCACCCCCTGTCCTGACT	GTCC	CCTG
EccDNA00001206	CCCTCAGTCAGTGCCCCCCC	TCCCCACTTCCCATCAGTGC	CCCT	TCCC
EccDNA00001209	TAGTTTTTGTATATAAGTGA	GTAGAAAACGAAATATCATG	TATAA	AATAT
EccDNA00001210	TCTATCTATCTATCTATCTA	TATATATCTATCTATCTATC	TCTATCTATCTA	ATCTATCTATCT
EccDNA00001211	AGAATGAAACATTCTGACGC	TCTTACACAGTGGTGGAAGG	ACATTCT	TCTTACA
EccDNA00001212	AGAATGAAACATTCTGACGC	TTACACAGTGGTGGAAGGAC	ACATT	TTACA
EccDNA00001213	AGAATGAAACATTCTGACGC	TACACAGTGGTGGAAGGACA	ACAT	TACA
EccDNA00001215	GGATGGGAGGTTGACTGAGA	CTCAAGCTAAATTCTGTGGA	AGGT	TGGA
EccDNA00001216	CAGTGCGCGCACAAGGCGGC	GCCGGGCTAGTGTGAAGACT	AGTG	GTGA
EccDNA00001218	TATATGTACGTATATACAAG	TACATATATACGTATATATA	TATATACA	ACATATAT
EccDNA00001220	AGCCAGTTTATTGATCTGGG	CTAAACCATAATTTCTAATC	TTTA	ATTT
EccDNA00001221	AACTTGGGCAAACAGTTTTA	AATACCTTCATGTCAAAATA	AACT	TCAA
EccDNA00001222	ATATATACACACACACACAC	GCCAAGTGTGGTGGCTCACA	ACAC	CACA
EccDNA00001225	AGGATAAAATTTTTCTTTTA	AACAGGATAAAATATTTCTT	ATAAAAT	TAAAATA
EccDNA00001226	ATTTCTTGACCCTTGACTAG	GGTGTGTCATGTGCCCATTC	ACCC	CCCA
EccDNA00001227	ACTACCATTGTCACCCATCC	ATTGTGAAATGTGTTATGCC	ATTGT	TGTTA
EccDNA00001228	TTCTCCTATCTCTCTCCCTG	ATGCAAATATTCATCTCATT	CTCT	TCTC
EccDNA00001230	CAGGCGCAGTGGCTCATGCC	AACTCAAAAGCCCTTACTAG	CTCA	ACTC
EccDNA00001231	CGAGGTGAATCACCTGAGAT	ATCCCAGCACTTTGGGAGGC	GAGG	GGAG
EccDNA00001232	TCCGGGACCCTCCCTGTAGC	CTATATGTATGTATATGTGT	TGTA	ATGT
EccDNA00001233	GAGACTAGCCTGGGCAACAT	GCTTCAGCTTGGGAGTTTGA	GACT	TCAG
EccDNA00001235	TACAAAATATACATATGTAA	TTTATATATATATATATATA	ATATA	ATATA
EccDNA00001236	GATTTCCATATATGATTTCC	ATAGATTTCCATATATATAT	ATATAT	TATATA
EccDNA00001237	GTTTTGGGGCTGAGACAATG	CCAGCTTTTGTCCACTCAGT	GTTTT	TTTTG
EccDNA00001238	CACATCACAAAGAAGTTTCT	AAATCTGTGAATTGAATGCA	AAGTT	TTGAA
EccDNA00001239	AAGAAAAGAAAGGTTAAACA	AGTTTTTCTATGAAGATATT	AGAA	AAGA
EccDNA00001240	ATCTGAAGCAAAGTTAAAGT	CAAAATTGCTGTATTGAAAG	AAAGTTA	ATTGAAA
EccDNA00001241	GCCTCCAAAAAGTCCAAATA	AAATCCGGTTTCCAACGAAG	GCCT	TCCG
EccDNA00001243	ACGGGATTTCTTCATATAAA	CTTTTTTGAGGCCTTCATTG	TTTC	CTTT
EccDNA00001244	GTTTCAAAACTGTTCTATCA	TGATTCTTCAAAAAGTTTGT	AAAACT	TCAAAA
EccDNA00001247	CCACCTCTCCTGTATAAACA	GATAAATTTACCTAGACTAC	TAAA	AAAT
EccDNA00001249	TATATATACTCATATACATG	ACATATATGTGTATATATAT	TATATATA	ATATATAT
EccDNA00001252	TGTATATACACATATGTGTA	TACGTATATATACATACATA	TATATA	ATATAT
EccDNA00001253	CATATGTATATGTGTATGTA	ATATATGCCAGAAATCCAAA	GTATAT	TATATG
EccDNA00001255	CCTTGTCTCAAAAAAAAAAA	GGTGAAACCCCGTCTCTACT	TCTC	CTCT
EccDNA00001256	TATCATTACCATGATTCTTG	AGAGATGACACTTATTTTAG	GATT	TTAG
EccDNA00001257	ACTCCGTCTCAAAAAAAAGA	GCAAAAAAAAATTCTACACT	AAAAAAAA	AAAAAAAA
EccDNA00001258	TCCTCCTCTCTCTCCTCTCT	CCTTTCTCTTCTCTCTCTCC	CCTCTCTCTC	CTCTCTCTCC
EccDNA00001260	GTGTATGTGTGTGAGAGAGA	TGCGTGTGTGTGTATGTGTG	GTGTATGTGTGT	TGTGTGTATGTG
EccDNA00001262	TATCTGTTTAAATCTTTTCT	TCCAGTTTATGGCTTATCTA	ATCT	TCTA
EccDNA00001263	AATAACAGTCAGTGATATGA	TAATGCCTATGTTTAATAAC	AATAA	AATAA
EccDNA00001267	AGGGATATTGGCCTGAAGTT	CTGTTTGGAATAGTTTCAGA	GATA	ATAG
EccDNA00001268	GAATAAAATAAGTGTATCCA	AGAATAATGCAGGTAGAAGA	AATAAG	GAATAA
EccDNA00001269	GACATATATATGAGATATAT	ATGATATATATGAGATATAT	ATATATA	ATATATA
EccDNA00001271	CAAGCGATTCTCCCACCTCA	CGATCTCCTGACCTTGTGAT	CCTC	CTCC
EccDNA00001274	ACCACACACACCATACACAC	CACACACACACACTTCCTCA	CACACACAC	CACACACAC
EccDNA00001275	CACACCACACAACCACACAC	ACCACACACACAACCACACA	CACACCA	ACCACAC
EccDNA00001276	ACACAACCACACACCACACG	CACAACCACACAACCAACCA	ACACACCA	ACCACACA
EccDNA00001278	CTGAAACCCAGGTCCCTCAG	GTGGGCGATGGACTCATACC	CAGGT	TGGAC
EccDNA00001279	AGTGGGGGTGGGGGCACGTT	AGTTTGCCAGGCTGGGCTGC	GGGT	TGGG
EccDNA00001280	CGTCTGTGGTGTATGTGTGC	GTGTGCATGGTGTGTGGTGT	TGTGGTGT	TGTGGTGT
EccDNA00001281	CGTCTGTGGTGTATGTGTGC	GTGTGCATGGTGTGTGGTGT	TGTGGTGT	TGTGGTGT
EccDNA00001282	TACGTGTGCGTGTGTGTGGT	GTGTATGTGTGTGTGTGCTG	CGTGTGTGTG	GTGTGTGTGC
EccDNA00001283	ACCCGGCCCTGCACCGCAAA	ACGCGCCCGGCCCTGCACCG	CCCGGCCC	CCCGGCCC
EccDNA00001285	ACTACACACCCACACCTACA	ACACACCACATCCCATACCC	CTACAC	CACATC
EccDNA00001286	GCTAGGATCGCTTGAGGAAC	GGCAAGAACATTTAAAATCT	GAAC	CAAG
EccDNA00001287	GGATAGTTTACTATCTGCCT	TTTACTATCTGCCTTGCATT	CTATC	CTATC
EccDNA00001288	TAGAAAGTAGGTGTGAGGGA	GCTGAGGCAAGAGGATCACT	AGAA	AAGA
EccDNA00001289	TGCGTCCACCTCCTTACCTG	GTGCTGCGCGTCTGCTGGGC	GCGTC	CTGCG
EccDNA00001291	GAGAGAGAGGGAGGGAGAGG	GGTAGAGAGGGAGAGGAGAG	GAGAGGGAG	GAGGGAGAG
EccDNA00001292	GAGAAAGGGAGGGAGGGAGA	GAGAGGAGAGAGAGAGGGAG	GAGGGAGA	AGAGGGAG
EccDNA00001293	TGATGTGGTGGTGATGGTGA	GATGATGGTGATGGTGATGA	GTGGT	TGGTG
EccDNA00001294	TACCCTACACAGTCACATCC	CCCCCACATACACCTATCAC	TACAC	CACAT
EccDNA00001295	GTAATGCGCCACGTTAGGGT	TGGGGTCAGGCACTGTGTGT	CACG	GCAC
EccDNA00001296	GTAATGCGCCACGTTAGGGT	CAGGCACTGTGTGTTGGGGT	CACG	GCAC
EccDNA00001297	GGTGATGGTGGTGGTGTTGG	TTATGGTGATAATGGTGGTA	ATGGTGGT	TGGTGGTA
EccDNA00001298	CCAGCATCACTATACCCCCT	CACCAATCTCACTCCCTCAC	TCACT	TCACT
EccDNA00001299	GATGGTGATGATGGTGGTGA	TGATGGTGATTATGGTGGTG	TGGTGGT	TGGTGGT
EccDNA00001301	ATACCCCCCGCCGGCTCTTA	GGAGTAAGAGCCAGCCCCTC	CCCCG	GCCCC
EccDNA00001302	AGTCATGTGTTTGAGATTTG	AGCAAACATTAGAGCCAGAC	GAGATT	TTAGAG
EccDNA00001303	ACCACGCCCGGCTAATTTTT	GATGCCTATAATCCCAGCTA	CTAAT	TAATC
EccDNA00001304	GTTGAGATAAAGAAACCCAA	TCATGTCTATAATCCCAGTA	ACCC	CCCA
EccDNA00001305	TGTTTTTAAAATATTTCTGG	GCATCCTTTGATGTCCTCTG	GTTT	TTTG
EccDNA00001306	CACACACACACACACATACA	ATATGTCATATATATATATA	ATAC	CATA
EccDNA00001307	ACTAGACTAAAAGGTAAATA	GCTAAGAGAGATAGCTTGAC	TAGA	AGAT
EccDNA00001308	AGCTTGACTTCTTCATTTTC	TTATGAAGGACAGGATTTTA	ATTTT	TTTTA
EccDNA00001309	AGAAGACAAAGAAGAGAAGA	GAGGAGAGGAGAGGCAGGGA	AGAG	GAGA
EccDNA00001313	TTCCATTCCATTCCATTCCA	TATTCCTTTCCACTCAGGGT	TTCC	CCTT
EccDNA00001315	GCAGGCTGAGGCAGGAGAAT	GGAGAGGGAGAGCTAAACCT	GGAGA	AGAGG
EccDNA00001318	GCTAAGGCAGGAGAGTCCCC	GAGAGAGAAAATAGGTATCT	GAGAG	GAGAG
EccDNA00001319	AACAGAGGGAGACTCCATTT	ATAGGACAGATACTCTTCAA	ACAG	GACA
EccDNA00001320	AAAGAAAGAGAAAGAAAGAA	AGAAAGAAAGAATTCAAATA	AGAAAGAAAGA	AGAAAGAAAGA
EccDNA00001321	ATATATGTATATACATATAT	ACATAAACATATATACATAT	TATACATATAT	TATATACATAT
EccDNA00001322	ATACATATATACATATACAT	AACATATATACATATATACA	ATACATATATAC	CATATATACATA
EccDNA00001323	ATATACATATACATATATAC	ATATATACATACATAGGATA	ATACATATATA	ATATATACATA
EccDNA00001324	CGTATGTGTATACACATACA	TATACACACATATATATATT	TATACACA	ACACATAT
EccDNA00001325	ATTTCTCTTGCTATTTTTTT	CTATAGGTATATTTTGTGCT	TTTT	TTTT
EccDNA00001326	TAGTGTTAGTGTATTTTAAG	AAATTTTATAATAAACATTG	TATTTTAA	AATTTTAT
EccDNA00001328	CCGGGCAGAGGCACTCCCCA	GAGATCACGCCACTCCACTC	GCACT	TCACG
EccDNA00001330	ACAGGTTGTAATCTCTGGGT	CAGGGTGCATTATTGTGGCA	TGGG	GGGT
EccDNA00001331	ACAGGTTGTAATCTCTGGGT	GGCAGTGGACTGCAGGGTGG	CAGGT	TGGAC
EccDNA00001332	AGTTTTAGATATGCGGCGTA	AGGTTTGTCAAAGATCAGAT	GTTT	TTTG
EccDNA00001333	GCAGGACAAAGCTGTGTCTG	AAACCCATAGTTTATTACAG	GACA	ACAG
EccDNA00001334	CATATATATACACACATATA	TTCATATATATATTCATATA	ATATATATAC	CATATATATA
EccDNA00001337	CTCAGACCCAGCCTGTCACC	CCACAAAAGTGACCTAGCCA	CCAG	GACC
EccDNA00001338	TATATAACATATATATGCTA	TATATGTGATATATATGATA	ATATATA	ATATATA
EccDNA00001342	ACACACCACACACACAGCAC	CAGCATACATACACCACACA	ACACACCACA	ACACCACACA
EccDNA00001343	CTCCATCTCAAAAAAAAAAA	CATCAATCACAAAATAAATT	AAAA	AAAA
EccDNA00001344	ATCACACAATATATTCATGT	AATAAGATCTCTGATATACA	ATATA	ATATA
EccDNA00001345	ATATACATACATATACACAT	ACATGTGTATATACACATAT	TATACACAT	TACACATAT
EccDNA00001346	TTGGGAGGCCGAGGCAGGCG	GAGCTCCTGTAGATTTTGGG	CGAG	GAGC
EccDNA00001348	CCATCACCACCACCATCACC	TGAACGCCCATGTAACCAAA	ACCA	ACCA
EccDNA00001349	ATATTTACAAATTAAAAAAC	GGCACTAGTACATTTCTATT	TTTACA	ACATTT
EccDNA00001350	CATCCAAACAAGAAGACTTA	AACAGTTGGTGACAACATTC	AACA	ACAA
EccDNA00001351	CAAAACAGAACAAACAAACA	TTTAAAAAATACATGTGGAT	AAAA	AAAA
EccDNA00001353	ATATCATAGATATATAGATA	ATATATCATAGATATCATAG	TATAGATA	ATAGATAT
EccDNA00001356	TAAGAAAATAGTTTTAAATC	GAATTACAAATCAAGGAATT	TAAG	GAAT
EccDNA00001357	AGTGTGTGTATATATATATA	ACAGTACATATTAACTATAT	TATAT	TATAT
EccDNA00001358	CACACCAACAGGAACTAGAA	AGAAGAGCTGGAAACAATAC	AACA	ACAA
EccDNA00001359	CTCATGATCCATATGACTCC	ATAAGTTATCCATACCAATA	CCATA	ATACC
EccDNA00001360	GAAAGAGGGACAGGAAAAGG	TAAAATACTGAGCAACTCAA	AAAA	AAAA
EccDNA00001362	AATGCTCCACTTTCATTTCA	CTATTTTCCCAGAGAGATTA	CTTT	TTTC
EccDNA00001363	TTTAATATCATATACATATG	GCATGTCTATAGTTATAGTA	ATATC	CTATA
EccDNA00001365	GGACCCTCAGGGCTGCGGGA	GGACTGCTGACCCCTCACCC	TCAGG	GGACT
EccDNA00001367	AACAGGACCTTCTCTTTTCT	TTGAGTAGTTCTTTTTTCTT	TCTTTT	TTTTCT
EccDNA00001368	GGGTGTCTCACTATAGAAAC	TGCACTCGGGTGTTTCACTG	CTCAC	CACTC
EccDNA00001370	TGCAAGCACACGCACCTGCA	TGCAAGCACACACAAAATGA	CACACG	GCACAC
EccDNA00001372	CTCCTCTCTCCCAACCTGTG	CAGTTCTCCTTCCTCTTCCC	TCCTCT	TCTCCT
EccDNA00001373	GGCTGTGGGGGGCTGTGTGT	GGATGTGTGTGTGTGTGTGT	TGTGTGT	TGTGTGT
EccDNA00001374	GGGGAGCTGTGTGTGTGTGG	GTGCAGGTGTGCGAAGCTGT	GTGTGG	GGTGTG
EccDNA00001375	GAGAACCGTGGGGTGAACGC	CACAGGAAAGATGTGAATGA	AGAA	AAGA
EccDNA00001376	TGGGGCTGGTGGGTGTGGAC	GACACGGGCCGGTGTGGACA	GGTGTGG	GGTGTGG
EccDNA00001377	CCCAGCCCTGAGCAGAGGAC	AGGTCCGGGAGAAGCCCCTT	AGAGG	GGAGA
EccDNA00001378	AAGCTGGGGTGCCCACCGTG	TGAAAGCTGGCGTGCCCACC	CCACC	CCACC
EccDNA00001379	GAGGGGTTCAGCTCAGGGGA	GCAGAGGGGCGCGGCTGAGG	GGGGA	AGGGG
EccDNA00001380	AGGGTGTGTGAACGAGTGGG	TGGGTTAGTGTGTGAATGAG	GTGTGTGA	AGTGTGTG
EccDNA00001381	TCTCTCTATCTCTATATGTG	GTCTCAATCTCTATCTCTAA	TCTCTATCTCTA	ATCTCTATCTCT
EccDNA00001382	GGGTGAGTGGATGAGCAGGT	GTTGGACAAATGGATGGGTG	CAGGT	TGGAC
EccDNA00001384	GGGGAGGCCAGGGTGACTGG	CCGGGGAGGCTGGGGTGGCT	GGAGG	GGAGG
EccDNA00001385	GTGACAGAGCAAGAATCTGA	AGAAAGAAAGAAAGAAGAAA	AAGAA	AAGAA
EccDNA00001386	TATATAGCTTCACTATATAT	AGCTTATATATATAATGTAT	TATATAT	TATATAT
EccDNA00001388	TCCCTCTTGGGGGCCCCACA	GTGCTCCCACATCCTTTGAT	CCCTC	CTCCC
EccDNA00001389	TATACAAAATGACTACTTTT	AATACAACTGAAGATGAACA	ACAA	AACA
EccDNA00001390	ACATGGGACTCTTCCAGTGG	TGGGATTGTTGGGTCAAATG	TGGG	GGGT
EccDNA00001392	ATTATTTTGTCTGTGGCTGA	AGGCACAGGTGGCAAAAGAA	GTGG	GGTG
EccDNA00001393	ATACTGAATATATATACAGT	CTGAATATATATTCAGTATA	TATATATA	ATATATAT
EccDNA00001394	GAACAGTGTTCTTGTTACAC	ACATGCTTTGGAATAGAACA	TACA	ACAT
EccDNA00001403	GGGTTCTCAGAAACTCCTTT	AAATAAAAACTAGACAGAAG	CAGA	AGAC
EccDNA00001404	GACAGAAGCATCCTCAGAAA	AAATGACTTCACATACAAAC	TCAG	GACT
EccDNA00001406	CTAGACAGAAGCATTCTCAG	AAGTATTATCTTCATAGAAA	TTCT	TCTT
EccDNA00001407	TAGACAGAATCATTCTCAGA	AAAATATCGTTACATAAAAA	CATT	TTAC
EccDNA00001408	TAGACAGAATCATTCTCAGA	AAATGACTTCACATACAAAC	TCAG	GACT
EccDNA00001409	TAGACAGAATCATTCTCAGA	AAAATATCGTTACTTAAAAA	TCATT	TTACT
EccDNA00001410	AGAAGCCTTCTCAGGAACTA	ATATCTTCACAAAAAACTAG	CTTCT	TCTTC
EccDNA00001411	TAGACAGAAGCGTTCTCAAA	TGGAATCTCTTCACATGCAT	TTCTC	CTCTT
EccDNA00001412	GACAGAAGCATCCTCAGAAA	CACATACAAACCAGACAGAA	GACAGA	AGACAG
EccDNA00001414	TAGACAGAATCATTCTCCGA	AAAATATCGTTACATAAAAA	CATT	TTAC
EccDNA00001416	AACTAGAAAGAAGCATTCTC	AAAGGAAATAACTTCAGATA	TAGA	AGAT
EccDNA00001417	CTAGACGGAAGCATTCTCTG	AGGTAATATCGTCACTTAAA	ATTC	CTTA
EccDNA00001418	TAGACAGAATCATTCTCAGA	AAAATATCGTTACATAAAAA	CATT	TTAC
EccDNA00001419	TGCATTTTCCGAAAGTTCAC	CTTCCCATGTAAAGTAGACC	GAAA	AAAG
EccDNA00001421	CTAGGCAGAAGCATTCTCAG	ATATCTTCACATTCTAACTA	TTCT	TCTT
EccDNA00001423	TATGTGCATTCAACTCACAG	TCTCCGAAACTGCTTTGTGA	TCAA	AACT
EccDNA00001424	CTAGACAGAAGCATTCTCAG	AAGAATTATCTTCATAGAAA	AGAA	AAGA
EccDNA00001425	TAGACAGAATCATTCTCCGA	AAAATATCGTTACATAAAAA	CATT	TTAC
EccDNA00001426	GACAGAAGCATCCTCAGAAG	AAATGACTTAACATACAAAC	TCAG	GACT
EccDNA00001427	GACAGAAGCATCCTCAGAAG	AGACAGAAGGATTCTCAGAA	GACAGA	AGACAG
EccDNA00001428	GACAGAAGGATTCTCAGAAA	AAATATCTTCAAATAAAAAC	TTCT	TCTT
EccDNA00001429	AGCATTCTCAGAAACTTCTT	CTTCACATACAAATTGGACA	ACTTC	CTTCA
EccDNA00001430	CTAGACGGAAGCATTCTCTG	AGGTAATATCGTCACTTAAA	ATTC	CTTA
EccDNA00001431	AGCATTCTCTGAAACTCCTT	TCACTTAAACACTACACAGA	ATTC	CTTA
EccDNA00001432	CTAGACAGAAGCATTCTCAG	AAGAATTATCTTCATAGAAA	AGAA	AAGA
EccDNA00001433	TAGACAGAATCATTCTCAGA	AAAATATCGTTACATAAAAA	CATT	TTAC
EccDNA00001434	ACTAGAAAGAAGCATTCTCA	AAGGAAATAACTTCAGATAC	TAGA	AGAT
EccDNA00001435	CTAGGCAGAAGCATTCTCAG	ATATCTTCACATTCTAACTA	TTCT	TCTT
EccDNA00001436	TAGACAGAAGCAATCTCAAA	ACCAACTAGACAGATGCATT	TAGACAGA	AGACAGAT
EccDNA00001437	AAGCATTTTCAGAAACTGCC	CTTCAAATAAAAAACTAGAC	AAACT	TCAAA
EccDNA00001438	ATCTTCACATAAAAAGTAGA	GGCCTATGATGGAAAAGGAA	AAAAG	GAAAA
EccDNA00001439	TAGACAGAATCATTCTCAGA	AAAATATCGTTACATAAAAA	CATT	TTAC
EccDNA00001440	AGCATTCTCAGAAAGTTCGT	CTTCACATAAAAAGTAGACC	CAGA	AGAC
EccDNA00001442	AGCATTCTCAGAAACTTCTT	CAGAAGCATTCTCAGAAACT	TCTT	TTCT
EccDNA00001443	CTTCACCTAACAGAGTGGAA	AACTGCCTTGTGATGTGTGC	AGTG	GTGA
EccDNA00001446	GTGCATTCAACTCACACAGT	CAGAAACTCCTTTGTGATGT	TCAA	AACT
EccDNA00001448	AACTAGAAAGAAGCATTCTC	AAAGGAAATACCTTCAGATA	TAGA	AGAT
EccDNA00001449	GCATTCCAGAAACTGCTTTG	TTCACCTGAAAAATCGACAT	TCCA	ACCT
EccDNA00001450	CAATGCTTTGCTACGTGTGC	TAGACAGAAGCATTCTCAGA	TACG	GCAT
EccDNA00001451	CGAAAGTTCACTGGGATGTG	AAGTAGACCCAAGCATTCTC	CGAA	AAGC
EccDNA00001453	AGCATTCTCAGAAACTTCTT	ACAGAAGCATTCTCAGAAAC	TCTT	TTCT
EccDNA00001454	CTAGAAAGAATCATTCTGAG	AGGAAATAAGTTCAGATACA	TAGA	AGAT
EccDNA00001455	CTAGAAAGAATCATTCTGAG	CATACTAGACAGAAACATTC	AAAGA	AGAAA
EccDNA00001457	ACAGAAGCATTCTCAGAAAC	GATATCTTCACCTAAAAAAT	TTCT	TCTT
EccDNA00001458	CTAGACAGAAACATTCTCTG	AGGTGATATCTTCACATTAA	TTCT	TCTT
EccDNA00001459	AAACATTCTCTGAACCTCCT	TCTTCACATTAAAACTAGAC	TTCT	TCTT
EccDNA00001460	TAGACAGAATCATTCTCAGA	AAAATATCGTTACATAAAAA	CATT	TTAC
EccDNA00001461	GTTTCTCAGAAACTCCTTAG	AAATGAAAACTAGACAGAAG	CAGA	AGAC
EccDNA00001462	AGCATTCTCAGAAAGTTCGT	CTTAACATAAAAAGTAGACC	ATTC	CTTA
EccDNA00001463	AAAGTTCGTTGTGATGTGTG	GTAGACCCAAGCATTCTCAG	GATG	GTAG
EccDNA00001465	CGAAAGTTCACTGGGATGTG	AAGTAGACCCAAGCATTCTC	CGAA	AAGC
EccDNA00001466	TGCATTTTCCGAAAGTTCAC	CTTCACATGAAAAGTAGACC	AAAGT	TGAAA
EccDNA00001469	TATCTTCACATACAAACTAG	AAAAGGATTATCTTCTCTTA	TCTTC	CTTCT
EccDNA00001470	TATCTTCACATACAAACTAG	AGGCCTATGATGGAAAAGGA	TATC	CTAT
EccDNA00001471	ATCACAAAGTAGTTTCTGAG	AATCTGTGAGTTGAATGCAC	AAGT	TGAA
EccDNA00001472	TCTTCGTATAAAAAGTACAC	GGCCAATGGTAGAAAAGAAT	AAAAG	GAAAA
EccDNA00001473	TCTTCGTATAAAAAGTACAC	GGCCAATGGTAGAAAAGAAT	AAAAG	GAAAA
EccDNA00001474	CACACACACACATATACATA	ACACATGTCAAAGATATTAT	ACACA	ACACA
EccDNA00001478	TTTAAACATAAAATATTTGC	ACAACAGCAGCGAGCACTCA	AACA	ACAA
EccDNA00001479	TGAATATATATGAATATATA	TGAATATATATATTGGTATA	ATATATAT	TATATATA
EccDNA00001480	GCCAAATCAGAACATTACAG	CCTTTTCAACATCATGGTGT	TACA	ACAT
EccDNA00001482	TATTCATTTTTCTTCAGAAA	TCTTCACCAGGCCTTAAGAG	ATTC	CTTA
EccDNA00001483	AAGTCATATGTTGGGTAACG	ATATTGTCAGTCAACCATAT	TGTT	TTGT
EccDNA00001484	ATACATATATACATATATGC	TATATACATATATGTATATA	TATATACATATA	ATATACATATAT
EccDNA00001485	CTTTGATATGGAATGTTTAA	TGGTTTGCGGTATTGACTGA	TATGG	GGTAT
EccDNA00001486	GTCTCAAACTTTTTAACAAT	AAACATTATTAAGGAAAATT	CAAA	AAAC
EccDNA00001490	CACACTGGTGCAAGAGGCGG	GAGACTCCAACCTCACATTT	ACACT	TCACA
EccDNA00001491	AGAAATAACAGAGATCAGGG	TAACAAGATTAACCAAGAAA	AGAA	AAGA
EccDNA00001492	ACATGGGTTATTACATGCAC	CATTTATCAGAATCCTTGAA	TATT	TTAT
EccDNA00001493	TCCAAAGGCCTGAGAACCAG	GATGGTATAAACCCTGTTCA	CCAAA	AAACC
EccDNA00001494	CACACATCTACAACCAACTG	GCACATATACAACATAGACT	TACAAC	CAACAT
EccDNA00001495	AAAATAACTCTATTACCATT	GTTTATAATAGAATATCAGA	AATA	ATAA
EccDNA00001500	TATGGGGTGTGTGTGGTATG	AGTATGGGTTGTGTGTATGG	TGTGTGT	TGTGTGT
EccDNA00001501	GCCGGGGCGCCTCCCGCGGC	AACCCACCCTCCCCCGCGCC	CCTCCC	CCCTCC
EccDNA00001503	TATAAAGTGCTGTGAGGATT	TTTAATCTCCTTCAGTGGTA	GTGA	AGTG
EccDNA00001504	AGACTTTGTGACCTCACAAA	CTTAATATATAAATTTCTGA	CTTT	TTTC
EccDNA00001505	TCAGGTCTTGGCTTAAATGT	AGGAGAATCTGGCTAAGGCT	GGTCT	TCTGG
EccDNA00001506	GGGCATCATGGGGGAATCTG	GAGCAGGGCAGTCTCAGCTG	GGGA	AGGG
EccDNA00001507	CATCATGGGGGAATCTGATT	GAGCAGGGCAGTCTCAGCTG	TCTGA	AGTCT
EccDNA00001508	ACCTTTGAACAGAGATATGA	TTTGGGGAGTAATAGGGAGC	GATA	ATAG
EccDNA00001509	ACATAAATATATATAATATA	GTTGTATATACGTATATACA	ATATAT	TATATA
EccDNA00001510	TGATTTTGTTGAATTGTTTC	TTCTGTTCCTTTGAAAGTGC	GTTTC	CTTTG
EccDNA00001514	CCCATCCACCCATCCATCCA	TTCTACCTGTGCGAATCTCT	TCCATC	CTACCT
EccDNA00001515	GGTGAAGGGGAAGCAGGTAG	AGACCGTATCTAGGATGGAT	AGGTAG	GATGGA
EccDNA00001516	GAAATCCACTTCCTTTCGGA	CACCTCCCTTCTCCACTTCC	TCCAC	CACCT
EccDNA00001517	ATATATACACTATATATATA	ACACACATATATATATGGGC	ATATATACAC	CACATATATA
EccDNA00001518	TCTTATAAAGCTGCCAGTCC	TCAAACCATAGCAGTTCTTA	TCTT	TTCT
EccDNA00001520	AGACATCAACAGCAACGTAG	GCAACATAGACATAGACATA	CAACG	GCAAC
EccDNA00001522	GTTCCAGAGGGTAAAAGTGA	TCACCCCTCCTCATCCTTCA	TTCC	CCTT
EccDNA00001524	GGTGGTGGTGGTGGTGGTGG	GTGGTGGTGGTGGTGGTGGT	GGTGGTGGTGGT	TGGTGGTGGTGG
EccDNA00001525	GAGTGCTGGTTCAGGGTGGA	CGGGGTGGAGTGCTGGTTCA	GGTGG	GGTGG
EccDNA00001526	CCTAGGAGGGTGCCCTTCAA	CTGCAAAGTCTGGATGAACG	TAGG	GGAT
EccDNA00001527	ATCCTTCAAGAATGAAGGAG	AGAAAGACTCTTGGAGCATC	AAGA	AGAA
EccDNA00001528	TTCCTACTGGCAGAATATGA	GTGATTAAGTCAACAATCTT	ACTG	GTCA
EccDNA00001529	GTATATTGGGTTGTGTGGTG	GATGTGTATTGGGTTGTGTG	TTGGGTT	TTGGGTT
EccDNA00001530	TTTGTTTGTTTTGAGACAGT	TCATGTTGGCCAGGCTGGTC	TTGT	TGTT
EccDNA00001531	GTGAATCCATTTCTCTCTTT	AAACCTGATGTCTTTTCTTC	TTTCT	TCTTT
EccDNA00001532	CATCTTAGCTGTAATCCATG	TCCTTCATCAATGGCTTGGT	GTAA	AATG
EccDNA00001533	CAAAAAAAAAAACAAACCAA	CTGAGAAAAATACTAAGCCC	AAAAA	AAAAA
EccDNA00001534	TTTCCTAATTGGTAAAATGG	TTATTCAATCTGTTCTTCTC	CTAA	AATC
EccDNA00001535	CAAACACTGATCCTGCCTTT	TTTTTAGTAGAGACGGGGGT	TGAT	TAGT
EccDNA00001536	CACACACACACATCACCACA	ACACACATCACCAAATACAT	ACACACA	ACACACA
EccDNA00001537	ACCTTTTAAAAACTGTTCAG	TAGAGAAATAGCTGGAGGAA	TAAA	AAAT
EccDNA00001540	TACATATTTTAGAGATGAGG	CAGAGCTAGGATTCTAACCC	TTAG	GATT
EccDNA00001541	ACACACAAACATTCACATAC	ACATTCTCACACACCCACAC	ACACAC	CACACA
EccDNA00001542	TCATATACACACATTCATAT	TTACACACATCCATATACAC	TACACACATT	TTACACACAT
EccDNA00001543	TCATATACACACATTCATAT	CATATACACCCTCACACACA	CATATAC	CATATAC
EccDNA00001544	ACACACACACATACAGACAC	ACACACACACATGAAAAGGG	ACACACACACA	ACACACACACA
EccDNA00001546	TTCTTTCCTCGTCCTTAGTA	ATCTTGTCTTAATTATTTTT	TTCT	TCTT
EccDNA00001547	TTCTTGTTAAAAATCTGATA	TAATGAAAATAACAATTGTC	TGTTAA	AATTGT
EccDNA00001548	AAAATCTGATATATACATCT	TAACAATTGTCCACATTTTG	TACA	ACAT
EccDNA00001549	CAAATTAGACTTGTGCTTGG	ACTGCAGACATGGAACTGTC	AGAC	CAGA
EccDNA00001550	CTGGAATCAGGAACTGTTGT	CAAGGAAGGGAACAGATTTT	AGGAAC	CAAGGA
EccDNA00001552	ATGTTTGCATTCAACTCACA	CATTCTACGAAACTACTTTG	GTTT	TTTG
EccDNA00001553	TTTGGAAACGGAATTATCTT	TGGACTTCTTTGAGGCCTTC	CGGA	AGGC
EccDNA00001554	TGCACTCAACTCACAGAGTT	ACTAGACAGAAGAATTCTCA	ACAGA	AGACA
EccDNA00001555	TTGTTTATTGTCTATATCCT	GCACTTAATACACATTTGTT	TTGTTTA	ATTTGTT
EccDNA00001556	GCAGAAGCTCTTTCATTTAA	ATGGTAGTTTCTTTTGTTCT	TCTTT	TTTCT
EccDNA00001557	TGTGTATGTACACATGTACA	CATGCATACATATATGTAAA	TGTAT	TATGT
EccDNA00001558	TAAAGAATTGGGCTATGGTC	GCTCCTTTTATTAGGTTGGT	TTGG	GGTT
EccDNA00001560	TATGTTCATGCAAATCCAGT	GGAAGAAAGCTTTAGTTGTC	TGTT	TTGT
EccDNA00001561	CCCACCTGGGTTACAAATTC	TCTAAAGCAAAAAAAGAGTT	AAAT	TAAA
EccDNA00001564	GAGGGAGAGACAGTTTAAAA	GGCTTCACGGATTTTTGCTG	GTTT	TTTG
EccDNA00001565	GGATCTCTGGACCCACCTGG	GTAAGGTAAAAGAATGAGAG	TGGA	AGGT
EccDNA00001569	AAGGAAGGAAGGAGGGAAGG	AAGGAAGAGACAAAGAAAGA	GAAGGAA	AAGGAAG
EccDNA00001570	GTGGAATACATATATATATT	TATATATGTGAAATACATAT	ATACATA	ATACATA
EccDNA00001571	CATATATATATTCCATCATA	TATATATTTCATCATATATA	ATATATA	ATATATA
EccDNA00001572	ATTCTCCTGCCTCAGCCTCC	CTCCGCCTCCCAGGTTACAG	GCCTC	CTCCG
EccDNA00001574	GACTGGGTGCAGCATCGTTC	TGGGTGCATATTGCTCCATG	TGGGT	TGGGT
EccDNA00001575	GCAGCATCGTTCCATGCGAC	TATTGCTCCATGGGCATGGT	TCGTT	TTGCT
EccDNA00001576	AATGCATAAATGTTTTATTT	AAAAAAAAGAGGAAATAAAG	ATAAA	AAATA
EccDNA00001578	GGTCCTGGGCCTTCTCCACT	GCTCATCTCTGTCAGGCTCT	TCTC	CTCT
EccDNA00001579	TGAGACGGCCGCTCTTGTCC	TTGTGTATTTACATTTTGTT	TTGT	TGTT
EccDNA00001580	ATGAGGGTGATAGTGGTTAT	GTGATGGTGGTGATGAGGGT	TAGTGGT	TGGTGAT
EccDNA00001581	ACAACCCTCCGGTTATCATC	CTGAGATGGGACAGCCTTTG	TCCG	GCCT
EccDNA00001582	TATATGCGTATATATGTATA	ATGTGTATATATGTATATAT	TATATATGTATA	ATATGTATATAT
EccDNA00001583	CCTCCTTCCTCTTCCTCCTC	CCTCCTCCCTCTTCCTCCTC	CCTCCTTC	CTTCCTCC
EccDNA00001586	TGTGTGTATGTGTGTGGCAT	TATGTGTGGTGTGTATGTGT	TGTGTATGTGTG	GTGTGTATGTGT
EccDNA00001587	GTGCACATGTGTATATATGT	GTACATATACACATATATAT	TATATAT	TATATAT
EccDNA00001589	TGCGTGTGTGGTGTGTGTGG	ATGTGTATGGAGTATATATG	TGTGT	TGTGT
EccDNA00001590	TGCGTGTGTGGTGTGTGTGG	GTGCGTGTGTGGTGTGTGTG	GTGTGTGGTGTG	GTGTGGTGTGTG
EccDNA00001591	TCCCATCCCGACCACGCCTG	TCTCACCCTCCCTCCATAAA	TCCCA	ACCCT
EccDNA00001592	CATGAGGAGCCATCCAGAGA	CTGGAGCCGCCGGGCACCGT	GAGG	GGAG
EccDNA00001593	CATGAGGAGCCATCCAGAGA	GGAGCCGCCGGGCACCGTGA	GAGG	GGAG
EccDNA00001594	ATGAGGAGCCATCCAGAGAA	ACTGGAGCCGCCGGGCACCG	GAGG	GGAG
EccDNA00001595	TGAGTCTGTAATGAGCATGC	GGCTGTAATATACCTTCACT	TAATG	GTAAT
EccDNA00001596	CACACACCACACACACACCA	ACCATACACCACACACACAC	CACACACACACC	CCACACACACAC
EccDNA00001597	CAGGAGTCACACTGTCGAAA	AGTCACGCTGTAGAAAAGCC	CACTG	GTCAC
EccDNA00001598	TCCACCCCATTCCTCCATCC	CATCCCCATCACTACCACCA	CCACC	CCACC
EccDNA00001600	TCACCATCGTCATCACCATC	ACCATCACCACCATCACTAT	CACCA	ACCAC
EccDNA00001601	GTGGGGATGCAGTGGGCTCT	GGGGCTGAGGACCTGTGAGG	GGGG	GGGG
EccDNA00001603	AGAGAGAGGAGGTGAGGGAG	AGGAGATGGGGGAAGTAAGC	AGAGGA	AGGAGA
EccDNA00001604	TGGGTGTGTGGGTGGGTCTA	TGCATAGGGTTGTGTAGGAG	TGTGT	TGTGT
EccDNA00001605	GTGGGTCTATGGGGCCTGTG	TGCATAGGGTTGTGTAGGAG	TGGG	GGGT
EccDNA00001606	TGGGTCTATGGGGCCTGTGT	GGGTTGTGTAGGAGGTGGGG	TGTGT	TGTGT
EccDNA00001607	TGGGTCTATGGGGCCTGTGT	TGTAGGAGGTGGGGTATGTC	TATGGGG	GGGGTAT
EccDNA00001608	TATGGGGCCTGTGTGAGTGT	TGGGGTATGTCTGACACATA	TATGGGG	GGGGTAT
EccDNA00001613	GTGGTGTGGGTGCAGGGGTG	GTTTCTTTGTGTGTGTGTGT	GTGTG	GTGTG
EccDNA00001614	GGTGCAGGGGTGGGTCTATG	GTGTGTGTGTGTGAACGTGA	GTGCA	ACGTG
EccDNA00001617	GGCTGTGCGCGCGGGGACGT	GTGTGCGCATTGGCGTGTAC	TGTGCG	GCGTGT
EccDNA00001622	TCTGTAATATTGTTTGTAAT	ATGTCGCAGAGCATGTACAT	CTGTA	ATGTC
EccDNA00001623	GTTCTTTTTTATGGTTGTGT	TGTGATGAACATATGAGTGC	GTGT	TGTG
EccDNA00001625	TAGTGAGAATTTTTTTAACT	AGTAGTGGGTTTTAGATTTG	ATTTT	TTTTA
EccDNA00001626	CGATGGTCACTGTCTCTTCG	GCAGAGGCGCTCCTCACATC	CACT	TCAC
EccDNA00001627	AATTAATAAAAATCCTGCTT	GGCTAACACGGTGAAACCCC	AATC	CTAA
EccDNA00001628	TGGAGCCTTGACTTTTCATC	TAACTACTTTTCACATGAGT	ACTTTTCATC	CTACTTTTCA
EccDNA00001629	TAAAACTTCTATAGGTTTAC	ATTAGCTTCAAAACATAATG	AAAACTTC	CTTCAAAA
EccDNA00001631	GGGAGGAGGATGTGAGAAAG	TCTGAGCAGGGGGAGGAGGG	GGGAGGAGG	GGAGGAGGG
EccDNA00001632	TAATTTCCTGGTAAAGGCCC	AGATAAAAATAAAACAATTA	TAAA	AAAT
EccDNA00001633	AACTATACTGCAAAACTATA	TGACAACATAGGTGAAACTA	ATAC	CATA
EccDNA00001635	GGTGTGAGGCAAGGGGCTCA	CTCTGCGTGGGATGTGCCGG	GGTG	GTGG
EccDNA00001636	ACACCAACCTCTGTCAGCGT	TCACGCTGACCTCTCTCTGC	CTCT	TCTC
EccDNA00001637	AAAAGAGTGTTTCCAACGTG	ATGTTCCTTCCTAGATTCTA	TTCC	CCTT
EccDNA00001638	TGGTGGAGGGGGGCAAAAAG	AGCAGCGGCTGTGGGGGCAA	GGGGG	GGGGG
EccDNA00001639	TTCAAAACTATTAAATCAAA	AGTGCTCCAAATGTCCACTT	TTCA	ACTT
EccDNA00001642	ATTAATGCAGTCATCATCAA	GGAATTATCATGGAATGGAA	ATTAA	AATTA
EccDNA00001645	CTTCCTTCCTTTTTCTTTCT	TTCTCTCTTTCTTTCCTTTT	TTTCTTTCT	TCTTTCTTT
EccDNA00001647	TCCTTCCTCAGCCTCCCAAA	TCAGCCTCCCAAACTGCTGG	CCTCC	CCTCC
EccDNA00001648	ACCGAGCCAACCCTCCATCT	CTTCCATCTCCCTCCCTCCC	CCCTCC	CCTCCC
EccDNA00001649	ATCTCCTTCCCTCTCCCTCC	TTACTGGAGCCTCAACCTCC	CCTCC	CCTCC
EccDNA00001650	AAGGAGGCAGGGAGGGAAGG	CCAGCTCTTAACCAAAGGGA	AGGGAA	AAGGGA
EccDNA00001651	AAGGTGCCACACTTTTAAAT	GTGAGCCACCACACCCAGCC	CCACAC	CACACC
EccDNA00001653	GTGTCTTTAGGTGCGGGGGG	GTGTGTGTGGAGGTGGGTAT	AGGTG	GTGGA
EccDNA00001654	TGGGGGTGTAGGTGGAGTTG	GTGTGTAGGTGTGGTGTCTA	GGTGT	TGTGG
EccDNA00001655	GGGGTGTAGGTGGAGTTGGG	TGTGGGGGGTGTGGGTGGAG	GGGGTGT	TGTGGGG
EccDNA00001656	TGTAGGTGGAGTTGGGTGTG	TGTGGGGGGGTGTGGGTGTG	TGGGTGTG	GTGTGGGT
EccDNA00001657	GAGATCAGCCTGATCTCTCT	AGACCCTGTCTCTACAAAAG	ATCTCT	TCTCTA
EccDNA00001658	CGAGGCGGGTGGATAACCTG	ATCCCAGCTACTTGGGAGGC	GAGG	GGAG
EccDNA00001659	GAAGAGAATGGGAGGTAAAA	AGGAGGAGGAGGAGGAGGAG	GGAGG	GGAGG
EccDNA00001660	GAATGGGAGGTAAAAGGAGG	GAGGAGGAGGAGGAGGGGGA	GGGAGG	GGAGGG
EccDNA00001661	ATACGACAGGAATGACTTCA	GGAGGAGGAGGGGGAGGAAG	AGGA	AGGA
EccDNA00001663	GAGATCATGTCACCCAGGTA	CAGAGATGGGGTTTCATTAT	GAGA	AGAG
EccDNA00001664	GCCTCTGACTGGCAGCCCCA	CACCCTGTCTGGGATGTGAG	TCTG	GTCT
EccDNA00001665	AATAAATGGTGCTGGGATAG	AAACCTAGGAAACATAATTC	AATA	ATAA
EccDNA00001666	CATCCATCCATCCACCCATC	TCCATCCACCCACCCATCCA	CCACCCA	ACCCACC
EccDNA00001668	CTCCCTTTCTTTCTTTCCTT	GTGATTCTCCTGCCTCAGCC	CTCC	CCTC
EccDNA00001672	TAGTAGAGATGGGGTTTCAC	GGCCATTTTTTTTGTATTTT	GTTT	TTTG
EccDNA00001676	GTATCAAGGGTTCATGTTGG	GAGTACAGACTCTATTTTGT	TATC	CTAT
EccDNA00001677	AAGGGTTCATGTTGGAAAAA	CAGACTCTATTTTGTAGGCA	ATGTT	TTGTA
EccDNA00001679	ATACACACATATGTATATAT	TATCTATCTATCTATATATA	TATATAT	TATATAT
EccDNA00001683	CTCAAACCTGTAATCCCAGC	TGTAATCCCAGCACTTTGGG	TAAT	TAAT
EccDNA00001684	GAGGGATCCTTCAAAACATC	CTTGTCCTCCTCCTTCTTGT	TCCT	TCCT
EccDNA00001685	AAACATCCTCTAAAACTCAA	CTCCTCCTTCTCCTCCTCCT	TCCTCT	TCTCCT
EccDNA00001686	CTCATCCTCCTCCTCCTTAC	TCCTCCTCTTCCTCCTCCTC	CTCCTCCTCCTT	TTCCTCCTCCTC
EccDNA00001687	GGGAGACATCCAGGAAGGAA	AGGAAGGAATGGCGGTGCAG	AGGAAGGA	AGGAAGGA
EccDNA00001688	ATGTCTGCGGAGGGAGACAT	CGGATGTCTGCGGAGGGAGA	GAGGGAG	GAGGGAG
EccDNA00001689	AAGAAGGAGGAGGAGGAGGA	AAGGGAGGGAGGGAAGGAAG	GAAGGA	AGGAAG
EccDNA00001692	CATCAGGCCACCTTTGTGCC	CTTTCTCCCCAAGTCCCTCA	CTTT	TTTC
EccDNA00001693	ATGTGTGTGCATGTATACAT	GTATATGTGTATGCATGTAT	ATGTGT	TGTGTA
EccDNA00001694	TAGAAATGCGAATGACACCA	ATCTGGTGAATAGATCCCAT	TAGA	AGAT
EccDNA00001696	GTGTATGTGTGTGNGCGGGT	TGTTTATTTGTGTGTGGTAT	TGTGTGT	TGTGTGT
EccDNA00001697	GTATGTATATACACACACAC	ACACACACATACATACGTAT	ATACACACACA	ACACACACATA
EccDNA00001699	TCACGCTGCCTGCGTCCTGG	CTGCCTGCATCCTGCACGCG	CGTCCT	TCCTGC
EccDNA00001700	GTGTGTGGGAATGGGTGTGA	GTGTGTGGGAATGGGTGTGA	GTGTGTG	GTGTGTG
EccDNA00001701	GTGAGAGTGTGGGAGTGTGG	AGTGTGGGTTGTTGGAGTGT	GTGAG	GAGTG
EccDNA00001702	GTGTGCATGTGCGTGTGTCT	GTGTGTCTGGTGTGTGTGTG	GTGTGT	TGTGTG
EccDNA00001703	GCGCGTGCTGGGTGATGAGG	CGATTGGGTGACGAGGCGCG	GCGCG	GCGCG
EccDNA00001704	AGGGAGTTCTGAACATGGGG	CTTCGTGTACGCACTTGTAC	GTTC	CTTG
EccDNA00001705	TCTGTGGTGGGCTGTTCCGG	CGGGCGCCTGGCTTACAGTC	GGGC	CGGG
EccDNA00001706	GGGTGAGCACTCTGAGCACT	TCTGGGTGAGCACTCTGTCT	GGGT	TGGG
EccDNA00001707	GAGCACTCTGTGGGTGAGCA	TCTGTCTGGGTGAGCACTCT	GTGGGT	TGGGTG
EccDNA00001708	TCCTCCTACCTTTCCTCCTC	TACCTCTCCACTCCCCTCCT	TCCTCC	CCTCCT
EccDNA00001709	GGTGGAGGTGCTCCTGGTGG	TGGTGATGGAGGTGCTTGTG	GTGGAGGT	TGGAGGTG
EccDNA00001710	AAGAGGCAGTGAAGACCCCT	CGATGGTGTCTAGTACCCAC	ACCC	CCCA
EccDNA00001711	ACACTCTGTCCATAAGAGCT	ACTCACACCCATACTCTCAA	ACACTC	CTCACA
EccDNA00001712	ACCGTAAGAGCTGACACCCG	TGACACCCGAAGTCAGTCAC	CTGAC	CAGTC
EccDNA00001713	GTGACACCTGCAGACGTCAC	ACCCACACTCTCACCGTAAG	ACACC	CCACA
EccDNA00001714	AGCACTCTCTGGGTCCTGGG	GCTGCGGCATCCCTGTCAGC	GTCC	CCTG
EccDNA00001715	TGGTGGTGACGGTGATGATG	ATGGTGATAGCAGTGGTGGC	GGTGGTGACG	GCAGTGGTGG
EccDNA00001716	GTGGTGATGATGGTGATGGG	TGGTGGTGGTGGTGATGGTG	GTGGTG	GTGGTG
EccDNA00001717	GTCATGGTAGTGGTGGTGAT	CAGTGGTGGCAGTGGTGGTG	GTGGTGGTGA	AGTGGTGGTG
EccDNA00001719	GAGGGGGAATGTGTGAGGAG	GGGAGTGTGAGGGGGAGTGT	GAGGGGGA	AGGGGGAG
EccDNA00001722	GCTGCGCCAGAGCGCTGTGA	AAGGAAGTGAGGGGGCACTG	GTGA	AGTG
EccDNA00001723	TGAAGGGAGGGATGTGAACA	GGAGCGCCACGAGGGGAAGG	GAAGGG	GGGAAG
EccDNA00001724	CCAGTGAGGGGAGGGATGTG	TGAGGGGAGCACTGTGCCAG	GAGGGGAG	GAGGGGAG
EccDNA00001725	CCGTGAGCAGAAGGAAGTGA	ACTGTGCCAGAGTGCTGTGA	CGTGAG	GAGTGC
EccDNA00001726	GTGAGCCCTGGAATGAGGAG	ACGAGGGTCCTCAGTCTGCA	CCTGG	GGTCC
EccDNA00001727	CGTGCGGGTCCTGACTGTGT	CGGGTCCTGAGTGTGGAACG	GTCCTG	GTCCTG
EccDNA00001729	GGTGAGGAGTCTGTGAGGAG	GTGAGGGGTCTGTGATGAGA	GGAGT	TGAGG
EccDNA00001730	ACTAGGTAGGGTGAATGTTT	AGGGTTGCGAGGAGATGCTG	GTAG	GATG
EccDNA00001731	CACTGTCATGATCTCTGGCA	ACACTGTCATGATCTCTGTG	ACTGTCA	ACTGTCA
EccDNA00001734	GCAGATCTGATGGGGCTGTC	AGATCTGATGGGGCTGTCAA	CTGTC	CTGTC
EccDNA00001735	ATCTGATGGGGCTGTCAATT	CTGATGGGGCTGTCAATTGC	CTGTC	CTGTC
EccDNA00001737	TTAGTTTCCTCTAACTGCAC	TTCTTGCAGCCCTTCTTCTG	TTCC	CCTT
EccDNA00001738	TGTGTGAGTGTTGGGTGGTT	ATGGGTGTGAGTGTGGGGTG	GTGTGAGTGT	TGTGAGTGTG
EccDNA00001740	TGAGTGTGGGGGGTGGTTGC	CCCTGCTGGGTGTGTATGGG	GTGTGGG	GGGTGTG
EccDNA00001741	ATTGATAGATGATGGATGGA	AATAGATTATTAGATGGATA	TAGAT	TAGAT
EccDNA00001742	TATATGTGTATATATACACG	TACATATATACACGTATGTG	ATATATACA	ACATATATA
EccDNA00001743	TATATATACACGTATACGTG	TACACGTATGTGTACATATA	ATATACA	ACATATA
EccDNA00001744	TAGATGCTTTCTGTTTTGGA	CTAGATTATCAAATGTATGA	TAGAT	TAGAT
EccDNA00001745	TTATCGATCATTAGTTCAGT	TAGAGTTGTTTATAGTATTT	TTAT	TATT
EccDNA00001746	AAAATTGGGGAGAGGTTATC	AAAATAAATGATGTCTGCAG	AAAA	AAAA
EccDNA00001747	ACACACACGTATATATGTGT	ATACTTGTATATATATGTTT	TATATATGT	TGTATATAT
EccDNA00001748	ACGTATATATGTGTGTACAC	GTATATATATGTTTGTGTAT	GTATATAT	TATATATG
EccDNA00001749	GTATATATGTGTGTACACAT	ATATATATGTTTGTGTATAC	GTATATAT	TATATATG
EccDNA00001750	ATATATGTGTGTACACATAC	ATATATGTTTGTGTATACAC	ATATGTGT	TGTGTATA
EccDNA00001752	GAGTTGCTTCCTGTTAGAGA	GTATGTTTAACTTTATGAGA	GAGT	TGAG
EccDNA00001753	AGAAAGAACAACACTGGGAT	TCCGGGGATGGGAGTCAGTG	ACTG	GTCA
EccDNA00001754	TGGTGCAATCACATTGGAGA	TATTTATACAATGAAAACTT	ACAT	TACA
EccDNA00001759	AGGAGGAGGAGGAGAAGGAG	AGAGACGGAGGAGGAAGAGA	AGGAGGAGG	GGAGGAGGA
EccDNA00001761	TAGAGACGGGGTTTCACTGT	GTTCTCAAGTTGGTTGTCAT	ACTGT	TGTCA
EccDNA00001762	TCACTGTGTTAGACAGGATG	TTGTCATTTATTTAAGACAG	ACTGT	TGTCA
EccDNA00001763	AAAATATAAATAAATAAATA	CACAATATTTTGGTCAACTG	TATAA	AATAT
EccDNA00001764	ATATAATATACTATACATAA	ATATCAAAGTACACGAAATA	ACTATA	ATATCA
EccDNA00001765	TTCTTTGGATTCAGCAGATT	AGCAGGTTGGAAACACTCTT	TTGGA	AGGTT
EccDNA00001768	CTCCCTCCCTTCCTTCTTTC	CTTCCCTTCTTATTTTCCTC	TCCCTTC	CTTCCCT
EccDNA00001769	ATATATTAAAGAATTTGGCC	GTAAGGGCAATAGAGCGAGA	GAAT	TAAG
EccDNA00001770	GAGATGGTATCTCATTGTGG	GATTTGCGTTTCTCTAATGA	ATCTC	CTCTA
EccDNA00001771	ACGCTACTGTACTCTAGCCT	GGTTTCAGTGAGCCAAGATC	CTAG	GATC
EccDNA00001775	ATTTTCTTTCCACTGAATGT	TATTTCATAAATATGACTGG	CTTT	TTTC
EccDNA00001776	ACTACAAGAAAAGAACTTCC	TATATCTCTGGAAGGCAAAG	GAAA	AAAG
EccDNA00001777	TAGGGTTAGCGATATAGACA	GTAAGCCTCTCTGATAATAT	TATA	ATAT
EccDNA00001778	ATATAGACATAGACATAGGC	TAGTAAGCCTCTCTGATAAT	ATAG	GATA
EccDNA00001779	GAAGGAAGGAAAGAAGGGAG	GGAAAGGAAAGGAGAGAGGG	AAGGAAAG	GAAAGGAA
EccDNA00001781	TTTCATTATTAATGCATGGC	GTGAAGGCTAGATAATATTT	TTAT	TATT
EccDNA00001782	GAAGGGTGCATTGCTCACAG	AAAGACAGGATAAGTCTGAG	ACAG	GACA
EccDNA00001783	CTCCATTTCAAAAAAAAAAA	AGAAATACCATTCAATCAAG	CCAT	TACC
EccDNA00001785	ACCCTAACTCTTTTTCCTCA	CCACCATCTTCCCAGCCGGC	ACCCT	TCCCA
EccDNA00001786	GGAGGTGCATGTGTGGAGGT	ACATGTGTATTGTGCACGTA	ATGTGT	TGTGTA
EccDNA00001787	CACATACACACACACATACA	GACTCACATACACACACAGA	ACACACACATAC	CATACACACACA
EccDNA00001788	GACCATCCATAGGCCACATT	GTCCACATTGACCATCCATA	ACCA	ACCA
EccDNA00001789	GTGATGGTGATGGTGGTGGT	TGGTGGTGATGGTTGTGTTG	GTGGTGGT	TGGTGGTG
EccDNA00001790	GTGTCTCTCTGTCTCTCTGT	TCTCTGTGTGTGTATGTCTC	GTGTCTCT	TCTCTGTG
EccDNA00001791	GACCCTCTCTCCTCAGGACT	CCTCTTCTCTGAAAACCCTC	TCTCT	TCTCT
EccDNA00001792	CAGGACCCTCCCACCTCAGG	CCCTCAGGACCCTCTCCCCT	CAGGAC	CAGGAC
EccDNA00001793	ACTCATGATGACCACATAGG	ACCACCTCCCCCCCACCGTC	ACCA	ACCA
EccDNA00001795	TAACCACCTCAAAATGAATA	AATCTCACTCTGTTGCCCAG	CTCA	ACTC
EccDNA00001796	CTGGGGCATGAGAATCACTT	AAACTAAACTAAAAAACAGA	AATCA	ACTAA
EccDNA00001797	TTGGAGCACTAAATAGAGGT	CCGCCTCCCGGGTTTAAGCG	TTGG	GGTT
EccDNA00001798	CCTTCTCTGGAATATTAACA	TCTCCTGCCTCAGTCTCCTG	CTCTG	GTCTC
EccDNA00001799	GGGGTCATTGTCTTGGTGCA	ATTCTTCCAAGGAAAAGTCA	TCTT	TTCT
EccDNA00001804	ATATATAGTGTATGTGTATA	TGTGTGTGTGTGTGTGTGTG	TGTGT	TGTGT
EccDNA00001806	GTATCTGAAGATGGGGTCTT	ACCAGAAAGTGACTATCTTG	TATC	CTAT
EccDNA00001807	AACAAAATTAGGGCTGGCCA	TCGCCTGAGCCTGGGAGGTC	AGGG	GGGA
EccDNA00001808	AAACACTCTTTTTGTAGAAT	ATCTGCAAGTGCAGATTTGG	TAGA	AGAT
EccDNA00001809	AGATTTCAACCTTTCTTTTG	ACATTTTGAGTGCTTTGAGG	TTTC	CTTT
EccDNA00001811	GACCTTCTTTGGAAACGGGA	TTCTTGTAGAATATACAAGT	TTCTT	TTCTT
EccDNA00001812	TTGTGATGTCTGCATTCAAG	AGAAGCATTCTGAGAAACTG	GTCT	TCTG
EccDNA00001814	CCCTCCCTCACTTCCTTCCT	CTCCCTTCCCTTCCCTTCGC	TCCCTC	CTCCCT
EccDNA00001816	GCATATACACAAACAAACAC	ACAACTTTGATTACTAGATA	AACA	ACAA
EccDNA00001819	GTGCGTGGTGTATGTGATGA	ATGTGGTGAGTGTGGTGTGT	GTGGTGTA	ATGTGGTG
EccDNA00001820	GTCGGGGTGTGTTTGGGGTG	GTGTGGTGTGTGTCTGGGGT	GGTGTG	GTGTGG
EccDNA00001821	CTCATTCAATCACTCATCCA	CGTCCACTTACTCATTCACT	CTCATTCA	ACTTACTC
EccDNA00001822	TTGTATCCCCAGTGTGCCTA	TAGGTGAATGGGTGGGTGGA	AGTG	GTGA
EccDNA00001824	TCCCTATCCCCGAGTCTCCA	GTGAGCTAGGGTGTGGTCCA	CGAGT	TGAGC
EccDNA00001828	GAGAAAACAAGAGAATGTCT	AACAAACCAACCCAGCTGCC	AAACAA	AACAAA
EccDNA00001829	TTTGAGACAGGGTTTTGCTG	TGGTGGTGGGTCCCTATAAT	GGGT	TGGG
EccDNA00001830	GGATATATGTATATAGGATA	TTATAGGATATATGTGTATA	TGTATATAGGAT	TAGGATATATGT
EccDNA00001831	CCCCACTCCTGCCCGCCAGA	CCCCCACTAAGCACCTTGCG	CCCC	CCCC
EccDNA00001832	ACAATTTTTTTGCAATTAAA	TTTCAAGCATTTTTAGATAT	ATTTTT	TTTTTA
EccDNA00001833	TTTTTTGCAATTAAAGTTTT	ATTCATTCATACCTTGTGAA	AAGT	TGAA
EccDNA00001835	TTTTTACAGATGAAATTTAC	GATGAAATTTACATCTGTAA	ATTTA	ATTTA
EccDNA00001838	CCTCCGATGGGGGTCTCAAG	TCCCTGCGTCGCGGTGGGTG	TGGG	GGGT
EccDNA00001840	TCTTTCTTACTTTCCTTTCT	CTTTCTTTCTTTCCTTCCTT	TTCCTTTCT	TCTTTCCTT
EccDNA00001842	TGTCAACTGCATCTCAACAA	ACTAAAATCTTTATTAACGT	TGCA	ACGT
EccDNA00001843	CAGCTTTCTACACACTGGCA	ATAATCCCAGCACTTTGGGA	TTTC	CTTT
EccDNA00001845	GTCCTCCTGAGCCTGGGACC	AACTCCTGAACCTGGGGTCC	GTCCTC	CTCCTG
EccDNA00001846	AACTCCTGAACCTGGGGTCC	AGAGTCCTCCTGAGCCTGGG	CTCCTGA	AGTCCTC
EccDNA00001847	CGCACACACACCCACACACA	CACACCCCCACACTCATACA	CACACCC	CCCACAC
EccDNA00001848	CCACGCACCCCCACACTCAT	CCACACTCATACATGCACAC	CACAC	CACAC
EccDNA00001849	TACCCTCCTCAGCAGCCCTG	AGGGCCCCAGCTTCTCTACC	ACCC	CCCA
EccDNA00001850	GGATGGCCATCAGCCAGGAG	TGGCCATCAGCCGGGAGGAG	AGGAG	GAGGA
EccDNA00001851	GACCGTCCTGCGGAGCCGGC	GTCCAGGCAACCGTCCCGCA	CCTGC	CGTCC
EccDNA00001852	CGCCCCCGCGCCTCCGAGCC	CCGCAGGGTTCTGACACCAG	CGCC	CCGC
EccDNA00001854	CCTCCACGCCTCTTCCCCTT	CACACGCCTCTTCCCCTTCG	CTTCCCCTT	TTCCCCTTC
EccDNA00001856	ACACGGGGCGTGGGGTGGCG	CCCAGGAGAGGGGAGATGCG	GGGG	GGGG
EccDNA00001857	AAAAAATCTGGTAAAGAGTA	GAAAATGTTCTAAAATGGAC	AAAATCT	TCTAAAA
EccDNA00001858	GATCACAGGTCTATCACCCT	TTAAATAAGACATCACGATG	ACAG	GACA
EccDNA00001859	CCGTCCCCTCTCCCTGGGCC	TCCGTCCCCTCACCCTGGGC	TCCCCT	TCCCCT
EccDNA00001860	CGCAGTGCATCTCCCCGAGC	ACTGTGGAGCCTGCGGCTCT	CCGAG	GAGCC
EccDNA00001862	GGACGTATGGAGAAGGTGCT	AGGGGATGTATGGAGAGAGG	GTATG	GTATG
EccDNA00001863	AGAAGGTGCTGTAGAGAGGG	TGGAGAGAGGGGATTTATGG	AGAGAGG	GGAGAGA
EccDNA00001864	GATAGATGATTGATGGATAG	GATAGATGGATAGATAGATG	GATAGAT	TAGATAG
EccDNA00001865	ATAGATGGATAAATGATAGA	GATGGGTAGATAGATATATA	ATAGATGG	GGTAGATA
EccDNA00001866	CTGGTGTGATCGTAGCTCAC	CTGTTGCCCAGGGTGGAGGG	GGTG	GTGG
EccDNA00001867	TCCTTCTTCCTTCCTTCCTC	TTCTTTCTCTGGTTTTTTTT	TTCTT	TTCTT
EccDNA00001870	TGAGACCGAGTCTCGCTCTG	GCCCGCCACCACGCCCGGCT	ACCG	GCCA
EccDNA00001871	ACCATGCTGGAGCTTCTGGT	CTGGAGCCTCTGGTGGGTGG	TGGT	TGGT
EccDNA00001874	TGCAATATTATAGTGGAATA	ACAGCATAGTTCATCTATAC	ATAT	TATA
EccDNA00001875	AAAAAATGAATAAAATATAA	AAATAAAATATAAAATATAA	ATAAAATATAA	AATATAAAATA
EccDNA00001876	AGATGTGTGTGCAGACATGT	TGCAGGTCTGTGTGTGCAGA	TGTGTGT	TGTGTGT
EccDNA00001877	CATGGAGACCCAGTGTAGAC	ACCTGGACCCAGTGTAGACA	GACCCAG	GACCCAG
EccDNA00001878	TGCAGAACCGCACTGCACCT	ACCTGCCCAACCGCACTGCA	AACC	CCAA
EccDNA00001879	CCCATCCCTAGGGGGTTCCG	CTCCCCATCCCTAGGGGGTC	ATCCCTA	ATCCCTA
EccDNA00001880	TCCGGGTCACACTCCCCAAC	CCTGGGACACTCCTCCCTCC	GGGTC	CTGGG
EccDNA00001881	GGTCACTCTGCTTTCTCCAT	TTACTCTCCCTACCCCCATC	CTCT	TCTC
EccDNA00001882	CCCTAGGCGGTCCTGGATCA	CCCCACCCCCATCCCTAGGG	CCCTA	ATCCC
EccDNA00001883	CTCCCCTCCCCATTCCTAGG	TCACTCCCTGCAACCCCATG	CCCTC	CTCCC
EccDNA00001884	CAGCATGAGACCCAAACACG	CCTAACACTTGGGACCAGAT	AGACC	CCAGA
EccDNA00001885	TGATGATGATGATGGTGATG	TGAGCCACTTCTGGTGAAAA	TGGT	TGGT
EccDNA00001886	GTTCCCTCCAGAGGCTCTAG	TGTGTCTCTCTGTCTCCAAA	CCTC	CTCC
EccDNA00001887	GAGAGAGGGAGAGAGAGAAT	AAGAGGGAGAGAGGGAAGGA	GAGAGAGGGAGA	AGAGGGAGAGAG
EccDNA00001889	CACTTCCTGGTTCATCTGGA	CTGGTTCGTAGGGACATTGC	TGGT	TGGT
EccDNA00001890	TAGGACATTACCATGAAGCT	CCTCCATTTTTTACATAAAG	ACATT	TTACA
EccDNA00001891	ATTACCATGAAGCTCTGTTT	TTTTTTACATAAAGTTTTTT	TGAA	AAGT
EccDNA00001892	TGAAGCTCTGTTTGCAAAAC	CATAAAGTTTTTTTTTTTCT	TGAA	AAGT
EccDNA00001893	AGCTCTGTTTGCAAAACCAG	AAAGTTTTTTTTTTTCTATG	TTTG	GTTT
EccDNA00001894	CTTCCTTCCATCCTCCTCCC	TCCTTCCTTCCTCCCTATCT	CTTCCTTCC	CCTTCCTTC
EccDNA00001895	CCTTCCTTCCTTCCTCCTTC	CCATCCATCCTTCCTTCCTT	TTCCTTCCTTCC	CCTTCCTTCCTT
EccDNA00001896	GGAAGCAGGAAGGAGGGAGA	AAGTAGGAAGAAGAAAAAAG	GAAGGA	AGGAAG
EccDNA00001897	TTGCCTAGCTTTGTGCCTTG	CATTGTTCTGTGCGTTACCT	TTGC	CGTT
EccDNA00001899	GTCTATATGCATACACACAT	ATATGTGCATATATGTGTAT	TATAT	TATAT
EccDNA00001900	TGCATACACACATATACATA	ATGTGCATATATGTGTATAT	ATATAC	CATATA
EccDNA00001901	CTAGGCTGTGAGGACGCCTA	AAAAGGACCTCACTCCCCAC	AGGA	AGGA
EccDNA00001902	TCTCTTTCCTTTTTTCTTTC	TCTTCCTTCCTTTCCTTTTG	CTTTCCTT	TTCCTTTC
EccDNA00001904	CATGCCCAGCCCATACATGT	GGATTACAGGCGTGAGCCAC	ACAT	TACA
EccDNA00001907	GACTTCAGGCATTCTAAGGA	AAACCTGGGAAACCTCAGGC	GACT	TCAG
EccDNA00001909	TTTCTCAGAGAGCTTCCTTC	GAAAAGTTTAACTCTGTGTG	TCTCA	ACTCT
EccDNA00001911	CATATACACATATATGTATG	TATATGTGTATATACACATA	ATACACATATAT	TATATACACATA
EccDNA00001912	TATATGTGTGTGTATATGTA	TATGTATACATACATATATG	ATATGTA	ATGTATA
EccDNA00001913	TAGAAATCAGGAGACATGAA	AACATTTTTACTTTATAAAC	AAAT	TAAA
EccDNA00001914	CACACCACACACCACACACA	ACACACACCACACACCACAC	CACACCACACAC	CACACACCACAC
EccDNA00001915	ACACACCATACACACCACAC	CCACACACACACACCACACG	CACACCACAC	CACACCACAC
EccDNA00001917	ATATAAAGATGTATATACAC	ACACATCTATATGTGTATAG	TGTATAT	TATATGT
EccDNA00001918	TCAGCAGAGGGACCTGCTTG	AGGACTTGCTGTGAGTCCTG	TCAG	GACT
EccDNA00001919	TGAATAAGTTTTCTACCACT	ATCCTTAACTAGGTATTTTC	TTTT	TTTT
EccDNA00001920	TCTCTATTTGTTCTTTAAGA	TGTCTTCATGGTCACTAATT	TTCT	TCTT
EccDNA00001921	TTTTTGAGGATATTTTCTAG	CTATTCAAATTCTGATGTTT	TTTG	GTTT
EccDNA00001922	TTTTCTAGATCCTGTAACTA	TCTGATGTTTTCTTCAGTGT	TTTT	TTTT
EccDNA00001923	AAGTTAATATGCTAACATGT	TCCATTATATTAATTTTCTA	TTAAT	TAATT
EccDNA00001924	CTTATATTCATAGGTGTCGT	CGTAAAATACCGACGTATAT	TATAT	TATAT
EccDNA00001925	CTCAAACTGTGTGTGTGTGT	AGAAGTGAGTTACAAATCTG	AAAC	CAAA
EccDNA00001927	GCTGAGGCTGGGGCTGGGGC	GGGCTGGGGCTGGGGCTGGG	GGGG	GGGG
EccDNA00001928	GAGAAGAGAAATGCCAAGAA	TTGAGAAGAGAATTGCCAAG	GAGAAGAG	GAGAAGAG
EccDNA00001930	GAGTCTTGCTTGGTCACCAA	CTCAGCCTTCTGAGTAGCTG	GAGTCTT	TTCTGAG
EccDNA00001931	AATGCATAATACATATGATA	ATGATATGTATCATACCGAG	CATA	ATAC
EccDNA00001933	TGCATATATATGCACATATA	TATATACATATACATACATA	CATATAT	TATATAC
EccDNA00001934	GTTGGGGGAGGGGGGAGGGA	GCCACTTTGGAGGACACTTT	GGAGG	GGAGG
EccDNA00001938	TATTCCTTTTTAAATTCAAT	AAATGATAAGGATAGTGAAT	TAAA	AAAT
EccDNA00001941	TATATATATGTGTATATATA	TATATATATAAATCTACTAC	TATATATAT	TATATATAT
EccDNA00001942	ACACACACACCATACACCCC	CAGACCACACACAGCACACA	ACACACACCA	ACCACACACA
EccDNA00001947	CTTTCGTCAGAATATCACTC	TCCACTCCATTCCATTCCTT	TCAC	CACT
EccDNA00001950	CTCCACTCTATTCCATTCCA	CACTCCACTTCACTCCACTC	CACT	TCAC
EccDNA00001951	CTCCCTTTGACTCCATTCCA	TCCACTCCACTCAAGTACAC	ACTC	CTCA
EccDNA00001952	CCATTCAATTACTCTCCATT	CTGGTGCACTCCATTCAACT	TCAA	AACT
EccDNA00001954	TCCATTCCTTTATTTCGACT	TTTCCATTCTACTCCATTCC	CCTTT	TTTCC
EccDNA00001956	CTACTCCTCTCCATTTCTTT	CTCTGTTCCATTACACTTCA	TCTC	CTCT
EccDNA00001957	TTCCATTCCACTCCATTCCA	CCACTCCACACCACTCCATT	CCAC	CACC
EccDNA00001959	GTGGCATTGTGACATATCTC	ACAGGGGCATTGTGACGTAT	GACA	ACAG
EccDNA00001960	AGTGTATAGTGAAATATATC	GGCATTGAGACATATCTCTC	TATA	ATAT
EccDNA00001961	ACATCAGTCTGCAATGATCA	GAGATACATCACAAAGCCCC	ACAT	TACA
EccDNA00001962	CCCCTGTAGGCAGAGCCTAG	GTGCAGAGATATGTCACAAA	CTGTA	ATGTC
EccDNA00001964	TCTTTCACAATTCCATTCCA	CTCCATTCAAATCCACTCCA	TCAC	CACT
EccDNA00001965	CAATCACCTCCATTCCATTC	AACATTCCACTCCATTCCAT	TCACCT	TCCACT
EccDNA00001966	ATTGCCCTACACTCCAGTCC	ATTCCATTACATTCCATTCA	TACA	ACAT
EccDNA00001968	ATGGTAGTGATAATGGTGAT	TAATGGTGATAATGATGGTA	ATGGTAGT	TGATGGTA
EccDNA00001969	ATGGTAGTGATAATGGTGAT	ATGGTGATGGTGATGGTGAT	TGGTAGTG	GTGATGGT
EccDNA00001970	AGTGATAATGGTGATGGTGA	TTATGAGGATGGTGGTGATG	TGGTG	GTGGT
EccDNA00001971	GATGGTGATTATGAGGATGG	GGGGATGGTGGTGGCGATGA	TGGTG	GTGGT
EccDNA00001972	GGATGGTGGTGATGAAGGTG	GGTGATGATGTTGGTGATGG	GTGGT	TGGTG
EccDNA00001973	TTGCAATGTAATCGATTTGA	GGTATGGAATGGAGTGAAAT	GTAA	AATG
EccDNA00001976	ATGGAATCATTTGGAAAGGA	CAAGGACTCGAATGGAATGT	GGAA	AAGG
EccDNA00001977	CGTAGTGGAATCGAGTGGAA	TGGAATGCGATGGAATGGAA	CGTA	ATGC
EccDNA00001979	GCAGGTTCATGGTCTTGCTC	CTTCTTTCGGGCAGGTTCAT	TCTT	TTCT
EccDNA00001981	GGAGTGGAATGGAACGGAAT	GTGAATCGAATCTAATGAAA	AGTG	GTGA
