# Supplementary material for: Identification and Characterization of Extrachromosomal Circular DNA in Human Placentas With Fetal Growth Restriction
Source: Front Immunol. 2021 Dec 21;12:780779. doi: 10.3389/fimmu.2021.780779 (PMC8724250; doi:10.3389/fimmu.2021.780779)
Supplement: Supplementary file 2 [file DataSheet_1.zip › Supplementary data14a- ecDNA.direct repeat motif.seq.xls]

ID	Start_20bp	End_20bp	repeat_seq
EcDNA00000001	TGGCTTACGCCTGTAATCCC	TCGAGACTATCCTGGCTAAC	TGGCT
EcDNA00000002	AATGAAATGATGAGATGAAA	GTGAAAAGAAACGAAATGAT	GAAATGAT
EcDNA00000003	TGTCGAAAGAAACAACAGAA	TGGGCGACAGAGTGAGACTC	ACAGA
EcDNA00000004	TGTATTTTTAGTAGAGACAG	CCACGCCCTGCTAATTTTTT	ATTTTT
EcDNA00000005	TAACCTTTCTTTTCATAGAG	GAAACGGGATTTCTTCATAT	TTTCTT
EcDNA00000006	CTTTATTTTTCACAGTATTA	GTTATATGTTAGAGCCAGTT	TTAT
EcDNA00000012	GCACCCACCTTGCTCTCGTC	TTCCATGCTCATGGATAGGA	TGCTC
EcDNA00000015	GAAGAATACTGAGTAAGTTC	TTTCTTCATAGAACGCTAGA	AGAA
EcDNA00000016	GAAGAATACTGAGTAAGTTC	TTTCTTCATAGAACGCTAGA	AGAA
EcDNA00000018	NNNAGAATACTGAGTAAGTT	ATTTCTTCATAGAACGCTAG	AGAA
EcDNA00000019	GAAGAATTCTCAGTAACTTA	TTTCTTCATGTAATGTTCGA	TTCT
EcDNA00000020	GAAGAATTCTCAGTAACTTA	TTTCTTCATGTAATGTTCGA	TTCT
EcDNA00000022	TTTTCAAATAACTTGATGTG	CTTGGGATGGATCTAAATAG	AAATA
EcDNA00000024	GGTGCTGTCGAGGCTCAGCG	ACTGTGAGGACGCGGCCCTC	CTGT
EcDNA00000025	TGTGTGTCACGTGGCCCCCA	CCCCCGTGCGTGGCAGGCAT	CGTGGC
EcDNA00000027	TTGTGATGTGTTCATTCAAC	TGAGAAACTACTTTGTGATG	TTGTGATG
EcDNA00000028	TATCTTCACATAAAAACTAC	AGATCTATTTTGGAGAAGGA	ATCT
EcDNA00000029	CGAGCACTCTTAGGCCTAAG	AAGGAAATATCTTCCCATAA	TCTT
EcDNA00000030	AGAGGTTGGGAGCTCAAGAC	AGGTCGAGGAGGGCGGATCA	GAGG
EcDNA00000031	CAGAGGTGCAGGAGATTCAA	CTTTCTACAGGAGTGCCTCC	CAGGAG
EcDNA00000033	CCTTCGTTGGAAACGGGATT	GGATATTCGCACCTATTTAA	TTCG
EcDNA00000035	TTTTTTTTTTTTTTTTTTGA	GTGTTCTTTTTTTTTTTTTT	TTTTTTTTTTTT
EcDNA00000036	CCTCCTGGACTCAAGTGATC	CATAGACTAACAGATGTAGA	GACT
EcDNA00000038	GGAATCGAATGGAATGGACC	TGGAATTGAATGGATTGGAA	GAATGGA
EcDNA00000040	AAAATACTTTGTGATGATTG	CTGGACAGATGCATTCTCAG	GATG
EcDNA00000041	TTCGTTCGAAACGGGTATAT	ATATTTGGACCACTCTGTGT	ATAT
EcDNA00000042	TTCGTTCGAAACGGGTATAT	ATATTTGGACCACTCTGTGT	ATAT
EcDNA00000043	TTCGTTCGAAACGGGTATAT	ATATTTGGACCACTCTGTGT	ATAT
EcDNA00000044	TTCGTTCGAAACGGGTATAT	ATATTTGGACCACTCTGTGT	ATAT
EcDNA00000045	TTCGTTCGAAACGGGTATAT	ATATTTGGACCACTCTGTGT	ATAT
EcDNA00000046	TTCGTTCGAAACGGGTATAT	ATATTTGGACCACTCTGTGT	ATAT
EcDNA00000047	CACATAAAAACTGGAGAGAA	CATAAAATCTAGACAGAAGC	CATAAAA
EcDNA00000048	GAAGTATTCTCAGAAACTAC	AACTGCACCTAACTAAACGG	AACTA
EcDNA00000049	GAAGTATTCTCAGAAACTAC	ATCTTCCCGTAAAAACTAGA	AAACTA
EcDNA00000050	GAAGTATTCTCAGAAACTAC	ATCTTCCCGTAAAAACTAGA	AAACTA
EcDNA00000051	GCATTCTCAGAAACTTCTTT	AACTGCACCTAACTAAACGG	AAAC
EcDNA00000052	GCATTCTCAGAAACTTCTTT	AACTGCACCTAACTAAACGG	AAAC
EcDNA00000053	CAAATCCCAGAGTTGAACTT	AGATAACTTCCTATAAAAAG	AACTT
EcDNA00000054	GAAGCATTCTCAGAAACTAC	ATCTTCCCGTAAAAGCTAGA	AAGC
EcDNA00000055	GAAGCATTCTCAGAAACTAC	ATCTTCCCGTAAAAGCTAGA	AAGC
EcDNA00000056	GAAGCATTCTCAGAAACTAC	ATCTTCCCGTAAAAGCTAGA	AAGC
EcDNA00000057	GAAGCATTCTCAGAAACTAC	AACTTCCCGTAAAAGCTAGA	AAGC
EcDNA00000058	AACTAAACAGAAGCATTCTC	TGGAAACGGGATAACTGCAC	AACT
EcDNA00000060	GAAGCATTCTCAGAAACTAC	ATCTTCCCGTAAAAGCTAGA	AAGC
EcDNA00000062	AACAGAAGCATTCACAGAAA	AAATAGCTTCATATAAAAGC	AAGC
EcDNA00000063	CTAAACAGAAGCATTCTCAG	AAACGTGATAAACCGCACAG	TAAAC
EcDNA00000064	GCATTCACAGAAAACTCTTG	TTCATATAAAAGCTAGACAG	TTCA
EcDNA00000065	AAGCATTCTCAGAAACTACT	TCTTCCCGTAAAAGCTAGAT	AAGC
EcDNA00000066	GTAGAAACTGCAAGTGGATA	TCAGGTTTGAAACGGTCTTT	GAAAC
EcDNA00000067	AAAACTAGACAGATGCATTC	GAAACGGAATCATCTTCACA	AAAC
EcDNA00000068	GAAGCGTTGTCAGAAACTTC	ATGGTCACATAAAAACTGGA	AAACT
EcDNA00000070	GTTGAACTTTCCTTTCAAAG	GTTTGCATTCAAATCCCAGA	TTCAAA
EcDNA00000072	CAGAAGCAGTCTCAGAATCT	GGGATAATTTCAGCTGACTA	TCAG
EcDNA00000073	CAGAAGCAGTCTCAGAATCT	GGGATAATTTCAGCTGACTA	TCAG
EcDNA00000074	CAGAAGCAGTCTCAGAATCT	GGGATAATTTCAGCTGACTA	TCAG
EcDNA00000075	CAGAAGCAGTCTCAGAATCT	GGGATAATTTCAGCTGACTA	TCAG
EcDNA00000076	CAGAAGCAGTCTCAGAATCT	GGGATAATTTCAGCTGACTA	TCAG
EcDNA00000077	CAGAAGCAGTCTCAGAATCT	GGGATAATTTCAGCTGACTA	TCAG
EcDNA00000078	CAGAAGCAGTCTCAGAATCT	GGGATAATTTCAGCTGACTA	TCAG
EcDNA00000079	CAGAAGCAGTCTCAGAATCT	GGGATAATTTCAGCTGACTA	TCAG
EcDNA00000080	CAGAAGCAGTCTCAGAATCT	GGGATAATTTCAGCTGACTA	TCAG
EcDNA00000081	CAGAAGCAGTCTCAGAATCT	GGGATAATTTCAGCTGACTA	TCAG
EcDNA00000082	CAGAAGCAGTCTCAGAATCT	GGGATAATTTCAGCTGACTA	TCAG
EcDNA00000083	CAGAAGCAGTCTCAGAATCT	GGGATAATTTCAGCTGACTA	TCAG
EcDNA00000084	CAGAAGCAGTCTCAGAATCT	GGGATAATTTCAGCTGACTA	TCAG
EcDNA00000085	CAGAAGCAGTCTCAGAATCT	GGGATAATTTCAGCTGACTA	TCAG
EcDNA00000086	CAGAAGCAGTCTCAGAATCT	GGGATAATTTCAGCTGACTA	TCAG
EcDNA00000087	CAGAAGCAGTCTCAGAATCT	GGGATAATTTCAGCTGACTA	TCAG
EcDNA00000088	CAGAAGCAGTCTCAGAATCT	GGGATAATTTCAGCTGACTA	TCAG
EcDNA00000089	CAGAAGCAGTCTCAGAATCT	GGGATAATTTCAGCTGACTA	TCAG
EcDNA00000090	CAGAAGCAGTCTCAGAATCT	GGGATAATTTCAGCTGACTA	TCAG
EcDNA00000091	CAGAAGCAGTCTCAGAATCT	GGGATAATTTCAGCTGACTA	TCAG
EcDNA00000092	TTTGTGTTCAACTCCCAGAG	TCAGAAACTGCTTTGTGATG	TTTGTG
EcDNA00000093	GCATTCACAGAAAACTCCTG	TTCATATAAAAGCTAGACAG	TTCA
EcDNA00000094	GAAGCATTCTCAGAAACTAC	AACTTCCCGTAAAAGCTAGA	AAGC
EcDNA00000095	GACAGAAGCTTTCTCAGAAA	AAACAGAAGCATTCTCAGAA	TTCTCAGAA
EcDNA00000096	AAAATACTTTGTGATGATTG	CTGGACAGATGCATTCTCAG	GATG
EcDNA00000097	CTAAACAGAAGCATTCTCAG	AAACGGGATAAAACGCACAG	TAAA
EcDNA00000098	GCATTCACAGAAAACACTTG	TTCATATAAAAGCTAGACAG	TTCA
EcDNA00000100	TTAAGAAACGGCGCACCACG	AGACAGAAGCATTCTCAGAA	AGAA
EcDNA00000101	TCTCTGAGGATTGCATTCAA	TCTGCAAGTGGATATTTGGG	TCTG
EcDNA00000102	AAGACCTGAGTGGCCACAGG	AACTCTTGATAAGATTCTAA	AAGA
EcDNA00000103	CGGCTAATTTTTGCATTTTT	GTAACTTTTTTCTTTTCTTG	TTTTT
EcDNA00000104	TGGAAACGGGATTACATATA	TGGAGAGCTTTAAGGATTTC	GGATT
EcDNA00000105	GAAAAAGGAAATATCTTCCC	CATAAAAACTAGACAGAAGC	AAAAA
EcDNA00000108	TATTATTTCTGATTGTGTTT	TTCTGTGGAGTCAGTGGTAA	TTCTG
EcDNA00000109	TCCCTTCCTCCTCCTCTCCT	TTTTACTCCACTCCACCACC	CTCC
EcDNA00000110	GAAATTCAGCAAATGGATGT	TCAAAAAAAAAAAAAAAAAA	CAAA
EcDNA00000111	CTGATGATTAATCAGGAAAA	TTTTCAAAATGTCGTGGCCC	AAAA
EcDNA00000113	CTCAGCCTCCCAAGTAGCTG	TGCGTTCACGCCATTCTCCT	CTCC
EcDNA00000114	TTCATTGATGTATGACTCCA	TACATTTATTACTATAAACA	CATT
EcDNA00000115	CCAAGCCACCTAGCCAGCCA	GCCACCCAAGACAGCTAAAC	GCCACC
EcDNA00000116	GTGAAAAAGGAAATATCTTC	TTGGAGAGATCTCAGGAATA	AGGAA
EcDNA00000118	NAGCATTGTCAGAAACTTCT	TCTTCCCATGAAAACTAGAC	AAACT
EcDNA00000119	GACAGCAGCATTCTCAGAAA	GAATGTCTTCAGATAAACTC	TCAGA
EcDNA00000120	ATAAAAACTAGACAGAAGCA	GGAAAAGGAAATATCTTCAC	AAAA
EcDNA00000123	TCTCTTTTTACAGAATCTGA	CATTGTTGAACCTATGTTTT	TTTT
EcDNA00000124	AAATATCTTCACATAAAAAC	TTGAGGCATACTGTGGAAAA	CATA
EcDNA00000125	ACAGAAGTTTAGAAGCACTC	CATAAAAACTACACAGAAGA	ACAGAAG
EcDNA00000126	ACTCTTTTTGTAGAATCTGC	GAAACTTCTTTGTGATCTGT	TCTTT
EcDNA00000127	TTCTTTGTTATGAATGCATT	ACAGAAGCTTTCTGAGAAAC	TTCT
EcDNA00000128	GTGGATATTTGGAGCTCATT	ACTCTTTTTGTAGAATCTGC	TTTG
EcDNA00000135	GTGGATATTTGGAGCTCATT	ACTCTTTTTGTAGAATCTGC	TTTG
EcDNA00000136	GTGGATATTTGGAGCTCATT	TTGTAGAATCTGCAAGTGGA	GTGGA
EcDNA00000139	AAGAGAGTAAGACAGAAGAT	GAGAGACAGACAGACAGAGA	AGACAGA
EcDNA00000140	CCGGTTGGGGCCCGCCGCTA	CGGCGCGGGGTGAGGTCCGG	CCGG
EcDNA00000141	TGAGCCGATATCACACCACT	ATGTTAATCTAACACCCCCA	ACACC
EcDNA00000142	TGATGCTTTTCATCATCTAT	ACAATAGGTTTTTGACCTGG	TTTT
EcDNA00000143	GAAAAGCTGCTGTTTCATTG	GGACTTCAGCCTCCCAAAGT	AAAG
EcDNA00000144	AAAAAAAAAAAAAAGACTGT	AGCGAGACTCCGTCTCAAAA	AGACT
EcDNA00000145	GAAGATATTTCCCTTTCTAC	AGTTTCAAAACAGCTCTGTC	TTTC
EcDNA00000146	ATATTTGCATTCAACGCACC	TGCTTTCTTCATTTACAACT	ATTT
EcDNA00000147	GCACCACTGCTGCCCTCCAG	GGTTGCAGTGAGCTGAGATC	GCTG
EcDNA00000148	TGGATTTAGTAGAGTACTTC	AGCTATTTGGGAGGCTGAGA	ATTT
EcDNA00000150	CTTCTATCTTCTCTTGGTAT	CGCCTTTTGCTGTATCCACA	TATC
EcDNA00000151	GTATTTTTTTAATACAGACA	CACCATGCCCGGCTAATTTT	ATTTT
EcDNA00000152	GTGTGGACTTTGTCGGGATC	ATGGAACAAGAAAAGTACAT	TGGA
EcDNA00000153	TTCCAGTCCTCCGTTGCTTG	ACCCATTTGCAGCGGAACCT	TTGC
EcDNA00000154	CACCAATCGGCACCCTGTGT	GCCTTGGAGAACCTTTGTGT	TGTGT
EcDNA00000158	GTGTTCATTTAGAGTGCTTT	TAGACAGAAGCATTCTCAGA	CATT
EcDNA00000159	AAAAAAAAGAAAAAAGAGAA	AACTGTCTCAAAAAAAAAGA	AAAAAAAAGA
EcDNA00000160	GAGAGAGGGTATCCTTGTCT	AGGTTTCAAAGGGAATGCTT	AGGG
EcDNA00000162	ATATCATTAGCCGTCAGAGA	TACATTATTAACTGAAAGTA	CATTA
EcDNA00000163	CCCAAGTTTAGTGGCACCTC	GGGGCCACCTATGTGCAATG	CACCT
EcDNA00000165	TTTATAGCAAGAAACAAATG	TTTTAACTGCTTTGTGGAAA	TTTA
EcDNA00000166	CAGAATTGAACATTACTCTT	AAAAAGTAGACAGAAGTATT	CAGAA
EcDNA00000170	AAGAGAAAGCAGGAAAGATC	CATTTGAAAGAACTAGAGAA	AGAGAA
EcDNA00000171	ATTTGTGGAAACTATTAATA	CTGTAGGAGCTAAACATTAA	ATTAA
EcDNA00000172	TAGTACATGTGTACAGGTTT	ACCTGCTTAATAAACATTTT	ACAT
EcDNA00000173	AATCATTCTCAGAAAGTGCT	TCTTCGTATAAAAACCAGAC	CAGA
EcDNA00000175	GATTTGAAACACTCTTGCTG	GCTGTGGAATTTTCAGGTGG	ATTT
EcDNA00000176	TCAATGTTACTGGTTGATTA	TTGATGATTCCATTTGATTC	TTGATT
EcDNA00000177	TCGTTGAATGGAAATGAATG	CTCAAATGGAATCATCAAAA	AATGGAA
EcDNA00000179	CAGCCACTTTTGTGGGCCCA	TCGTGTGGTAAGCCTACCCA	TGTGG
EcDNA00000180	AGTTCCGGAACCTGCCAATG	CATCTTCTGGACTCTCAATG	CAATG
EcDNA00000181	CCTCCACACAAGCCCTGAAC	GTGGCACAATCTTGGCTTAC	CACAA
EcDNA00000183	TCCACCTCCACCTCTATCCC	ATCTCCGTTCTTACCTCCAC	ACCTCCAC
EcDNA00000187	AAAAACACACATTATGTCCA	TTTCTCTTTATTCCCACAGT	CACA
EcDNA00000188	GCCCGGGGGGCGGAGATTGC	GAGGCAGGAGAATCACTTGA	GGAGA
EcDNA00000189	CAGAACCTGGATTGTGATGT	AATTTAGACAGAAGCATTCT	CAGAA
EcDNA00000190	ATTATTGGGCGTATACCCAA	AACATTTGACCCAGCCATCC	ACCCA
EcDNA00000191	CCCAGCCCCTTCGCCTACCT	AGACCCAATGTTAACCATGA	CCCA
EcDNA00000192	TAATAAAAATATATTGTTTT	AATTTCATTATTTATTTATT	TATT
EcDNA00000195	GGTTGCAGGGAGCCGAGATC	CTAGTGAGACCCAAGGTTCC	GGTT
EcDNA00000196	ACAATAAATATCTTTCAGGA	TATGATTTGAGGACTCATAG	AGGA
EcDNA00000198	TATAAAGTTCAAAGGCATAG	GGTCTGCAGCATTATAAAGT	TATAAAGT
EcDNA00000199	TCTTTGGTTCTGTTTATATG	ATCTTTCTTTCATTTATGAA	TCTTT
EcDNA00000201	TGGGACTGTGTGAAGTAACG	AAAATAAAAAAGTCTTGTAT	AAGT
EcDNA00000202	CCATTCCATCCCATTCCAGT	TTTCATTCCGTTCCATTAAA	CATTCC
EcDNA00000203	CTTTCGTCAGAATATCACTC	CTCCATTCCACTCCATTCCA	CACTC
EcDNA00000204	CTCCACTCTATTCCATTCCA	CACTCCACTGCACTCCACTC	CTCCACTC
EcDNA00000205	CTCCATTCAATTCTACTCCA	CACTGCATTCCATTCCATTC	TCCATTC
EcDNA00000206	TTGCAATGTAATCGATTTGA	GAATGGATTCGAAAGTAATG	GTAAT
EcDNA00000207	TTCATATCCTTTTTCCATTT	AAGTATTTCCTCAAAGAATG	TTTCC
