# Supplementary material for: Identification and Characterization of Extrachromosomal Circular DNA in Human Placentas With Fetal Growth Restriction
Source: Front Immunol. 2021 Dec 21;12:780779. doi: 10.3389/fimmu.2021.780779 (PMC8724250; doi:10.3389/fimmu.2021.780779)
Supplement: Supplementary file 2 [file DataSheet_1.zip › Supplementary data14b- ecDNA.reverse repeat motif. seq.xls]

ID	Start_20bp	End_20bp	Start_target	End_target
EcDNA00000001	TGGCTTACGCCTGTAATCCC	TCGAGACTATCCTGGCTAAC	AATC	CTAA
EcDNA00000002	AATGAAATGATGAGATGAAA	GTGAAAAGAAACGAAATGAT	GAAA	AAAG
EcDNA00000003	TGTCGAAAGAAACAACAGAA	TGGGCGACAGAGTGAGACTC	ACAG	GACA
EcDNA00000004	TGTATTTTTAGTAGAGACAG	CCACGCCCTGCTAATTTTTT	TTTTTA	ATTTTT
EcDNA00000005	TAACCTTTCTTTTCATAGAG	GAAACGGGATTTCTTCATAT	TTCTTT	TTTCTT
EcDNA00000006	CTTTATTTTTCACAGTATTA	GTTATATGTTAGAGCCAGTT	TATT	TTAT
EcDNA00000009	ACAGGAGCATTCTCAGAAAC	GTTCATCTTCACATAAAAAA	TTCT	TCTT
EcDNA00000011	ACCGTGTTGGCCTGGCTGGT	TTTAGTATAGATGGGGTTTT	TTGG	GGTT
EcDNA00000012	GCACCCACCTTGCTCTCGTC	TTCCATGCTCATGGATAGGA	ACCTT	TTCCA
EcDNA00000015	GAAGAATACTGAGTAAGTTC	TTTCTTCATAGAACGCTAGA	ATACT	TCATA
EcDNA00000016	GAAGAATACTGAGTAAGTTC	TTTCTTCATAGAACGCTAGA	ATACT	TCATA
EcDNA00000017	NNNAGAATACTGAGTAAGTT	ATTTCTTCATATAACGCTAG	ATACT	TCATA
EcDNA00000018	NNNAGAATACTGAGTAAGTT	ATTTCTTCATAGAACGCTAG	ATACT	TCATA
EcDNA00000019	GAAGAATTCTCAGTAACTTA	TTTCTTCATGTAATGTTCGA	TTCT	TCTT
EcDNA00000020	GAAGAATTCTCAGTAACTTA	TTTCTTCATGTAATGTTCGA	TTCT	TCTT
EcDNA00000021	AGAAAAGGAAATATCTTCGT	CAATCGCTTTGAGGCCAATC	TTCG	GCTT
EcDNA00000022	TTTTCAAATAACTTGATGTG	CTTGGGATGGATCTAAATAG	AAAT	TAAA
EcDNA00000023	CTCCATCTCAAAAAAACACC	GCCTGGGCCACAGAGTGAGA	ACACC	CCACA
EcDNA00000024	GGTGCTGTCGAGGCTCAGCG	ACTGTGAGGACGCGGCCCTC	TGTC	CTGT
EcDNA00000025	TGTGTGTCACGTGGCCCCCA	CCCCCGTGCGTGGCAGGCAT	GCCCCC	CCCCCG
EcDNA00000027	TTGTGATGTGTTCATTCAAC	TGAGAAACTACTTTGTGATG	GTGTT	TTGTG
EcDNA00000028	TATCTTCACATAAAAACTAC	AGATCTATTTTGGAGAAGGA	TATCT	TCTAT
EcDNA00000030	AGAGGTTGGGAGCTCAAGAC	AGGTCGAGGAGGGCGGATCA	GGAGCT	TCGAGG
EcDNA00000031	CAGAGGTGCAGGAGATTCAA	CTTTCTACAGGAGTGCCTCC	GAGG	GGAG
EcDNA00000035	TTTTTTTTTTTTTTTTTTGA	GTGTTCTTTTTTTTTTTTTT	TTTTTTTTTTTT	TTTTTTTTTTTT
EcDNA00000041	TTCGTTCGAAACGGGTATAT	ATATTTGGACCACTCTGTGT	TATA	ATAT
EcDNA00000042	TTCGTTCGAAACGGGTATAT	ATATTTGGACCACTCTGTGT	TATA	ATAT
EcDNA00000043	TTCGTTCGAAACGGGTATAT	ATATTTGGACCACTCTGTGT	TATA	ATAT
EcDNA00000044	TTCGTTCGAAACGGGTATAT	ATATTTGGACCACTCTGTGT	TATA	ATAT
EcDNA00000045	TTCGTTCGAAACGGGTATAT	ATATTTGGACCACTCTGTGT	TATA	ATAT
EcDNA00000046	TTCGTTCGAAACGGGTATAT	ATATTTGGACCACTCTGTGT	TATA	ATAT
EcDNA00000047	CACATAAAAACTGGAGAGAA	CATAAAATCTAGACAGAAGC	TAAAA	AAAAT
EcDNA00000049	GAAGTATTCTCAGAAACTAC	ATCTTCCCGTAAAAACTAGA	TTCT	TCTT
EcDNA00000050	GAAGTATTCTCAGAAACTAC	ATCTTCCCGTAAAAACTAGA	TTCT	TCTT
EcDNA00000053	CAAATCCCAGAGTTGAACTT	AGATAACTTCCTATAAAAAG	AAAT	TAAA
EcDNA00000054	GAAGCATTCTCAGAAACTAC	ATCTTCCCGTAAAAGCTAGA	TTCT	TCTT
EcDNA00000055	GAAGCATTCTCAGAAACTAC	ATCTTCCCGTAAAAGCTAGA	TTCT	TCTT
EcDNA00000056	GAAGCATTCTCAGAAACTAC	ATCTTCCCGTAAAAGCTAGA	TTCT	TCTT
EcDNA00000057	GAAGCATTCTCAGAAACTAC	AACTTCCCGTAAAAGCTAGA	GAAA	AAAG
EcDNA00000059	GACTGAGTTTAACACACAGA	AAGTGGATATTTGGACCTCT	GTTTA	ATTTG
EcDNA00000060	GAAGCATTCTCAGAAACTAC	ATCTTCCCGTAAAAGCTAGA	TTCT	TCTT
EcDNA00000061	GGATATTTGGACCTCTTTGA	AACAGAAGCATTCTCAGAAA	CTCTT	TTCTC
EcDNA00000062	AACAGAAGCATTCACAGAAA	AAATAGCTTCATATAAAAGC	GAAA	AAAG
EcDNA00000064	GCATTCACAGAAAACTCTTG	TTCATATAAAAGCTAGACAG	ACAGA	AGACA
EcDNA00000065	AAGCATTCTCAGAAACTACT	TCTTCCCGTAAAAGCTAGAT	TTCT	TCTT
EcDNA00000066	GTAGAAACTGCAAGTGGATA	TCAGGTTTGAAACGGTCTTT	GCAA	AACG
EcDNA00000067	AAAACTAGACAGATGCATTC	GAAACGGAATCATCTTCACA	ACTA	ATCA
EcDNA00000068	GAAGCGTTGTCAGAAACTTC	ATGGTCACATAAAAACTGGA	GTCA	ACTG
EcDNA00000069	CCCTCTTCGTGATGTTTGCA	AAACAGAAGCATTCTCAGAA	CTCTT	TTCTC
EcDNA00000070	GTTGAACTTTCCTTTCAAAG	GTTTGCATTCAAATCCCAGA	AACTT	TTCAA
EcDNA00000071	GAAGCATTCTCAGAAACTGC	ATCTTCACCTAAATACTAGA	TTCT	TCTT
EcDNA00000072	CAGAAGCAGTCTCAGAATCT	GGGATAATTTCAGCTGACTA	CAGTC	CTGAC
EcDNA00000073	CAGAAGCAGTCTCAGAATCT	GGGATAATTTCAGCTGACTA	CAGTC	CTGAC
EcDNA00000074	CAGAAGCAGTCTCAGAATCT	GGGATAATTTCAGCTGACTA	CAGTC	CTGAC
EcDNA00000075	CAGAAGCAGTCTCAGAATCT	GGGATAATTTCAGCTGACTA	CAGTC	CTGAC
EcDNA00000076	CAGAAGCAGTCTCAGAATCT	GGGATAATTTCAGCTGACTA	CAGTC	CTGAC
EcDNA00000077	CAGAAGCAGTCTCAGAATCT	GGGATAATTTCAGCTGACTA	CAGTC	CTGAC
EcDNA00000078	CAGAAGCAGTCTCAGAATCT	GGGATAATTTCAGCTGACTA	CAGTC	CTGAC
EcDNA00000079	CAGAAGCAGTCTCAGAATCT	GGGATAATTTCAGCTGACTA	CAGTC	CTGAC
EcDNA00000080	CAGAAGCAGTCTCAGAATCT	GGGATAATTTCAGCTGACTA	CAGTC	CTGAC
EcDNA00000081	CAGAAGCAGTCTCAGAATCT	GGGATAATTTCAGCTGACTA	CAGTC	CTGAC
EcDNA00000082	CAGAAGCAGTCTCAGAATCT	GGGATAATTTCAGCTGACTA	CAGTC	CTGAC
EcDNA00000083	CAGAAGCAGTCTCAGAATCT	GGGATAATTTCAGCTGACTA	CAGTC	CTGAC
EcDNA00000084	CAGAAGCAGTCTCAGAATCT	GGGATAATTTCAGCTGACTA	CAGTC	CTGAC
EcDNA00000085	CAGAAGCAGTCTCAGAATCT	GGGATAATTTCAGCTGACTA	CAGTC	CTGAC
EcDNA00000086	CAGAAGCAGTCTCAGAATCT	GGGATAATTTCAGCTGACTA	CAGTC	CTGAC
EcDNA00000087	CAGAAGCAGTCTCAGAATCT	GGGATAATTTCAGCTGACTA	CAGTC	CTGAC
EcDNA00000088	CAGAAGCAGTCTCAGAATCT	GGGATAATTTCAGCTGACTA	CAGTC	CTGAC
EcDNA00000089	CAGAAGCAGTCTCAGAATCT	GGGATAATTTCAGCTGACTA	CAGTC	CTGAC
EcDNA00000090	CAGAAGCAGTCTCAGAATCT	GGGATAATTTCAGCTGACTA	CAGTC	CTGAC
EcDNA00000091	CAGAAGCAGTCTCAGAATCT	GGGATAATTTCAGCTGACTA	CAGTC	CTGAC
EcDNA00000092	TTTGTGTTCAACTCCCAGAG	TCAGAAACTGCTTTGTGATG	GTGTT	TTGTG
EcDNA00000093	GCATTCACAGAAAACTCCTG	TTCATATAAAAGCTAGACAG	ACAGA	AGACA
EcDNA00000094	GAAGCATTCTCAGAAACTAC	AACTTCCCGTAAAAGCTAGA	GAAA	AAAG
EcDNA00000095	GACAGAAGCTTTCTCAGAAA	AAACAGAAGCATTCTCAGAA	GACA	ACAG
EcDNA00000098	GCATTCACAGAAAACACTTG	TTCATATAAAAGCTAGACAG	ACAGA	AGACA
EcDNA00000099	GACAGAAGCTTTCTCAGAAA	AAATAACTTCCTATAAAAAG	GAAA	AAAG
EcDNA00000100	TTAAGAAACGGCGCACCACG	AGACAGAAGCATTCTCAGAA	AAGA	AGAA
EcDNA00000103	CGGCTAATTTTTGCATTTTT	GTAACTTTTTTCTTTTCTTG	TTTTT	TTTTT
EcDNA00000104	TGGAAACGGGATTACATATA	TGGAGAGCTTTAAGGATTTC	GGAA	AAGG
EcDNA00000105	GAAAAAGGAAATATCTTCCC	CATAAAAACTAGACAGAAGC	AAAAA	AAAAA
EcDNA00000107	CATCTGCCACCATGCCCGGC	TGAGTAGCTGGGACTACAGG	CATC	CTAC
EcDNA00000108	TATTATTTCTGATTGTGTTT	TTCTGTGGAGTCAGTGGTAA	CTGA	AGTC
EcDNA00000109	TCCCTTCCTCCTCCTCTCCT	TTTTACTCCACTCCACCACC	CCTC	CTCC
EcDNA00000111	CTGATGATTAATCAGGAAAA	TTTTCAAAATGTCGTGGCCC	AAAA	AAAA
EcDNA00000112	GCAAAGTCCCTGCCCATAAT	GCGTGGAGACCCGGGAGCTG	GCCCA	ACCCG
EcDNA00000113	CTCAGCCTCCCAAGTAGCTG	TGCGTTCACGCCATTCTCCT	CCTC	CTCC
EcDNA00000114	TTCATTGATGTATGACTCCA	TACATTTATTACTATAAACA	TCATT	TTACT
EcDNA00000115	CCAAGCCACCTAGCCAGCCA	GCCACCCAAGACAGCTAAAC	CCACC	CCACC
EcDNA00000116	GTGAAAAAGGAAATATCTTC	TTGGAGAGATCTCAGGAATA	AAGGA	AGGAA
EcDNA00000118	NAGCATTGTCAGAAACTTCT	TCTTCCCATGAAAACTAGAC	CTTCT	TCTTC
EcDNA00000119	GACAGCAGCATTCTCAGAAA	GAATGTCTTCAGATAAACTC	TTCT	TCTT
EcDNA00000120	ATAAAAACTAGACAGAAGCA	GGAAAAGGAAATATCTTCAC	ATAAA	AAATA
EcDNA00000122	GAAATAGGAAATACCTTCAC	AGCCCTATATGGCCCATGGT	TACC	CCAT
EcDNA00000123	TCTCTTTTTACAGAATCTGA	CATTGTTGAACCTATGTTTT	TTTT	TTTT
EcDNA00000124	AAATATCTTCACATAAAAAC	TTGAGGCATACTGTGGAAAA	CATA	ATAC
EcDNA00000125	ACAGAAGTTTAGAAGCACTC	CATAAAAACTACACAGAAGA	AGAAG	GAAGA
EcDNA00000126	ACTCTTTTTGTAGAATCTGC	GAAACTTCTTTGTGATCTGT	TCTT	TTCT
EcDNA00000127	TTCTTTGTTATGAATGCATT	ACAGAAGCTTTCTGAGAAAC	TCTTT	TTTCT
EcDNA00000128	GTGGATATTTGGAGCTCATT	ACTCTTTTTGTAGAATCTGC	CTCA	ACTC
EcDNA00000129	GTGGATATTTGGAGCTCATT	ACTCTTTTTATAGAATCTGC	GATATTT	TTTATAG
EcDNA00000130	GTGGATATTTGGAGCTCATT	ACTCTTTTTATAGAATCTGC	GATATTT	TTTATAG
EcDNA00000131	GTGGATATTTGGAGCTCATT	ACTCTTTTTATAGAATCTGC	GATATTT	TTTATAG
EcDNA00000132	GTGGATATTTGGAGCTCATT	ACTCTTTTTATAGAATCTGC	GATATTT	TTTATAG
EcDNA00000133	GTGGATATTTGGAGCTCATT	ACTCTTTTTATAGAATCTGC	GATATTT	TTTATAG
EcDNA00000134	GTGGATATTTGGAGCTCATT	TCTCTTTTTATAGAATCTGC	GATATTT	TTTATAG
EcDNA00000135	GTGGATATTTGGAGCTCATT	ACTCTTTTTGTAGAATCTGC	CTCA	ACTC
EcDNA00000137	AGCAACGAAATCTGTAGCAT	ACTTACCTGATAGAAGTCTC	TCTG	GTCT
EcDNA00000138	ATATATATCCCAAATTAGCT	CAGCCTTTAAAGGTTATGTC	AAATT	TTAAA
EcDNA00000139	AAGAGAGTAAGACAGAAGAT	GAGAGACAGACAGACAGAGA	AGACAGA	AGACAGA
EcDNA00000140	CCGGTTGGGGCCCGCCGCTA	CGGCGCGGGGTGAGGTCCGG	TGGGGC	CGGGGT
EcDNA00000141	TGAGCCGATATCACACCACT	ATGTTAATCTAACACCCCCA	CACA	ACAC
EcDNA00000142	TGATGCTTTTCATCATCTAT	ACAATAGGTTTTTGACCTGG	TTTT	TTTT
EcDNA00000143	GAAAAGCTGCTGTTTCATTG	GGACTTCAGCCTCCCAAAGT	GAAA	AAAG
EcDNA00000144	AAAAAAAAAAAAAAGACTGT	AGCGAGACTCCGTCTCAAAA	AAAA	AAAA
EcDNA00000145	GAAGATATTTCCCTTTCTAC	AGTTTCAAAACAGCTCTGTC	CTTT	TTTC
EcDNA00000146	ATATTTGCATTCAACGCACC	TGCTTTCTTCATTTACAACT	TCAAC	CAACT
EcDNA00000148	TGGATTTAGTAGAGTACTTC	AGCTATTTGGGAGGCTGAGA	AGAGT	TGAGA
EcDNA00000150	CTTCTATCTTCTCTTGGTAT	CGCCTTTTGCTGTATCCACA	CTAT	TATC
EcDNA00000151	GTATTTTTTTAATACAGACA	CACCATGCCCGGCTAATTTT	TTTTAAT	TAATTTT
EcDNA00000153	TTCCAGTCCTCCGTTGCTTG	ACCCATTTGCAGCGGAACCT	TCCA	ACCT
EcDNA00000154	CACCAATCGGCACCCTGTGT	GCCTTGGAGAACCTTTGTGT	TGTGT	TGTGT
EcDNA00000156	TGTTCAATTCACAGAGTTGA	AAACTGCTTTGTGATGTGTG	TGTT	TTGT
EcDNA00000159	AAAAAAAAGAAAAAAGAGAA	AACTGTCTCAAAAAAAAAGA	AAAAAAAA	AAAAAAAA
EcDNA00000160	GAGAGAGGGTATCCTTGTCT	AGGTTTCAAAGGGAATGCTT	AGGG	GGGA
EcDNA00000161	TAGAGTTCCAGGTATATGTG	TCACCATCAGATTGGTCCTA	TAGA	AGAT
EcDNA00000162	ATATCATTAGCCGTCAGAGA	TACATTATTAACTGAAAGTA	ATTA	ATTA
EcDNA00000163	CCCAAGTTTAGTGGCACCTC	GGGGCCACCTATGTGCAATG	CACC	CCAC
EcDNA00000166	CAGAATTGAACATTACTCTT	AAAAAGTAGACAGAAGTATT	CAGA	AGAC
EcDNA00000169	TTTTCACGATATTGATTCCT	AAGTTTACCCCTCAGACACA	TTGA	AGTT
EcDNA00000170	AAGAGAAAGCAGGAAAGATC	CATTTGAAAGAACTAGAGAA	AAGAGA	AGAGAA
EcDNA00000171	ATTTGTGGAAACTATTAATA	CTGTAGGAGCTAAACATTAA	ATTA	ATTA
EcDNA00000172	TAGTACATGTGTACAGGTTT	ACCTGCTTAATAAACATTTT	TACA	ACAT
EcDNA00000173	AATCATTCTCAGAAAGTGCT	TCTTCGTATAAAAACCAGAC	TTCT	TCTT
EcDNA00000176	TCAATGTTACTGGTTGATTA	TTGATGATTCCATTTGATTC	TTAC	CATT
EcDNA00000178	AAAGGAATTTTTTAAAGGGC	GCAACAAACTACCCCCAAAT	TAAA	AAAT
EcDNA00000179	CAGCCACTTTTGTGGGCCCA	TCGTGTGGTAAGCCTACCCA	TGTG	GTGT
EcDNA00000181	CCTCCACACAAGCCCTGAAC	GTGGCACAATCTTGGCTTAC	ACAC	CACA
EcDNA00000183	TCCACCTCCACCTCTATCCC	ATCTCCGTTCTTACCTCCAC	CACCTCCA	ACCTCCAC
EcDNA00000187	AAAAACACACATTATGTCCA	TTTCTCTTTATTCCCACAGT	ACAC	CACA
EcDNA00000188	GCCCGGGGGGCGGAGATTGC	GAGGCAGGAGAATCACTTGA	CGGAG	GAGGC
EcDNA00000189	CAGAACCTGGATTGTGATGT	AATTTAGACAGAAGCATTCT	CAGA	AGAC
EcDNA00000190	ATTATTGGGCGTATACCCAA	AACATTTGACCCAGCCATCC	ACCCA	ACCCA
EcDNA00000191	CCCAGCCCCTTCGCCTACCT	AGACCCAATGTTAACCATGA	CCCAG	GACCC
EcDNA00000192	TAATAAAAATATATTGTTTT	AATTTCATTATTTATTTATT	TATT	TTAT
EcDNA00000193	ATAAGTACAAGACAGTTTGC	CTTGAGGAGAAGGTGCAGGG	AAGA	AGAA
EcDNA00000194	GCAGTCTCTGTCTCATGGGT	TACTAAGGGAGTGGCAAGCG	TCAT	TACT
EcDNA00000195	GGTTGCAGGGAGCCGAGATC	CTAGTGAGACCCAAGGTTCC	GATC	CTAG
EcDNA00000196	ACAATAAATATCTTTCAGGA	TATGATTTGAGGACTCATAG	TCAGGA	AGGACT
EcDNA00000197	CCCCCTTCTCTCCTACCTGC	GGCCATAAAGCAGGAACTGA	TACC	CCAT
EcDNA00000199	TCTTTGGTTCTGTTTATATG	ATCTTTCTTTCATTTATGAA	TCTTT	TTTCT
EcDNA00000201	TGGGACTGTGTGAAGTAACG	AAAATAAAAAAGTCTTGTAT	TGAA	AAGT
EcDNA00000203	CTTTCGTCAGAATATCACTC	CTCCATTCCACTCCATTCCA	TCAC	CACT
EcDNA00000206	TTGCAATGTAATCGATTTGA	GAATGGATTCGAAAGTAATG	GTAAT	TAATG
EcDNA00000207	TTCATATCCTTTTTCCATTT	AAGTATTTCCTCAAAGAATG	TCCTTT	TTTCCT
