# Supplementary material for: Identification and Characterization of Extrachromosomal Circular DNA in Human Placentas With Fetal Growth Restriction
Source: Front Immunol. 2021 Dec 21;12:780779. doi: 10.3389/fimmu.2021.780779 (PMC8724250; doi:10.3389/fimmu.2021.780779)
Supplement: Supplementary file 2 [file DataSheet_1.zip › Supplementary data15a- eccDNA.expression.xls]

ID	Chr	Start	End	Nor-1_TPM	Nor-2_TPM	Nor-3_TPM	Fgr-1_TPM	Fgr-2_TPM	Fgr-3_TPM	Nor-1_count	Nor-2_count	Nor-3_count	Fgr-1_count	Fgr-2_count	Fgr-3_count	Class	type	Anotation
EccDNA00000001	1	948636	948743	0	480.307396734	0	0	0	0	0	3	0	0	0	0	conf	introns	ENSG00000188976
EccDNA00000002	1	1605543	1606018	0	0	0	0	0	103.788271925	0	0	0	0	0	1	conf	intergenic	-
EccDNA00000003	1	1606540	1606558	0	0	0	0	137.494843943	0	0	0	0	0	1	0	conf	intergenic	-
EccDNA00000004	1	2121480	2121514	0	0	0	0	412.48453183	0	0	0	0	0	3	0	conf	introns	ENSG00000067606
EccDNA00000005	1	2124211	2124308	188.253012048	0	0	0	0	0	1	0	0	0	0	0	conf	introns	ENSG00000067606
EccDNA00000006	1	2393019	2393126	0	320.204931156	0	0	0	0	0	2	0	0	0	0	conf	introns	ENSG00000157916,ENSG00000116151
EccDNA00000007	1	2652553	2696102	0	0	837.942014413	0	0	0	0	0	5	0	0	0	conf	introns	ENSG00000215912
EccDNA00000008	1	2683936	2684817	1129.51807229	0	0	0	0	0	6	0	0	0	0	0	conf	introns	ENSG00000215912
EccDNA00000009	1	3176048	3176298	0	0	0	587.026709715	0	0	0	0	0	4	0	0	conf	introns	ENSG00000142611
EccDNA00000010	1	3270636	3270665	0	0	0	0	274.989687887	0	0	0	0	0	2	0	conf	introns	ENSG00000142611
EccDNA00000011	1	3868600	3868658	753.012048193	0	0	0	0	0	4	0	0	0	0	0	conf	introns	ENSG00000169598
EccDNA00000012	1	3895479	3895673	753.012048193	0	0	0	0	0	4	0	0	0	0	0	conf	exon	ENSG00000198912
EccDNA00000013	1	4066129	4066877	188.253012048	0	0	0	0	0	1	0	0	0	0	0	conf	intergenic	-
EccDNA00000014	1	4066293	4066626	1882.53012048	0	0	0	0	0	10	0	0	0	0	0	conf	intergenic	-
EccDNA00000015	1	4144482	4144633	0	1120.71725905	0	0	0	0	0	7	0	0	0	0	hconf	intergenic	-
EccDNA00000016	1	4939410	4939498	0	0	502.765208648	0	0	0	0	0	3	0	0	0	conf	intergenic	-
EccDNA00000017	1	5160168	5160401	0	0	0	733.783387144	0	0	0	0	0	5	0	0	conf	intergenic	-
EccDNA00000018	1	5387170	5387379	1882.53012048	0	1005.5304173	0	962.463907603	311.364815776	10	0	6	0	7	3	conf	intergenic	-
EccDNA00000019	1	5817461	5817508	0	0	670.35361153	0	0	0	0	0	4	0	0	0	conf	intergenic	-
EccDNA00000020	1	7847556	7847702	188.253012048	0	0	0	0	0	1	0	0	0	0	0	conf	exon	ENSG00000049247
EccDNA00000021	1	7862916	7863153	0	0	335.176805765	0	0	0	0	0	2	0	0	0	conf	intergenic	-
EccDNA00000022	1	7862921	7863158	0	0	167.588402883	0	0	0	0	0	1	0	0	0	conf	intergenic	-
EccDNA00000023	1	9768197	9768447	0	160.102465578	0	0	0	0	0	1	0	0	0	0	conf	introns	ENSG00000171603
EccDNA00000024	1	11042290	11042458	0	0	0	146.756677429	0	0	0	0	0	1	0	0	conf	introns	ENSG00000009724
EccDNA00000025	1	13011399	13011921	0	0	0	587.026709715	0	0	0	0	0	4	0	0	conf	intergenic	-
EccDNA00000026	1	14109814	14112070	1506.02409639	3362.15177714	2346.23764036	880.540064573	3987.35047436	1453.03580695	8	21	14	6	29	14	conf	introns	ENSG00000189337
EccDNA00000027	1	14110161	14112070	1129.51807229	960.614793468	0	880.540064573	1512.44328338	0	6	6	0	6	11	0	lconf	introns	ENSG00000189337
EccDNA00000028	1	15314702	15314832	188.253012048	0	0	0	0	0	1	0	0	0	0	0	conf	introns	ENSG00000142621
EccDNA00000029	1	15843317	15843615	0	0	0	0	137.494843943	0	0	0	0	0	1	0	conf	introns	ENSG00000179743
EccDNA00000030	1	16049968	16059839	2070.78313253	2401.53698367	2513.82604324	1174.05341943	2749.89687887	934.094447327	11	15	15	8	20	9	conf	exon	ENSG00000185519,ENSG00000184908
EccDNA00000031	1	16331461	16331907	0	0	0	293.513354858	0	0	0	0	0	2	0	0	conf	introns	ENSG00000037637
EccDNA00000032	1	21461206	21461419	0	0	0	0	549.979375773	0	0	0	0	0	4	0	lconf	introns	ENSG00000142794
EccDNA00000033	1	22577991	22578767	0	0	502.765208648	0	0	0	0	0	3	0	0	0	conf	introns	ENSG00000070886
EccDNA00000034	1	22744662	22744806	376.506024096	0	0	0	0	0	2	0	0	0	0	0	conf	introns	ENSG00000133216
EccDNA00000035	1	22754837	22754953	188.253012048	0	0	0	0	0	1	0	0	0	0	0	conf	introns	ENSG00000133216
EccDNA00000036	1	24668152	24670807	0	0	0	0	0	1660.6123508	0	0	0	0	0	16	conf	exon	ENSG00000133226
EccDNA00000037	1	26282308	26282434	188.253012048	0	0	0	0	0	1	0	0	0	0	0	conf	exon	ENSG00000142669,ENSG00000158062
EccDNA00000038	1	26282313	26282439	376.506024096	0	0	0	0	0	2	0	0	0	0	0	conf	exon	ENSG00000142669,ENSG00000158062
EccDNA00000039	1	26282316	26282442	188.253012048	0	0	0	0	0	1	0	0	0	0	0	conf	exon	ENSG00000142669,ENSG00000158062
EccDNA00000040	1	27477522	27477999	0	0	502.765208648	0	0	0	0	0	3	0	0	0	conf	introns	ENSG00000158195
EccDNA00000041	1	27921267	27921726	0	0	0	0	0	311.364815776	0	0	0	0	0	3	conf	intergenic	-
EccDNA00000042	1	36957847	36958607	0	160.102465578	0	0	0	0	0	1	0	0	0	0	conf	introns	ENSG00000163873
EccDNA00000043	1	41528121	41528705	0	0	0	0	137.494843943	0	0	0	0	0	1	0	conf	introns	ENSG00000127124
EccDNA00000044	1	41528679	41529239	0	0	0	146.756677429	0	0	0	0	0	1	0	0	conf	introns	ENSG00000127124
EccDNA00000045	1	45768837	45769038	0	0	0	0	274.989687887	0	0	0	0	0	2	0	conf	intergenic	-
EccDNA00000046	1	47743148	47743611	0	0	0	0	0	415.153087701	0	0	0	0	0	4	conf	intergenic	-
EccDNA00000047	1	50369134	50369262	0	0	0	293.513354858	0	0	0	0	0	2	0	0	conf	intergenic	-
EccDNA00000048	1	53129393	53130020	376.506024096	0	0	0	0	0	2	0	0	0	0	0	conf	introns	ENSG00000162383
EccDNA00000049	1	53129400	53130027	376.506024096	0	0	0	0	0	2	0	0	0	0	0	conf	introns	ENSG00000162383
EccDNA00000050	1	54458794	54459088	0	0	0	146.756677429	0	0	0	0	0	1	0	0	conf	intergenic	-
EccDNA00000051	1	54719302	54719482	0	0	0	0	1649.93812732	0	0	0	0	0	12	0	conf	introns	ENSG00000271723,ENSG00000243725
EccDNA00000052	1	55002896	55003057	941.265060241	0	837.942014413	0	0	0	5	0	5	0	0	0	hconf	introns	ENSG00000162399
EccDNA00000053	1	55002911	55003057	1129.51807229	0	1173.11882018	1027.296742	0	0	6	0	7	7	0	0	hconf	introns	ENSG00000162399
EccDNA00000054	1	56530361	56530674	0	0	0	0	0	518.941359626	0	0	0	0	0	5	hconf	introns	ENSG00000162407
EccDNA00000055	1	59998181	59998415	0	0	0	0	0	1037.88271925	0	0	0	0	0	10	conf	introns	ENSG00000162598
EccDNA00000056	1	63239578	63242520	941.265060241	0	0	0	0	0	5	0	0	0	0	0	conf	introns	ENSG00000224209
EccDNA00000057	1	70920885	70921012	376.506024096	0	0	0	0	0	2	0	0	0	0	0	conf	introns	ENSG00000050628
EccDNA00000058	1	72300549	72346213	753.012048193	0	0	0	0	0	4	0	0	0	0	0	lconf	introns	ENSG00000286863
EccDNA00000059	1	78032526	78032658	0	0	0	0	137.494843943	0	0	0	0	0	1	0	conf	introns	ENSG00000137960
EccDNA00000060	1	79184460	79184589	0	0	0	0	0	830.306175402	0	0	0	0	0	8	conf	introns	ENSG00000162618
EccDNA00000061	1	80938987	80945329	0	320.204931156	0	0	0	0	0	2	0	0	0	0	conf	intergenic	-
EccDNA00000062	1	83806180	83806460	564.759036145	0	0	0	0	0	3	0	0	0	0	0	conf	introns	ENSG00000233008
EccDNA00000063	1	85940052	85940529	376.506024096	0	0	0	0	0	2	0	0	0	0	0	conf	introns	ENSG00000171502
EccDNA00000064	1	85940067	85940544	564.759036145	0	0	0	0	0	3	0	0	0	0	0	conf	introns	ENSG00000171502
EccDNA00000065	1	85940080	85940557	376.506024096	0	0	0	0	0	2	0	0	0	0	0	conf	introns	ENSG00000171502
EccDNA00000066	1	97323485	97323726	0	160.102465578	0	0	0	0	0	1	0	0	0	0	conf	introns	ENSG00000232878,ENSG00000188641
EccDNA00000067	1	98512813	98513001	0	0	0	146.756677429	0	0	0	0	0	1	0	0	conf	intergenic	-
EccDNA00000068	1	101188183	101193680	0	2241.43451809	0	0	0	0	0	14	0	0	0	0	conf	intergenic	-
EccDNA00000069	1	104389480	104389590	0	1120.71725905	0	0	0	0	0	7	0	0	0	0	conf	intergenic	-
EccDNA00000070	1	111245688	111245871	0	0	0	293.513354858	0	0	0	0	0	2	0	0	conf	intergenic	-
EccDNA00000071	1	124978338	124994574	0	320.204931156	0	0	1924.92781521	415.153087701	0	2	0	0	14	4	conf	intergenic	-
EccDNA00000072	1	125086126	125087098	0	640.409862312	0	0	0	0	0	4	0	0	0	0	conf	intergenic	-
EccDNA00000073	1	125086829	125087005	0	0	0	0	0	415.153087701	0	0	0	0	0	4	conf	intergenic	-
EccDNA00000074	1	143188494	143188644	0	0	0	0	412.48453183	0	0	0	0	0	3	0	conf	intergenic	-
EccDNA00000075	1	143242898	143243364	0	0	0	0	0	207.576543851	0	0	0	0	0	2	conf	intergenic	-
EccDNA00000076	1	144883088	144883198	0	0	167.588402883	0	0	0	0	0	1	0	0	0	conf	introns	ENSG00000224363
EccDNA00000077	1	144883097	144883207	0	0	167.588402883	0	0	0	0	0	1	0	0	0	conf	introns	ENSG00000224363
EccDNA00000078	1	152111691	152111823	188.253012048	0	0	0	0	0	1	0	0	0	0	0	conf	exon	ENSG00000159450
EccDNA00000079	1	153261099	153261448	188.253012048	0	0	0	0	0	1	0	0	0	0	0	conf	exon	ENSG00000203782
EccDNA00000080	1	156556851	156559254	0	0	0	0	0	622.729631552	0	0	0	0	0	6	conf	introns	ENSG00000183856
EccDNA00000081	1	161281684	161281869	188.253012048	0	0	0	0	0	1	0	0	0	0	0	conf	introns	ENSG00000248485
EccDNA00000082	1	162082770	162083238	0	320.204931156	0	0	0	0	0	2	0	0	0	0	conf	introns	ENSG00000198929
EccDNA00000083	1	167278707	167278835	0	320.204931156	0	0	0	0	0	2	0	0	0	0	conf	introns	ENSG00000143190
EccDNA00000084	1	179576385	179576514	376.506024096	0	0	0	0	0	2	0	0	0	0	0	conf	gene_up2k	ENSG00000116218
EccDNA00000085	1	180575046	180575236	0	0	0	0	0	207.576543851	0	0	0	0	0	2	conf	intergenic	-
EccDNA00000086	1	183150035	183150276	0	0	167.588402883	0	0	0	0	0	1	0	0	0	conf	intergenic	-
EccDNA00000087	1	184327916	184328052	188.253012048	0	0	0	0	0	1	0	0	0	0	0	conf	gene_up2k	ENSG00000231791
EccDNA00000088	1	193266175	193266550	0	0	335.176805765	0	0	0	0	0	2	0	0	0	lconf	intergenic	-
EccDNA00000089	1	196763114	196847784	0	0	0	0	274.989687887	0	0	0	0	0	2	0	conf	exon	ENSG00000116785,ENSG00000244414
EccDNA00000090	1	201966982	201967118	0	0	0	0	0	103.788271925	0	0	0	0	0	1	conf	introns	ENSG00000134375
EccDNA00000091	1	203919073	203919324	0	0	0	146.756677429	0	0	0	0	0	1	0	0	conf	intergenic	-
EccDNA00000092	1	205973065	205973169	0	640.409862312	0	0	0	0	0	4	0	0	0	0	hconf	intergenic	-
EccDNA00000093	1	209761663	209762730	564.759036145	0	1005.5304173	0	0	0	3	0	6	0	0	0	conf	exon	ENSG00000009790
EccDNA00000094	1	211617625	211617770	0	320.204931156	0	0	0	0	0	2	0	0	0	0	conf	intergenic	-
EccDNA00000095	1	212320622	212320899	0	160.102465578	0	0	0	0	0	1	0	0	0	0	conf	introns	ENSG00000066027,ENSG00000234915
EccDNA00000096	1	212910238	212914459	0	0	0	0	274.989687887	0	0	0	0	0	2	0	conf	intergenic	-
EccDNA00000097	1	221001904	221002046	0	0	0	0	0	207.576543851	0	0	0	0	0	2	conf	intergenic	-
EccDNA00000098	1	224335749	224335891	0	0	0	146.756677429	0	0	0	0	0	1	0	0	conf	intergenic	-
EccDNA00000099	1	224750966	224751224	0	0	0	0	549.979375773	0	0	0	0	0	4	0	conf	intergenic	-
EccDNA00000100	1	226978433	226978832	0	0	0	0	549.979375773	0	0	0	0	0	4	0	conf	introns	ENSG00000163050
EccDNA00000101	1	230335027	230335787	0	640.409862312	0	0	0	0	0	4	0	0	0	0	conf	introns	ENSG00000177614
EccDNA00000102	1	234182800	234184051	0	0	0	0	0	415.153087701	0	0	0	0	0	4	lconf	introns	ENSG00000183780
EccDNA00000103	1	234182815	234184075	0	320.204931156	0	0	0	415.153087701	0	2	0	0	0	4	lconf	introns	ENSG00000183780
EccDNA00000104	1	234557917	234558044	188.253012048	0	0	0	0	0	1	0	0	0	0	0	conf	intergenic	-
EccDNA00000105	1	234557927	234558053	188.253012048	0	0	0	0	0	1	0	0	0	0	0	conf	intergenic	-
EccDNA00000106	1	235078333	235078650	0	0	0	0	0	1037.88271925	0	0	0	0	0	10	conf	intergenic	-
EccDNA00000107	1	240986508	240986982	0	320.204931156	0	0	0	0	0	2	0	0	0	0	conf	introns	ENSG00000182901
EccDNA00000108	1	241674784	241675075	0	0	0	0	137.494843943	0	0	0	0	0	1	0	conf	introns	ENSG00000162843,ENSG00000054277
EccDNA00000109	1	241674912	241675093	0	0	0	0	137.494843943	0	0	0	0	0	1	0	conf	introns	ENSG00000162843,ENSG00000054277
EccDNA00000110	1	241920558	241920695	0	0	0	0	0	415.153087701	0	0	0	0	0	4	conf	intergenic	-
EccDNA00000111	1	245786704	245786853	188.253012048	0	0	0	0	0	1	0	0	0	0	0	conf	introns	ENSG00000185420
EccDNA00000112	1	246395585	246395843	0	0	335.176805765	0	0	0	0	0	2	0	0	0	conf	introns	ENSG00000185420
EccDNA00000113	1	248407741	248407905	0	0	0	0	0	207.576543851	0	0	0	0	0	2	conf	exon	ENSG00000175143
EccDNA00000114	10	337720	337839	0	0	0	146.756677429	0	0	0	0	0	1	0	0	conf	introns	ENSG00000151240
EccDNA00000115	10	337735	337854	0	0	0	146.756677429	0	0	0	0	0	1	0	0	conf	introns	ENSG00000151240
EccDNA00000116	10	655740	656259	0	0	1675.88402883	0	0	0	0	0	10	0	0	0	conf	introns	ENSG00000151240,ENSG00000180525
EccDNA00000117	10	738024	738163	0	160.102465578	0	0	0	0	0	1	0	0	0	0	conf	intergenic	-
EccDNA00000118	10	1327752	1327998	0	0	0	0	687.474219717	622.729631552	0	0	0	0	5	6	hconf	introns	ENSG00000185736
EccDNA00000119	10	1327835	1327997	0	0	0	0	0	311.364815776	0	0	0	0	0	3	hconf	introns	ENSG00000185736
EccDNA00000120	10	2156528	2156578	0	320.204931156	0	0	0	0	0	2	0	0	0	0	conf	introns	ENSG00000227912
EccDNA00000121	10	2392310	2392543	0	0	167.588402883	0	0	0	0	0	1	0	0	0	conf	introns	ENSG00000234170
EccDNA00000122	10	3242279	3242421	0	0	502.765208648	1174.05341943	0	0	0	0	3	8	0	0	conf	introns	ENSG00000226762
EccDNA00000123	10	5577453	5577804	0	0	502.765208648	0	0	0	0	0	3	0	0	0	conf	intergenic	-
EccDNA00000124	10	6055350	6055997	376.506024096	0	0	0	0	0	2	0	0	0	0	0	lconf	introns	ENSG00000134460
EccDNA00000125	10	6055381	6056028	376.506024096	0	0	0	0	0	2	0	0	0	0	0	lconf	introns	ENSG00000134460
EccDNA00000126	10	6259530	6259656	0	320.204931156	0	0	0	0	0	2	0	0	0	0	conf	intergenic	-
EccDNA00000127	10	7526930	7526967	0	1120.71725905	502.765208648	0	0	0	0	7	3	0	0	0	conf	intergenic	-
EccDNA00000128	10	7667761	7667919	0	320.204931156	0	0	0	0	0	2	0	0	0	0	conf	gene_up2k	ENSG00000123243
EccDNA00000129	10	8562976	8563162	188.253012048	0	0	0	0	0	1	0	0	0	0	0	conf	intergenic	-
EccDNA00000130	10	9472010	9472081	0	0	0	733.783387144	0	0	0	0	0	5	0	0	conf	intergenic	-
EccDNA00000131	10	11721783	11722194	0	0	0	0	0	2594.70679813	0	0	0	0	0	25	conf	intergenic	-
EccDNA00000132	10	12554140	12554671	376.506024096	0	0	0	0	0	2	0	0	0	0	0	conf	introns	ENSG00000183049
EccDNA00000133	10	12554156	12554687	376.506024096	0	0	0	0	0	2	0	0	0	0	0	conf	introns	ENSG00000183049
EccDNA00000134	10	13074311	13074475	0	0	0	0	274.989687887	0	0	0	0	0	2	0	conf	introns	ENSG00000151468
EccDNA00000135	10	13217148	13218787	188.253012048	0	0	0	0	0	1	0	0	0	0	0	conf	intergenic	-
EccDNA00000136	10	17295004	17295630	0	0	0	0	5637.28860168	0	0	0	0	0	41	0	conf	intergenic	-
EccDNA00000137	10	17295040	17295630	0	0	0	0	0	1245.4592631	0	0	0	0	0	12	conf	intergenic	-
EccDNA00000138	10	23331122	23331185	0	0	0	293.513354858	0	0	0	0	0	2	0	0	conf	introns	ENSG00000179133
EccDNA00000139	10	26478950	26479408	0	0	0	0	0	415.153087701	0	0	0	0	0	4	conf	introns	ENSG00000077420
EccDNA00000140	10	38580765	38580940	564.759036145	0	0	0	0	0	3	0	0	0	0	0	conf	intergenic	-
EccDNA00000141	10	38891359	38905400	564.759036145	0	0	0	0	0	3	0	0	0	0	0	conf	intergenic	-
EccDNA00000142	10	38892855	38893229	1129.51807229	0	0	0	0	0	6	0	0	0	0	0	conf	intergenic	-
EccDNA00000143	10	39158273	39229918	2259.03614458	1280.81972462	0	440.270032286	0	1245.4592631	12	8	0	3	0	12	conf	intergenic	-
EccDNA00000144	10	39561370	39566123	0	0	0	0	687.474219717	0	0	0	0	0	5	0	conf	intergenic	-
EccDNA00000145	10	39844841	39885952	0	0	0	0	0	103.788271925	0	0	0	0	0	1	lconf	intergenic	-
EccDNA00000146	10	42167388	42168130	0	640.409862312	0	0	0	0	0	4	0	0	0	0	conf	intergenic	-
EccDNA00000147	10	42778678	42779158	0	640.409862312	0	0	0	0	0	4	0	0	0	0	conf	intergenic	-
EccDNA00000148	10	44927494	44928688	0	1120.71725905	0	0	0	0	0	7	0	0	0	0	conf	exon	ENSG00000187783,ENSG00000224812
EccDNA00000149	10	52834482	52834648	753.012048193	0	0	0	0	0	4	0	0	0	0	0	conf	intergenic	-
EccDNA00000150	10	59882602	59882634	0	0	0	587.026709715	0	0	0	0	0	4	0	0	conf	introns	ENSG00000108091
EccDNA00000151	10	63234246	63234697	1129.51807229	1921.22958694	0	0	0	0	6	12	0	0	0	0	conf	introns	ENSG00000171988
EccDNA00000152	10	64077398	64077584	0	0	0	0	0	103.788271925	0	0	0	0	0	1	conf	introns	ENSG00000228566
EccDNA00000153	10	64077410	64077596	0	0	0	0	0	103.788271925	0	0	0	0	0	1	conf	introns	ENSG00000228566
EccDNA00000154	10	66338678	66338804	0	320.204931156	0	0	0	0	0	2	0	0	0	0	conf	introns	ENSG00000183230
EccDNA00000155	10	66493653	66494104	0	0	167.588402883	0	0	0	0	0	1	0	0	0	conf	introns	ENSG00000183230
EccDNA00000156	10	73082729	73083100	0	0	0	0	412.48453183	0	0	0	0	0	3	0	conf	introns	ENSG00000122884
EccDNA00000157	10	73082769	73083140	0	0	0	0	412.48453183	0	0	0	0	0	3	0	conf	introns	ENSG00000122884
EccDNA00000158	10	73082790	73083162	0	320.204931156	0	0	0	0	0	2	0	0	0	0	lconf	introns	ENSG00000122884
EccDNA00000159	10	76429020	76429158	0	320.204931156	0	0	0	0	0	2	0	0	0	0	conf	introns	ENSG00000148655
EccDNA00000160	10	83907452	83907659	941.265060241	0	670.35361153	0	0	0	5	0	4	0	0	0	hconf	intergenic	-
EccDNA00000161	10	87689297	87689518	0	0	335.176805765	0	0	0	0	0	2	0	0	0	conf	introns	ENSG00000198682
EccDNA00000162	10	87689297	87689523	0	0	335.176805765	0	0	0	0	0	2	0	0	0	conf	introns	ENSG00000198682
EccDNA00000163	10	88134497	88134580	0	1440.9221902	0	0	0	0	0	9	0	0	0	0	conf	intergenic	-
EccDNA00000164	10	90644300	90644408	0	480.307396734	0	0	0	0	0	3	0	0	0	0	hconf	intergenic	-
EccDNA00000165	10	90644300	90644411	0	640.409862312	0	0	0	0	0	4	0	0	0	0	hconf	intergenic	-
EccDNA00000166	10	94228222	94228378	0	320.204931156	0	0	0	0	0	2	0	0	0	0	conf	introns	ENSG00000228553,ENSG00000138193
EccDNA00000167	10	95447029	95448268	1506.02409639	0	670.35361153	1467.56677429	0	4774.26050856	8	0	4	10	0	46	conf	introns	ENSG00000095637
EccDNA00000168	10	95447158	95448279	0	0	0	733.783387144	0	0	0	0	0	5	0	0	conf	introns	ENSG00000095637
EccDNA00000169	10	95447174	95448295	0	0	0	1027.296742	0	0	0	0	0	7	0	0	conf	introns	ENSG00000095637
EccDNA00000170	10	95447206	95448327	376.506024096	0	0	0	0	0	2	0	0	0	0	0	conf	introns	ENSG00000095637
EccDNA00000171	10	97275026	97277708	0	0	0	293.513354858	0	0	0	0	0	2	0	0	conf	introns	ENSG00000213390,ENSG00000269891
EccDNA00000172	10	102443762	102444415	0	0	0	293.513354858	0	0	0	0	0	2	0	0	conf	intergenic	-
EccDNA00000173	10	103992647	103992754	0	1120.71725905	0	0	0	0	0	7	0	0	0	0	conf	introns	ENSG00000065613
EccDNA00000174	10	105091137	105091651	0	0	0	146.756677429	0	0	0	0	0	1	0	0	conf	introns	ENSG00000156395
EccDNA00000175	10	110226791	110227449	0	320.204931156	0	0	0	0	0	2	0	0	0	0	conf	exon	ENSG00000119950
EccDNA00000176	10	111337679	111337815	0	0	0	0	824.96906366	0	0	0	0	0	6	0	hconf	intergenic	-
EccDNA00000177	10	114787106	114787680	0	0	0	0	0	415.153087701	0	0	0	0	0	4	conf	introns	ENSG00000228484
EccDNA00000178	10	119864565	119865068	0	0	0	0	824.96906366	0	0	0	0	0	6	0	conf	introns	ENSG00000197771
EccDNA00000179	10	121903057	121903156	376.506024096	0	0	0	0	0	2	0	0	0	0	0	conf	introns	ENSG00000107669
EccDNA00000180	10	124227035	124227477	0	0	0	1174.05341943	0	0	0	0	0	8	0	0	conf	intergenic	-
EccDNA00000181	10	124380397	124380682	0	0	0	733.783387144	0	0	0	0	0	5	0	0	conf	intergenic	-
EccDNA00000182	10	124610477	124611047	0	480.307396734	0	0	0	0	0	3	0	0	0	0	conf	introns	ENSG00000107902
EccDNA00000183	10	125824767	125825185	0	640.409862312	0	0	687.474219717	622.729631552	0	4	0	0	5	6	conf	introns	ENSG00000188690,ENSG00000107949
EccDNA00000184	10	129249661	129249733	0	0	0	0	0	103.788271925	0	0	0	0	0	1	conf	intergenic	-
EccDNA00000185	10	129520473	129520566	0	0	0	440.270032286	0	0	0	0	0	3	0	0	conf	introns	ENSG00000170430
EccDNA00000186	10	130790017	130790654	0	1280.81972462	0	0	0	0	0	8	0	0	0	0	conf	intergenic	-
EccDNA00000187	10	131044355	131044557	0	0	0	0	0	518.941359626	0	0	0	0	0	5	conf	intergenic	-
EccDNA00000188	10	131044355	131044592	0	0	0	0	0	622.729631552	0	0	0	0	0	6	conf	intergenic	-
EccDNA00000189	10	131176467	131177157	0	0	0	0	0	4255.31914894	0	0	0	0	0	41	conf	introns	ENSG00000176769
EccDNA00000190	10	131486502	131486822	2259.03614458	0	0	0	0	0	12	0	0	0	0	0	hconf	intergenic	-
EccDNA00000191	10	131744850	131744951	0	0	167.588402883	0	0	0	0	0	1	0	0	0	conf	intergenic	-
EccDNA00000192	10	131842050	131842190	0	0	0	587.026709715	0	0	0	0	0	4	0	0	hconf	intergenic	-
EccDNA00000193	10	131953227	131953410	0	0	0	0	0	103.788271925	0	0	0	0	0	1	conf	introns	ENSG00000175470
EccDNA00000194	10	132392479	132392504	0	0	335.176805765	0	0	0	0	0	2	0	0	0	conf	intergenic	-
EccDNA00000195	10	132578479	132578536	376.506024096	0	0	0	0	0	2	0	0	0	0	0	conf	introns	ENSG00000068383
EccDNA00000196	10	132837829	132837953	0	0	0	0	0	311.364815776	0	0	0	0	0	3	conf	introns	ENSG00000171811
EccDNA00000197	10	133069625	133069989	0	0	0	0	0	103.788271925	0	0	0	0	0	1	conf	gene_up2k	ENSG00000197177
EccDNA00000198	10	133069799	133069842	0	0	0	0	0	207.576543851	0	0	0	0	0	2	conf	gene_up2k	ENSG00000197177
EccDNA00000199	10	133140049	133140395	0	0	0	146.756677429	0	0	0	0	0	1	0	0	lconf	intergenic	-
EccDNA00000200	10	133175367	133175545	0	0	0	0	0	207.576543851	0	0	0	0	0	2	conf	introns	ENSG00000171798
EccDNA00000201	11	435463	435566	0	320.204931156	0	0	0	0	0	2	0	0	0	0	conf	introns	ENSG00000185101
EccDNA00000202	11	435487	435722	0	320.204931156	0	0	0	0	0	2	0	0	0	0	conf	introns	ENSG00000185101
EccDNA00000203	11	1070347	1070524	0	0	0	0	0	311.364815776	0	0	0	0	0	3	conf	intergenic	-
EccDNA00000204	11	1088703	1088963	0	0	502.765208648	0	0	0	0	0	3	0	0	0	conf	introns	ENSG00000198788
EccDNA00000205	11	1096007	1099021	0	0	335.176805765	0	0	0	0	0	2	0	0	0	conf	exon	ENSG00000198788
EccDNA00000206	11	1106449	1106726	0	0	167.588402883	0	0	0	0	0	1	0	0	0	conf	introns	ENSG00000198788
EccDNA00000207	11	1872323	1872914	188.253012048	0	0	0	0	0	1	0	0	0	0	0	conf	introns	ENSG00000130592
EccDNA00000208	11	2699607	2699680	0	0	335.176805765	0	0	0	0	0	2	0	0	0	conf	exon	ENSG00000053918,ENSG00000269821
EccDNA00000209	11	2937740	2938470	376.506024096	0	0	0	0	0	2	0	0	0	0	0	conf	intergenic	-
EccDNA00000210	11	3096964	3097026	0	0	0	146.756677429	0	0	0	0	0	1	0	0	conf	introns	ENSG00000021762
EccDNA00000211	11	3131773	3131947	0	0	167.588402883	0	0	0	0	0	1	0	0	0	conf	introns	ENSG00000021762
EccDNA00000212	11	7491544	7491764	0	0	0	293.513354858	0	0	0	0	0	2	0	0	conf	introns	ENSG00000251364,ENSG00000183801
EccDNA00000213	11	9477071	9477284	188.253012048	0	0	0	0	0	1	0	0	0	0	0	conf	introns	ENSG00000166478
EccDNA00000214	11	17174251	17174716	0	0	0	0	824.96906366	0	0	0	0	0	6	0	conf	introns	ENSG00000011405
EccDNA00000215	11	22686544	22686717	0	0	335.176805765	0	0	0	0	0	2	0	0	0	conf	introns	ENSG00000148935
EccDNA00000216	11	24626074	24637593	0	0	0	0	0	1453.03580695	0	0	0	0	0	14	conf	introns	ENSG00000187398
EccDNA00000217	11	25658436	25658640	376.506024096	0	0	0	0	0	2	0	0	0	0	0	conf	intergenic	-
EccDNA00000218	11	29724632	29724786	0	480.307396734	0	0	0	415.153087701	0	3	0	0	0	4	conf	introns	ENSG00000254530,ENSG00000254734
EccDNA00000219	11	33970675	33970845	188.253012048	0	0	0	0	0	1	0	0	0	0	0	conf	intergenic	-
EccDNA00000220	11	37427203	37427444	0	320.204931156	0	0	0	0	0	2	0	0	0	0	conf	intergenic	-
EccDNA00000221	11	38665461	38665567	0	0	335.176805765	0	0	0	0	0	2	0	0	0	conf	introns	ENSG00000254562
EccDNA00000222	11	46721211	46722009	1129.51807229	1440.9221902	837.942014413	0	0	0	6	9	5	0	0	0	conf	introns	ENSG00000180210
EccDNA00000223	11	46721287	46722090	0	0	837.942014413	0	0	0	0	0	5	0	0	0	conf	introns	ENSG00000180210
EccDNA00000224	11	47661771	47664888	0	0	0	0	549.979375773	0	0	0	0	0	4	0	conf	exon	ENSG00000165923
EccDNA00000225	11	47879933	47913903	0	2561.63944925	0	0	0	0	0	16	0	0	0	0	conf	intergenic	-
EccDNA00000226	11	48863450	48863676	0	0	0	146.756677429	0	0	0	0	0	1	0	0	conf	intergenic	-
EccDNA00000227	11	50392735	50396334	0	1440.9221902	0	0	0	0	0	9	0	0	0	0	conf	intergenic	-
EccDNA00000228	11	50756328	50756668	0	0	1675.88402883	0	0	0	0	0	10	0	0	0	conf	intergenic	-
EccDNA00000229	11	54369109	54384463	0	0	167.588402883	0	0	0	0	0	1	0	0	0	lconf	intergenic	-
EccDNA00000230	11	55057737	55057935	0	640.409862312	0	0	549.979375773	0	0	4	0	0	4	0	conf	intergenic	-
EccDNA00000231	11	58864206	58869135	376.506024096	0	0	0	0	0	2	0	0	0	0	0	lconf	introns	ENSG00000156689
EccDNA00000232	11	60986889	60990806	0	0	0	293.513354858	0	0	0	0	0	2	0	0	conf	exon	ENSG00000013725
EccDNA00000233	11	61673851	61674097	0	320.204931156	0	0	0	0	0	2	0	0	0	0	conf	intergenic	-
EccDNA00000234	11	62143053	62143160	0	0	502.765208648	0	0	0	0	0	3	0	0	0	conf	introns	ENSG00000149503
EccDNA00000235	11	63931435	63934472	2070.78313253	0	1340.70722306	3228.64690343	0	1349.24753503	11	0	8	22	0	13	conf	intergenic	-
EccDNA00000236	11	63931435	63934509	0	0	0	0	2887.39172281	0	0	0	0	0	21	0	conf	intergenic	-
EccDNA00000237	11	64595102	64595204	188.253012048	0	0	0	0	0	1	0	0	0	0	0	conf	introns	ENSG00000197891
EccDNA00000238	11	64595936	64596213	564.759036145	0	0	0	0	0	3	0	0	0	0	0	conf	introns	ENSG00000197891
EccDNA00000239	11	64984968	64985447	0	0	335.176805765	0	0	0	0	0	2	0	0	0	conf	intergenic	-
EccDNA00000240	11	64992847	64993188	376.506024096	0	0	0	0	0	2	0	0	0	0	0	conf	introns	ENSG00000168062
EccDNA00000241	11	65469700	65470077	376.506024096	0	0	0	0	0	2	0	0	0	0	0	conf	intergenic	-
EccDNA00000242	11	67266802	67266950	0	0	167.588402883	0	0	0	0	0	1	0	0	0	conf	exon	ENSG00000173020
EccDNA00000243	11	68963986	68964050	0	0	1675.88402883	0	0	0	0	0	10	0	0	0	conf	intergenic	-
EccDNA00000244	11	68963986	68964177	0	0	0	880.540064573	0	0	0	0	0	6	0	0	hconf	intergenic	-
EccDNA00000245	11	69110529	69111079	0	640.409862312	0	0	0	0	0	4	0	0	0	0	conf	introns	ENSG00000287725,ENSG00000162341,ENSG00000260895
EccDNA00000246	11	69324038	69324281	0	0	0	146.756677429	0	0	0	0	0	1	0	0	conf	introns	ENSG00000172927
EccDNA00000247	11	70658144	70658336	0	0	167.588402883	0	0	0	0	0	1	0	0	0	conf	introns	ENSG00000162105
EccDNA00000248	11	71065951	71066315	0	0	0	0	0	207.576543851	0	0	0	0	0	2	conf	introns	ENSG00000162105
EccDNA00000249	11	71065992	71066203	0	0	0	146.756677429	0	0	0	0	0	1	0	0	conf	introns	ENSG00000162105
EccDNA00000250	11	72201769	72201881	188.253012048	0	0	0	0	0	1	0	0	0	0	0	conf	introns	ENSG00000204971
EccDNA00000251	11	73998970	73999179	0	1601.02465578	0	0	0	622.729631552	0	10	0	0	0	6	conf	gene_down2k	ENSG00000175564
EccDNA00000252	11	75275112	75275252	0	0	0	0	0	207.576543851	0	0	0	0	0	2	conf	introns	ENSG00000137486
EccDNA00000253	11	75275118	75275259	0	0	0	0	0	207.576543851	0	0	0	0	0	2	conf	introns	ENSG00000137486
EccDNA00000254	11	76164681	76165008	188.253012048	0	0	0	0	0	1	0	0	0	0	0	conf	intergenic	-
EccDNA00000255	11	76165166	76165563	0	0	167.588402883	0	0	0	0	0	1	0	0	0	conf	intergenic	-
EccDNA00000256	11	77626039	77635618	188.253012048	0	0	0	0	0	1	0	0	0	0	0	conf	exon	ENSG00000074201
EccDNA00000257	11	81208312	81208425	0	640.409862312	0	0	0	0	0	4	0	0	0	0	conf	introns	ENSG00000287912
EccDNA00000258	11	84502280	84502420	0	0	335.176805765	0	0	0	0	0	2	0	0	0	hconf	introns	ENSG00000150672
EccDNA00000259	11	87154813	87154982	0	960.614793468	0	0	0	0	0	6	0	0	0	0	hconf	introns	ENSG00000166575
EccDNA00000260	11	87154815	87154982	0	0	0	0	0	622.729631552	0	0	0	0	0	6	conf	introns	ENSG00000166575
EccDNA00000261	11	93684941	93685841	0	0	0	880.540064573	0	0	0	0	0	6	0	0	conf	introns	ENSG00000166004
EccDNA00000262	11	94334104	94334328	0	0	167.588402883	0	0	0	0	0	1	0	0	0	conf	intergenic	-
EccDNA00000263	11	98395931	98399045	376.506024096	0	0	0	0	0	2	0	0	0	0	0	conf	intergenic	-
EccDNA00000264	11	98820022	98820188	188.253012048	0	0	0	0	0	1	0	0	0	0	0	conf	intergenic	-
EccDNA00000265	11	99771368	99771405	0	0	0	0	0	415.153087701	0	0	0	0	0	4	conf	introns	ENSG00000149972
EccDNA00000266	11	100526055	100526470	0	0	0	880.540064573	0	0	0	0	0	6	0	0	conf	intergenic	-
EccDNA00000267	11	100646369	100646555	0	0	335.176805765	0	0	0	0	0	2	0	0	0	conf	intergenic	-
EccDNA00000268	11	103026140	103026254	188.253012048	0	0	0	0	0	1	0	0	0	0	0	conf	intergenic	-
EccDNA00000269	11	103026164	103026278	188.253012048	0	0	0	0	0	1	0	0	0	0	0	conf	intergenic	-
EccDNA00000270	11	103026176	103026290	376.506024096	0	0	0	0	0	2	0	0	0	0	0	conf	intergenic	-
EccDNA00000271	11	103217141	103217446	753.012048193	0	0	0	0	0	4	0	0	0	0	0	conf	introns	ENSG00000187240
EccDNA00000272	11	105524332	105524526	753.012048193	0	670.35361153	0	0	0	4	0	4	0	0	0	hconf	introns	ENSG00000255501
EccDNA00000273	11	115147700	115148251	0	160.102465578	0	0	0	0	0	1	0	0	0	0	conf	intergenic	-
EccDNA00000274	11	115147922	115148403	0	0	167.588402883	0	0	0	0	0	1	0	0	0	conf	intergenic	-
EccDNA00000275	11	117251305	117251602	0	0	0	0	0	103.788271925	0	0	0	0	0	1	conf	introns	ENSG00000167257
EccDNA00000276	11	118768978	118769121	0	0	0	0	0	207.576543851	0	0	0	0	0	2	conf	introns	ENSG00000110367
EccDNA00000277	11	120061468	120061951	0	0	4692.47528071	0	0	0	0	0	28	0	0	0	conf	intergenic	-
EccDNA00000278	11	124224862	124238625	2447.28915663	0	502.765208648	440.270032286	687.474219717	311.364815776	13	0	3	3	5	3	conf	intergenic	-
EccDNA00000279	11	124443017	124443076	0	0	837.942014413	0	0	0	0	0	5	0	0	0	conf	introns	ENSG00000197125
EccDNA00000280	11	128930440	128930681	0	160.102465578	0	0	0	0	0	1	0	0	0	0	conf	intergenic	-
EccDNA00000281	11	129143073	129145383	0	0	837.942014413	0	0	0	0	0	5	0	0	0	conf	introns	ENSG00000134909
EccDNA00000282	11	132054374	132060409	0	0	0	0	0	1453.03580695	0	0	0	0	0	14	conf	introns	ENSG00000182667
EccDNA00000283	11	132125730	132125790	941.265060241	0	0	0	0	0	5	0	0	0	0	0	conf	introns	ENSG00000182667
EccDNA00000284	11	134055520	134059984	188.253012048	0	0	0	0	0	1	0	0	0	0	0	conf	introns	ENSG00000204241
EccDNA00000285	11	134440291	134440487	0	160.102465578	335.176805765	0	0	0	0	1	2	0	0	0	conf	introns	ENSG00000255545
EccDNA00000286	11	134565511	134565566	0	1921.22958694	0	0	0	0	0	12	0	0	0	0	conf	introns	ENSG00000254573
EccDNA00000287	11	134565590	134565748	0	0	0	0	824.96906366	0	0	0	0	0	6	0	conf	introns	ENSG00000254573
EccDNA00000288	12	239056	239174	0	0	0	0	0	311.364815776	0	0	0	0	0	3	conf	introns	ENSG00000010379
EccDNA00000289	12	511263	511292	0	160.102465578	0	0	0	0	0	1	0	0	0	0	conf	introns	ENSG00000139044
EccDNA00000290	12	1122643	1122703	2447.28915663	8325.32821005	0	0	1237.45359549	0	13	52	0	0	9	0	hconf	introns	ENSG00000082805
EccDNA00000291	12	1314967	1333229	0	0	335.176805765	0	0	0	0	0	2	0	0	0	conf	introns	ENSG00000082805
EccDNA00000292	12	3043385	3043563	0	480.307396734	0	0	0	0	0	3	0	0	0	0	conf	exon	ENSG00000250899
EccDNA00000293	12	7083334	7083649	564.759036145	0	1173.11882018	0	0	934.094447327	3	0	7	0	0	9	hconf	introns	ENSG00000159403
EccDNA00000294	12	7658774	7659787	0	0	0	0	412.48453183	0	0	0	0	0	3	0	conf	introns	ENSG00000111701
EccDNA00000295	12	8184294	8184352	0	160.102465578	0	0	0	0	0	1	0	0	0	0	conf	introns	ENSG00000196946,ENSG00000226711
EccDNA00000296	12	8423200	8443903	941.265060241	800.51232789	502.765208648	440.270032286	1649.93812732	518.941359626	5	5	3	3	12	5	lconf	intergenic	-
EccDNA00000297	12	10660447	10660770	0	0	0	0	0	311.364815776	0	0	0	0	0	3	lconf	introns	ENSG00000060140
EccDNA00000298	12	14170568	14170758	0	0	0	0	0	207.576543851	0	0	0	0	0	2	conf	intergenic	-
EccDNA00000299	12	14179177	14179288	0	0	0	0	0	207.576543851	0	0	0	0	0	2	conf	intergenic	-
EccDNA00000300	12	14179181	14179292	0	0	0	0	0	207.576543851	0	0	0	0	0	2	conf	intergenic	-
EccDNA00000301	12	22218597	22218727	0	320.204931156	0	0	0	0	0	2	0	0	0	0	conf	introns	ENSG00000111728
EccDNA00000302	12	26357976	26358456	0	0	0	0	0	207.576543851	0	0	0	0	0	2	conf	introns	ENSG00000123104,ENSG00000255968
EccDNA00000303	12	31119306	31119463	0	0	0	0	0	311.364815776	0	0	0	0	0	3	conf	introns	ENSG00000177359
EccDNA00000304	12	31122387	31122606	753.012048193	0	0	0	0	0	4	0	0	0	0	0	conf	introns	ENSG00000177359
EccDNA00000305	12	34303483	34306042	0	0	0	293.513354858	0	0	0	0	0	2	0	0	conf	intergenic	-
EccDNA00000306	12	34775483	34802503	1506.02409639	160.102465578	0	0	0	0	8	1	0	0	0	0	hconf	intergenic	-
EccDNA00000307	12	34848033	34862994	0	0	0	0	137.494843943	0	0	0	0	0	1	0	conf	intergenic	-
EccDNA00000308	12	34852750	34865423	0	800.51232789	670.35361153	587.026709715	824.96906366	518.941359626	0	5	4	4	6	5	hconf	intergenic	-
EccDNA00000309	12	35052402	35053083	0	0	0	0	274.989687887	0	0	0	0	0	2	0	conf	intergenic	-
EccDNA00000310	12	37746340	37746659	0	0	0	0	0	207.576543851	0	0	0	0	0	2	conf	intergenic	-
EccDNA00000311	12	38404599	38406818	0	0	0	1174.05341943	0	0	0	0	0	8	0	0	conf	intergenic	-
EccDNA00000312	12	38613513	38613563	0	0	670.35361153	0	0	0	0	0	4	0	0	0	conf	intergenic	-
EccDNA00000313	12	40482173	40485135	1129.51807229	0	0	0	0	311.364815776	6	0	0	0	0	3	conf	exon	ENSG00000205592
EccDNA00000314	12	40490890	40491010	0	0	0	587.026709715	0	0	0	0	0	4	0	0	conf	exon	ENSG00000205592
EccDNA00000315	12	41363574	41363811	376.506024096	0	0	0	0	0	2	0	0	0	0	0	conf	introns	ENSG00000165966
EccDNA00000316	12	47634191	47634617	0	0	0	0	412.48453183	0	0	0	0	0	3	0	conf	intergenic	-
EccDNA00000317	12	48685924	48698827	0	0	0	0	549.979375773	0	0	0	0	0	4	0	conf	exon	ENSG00000129315
EccDNA00000318	12	50085044	50085466	0	0	167.588402883	0	0	0	0	0	1	0	0	0	conf	exon	ENSG00000066117
EccDNA00000319	12	50112818	50112951	0	0	0	440.270032286	0	0	0	0	0	3	0	0	conf	exon	ENSG00000167588,ENSG00000272368,ENSG00000178449
EccDNA00000320	12	50112895	50113030	0	0	0	146.756677429	0	0	0	0	0	1	0	0	conf	exon	ENSG00000167588,ENSG00000272368,ENSG00000178449
EccDNA00000321	12	50282289	50282347	188.253012048	0	0	0	0	0	1	0	0	0	0	0	conf	introns	ENSG00000050405
EccDNA00000322	12	52450401	52491515	0	0	0	880.540064573	0	0	0	0	0	6	0	0	conf	exon	ENSG00000170465,ENSG00000205420,ENSG00000185479
EccDNA00000323	12	53529702	53529836	0	160.102465578	0	0	0	0	0	1	0	0	0	0	conf	introns	ENSG00000267281,ENSG00000285692,ENSG00000170653
EccDNA00000324	12	54250442	54250905	0	0	0	293.513354858	0	0	0	0	0	2	0	0	conf	introns	ENSG00000094916
EccDNA00000325	12	56226727	56226860	0	160.102465578	0	0	0	0	0	1	0	0	0	0	conf	introns	ENSG00000139579
EccDNA00000326	12	60127973	60131317	0	0	837.942014413	0	0	0	0	0	5	0	0	0	conf	intergenic	-
EccDNA00000327	12	62074689	62074850	0	0	0	0	0	207.576543851	0	0	0	0	0	2	conf	introns	ENSG00000198673
EccDNA00000328	12	63689998	63690162	376.506024096	0	0	0	0	0	2	0	0	0	0	0	conf	introns	ENSG00000255583,ENSG00000249753
EccDNA00000329	12	66057535	66057754	0	4482.86903618	0	0	0	0	0	28	0	0	0	0	hconf	intergenic	-
EccDNA00000330	12	66057551	66057770	753.012048193	0	0	0	0	0	4	0	0	0	0	0	hconf	intergenic	-
EccDNA00000331	12	70027737	70027849	0	0	167.588402883	0	0	0	0	0	1	0	0	0	hconf	introns	ENSG00000257815
EccDNA00000332	12	72596453	72596619	0	320.204931156	0	0	0	0	0	2	0	0	0	0	conf	introns	ENSG00000072657
EccDNA00000333	12	81928005	81928328	0	0	0	146.756677429	0	0	0	0	0	1	0	0	lconf	intergenic	-
EccDNA00000334	12	85749594	85749792	0	0	0	0	274.989687887	0	0	0	0	0	2	0	lconf	intergenic	-
EccDNA00000335	12	88715379	88715427	0	0	0	0	0	103.788271925	0	0	0	0	0	1	conf	intergenic	-
EccDNA00000336	12	90452509	90452861	0	0	0	0	0	415.153087701	0	0	0	0	0	4	conf	intergenic	-
EccDNA00000337	12	91597569	91597618	188.253012048	0	0	0	0	0	1	0	0	0	0	0	conf	intergenic	-
EccDNA00000338	12	93500781	93501896	0	0	0	1614.32345172	0	934.094447327	0	0	0	11	0	9	conf	exon	ENSG00000198015
EccDNA00000339	12	94572298	94572423	0	0	167.588402883	0	0	0	0	0	1	0	0	0	conf	introns	ENSG00000057704
EccDNA00000340	12	94993201	94993487	0	320.204931156	0	0	0	0	0	2	0	0	0	0	conf	introns	ENSG00000184752
EccDNA00000341	12	95400947	95401232	188.253012048	0	0	0	0	0	1	0	0	0	0	0	conf	introns	ENSG00000257943
EccDNA00000342	12	95400954	95401236	188.253012048	0	0	0	0	0	1	0	0	0	0	0	conf	introns	ENSG00000257943
EccDNA00000343	12	96827495	96827616	376.506024096	0	0	0	0	0	2	0	0	0	0	0	hconf	introns	ENSG00000188596
EccDNA00000344	12	96929325	96929500	0	0	167.588402883	0	0	0	0	0	1	0	0	0	conf	introns	ENSG00000139350
EccDNA00000345	12	97307965	97308182	376.506024096	0	0	0	0	0	2	0	0	0	0	0	conf	intergenic	-
EccDNA00000346	12	97307984	97308201	0	0	335.176805765	0	0	0	0	0	2	0	0	0	lconf	intergenic	-
EccDNA00000347	12	97308003	97308221	0	0	335.176805765	0	0	0	0	0	2	0	0	0	lconf	intergenic	-
EccDNA00000348	12	103884952	103885090	1882.53012048	0	0	0	0	0	10	0	0	0	0	0	conf	introns	ENSG00000214198
EccDNA00000349	12	105186528	105186656	0	320.204931156	0	0	0	0	0	2	0	0	0	0	conf	introns	ENSG00000136044
EccDNA00000350	12	108363382	108363448	188.253012048	0	0	0	0	0	1	0	0	0	0	0	conf	intergenic	-
EccDNA00000351	12	108363623	108363992	941.265060241	0	1005.5304173	1174.05341943	1374.94843943	0	5	0	6	8	10	0	conf	intergenic	-
EccDNA00000352	12	108539334	108542327	0	0	1675.88402883	0	0	0	0	0	10	0	0	0	conf	exon	ENSG00000287202,ENSG00000075856
EccDNA00000353	12	109661522	109661944	753.012048193	0	0	0	0	0	4	0	0	0	0	0	conf	intergenic	-
EccDNA00000354	12	112574819	112574950	0	0	167.588402883	0	0	0	0	0	1	0	0	0	conf	introns	ENSG00000089169
EccDNA00000355	12	115639641	115642096	941.265060241	0	0	0	0	311.364815776	5	0	0	0	0	3	conf	exon	ENSG00000257407
EccDNA00000356	12	118133189	118133329	376.506024096	0	0	0	0	0	2	0	0	0	0	0	conf	introns	ENSG00000176834
EccDNA00000357	12	121622409	121622571	0	0	0	146.756677429	0	0	0	0	0	1	0	0	conf	intergenic	-
EccDNA00000358	12	121699904	121700376	0	0	0	293.513354858	0	0	0	0	0	2	0	0	conf	intergenic	-
EccDNA00000359	12	124311201	124311470	0	0	502.765208648	0	0	0	0	0	3	0	0	0	conf	introns	ENSG00000178882
EccDNA00000360	12	125449982	125450885	0	0	0	0	0	415.153087701	0	0	0	0	0	4	conf	introns	ENSG00000139364
EccDNA00000361	12	125494306	125494687	0	0	0	0	0	103.788271925	0	0	0	0	0	1	conf	introns	ENSG00000139364
EccDNA00000362	12	127175768	127176242	0	320.204931156	0	0	0	0	0	2	0	0	0	0	lconf	introns	ENSG00000286016
EccDNA00000363	12	127175788	127176262	0	480.307396734	0	0	0	0	0	3	0	0	0	0	lconf	introns	ENSG00000286016
EccDNA00000364	12	127175799	127176273	0	480.307396734	0	0	0	0	0	3	0	0	0	0	lconf	introns	ENSG00000286016
EccDNA00000365	12	127175805	127176279	0	480.307396734	0	0	0	0	0	3	0	0	0	0	lconf	introns	ENSG00000286016
EccDNA00000366	12	128189070	128189515	188.253012048	0	0	0	0	0	1	0	0	0	0	0	conf	introns	ENSG00000276487
EccDNA00000367	12	128189266	128189447	188.253012048	0	0	0	0	0	1	0	0	0	0	0	conf	introns	ENSG00000276487
EccDNA00000368	12	128586340	128586478	0	0	0	0	0	207.576543851	0	0	0	0	0	2	conf	introns	ENSG00000181234
EccDNA00000369	12	130338517	130338981	0	0	0	0	137.494843943	0	0	0	0	0	1	0	conf	introns	ENSG00000125207
EccDNA00000370	12	131199108	131199226	0	0	167.588402883	0	0	0	0	0	1	0	0	0	conf	introns	ENSG00000204603
EccDNA00000371	12	131199186	131199214	0	320.204931156	0	0	0	0	0	2	0	0	0	0	conf	introns	ENSG00000204603
EccDNA00000372	12	131917159	131917381	0	0	167.588402883	0	0	0	0	0	1	0	0	0	conf	introns	ENSG00000177169
EccDNA00000373	12	131917174	131917397	0	0	167.588402883	0	0	0	0	0	1	0	0	0	conf	introns	ENSG00000177169
EccDNA00000374	12	132156708	132156893	0	0	0	0	0	207.576543851	0	0	0	0	0	2	conf	intergenic	-
EccDNA00000375	12	132224617	132225014	0	1280.81972462	0	0	0	0	0	8	0	0	0	0	conf	introns	ENSG00000182870
EccDNA00000376	12	132313898	132314313	0	0	167.588402883	0	0	0	0	0	1	0	0	0	lconf	introns	ENSG00000182870
EccDNA00000377	12	132380899	132381669	0	800.51232789	0	0	0	415.153087701	0	5	0	0	0	4	conf	intergenic	-
EccDNA00000378	12	132392552	132392729	0	0	0	0	0	207.576543851	0	0	0	0	0	2	conf	intergenic	-
EccDNA00000379	12	132787589	132787960	0	320.204931156	0	0	0	0	0	2	0	0	0	0	conf	introns	ENSG00000090615
EccDNA00000380	12	132844570	132844919	0	0	0	0	0	311.364815776	0	0	0	0	0	3	conf	introns	ENSG00000072609
EccDNA00000381	13	18753238	18772550	0	0	0	0	0	311.364815776	0	0	0	0	0	3	conf	intergenic	-
EccDNA00000382	13	19365523	19365662	188.253012048	0	0	0	0	0	1	0	0	0	0	0	conf	intergenic	-
EccDNA00000383	13	19930291	19930691	0	0	167.588402883	0	0	0	0	0	1	0	0	0	conf	intergenic	-
EccDNA00000384	13	20347492	20347589	0	0	0	0	0	415.153087701	0	0	0	0	0	4	conf	intergenic	-
EccDNA00000385	13	20497260	20497532	0	0	0	0	0	1037.88271925	0	0	0	0	0	10	conf	introns	ENSG00000165475
EccDNA00000386	13	20718682	20719175	0	0	0	146.756677429	0	0	0	0	0	1	0	0	conf	introns	ENSG00000172458
EccDNA00000387	13	24288421	24288586	564.759036145	0	0	0	0	0	3	0	0	0	0	0	conf	introns	ENSG00000273167,ENSG00000182957
EccDNA00000388	13	25159100	25159187	0	0	0	0	0	207.576543851	0	0	0	0	0	2	conf	intergenic	-
EccDNA00000389	13	26972769	26973548	0	1120.71725905	0	0	0	2075.76543851	0	7	0	0	0	20	conf	introns	ENSG00000283579
EccDNA00000390	13	29317371	29317831	753.012048193	0	0	0	0	0	4	0	0	0	0	0	conf	introns	ENSG00000132938
EccDNA00000391	13	34237356	34241457	1882.53012048	0	0	0	0	0	10	0	0	0	0	0	conf	intergenic	-
EccDNA00000392	13	34355989	34356124	0	0	167.588402883	0	0	0	0	0	1	0	0	0	conf	introns	ENSG00000271850
EccDNA00000393	13	35957906	35958268	1129.51807229	0	0	0	0	0	6	0	0	0	0	0	hconf	introns	ENSG00000133083
EccDNA00000394	13	35957906	35958285	1694.27710843	0	0	0	0	0	9	0	0	0	0	0	hconf	introns	ENSG00000133083
EccDNA00000395	13	35958132	35958283	941.265060241	0	0	0	0	0	5	0	0	0	0	0	conf	introns	ENSG00000133083
EccDNA00000396	13	36794665	36794744	0	1280.81972462	0	0	0	0	0	8	0	0	0	0	conf	introns	ENSG00000215486
EccDNA00000397	13	42373133	42373518	2823.79518072	5283.38136407	2011.06083459	2641.62019372	0	2802.28334198	15	33	12	18	0	27	hconf	introns	ENSG00000283554
EccDNA00000398	13	43936359	43936491	376.506024096	0	0	0	0	0	2	0	0	0	0	0	conf	introns	ENSG00000233725,ENSG00000281883
EccDNA00000399	13	45931082	45931204	0	0	0	0	0	207.576543851	0	0	0	0	0	2	conf	intergenic	-
EccDNA00000400	13	45931094	45931136	0	0	0	0	0	207.576543851	0	0	0	0	0	2	conf	intergenic	-
EccDNA00000401	13	46162212	46162379	188.253012048	0	0	0	0	0	1	0	0	0	0	0	conf	introns	ENSG00000235903,ENSG00000136167
EccDNA00000402	13	49792502	49792860	0	0	0	293.513354858	0	0	0	0	0	2	0	0	conf	exon	ENSG00000102753,ENSG00000276436
EccDNA00000403	13	50461988	50462053	0	0	0	0	274.989687887	0	0	0	0	0	2	0	conf	introns	ENSG00000176124
EccDNA00000404	13	51348687	51348848	564.759036145	0	0	0	0	0	3	0	0	0	0	0	conf	introns	ENSG00000253309
EccDNA00000405	13	54296992	54297033	0	0	0	0	0	1660.6123508	0	0	0	0	0	16	conf	intergenic	-
EccDNA00000406	13	63390103	63390404	0	0	0	0	0	103.788271925	0	0	0	0	0	1	lconf	intergenic	-
EccDNA00000407	13	71118061	71118168	376.506024096	0	0	0	0	0	2	0	0	0	0	0	conf	introns	ENSG00000226846
EccDNA00000408	13	74341096	74342694	376.506024096	0	0	0	0	0	2	0	0	0	0	0	conf	introns	ENSG00000286330
EccDNA00000409	13	76065038	76065513	0	0	0	0	824.96906366	0	0	0	0	0	6	0	conf	intergenic	-
EccDNA00000410	13	76789091	76789267	0	0	0	0	0	311.364815776	0	0	0	0	0	3	conf	introns	ENSG00000285572
EccDNA00000411	13	80706102	80706337	0	0	335.176805765	0	0	0	0	0	2	0	0	0	conf	introns	ENSG00000286746
EccDNA00000412	13	81972434	81972624	0	320.204931156	0	0	0	0	0	2	0	0	0	0	conf	intergenic	-
EccDNA00000413	13	82969921	82970247	188.253012048	0	0	0	0	0	1	0	0	0	0	0	conf	introns	ENSG00000286385
EccDNA00000414	13	84287839	84287938	0	0	167.588402883	0	0	0	0	0	1	0	0	0	conf	introns	ENSG00000288016
EccDNA00000415	13	86947914	86948014	0	0	335.176805765	0	0	0	0	0	2	0	0	0	conf	intergenic	-
EccDNA00000416	13	88350926	88351410	0	0	0	0	687.474219717	0	0	0	0	0	5	0	conf	intergenic	-
EccDNA00000417	13	89941005	89941181	0	0	167.588402883	0	0	0	0	0	1	0	0	0	conf	intergenic	-
EccDNA00000418	13	93796911	93797097	1694.27710843	0	1340.70722306	0	0	0	9	0	8	0	0	0	conf	introns	ENSG00000183098
EccDNA00000419	13	95196527	95196779	0	0	0	293.513354858	0	0	0	0	0	2	0	0	conf	introns	ENSG00000125257
EccDNA00000420	13	96851515	96851651	376.506024096	0	0	0	0	0	2	0	0	0	0	0	conf	intergenic	-
EccDNA00000421	13	97339103	97339273	0	0	670.35361153	0	1237.45359549	1037.88271925	0	0	4	0	9	10	conf	introns	ENSG00000139793
EccDNA00000422	13	97339467	97339563	0	320.204931156	0	0	0	0	0	2	0	0	0	0	conf	introns	ENSG00000139793
EccDNA00000423	13	101334377	101334429	0	800.51232789	0	0	0	0	0	5	0	0	0	0	conf	introns	ENSG00000102452
EccDNA00000424	13	101820638	101820755	1506.02409639	0	0	0	0	0	8	0	0	0	0	0	conf	introns	ENSG00000102466
EccDNA00000425	13	109097985	109098103	0	320.204931156	0	0	0	0	0	2	0	0	0	0	conf	introns	ENSG00000041515
EccDNA00000426	13	109098026	109098146	0	1280.81972462	0	0	0	0	0	8	0	0	0	0	conf	introns	ENSG00000041515
EccDNA00000427	13	109098041	109098069	0	1280.81972462	0	0	0	0	0	8	0	0	0	0	conf	introns	ENSG00000041515
EccDNA00000428	13	110479397	110479462	0	480.307396734	0	0	0	0	0	3	0	0	0	0	conf	introns	ENSG00000134871
EccDNA00000429	13	110906994	110907380	376.506024096	0	0	0	0	0	2	0	0	0	0	0	lconf	introns	ENSG00000088448
EccDNA00000430	13	110928542	110928728	0	640.409862312	0	0	0	0	0	4	0	0	0	0	conf	intergenic	-
EccDNA00000431	13	110928542	110928733	564.759036145	0	0	733.783387144	0	518.941359626	3	0	0	5	0	5	hconf	intergenic	-
EccDNA00000432	13	110938204	110938399	0	0	670.35361153	1761.08012915	0	415.153087701	0	0	4	12	0	4	hconf	intergenic	-
EccDNA00000433	13	111051176	111051296	376.506024096	0	0	0	0	0	2	0	0	0	0	0	conf	intergenic	-
EccDNA00000434	13	111473534	111473752	0	0	0	0	0	311.364815776	0	0	0	0	0	3	lconf	intergenic	-
EccDNA00000435	13	112163878	112164294	0	0	0	146.756677429	0	0	0	0	0	1	0	0	conf	intergenic	-
EccDNA00000436	13	112195621	112195718	0	0	0	0	0	207.576543851	0	0	0	0	0	2	conf	gene_up2k	ENSG00000260102
EccDNA00000437	13	112196389	112196546	0	320.204931156	0	0	0	0	0	2	0	0	0	0	conf	gene_up2k	ENSG00000260102
EccDNA00000438	13	112197073	112197136	0	1280.81972462	0	0	0	0	0	8	0	0	0	0	conf	gene_up2k	ENSG00000260102
EccDNA00000439	13	112277543	112292701	0	0	335.176805765	0	0	0	0	0	2	0	0	0	conf	intergenic	-
EccDNA00000440	13	112277543	112295183	0	0	0	0	412.48453183	0	0	0	0	0	3	0	conf	intergenic	-
EccDNA00000441	13	112645366	112645490	0	0	0	587.026709715	0	0	0	0	0	4	0	0	conf	gene_up2k	ENSG00000197595
EccDNA00000442	13	112803599	112804149	0	160.102465578	0	0	0	0	0	1	0	0	0	0	conf	introns	ENSG00000068650
EccDNA00000443	13	112803615	112803984	0	0	0	146.756677429	0	0	0	0	0	1	0	0	conf	introns	ENSG00000068650
EccDNA00000444	13	113176446	113176543	0	0	0	587.026709715	0	0	0	0	0	4	0	0	hconf	gene_down2k	ENSG00000126226
EccDNA00000445	13	113421267	113421571	0	0	0	0	0	103.788271925	0	0	0	0	0	1	conf	introns	ENSG00000153531
EccDNA00000446	13	113600387	113600501	0	0	0	0	0	207.576543851	0	0	0	0	0	2	conf	introns	ENSG00000198176
EccDNA00000447	13	113774599	113774726	0	0	335.176805765	0	0	0	0	0	2	0	0	0	conf	introns	ENSG00000184497
EccDNA00000448	13	113809159	113809633	0	0	0	146.756677429	0	0	0	0	0	1	0	0	conf	introns	ENSG00000184497
EccDNA00000449	13	113876032	113876692	0	320.204931156	0	0	0	0	0	2	0	0	0	0	conf	gene_up2k	ENSG00000237699,ENSG00000226921
EccDNA00000450	13	113963580	113963709	0	0	0	293.513354858	0	0	0	0	0	2	0	0	conf	introns	ENSG00000283199
EccDNA00000451	13	114119805	114120644	188.253012048	0	0	0	0	0	1	0	0	0	0	0	conf	introns	ENSG00000185989
EccDNA00000452	14	23900202	23900406	1317.77108434	0	670.35361153	0	0	311.364815776	7	0	4	0	0	3	conf	intergenic	-
EccDNA00000453	14	23958221	23993349	0	0	0	733.783387144	0	0	0	0	0	5	0	0	conf	exon	ENSG00000285467,ENSG00000187630,ENSG00000157326,ENSG00000215256
EccDNA00000454	14	31473682	31474155	0	0	167.588402883	0	0	0	0	0	1	0	0	0	conf	intergenic	-
EccDNA00000455	14	31473700	31474173	0	0	167.588402883	0	0	0	0	0	1	0	0	0	conf	intergenic	-
EccDNA00000456	14	34311457	34312545	0	0	0	0	412.48453183	0	0	0	0	0	3	0	conf	introns	ENSG00000129521
EccDNA00000457	14	34458899	34459045	0	0	0	0	274.989687887	0	0	0	0	0	2	0	conf	introns	ENSG00000165389,ENSG00000129521
EccDNA00000458	14	39033514	39033642	564.759036145	0	0	1174.05341943	0	1037.88271925	3	0	0	8	0	10	conf	introns	ENSG00000100934
EccDNA00000459	14	45767317	45767429	0	0	0	0	137.494843943	0	0	0	0	0	1	0	conf	intergenic	-
EccDNA00000460	14	49912641	49912818	0	0	167.588402883	0	0	0	0	0	1	0	0	0	hconf	intergenic	-
EccDNA00000461	14	51927087	51927342	0	0	0	293.513354858	0	0	0	0	0	2	0	0	conf	introns	ENSG00000186469
EccDNA00000462	14	52647115	52647291	0	320.204931156	0	0	0	0	0	2	0	0	0	0	conf	introns	ENSG00000197930
EccDNA00000463	14	56102874	56103620	0	0	0	293.513354858	0	0	0	0	0	2	0	0	conf	intergenic	-
EccDNA00000464	14	56200143	56200312	0	0	0	0	0	415.153087701	0	0	0	0	0	4	conf	introns	ENSG00000139946
EccDNA00000465	14	61172785	61172905	0	0	0	0	1237.45359549	0	0	0	0	0	9	0	conf	intergenic	-
EccDNA00000466	14	64376882	64377582	0	0	0	293.513354858	0	0	0	0	0	2	0	0	conf	introns	ENSG00000234911
EccDNA00000467	14	65173018	65173183	376.506024096	0	0	0	0	0	2	0	0	0	0	0	conf	intergenic	-
EccDNA00000468	14	65173027	65173192	376.506024096	0	0	0	0	0	2	0	0	0	0	0	conf	intergenic	-
EccDNA00000469	14	65293207	65293571	376.506024096	0	0	0	0	0	2	0	0	0	0	0	conf	introns	ENSG00000258760
EccDNA00000470	14	69137210	69138148	0	0	0	146.756677429	0	0	0	0	0	1	0	0	conf	introns	ENSG00000139990
EccDNA00000471	14	72399166	72413201	0	0	0	0	0	830.306175402	0	0	0	0	0	8	conf	introns	ENSG00000182732
EccDNA00000472	14	72444758	72444881	564.759036145	0	0	0	0	0	3	0	0	0	0	0	conf	introns	ENSG00000182732
EccDNA00000473	14	73540130	73572174	753.012048193	640.409862312	502.765208648	880.540064573	412.48453183	415.153087701	4	4	3	6	3	4	lconf	exon	ENSG00000184227,ENSG00000258603,ENSG00000187105,ENSG00000119673
EccDNA00000474	14	76231964	76232010	2823.79518072	0	0	0	0	0	15	0	0	0	0	0	conf	introns	ENSG00000089916
EccDNA00000475	14	77221303	77221650	0	160.102465578	0	0	0	0	0	1	0	0	0	0	conf	introns	ENSG00000259164,ENSG00000165548
EccDNA00000476	14	80646937	80647117	0	0	0	0	0	103.788271925	0	0	0	0	0	1	conf	introns	ENSG00000100629
EccDNA00000477	14	80647014	80647196	0	0	0	0	0	415.153087701	0	0	0	0	0	4	conf	introns	ENSG00000100629
EccDNA00000478	14	82276270	82276464	0	0	335.176805765	0	0	0	0	0	2	0	0	0	conf	intergenic	-
EccDNA00000479	14	83169406	83170201	0	0	502.765208648	0	0	0	0	0	3	0	0	0	conf	intergenic	-
EccDNA00000480	14	93332838	93333006	188.253012048	0	0	0	0	0	1	0	0	0	0	0	conf	exon	ENSG00000011114,ENSG00000133958,ENSG00000278396
EccDNA00000481	14	94363767	94380349	3765.06024096	1440.9221902	1508.29562594	0	2612.40203492	1141.67099118	20	9	9	0	19	11	conf	exon	ENSG00000197249,ENSG00000258597
EccDNA00000482	14	96340055	96340147	0	0	0	0	0	103.788271925	0	0	0	0	0	1	conf	introns	ENSG00000066739
EccDNA00000483	14	97110065	97110223	0	160.102465578	0	0	0	0	0	1	0	0	0	0	conf	gene_down2k	ENSG00000259026
EccDNA00000484	14	98588091	98588271	0	0	0	0	0	103.788271925	0	0	0	0	0	1	conf	intergenic	-
EccDNA00000485	14	99403440	99403566	188.253012048	0	0	0	0	0	1	0	0	0	0	0	conf	introns	ENSG00000183576
EccDNA00000486	14	100168138	100168727	0	0	0	0	137.494843943	0	0	0	0	0	1	0	conf	intergenic	-
EccDNA00000487	14	100168224	100168724	0	0	0	0	274.989687887	0	0	0	0	0	2	0	conf	intergenic	-
EccDNA00000488	14	100990955	100991121	188.253012048	0	0	0	0	0	1	0	0	0	0	0	conf	exon	ENSG00000225746
EccDNA00000489	14	102049968	102050071	0	0	0	0	0	415.153087701	0	0	0	0	0	4	conf	exon	ENSG00000197102,ENSG00000258959
EccDNA00000490	14	102171983	102172673	0	0	0	0	0	311.364815776	0	0	0	0	0	3	conf	introns	ENSG00000140153
EccDNA00000491	14	103160602	103160992	0	0	502.765208648	0	0	0	0	0	3	0	0	0	conf	intergenic	-
EccDNA00000492	14	103896553	103896788	0	0	335.176805765	0	0	0	0	0	2	0	0	0	conf	intergenic	-
EccDNA00000493	14	104872233	104872548	0	0	0	0	0	207.576543851	0	0	0	0	0	2	conf	introns	ENSG00000099814
EccDNA00000494	14	105162463	105162647	941.265060241	1280.81972462	0	0	0	0	5	8	0	0	0	0	hconf	introns	ENSG00000257622,ENSG00000184916
EccDNA00000495	14	105162463	105162691	0	0	0	0	0	1245.4592631	0	0	0	0	0	12	hconf	introns	ENSG00000257622,ENSG00000184916
EccDNA00000496	14	105477794	105477996	0	0	167.588402883	0	0	0	0	0	1	0	0	0	conf	introns	ENSG00000182809
EccDNA00000497	14	105477797	105478001	0	160.102465578	167.588402883	0	0	0	0	1	1	0	0	0	conf	introns	ENSG00000182809
EccDNA00000498	14	105477815	105478019	0	0	0	0	0	207.576543851	0	0	0	0	0	2	conf	introns	ENSG00000182809
EccDNA00000499	14	105477835	105478039	0	0	0	0	0	207.576543851	0	0	0	0	0	2	conf	introns	ENSG00000182809
EccDNA00000500	14	105504092	105504221	0	0	167.588402883	0	0	0	0	0	1	0	0	0	conf	intergenic	-
EccDNA00000501	14	105665447	105665731	0	160.102465578	0	0	0	0	0	1	0	0	0	0	conf	intergenic	-
EccDNA00000502	14	105665689	105666333	0	0	0	146.756677429	0	0	0	0	0	1	0	0	conf	intergenic	-
EccDNA00000503	14	105683590	105683959	0	0	0	0	137.494843943	0	0	0	0	0	1	0	conf	intergenic	-
EccDNA00000504	14	105738809	105739202	0	320.204931156	0	0	0	0	0	2	0	0	0	0	conf	introns	ENSG00000211896
EccDNA00000505	14	106000277	106000624	0	0	0	0	0	830.306175402	0	0	0	0	0	8	conf	intergenic	-
EccDNA00000506	14	106627067	106638970	0	0	0	0	962.463907603	622.729631552	0	0	0	0	7	6	conf	exon	ENSG00000211970,ENSG00000224373
EccDNA00000507	14	106694890	106741388	0	0	0	0	0	934.094447327	0	0	0	0	0	9	lconf	exon	ENSG00000211973,ENSG00000211974,ENSG00000281990
EccDNA00000508	15	17086715	17108621	0	7364.71341659	2513.82604324	2935.13354858	2337.41234704	8718.21484172	0	46	15	20	17	84	hconf	intergenic	-
EccDNA00000509	15	17087957	17108761	0	0	0	293.513354858	0	0	0	0	0	2	0	0	conf	intergenic	-
EccDNA00000510	15	19944225	19944680	0	480.307396734	0	0	0	0	0	3	0	0	0	0	conf	intergenic	-
EccDNA00000511	15	19944320	19944861	0	0	0	146.756677429	0	0	0	0	0	1	0	0	conf	intergenic	-
EccDNA00000512	15	20340255	20342198	0	0	0	0	0	8718.21484172	0	0	0	0	0	84	hconf	intergenic	-
EccDNA00000513	15	23046200	23046692	0	0	167.588402883	0	0	0	0	0	1	0	0	0	conf	intergenic	-
EccDNA00000514	15	23440044	23440422	1129.51807229	0	0	0	0	0	6	0	0	0	0	0	lconf	exon	ENSG00000174450
EccDNA00000515	15	23440318	23440960	0	0	1005.5304173	0	0	1245.4592631	0	0	6	0	0	12	conf	exon	ENSG00000174450
EccDNA00000516	15	23963407	23963541	564.759036145	0	0	0	0	0	3	0	0	0	0	0	conf	introns	ENSG00000260232
EccDNA00000517	15	24763241	24763342	0	0	3519.35646053	0	0	0	0	0	21	0	0	0	hconf	introns	ENSG00000286110,ENSG00000259905
EccDNA00000518	15	26776192	26776337	0	0	0	0	0	311.364815776	0	0	0	0	0	3	conf	introns	ENSG00000166206
EccDNA00000519	15	27199921	27200082	0	0	0	0	0	311.364815776	0	0	0	0	0	3	conf	introns	ENSG00000182256
EccDNA00000520	15	27238071	27238325	0	0	0	0	0	415.153087701	0	0	0	0	0	4	conf	introns	ENSG00000182256
EccDNA00000521	15	28105326	28105770	0	0	0	0	274.989687887	0	0	0	0	0	2	0	conf	intergenic	-
EccDNA00000522	15	29563831	29563973	0	0	0	0	0	415.153087701	0	0	0	0	0	4	conf	introns	ENSG00000104059
EccDNA00000523	15	31511049	31511781	0	0	167.588402883	0	0	0	0	0	1	0	0	0	lconf	introns	ENSG00000169918
EccDNA00000524	15	31998927	31999383	564.759036145	0	0	0	0	0	3	0	0	0	0	0	conf	introns	ENSG00000175344
EccDNA00000525	15	35109441	35109570	941.265060241	0	0	0	0	0	5	0	0	0	0	0	conf	introns	ENSG00000259336
EccDNA00000526	15	39227847	39228336	376.506024096	0	0	0	0	0	2	0	0	0	0	0	conf	introns	ENSG00000259345
EccDNA00000527	15	45775645	45776143	376.506024096	0	0	0	0	0	2	0	0	0	0	0	conf	introns	ENSG00000259200
EccDNA00000528	15	52096202	52097604	1317.77108434	1120.71725905	2011.06083459	3228.64690343	1649.93812732	311.364815776	7	7	12	22	12	3	conf	introns	ENSG00000259712
EccDNA00000529	15	52523966	52524852	1506.02409639	0	0	0	0	0	8	0	0	0	0	0	conf	introns	ENSG00000197535
EccDNA00000530	15	58484217	58485483	0	0	0	0	0	1453.03580695	0	0	0	0	0	14	conf	introns	ENSG00000128918,ENSG00000259293,ENSG00000166035
EccDNA00000531	15	60522933	60523066	0	480.307396734	0	0	0	0	0	3	0	0	0	0	conf	introns	ENSG00000245534,ENSG00000069667
EccDNA00000532	15	60523025	60523160	0	640.409862312	0	0	0	0	0	4	0	0	0	0	conf	introns	ENSG00000245534,ENSG00000069667
EccDNA00000533	15	60523028	60523163	0	960.614793468	0	0	0	0	0	6	0	0	0	0	conf	introns	ENSG00000245534,ENSG00000069667
EccDNA00000534	15	60523030	60523162	0	960.614793468	0	0	0	0	0	6	0	0	0	0	conf	introns	ENSG00000245534,ENSG00000069667
EccDNA00000535	15	66341379	66341848	0	640.409862312	0	0	0	0	0	4	0	0	0	0	conf	introns	ENSG00000075131
EccDNA00000536	15	70302686	70303304	0	0	2178.64923747	0	0	0	0	0	13	0	0	0	conf	intergenic	-
EccDNA00000537	15	71199780	71199954	376.506024096	0	0	0	0	0	2	0	0	0	0	0	conf	introns	ENSG00000187720
EccDNA00000538	15	71416172	71421398	0	0	0	0	0	207.576543851	0	0	0	0	0	2	lconf	introns	ENSG00000187720
EccDNA00000539	15	77618445	77618967	0	0	335.176805765	0	0	0	0	0	2	0	0	0	lconf	introns	ENSG00000169783
EccDNA00000540	15	78928473	78941703	0	0	502.765208648	0	824.96906366	830.306175402	0	0	3	0	6	8	conf	exon	ENSG00000103811
EccDNA00000541	15	79439290	79439478	0	1280.81972462	0	0	0	0	0	8	0	0	0	0	conf	introns	ENSG00000169330
EccDNA00000542	15	79439292	79439480	0	480.307396734	0	0	0	0	0	3	0	0	0	0	conf	introns	ENSG00000169330
EccDNA00000543	15	80911977	80913529	0	0	0	0	3574.86594253	0	0	0	0	0	26	0	conf	introns	ENSG00000103888,ENSG00000259546
EccDNA00000544	15	85644464	85644762	0	0	335.176805765	0	0	0	0	0	2	0	0	0	conf	introns	ENSG00000259367,ENSG00000170776
EccDNA00000545	15	91440231	91446387	2259.03614458	0	2011.06083459	0	0	0	12	0	12	0	0	0	conf	introns	ENSG00000258551
EccDNA00000546	15	91656303	91656542	188.253012048	0	0	0	0	0	1	0	0	0	0	0	conf	intergenic	-
EccDNA00000547	15	91749454	91749569	188.253012048	0	0	0	0	0	1	0	0	0	0	0	conf	intergenic	-
EccDNA00000548	15	91749619	91749898	0	0	0	293.513354858	0	0	0	0	0	2	0	0	hconf	intergenic	-
EccDNA00000549	15	93333495	93333679	0	0	0	0	0	207.576543851	0	0	0	0	0	2	conf	introns	ENSG00000257060
EccDNA00000550	15	93333505	93333689	0	0	0	0	0	415.153087701	0	0	0	0	0	4	conf	introns	ENSG00000257060
EccDNA00000551	15	95357544	95357707	0	0	1508.29562594	0	0	0	0	0	9	0	0	0	conf	introns	ENSG00000259134
EccDNA00000552	15	100146720	100152953	0	0	0	0	1099.95875155	0	0	0	0	0	8	0	conf	exon	ENSG00000140470
EccDNA00000553	15	100912832	100913290	376.506024096	0	0	0	0	0	2	0	0	0	0	0	lconf	exon	ENSG00000184254,ENSG00000259583
EccDNA00000554	15	101390180	101390340	0	0	335.176805765	0	0	415.153087701	0	0	2	0	0	4	conf	introns	ENSG00000140479
EccDNA00000555	16	534179	534230	0	0	1675.88402883	0	0	0	0	0	10	0	0	0	conf	introns	ENSG00000103326
EccDNA00000556	16	1736484	1736919	0	0	1508.29562594	0	0	0	0	0	9	0	0	0	conf	introns	ENSG00000138834
EccDNA00000557	16	3378514	3378680	0	0	670.35361153	0	0	0	0	0	4	0	0	0	conf	introns	ENSG00000285329
EccDNA00000558	16	4344593	4344867	0	0	0	0	0	311.364815776	0	0	0	0	0	3	conf	introns	ENSG00000103426,ENSG00000217930
EccDNA00000559	16	4344598	4344872	0	0	335.176805765	0	0	0	0	0	2	0	0	0	conf	introns	ENSG00000103426,ENSG00000217930
EccDNA00000560	16	4797600	4797677	0	0	335.176805765	0	0	0	0	0	2	0	0	0	conf	introns	ENSG00000267077,ENSG00000285952,ENSG00000267795,ENSG00000067836
EccDNA00000561	16	8645987	8646026	0	0	1173.11882018	880.540064573	0	0	0	0	7	6	0	0	conf	exon	ENSG00000067365
EccDNA00000562	16	16168207	16168295	0	0	0	0	1237.45359549	0	0	0	0	0	9	0	conf	introns	ENSG00000091262
EccDNA00000563	16	18973824	18974440	376.506024096	0	0	0	0	0	2	0	0	0	0	0	conf	intergenic	-
EccDNA00000564	16	22688140	22689425	0	0	837.942014413	0	0	0	0	0	5	0	0	0	conf	intergenic	-
EccDNA00000565	16	22959667	22959845	376.506024096	0	0	0	0	0	2	0	0	0	0	0	conf	intergenic	-
EccDNA00000566	16	23316021	23316156	0	0	335.176805765	0	0	0	0	0	2	0	0	0	conf	introns	ENSG00000168447
EccDNA00000567	16	23454885	23455620	2823.79518072	0	1675.88402883	2201.35016143	1787.43297126	0	15	0	10	15	13	0	conf	exon	ENSG00000260136,ENSG00000168434
EccDNA00000568	16	25710417	25710619	376.506024096	0	0	0	0	0	2	0	0	0	0	0	lconf	introns	ENSG00000182601
EccDNA00000569	16	26374051	26375000	1694.27710843	0	335.176805765	0	0	3736.37778931	9	0	2	0	0	36	conf	intergenic	-
EccDNA00000570	16	26809781	26809888	0	0	0	0	137.494843943	0	0	0	0	0	1	0	conf	intergenic	-
EccDNA00000571	16	34065257	34066325	0	0	0	440.270032286	0	0	0	0	0	3	0	0	hconf	intergenic	-
EccDNA00000572	16	34571511	34573448	0	0	0	21573.231582	18699.2987763	0	0	0	0	147	136	0	conf	intergenic	-
EccDNA00000573	16	34571511	34574922	12989.4578313	0	16758.8402883	0	18424.3090884	0	69	0	100	0	134	0	conf	intergenic	-
EccDNA00000574	16	34802813	34802932	0	0	0	0	549.979375773	0	0	0	0	0	4	0	conf	intergenic	-
EccDNA00000575	16	34802813	34802940	0	0	0	0	549.979375773	0	0	0	0	0	4	0	conf	intergenic	-
EccDNA00000576	16	34802834	34803231	0	0	0	0	824.96906366	0	0	0	0	0	6	0	conf	intergenic	-
EccDNA00000577	16	46383305	46384292	0	0	9384.95056142	0	0	0	0	0	56	0	0	0	conf	intergenic	-
EccDNA00000578	16	46386126	46391425	0	56356.0678834	0	0	0	0	0	352	0	0	0	0	hconf	intergenic	-
EccDNA00000579	16	46386126	46397423	195971.385542	274255.523535	279872.632814	427502.20135	169668.637426	196263.622211	1041	1713	1670	2913	1234	1891	hconf	intergenic	-
EccDNA00000580	16	46394458	46398244	0	0	120831.238478	0	0	0	0	0	721	0	0	0	conf	intergenic	-
EccDNA00000581	16	48247012	48247464	1694.27710843	0	1340.70722306	2054.593484	0	0	9	0	8	14	0	0	conf	exon	ENSG00000121270,ENSG00000102910
EccDNA00000582	16	48932277	48932702	2447.28915663	0	1675.88402883	0	0	0	13	0	10	0	0	0	conf	intergenic	-
EccDNA00000583	16	58669709	58669827	0	0	670.35361153	0	0	0	0	0	4	0	0	0	conf	introns	ENSG00000103042
EccDNA00000584	16	58669723	58669842	0	0	670.35361153	0	0	0	0	0	4	0	0	0	conf	introns	ENSG00000103042
EccDNA00000585	16	59244633	59244676	0	0	1173.11882018	0	0	0	0	0	7	0	0	0	conf	intergenic	-
EccDNA00000586	16	62012857	62013338	376.506024096	0	0	0	0	0	2	0	0	0	0	0	conf	introns	ENSG00000150394
EccDNA00000587	16	63208036	63208196	0	0	167.588402883	0	0	0	0	0	1	0	0	0	conf	intergenic	-
EccDNA00000588	16	68683647	68683838	0	0	335.176805765	0	0	0	0	0	2	0	0	0	conf	introns	ENSG00000062038
EccDNA00000589	16	69820783	69825141	0	0	0	440.270032286	0	1349.24753503	0	0	0	3	0	13	conf	introns	ENSG00000198373
EccDNA00000590	16	74597406	74598859	0	320.204931156	0	0	0	0	0	2	0	0	0	0	conf	introns	ENSG00000090863
EccDNA00000591	16	78004528	78007339	0	0	0	0	0	207.576543851	0	0	0	0	0	2	conf	intergenic	-
EccDNA00000592	16	78004642	78007474	0	0	0	587.026709715	0	934.094447327	0	0	0	4	0	9	conf	intergenic	-
EccDNA00000593	16	81765054	81765595	0	1280.81972462	0	0	0	0	0	8	0	0	0	0	hconf	introns	ENSG00000197943,ENSG00000261218
EccDNA00000594	16	81765054	81765621	0	4002.56163945	0	0	0	2075.76543851	0	25	0	0	0	20	hconf	introns	ENSG00000197943,ENSG00000261218
EccDNA00000595	16	82757477	82757614	564.759036145	0	0	0	0	0	3	0	0	0	0	0	conf	introns	ENSG00000140945
EccDNA00000596	16	85169695	85170073	0	0	167.588402883	0	0	0	0	0	1	0	0	0	conf	exon	ENSG00000131149
EccDNA00000597	16	85975028	85975618	2635.54216867	0	0	0	5362.29891379	0	14	0	0	0	39	0	conf	introns	ENSG00000285040
EccDNA00000598	16	88053074	88053817	0	0	1340.70722306	0	0	0	0	0	8	0	0	0	conf	introns	ENSG00000172530
EccDNA00000599	16	88271879	88272148	0	0	670.35361153	0	0	0	0	0	4	0	0	0	conf	introns	ENSG00000261273
EccDNA00000600	16	88423077	88423306	0	0	0	293.513354858	0	0	0	0	0	2	0	0	conf	introns	ENSG00000225614
EccDNA00000601	16	89907600	89908386	0	0	0	0	0	830.306175402	0	0	0	0	0	8	conf	introns	ENSG00000141002
EccDNA00000602	16	89907919	89908175	0	160.102465578	0	0	0	0	0	1	0	0	0	0	conf	introns	ENSG00000141002
EccDNA00000603	17	136234	136470	0	0	0	0	274.989687887	0	0	0	0	0	2	0	conf	gene_up2k	ENSG00000268320
EccDNA00000604	17	136235	136497	0	0	0	0	412.48453183	0	0	0	0	0	3	0	conf	gene_up2k	ENSG00000268320
EccDNA00000605	17	1785756	1785917	0	0	0	0	0	207.576543851	0	0	0	0	0	2	conf	introns	ENSG00000186532
EccDNA00000606	17	2291561	2291838	376.506024096	0	0	0	0	0	2	0	0	0	0	0	conf	introns	ENSG00000070366
EccDNA00000607	17	2291582	2291866	376.506024096	0	0	0	0	0	2	0	0	0	0	0	conf	introns	ENSG00000070366
EccDNA00000608	17	4236542	4236698	0	0	335.176805765	0	0	0	0	0	2	0	0	0	conf	introns	ENSG00000185722
EccDNA00000609	17	4712976	4713136	188.253012048	0	0	0	0	0	1	0	0	0	0	0	conf	introns	ENSG00000141480
EccDNA00000610	17	6560604	6560699	188.253012048	0	0	146.756677429	0	0	1	0	0	1	0	0	conf	intergenic	-
EccDNA00000611	17	7176450	7176496	0	0	0	0	412.48453183	0	0	0	0	0	3	0	conf	introns	ENSG00000141505
EccDNA00000612	17	10983128	10987101	0	960.614793468	1005.5304173	0	0	0	0	6	6	0	0	0	conf	intergenic	-
EccDNA00000613	17	14657557	14657592	564.759036145	0	0	0	0	0	3	0	0	0	0	0	conf	intergenic	-
EccDNA00000614	17	16320405	16320576	0	0	0	293.513354858	0	0	0	0	0	2	0	0	conf	introns	ENSG00000108474
EccDNA00000615	17	17277912	17280043	188.253012048	0	0	0	0	0	1	0	0	0	0	0	conf	introns	ENSG00000141030
EccDNA00000616	17	21117819	21130248	376.506024096	0	0	0	0	0	2	0	0	0	0	0	conf	exon	ENSG00000109016
EccDNA00000617	17	21843869	21844381	0	1280.81972462	0	0	0	0	0	8	0	0	0	0	conf	intergenic	-
EccDNA00000618	17	21894358	21916524	188.253012048	0	0	0	0	0	1	0	0	0	0	0	lconf	intergenic	-
EccDNA00000619	17	21901033	21910288	753.012048193	0	0	0	0	1453.03580695	4	0	0	0	0	14	conf	intergenic	-
EccDNA00000620	17	21904867	21937714	188.253012048	0	0	0	0	0	1	0	0	0	0	0	lconf	intergenic	-
EccDNA00000621	17	21905269	21905447	188.253012048	0	0	0	0	0	1	0	0	0	0	0	conf	intergenic	-
EccDNA00000622	17	21981212	21981711	1882.53012048	0	0	0	0	0	10	0	0	0	0	0	conf	intergenic	-
EccDNA00000623	17	23201638	23201971	0	0	0	0	5224.80406985	0	0	0	0	0	38	0	conf	intergenic	-
EccDNA00000624	17	23204862	23205202	188.253012048	0	335.176805765	2788.37687115	2062.42265915	518.941359626	1	0	2	19	15	5	hconf	intergenic	-
EccDNA00000625	17	23204916	23205258	0	320.204931156	0	0	0	0	0	2	0	0	0	0	conf	intergenic	-
EccDNA00000626	17	23208259	23208594	0	0	167.588402883	0	0	0	0	0	1	0	0	0	lconf	intergenic	-
EccDNA00000627	17	23209638	23209973	2823.79518072	0	0	0	0	0	15	0	0	0	0	0	conf	intergenic	-
EccDNA00000628	17	23211999	23212334	188.253012048	0	0	0	0	0	1	0	0	0	0	0	conf	intergenic	-
EccDNA00000629	17	23227275	23227612	0	0	0	0	0	518.941359626	0	0	0	0	0	5	conf	intergenic	-
EccDNA00000630	17	23227440	23227780	0	0	0	0	0	622.729631552	0	0	0	0	0	6	conf	intergenic	-
EccDNA00000631	17	23241360	23241701	0	0	0	0	137.494843943	0	0	0	0	0	1	0	lconf	intergenic	-
EccDNA00000632	17	23245933	23246268	0	160.102465578	0	0	0	0	0	1	0	0	0	0	conf	intergenic	-
EccDNA00000633	17	23256624	23256959	0	0	0	293.513354858	274.989687887	0	0	0	0	2	2	0	conf	intergenic	-
EccDNA00000634	17	23341124	23341460	188.253012048	0	0	0	0	0	1	0	0	0	0	0	conf	intergenic	-
EccDNA00000635	17	23365761	23366103	0	0	0	0	0	622.729631552	0	0	0	0	0	6	hconf	intergenic	-
EccDNA00000636	17	23365903	23366243	0	0	335.176805765	0	0	0	0	0	2	0	0	0	conf	intergenic	-
EccDNA00000637	17	23394581	23394917	0	0	0	146.756677429	0	0	0	0	0	1	0	0	conf	intergenic	-
EccDNA00000638	17	23394736	23395074	0	160.102465578	0	0	0	0	0	1	0	0	0	0	hconf	intergenic	-
EccDNA00000639	17	23394736	23395088	188.253012048	1921.22958694	0	2788.37687115	4949.81438196	0	1	12	0	19	36	0	hconf	intergenic	-
EccDNA00000640	17	23394902	23395242	0	0	0	733.783387144	0	0	0	0	0	5	0	0	conf	intergenic	-
EccDNA00000641	17	23398161	23398503	0	0	0	0	0	1660.6123508	0	0	0	0	0	16	hconf	intergenic	-
EccDNA00000642	17	23398282	23398621	0	160.102465578	0	0	274.989687887	0	0	1	0	0	2	0	conf	intergenic	-
EccDNA00000643	17	23437823	23438158	188.253012048	0	0	733.783387144	0	0	1	0	0	5	0	0	conf	intergenic	-
EccDNA00000644	17	23481422	23481757	376.506024096	0	0	0	137.494843943	0	2	0	0	0	1	0	hconf	intergenic	-
EccDNA00000645	17	23605270	23605610	0	0	0	0	0	103.788271925	0	0	0	0	0	1	conf	intergenic	-
EccDNA00000646	17	23624097	23624432	376.506024096	640.409862312	0	0	0	0	2	4	0	0	0	0	conf	intergenic	-
EccDNA00000647	17	23627670	23628010	0	0	0	0	137.494843943	0	0	0	0	0	1	0	conf	intergenic	-
EccDNA00000648	17	23795436	23795772	0	0	0	146.756677429	0	0	0	0	0	1	0	0	conf	intergenic	-
EccDNA00000649	17	23815446	23815786	0	0	0	440.270032286	274.989687887	415.153087701	0	0	0	3	2	4	conf	intergenic	-
EccDNA00000650	17	23844306	23844642	0	0	0	146.756677429	687.474219717	518.941359626	0	0	0	1	5	5	conf	intergenic	-
EccDNA00000651	17	23844462	23844799	0	0	0	440.270032286	0	0	0	0	0	3	0	0	conf	intergenic	-
EccDNA00000652	17	23907767	23908103	0	160.102465578	0	0	0	0	0	1	0	0	0	0	conf	intergenic	-
EccDNA00000653	17	23935263	23935605	0	0	0	0	274.989687887	0	0	0	0	0	2	0	conf	intergenic	-
EccDNA00000654	17	23935405	23935745	0	0	0	0	137.494843943	0	0	0	0	0	1	0	conf	intergenic	-
EccDNA00000655	17	24021586	24021927	0	800.51232789	0	0	412.48453183	0	0	5	0	0	3	0	hconf	intergenic	-
EccDNA00000656	17	24067144	24067476	0	0	0	0	274.989687887	0	0	0	0	0	2	0	hconf	intergenic	-
EccDNA00000657	17	24072806	24073146	376.506024096	0	0	0	274.989687887	0	2	0	0	0	2	0	conf	intergenic	-
EccDNA00000658	17	24146428	24146768	376.506024096	0	0	0	0	0	2	0	0	0	0	0	conf	intergenic	-
EccDNA00000659	17	24157280	24157620	0	0	0	0	0	518.941359626	0	0	0	0	0	5	conf	intergenic	-
EccDNA00000660	17	24170169	24170504	0	0	335.176805765	0	0	0	0	0	2	0	0	0	hconf	intergenic	-
EccDNA00000661	17	24193941	24194275	753.012048193	0	0	0	0	0	4	0	0	0	0	0	conf	intergenic	-
EccDNA00000662	17	24388561	24388896	0	0	0	0	824.96906366	0	0	0	0	0	6	0	conf	intergenic	-
EccDNA00000663	17	24408921	24409260	188.253012048	0	0	0	0	0	1	0	0	0	0	0	conf	intergenic	-
EccDNA00000664	17	24409241	24409577	188.253012048	0	0	0	0	0	1	0	0	0	0	0	conf	intergenic	-
EccDNA00000665	17	24417889	24418228	0	0	0	146.756677429	0	0	0	0	0	1	0	0	conf	intergenic	-
EccDNA00000666	17	24417889	24418251	0	0	0	0	137.494843943	0	0	0	0	0	1	0	conf	intergenic	-
EccDNA00000667	17	24417910	24418251	0	0	0	293.513354858	0	0	0	0	0	2	0	0	conf	intergenic	-
EccDNA00000668	17	24418908	24419248	0	0	167.588402883	0	0	207.576543851	0	0	1	0	0	2	hconf	intergenic	-
EccDNA00000669	17	24459115	24459450	0	0	0	146.756677429	137.494843943	0	0	0	0	1	1	0	conf	intergenic	-
EccDNA00000670	17	24459115	24489476	0	0	0	0	137.494843943	0	0	0	0	0	1	0	conf	intergenic	-
EccDNA00000671	17	24464545	24464880	0	0	0	146.756677429	0	0	0	0	0	1	0	0	conf	intergenic	-
EccDNA00000672	17	24506630	24506967	188.253012048	0	0	0	0	0	1	0	0	0	0	0	conf	intergenic	-
EccDNA00000673	17	24538671	24539009	941.265060241	1280.81972462	0	0	0	0	5	8	0	0	0	0	conf	intergenic	-
EccDNA00000674	17	24639263	24639605	0	0	0	1320.81009686	0	0	0	0	0	9	0	0	conf	intergenic	-
EccDNA00000675	17	24733723	24734063	0	0	0	0	412.48453183	0	0	0	0	0	3	0	hconf	intergenic	-
EccDNA00000676	17	24741524	24741859	188.253012048	0	0	146.756677429	0	0	1	0	0	1	0	0	conf	intergenic	-
EccDNA00000677	17	24754925	24755265	0	0	0	0	0	518.941359626	0	0	0	0	0	5	conf	intergenic	-
EccDNA00000678	17	24773071	24773405	188.253012048	0	0	0	0	0	1	0	0	0	0	0	hconf	intergenic	-
EccDNA00000679	17	24797165	24797505	0	0	0	0	137.494843943	0	0	0	0	0	1	0	conf	intergenic	-
EccDNA00000680	17	24819898	24820234	0	0	0	0	137.494843943	0	0	0	0	0	1	0	lconf	intergenic	-
EccDNA00000681	17	24922178	24922517	0	0	0	0	137.494843943	0	0	0	0	0	1	0	conf	intergenic	-
EccDNA00000682	17	24946264	24946604	376.506024096	0	0	1467.56677429	0	0	2	0	0	10	0	0	hconf	intergenic	-
EccDNA00000683	17	24964914	24965254	0	0	0	146.756677429	0	0	0	0	0	1	0	0	conf	intergenic	-
EccDNA00000684	17	25010710	25011050	0	0	0	0	824.96906366	0	0	0	0	0	6	0	conf	intergenic	-
EccDNA00000685	17	25130634	25130974	0	0	0	0	274.989687887	0	0	0	0	0	2	0	conf	intergenic	-
EccDNA00000686	17	25151170	25151503	0	0	0	293.513354858	0	0	0	0	0	2	0	0	conf	intergenic	-
EccDNA00000687	17	25154094	25154713	0	0	2011.06083459	0	0	0	0	0	12	0	0	0	conf	intergenic	-
EccDNA00000688	17	25170847	25171187	188.253012048	0	0	0	0	0	1	0	0	0	0	0	conf	intergenic	-
EccDNA00000689	17	25173910	25174251	0	0	0	146.756677429	0	0	0	0	0	1	0	0	hconf	intergenic	-
EccDNA00000690	17	25186292	25186626	0	0	0	293.513354858	0	0	0	0	0	2	0	0	conf	intergenic	-
EccDNA00000691	17	25227869	25228207	0	0	0	293.513354858	0	0	0	0	0	2	0	0	conf	intergenic	-
EccDNA00000692	17	25239747	25240081	0	0	0	0	274.989687887	0	0	0	0	0	2	0	conf	intergenic	-
EccDNA00000693	17	25254516	25254857	0	0	0	146.756677429	0	0	0	0	0	1	0	0	conf	intergenic	-
EccDNA00000694	17	25260456	25260792	0	160.102465578	0	146.756677429	137.494843943	0	0	1	0	1	1	0	conf	intergenic	-
EccDNA00000695	17	25260611	25260949	0	960.614793468	0	0	0	0	0	6	0	0	0	0	conf	intergenic	-
EccDNA00000696	17	25260777	25261117	0	160.102465578	0	0	137.494843943	0	0	1	0	0	1	0	conf	intergenic	-
EccDNA00000697	17	25289446	25289786	0	160.102465578	0	0	0	0	0	1	0	0	0	0	conf	intergenic	-
EccDNA00000698	17	25316582	25316917	188.253012048	0	0	0	0	0	1	0	0	0	0	0	conf	intergenic	-
EccDNA00000699	17	25352899	25353234	4518.07228916	0	0	0	0	0	24	0	0	0	0	0	conf	intergenic	-
EccDNA00000700	17	25389721	25390056	0	0	13574.6606335	0	0	0	0	0	81	0	0	0	hconf	intergenic	-
EccDNA00000701	17	25400410	25400748	0	0	0	0	274.989687887	0	0	0	0	0	2	0	conf	intergenic	-
EccDNA00000702	17	25442829	25443169	0	0	0	293.513354858	0	0	0	0	0	2	0	0	conf	intergenic	-
EccDNA00000703	17	25537856	25538196	0	0	335.176805765	0	0	0	0	0	2	0	0	0	conf	intergenic	-
EccDNA00000704	17	25538890	25539394	376.506024096	0	0	293.513354858	0	0	2	0	0	2	0	0	conf	intergenic	-
EccDNA00000705	17	25539379	25539719	376.506024096	0	0	293.513354858	962.463907603	0	2	0	0	2	7	0	conf	intergenic	-
EccDNA00000706	17	25539721	25540061	0	0	0	0	274.989687887	0	0	0	0	0	2	0	hconf	intergenic	-
EccDNA00000707	17	25573146	25573501	0	0	335.176805765	0	0	0	0	0	2	0	0	0	conf	intergenic	-
EccDNA00000708	17	25588586	25588926	0	0	0	0	0	103.788271925	0	0	0	0	0	1	hconf	intergenic	-
EccDNA00000709	17	25588586	25589097	0	0	0	0	0	103.788271925	0	0	0	0	0	1	lconf	intergenic	-
EccDNA00000710	17	25597756	25598094	0	0	167.588402883	0	0	0	0	0	1	0	0	0	conf	intergenic	-
EccDNA00000711	17	25630835	25631174	0	0	0	0	274.989687887	0	0	0	0	0	2	0	conf	intergenic	-
EccDNA00000712	17	25631619	25631953	0	0	335.176805765	0	0	207.576543851	0	0	2	0	0	2	conf	intergenic	-
EccDNA00000713	17	25656800	25657135	0	0	0	0	0	103.788271925	0	0	0	0	0	1	conf	intergenic	-
EccDNA00000714	17	25699810	25700148	0	0	0	0	0	103.788271925	0	0	0	0	0	1	conf	intergenic	-
EccDNA00000715	17	25700133	25700473	0	0	0	0	0	103.788271925	0	0	0	0	0	1	conf	intergenic	-
EccDNA00000716	17	25701326	25701666	0	0	0	0	0	103.788271925	0	0	0	0	0	1	hconf	intergenic	-
EccDNA00000717	17	25733909	25734249	0	0	0	440.270032286	0	0	0	0	0	3	0	0	conf	intergenic	-
EccDNA00000718	17	25752336	25752675	0	0	0	0	0	1453.03580695	0	0	0	0	0	14	hconf	intergenic	-
EccDNA00000719	17	25752502	25752844	0	0	0	0	0	415.153087701	0	0	0	0	0	4	lconf	intergenic	-
EccDNA00000720	17	25759303	25759639	0	0	335.176805765	0	0	0	0	0	2	0	0	0	conf	intergenic	-
EccDNA00000721	17	25759463	25759801	0	0	0	0	0	207.576543851	0	0	0	0	0	2	conf	intergenic	-
EccDNA00000722	17	25765931	25766272	0	0	335.176805765	0	0	0	0	0	2	0	0	0	lconf	intergenic	-
EccDNA00000723	17	25766085	25766420	376.506024096	0	0	0	0	0	2	0	0	0	0	0	conf	intergenic	-
EccDNA00000724	17	25766253	25766588	0	0	167.588402883	0	0	0	0	0	1	0	0	0	conf	intergenic	-
EccDNA00000725	17	25814598	25814934	0	0	167.588402883	0	0	0	0	0	1	0	0	0	hconf	intergenic	-
EccDNA00000726	17	25828864	25829201	0	0	0	293.513354858	0	1141.67099118	0	0	0	2	0	11	conf	intergenic	-
EccDNA00000727	17	25845313	25845653	0	0	0	0	274.989687887	0	0	0	0	0	2	0	conf	intergenic	-
EccDNA00000728	17	25886842	25887687	0	0	167.588402883	0	0	0	0	0	1	0	0	0	conf	intergenic	-
EccDNA00000729	17	25928678	25929013	0	0	0	0	0	622.729631552	0	0	0	0	0	6	hconf	intergenic	-
EccDNA00000730	17	25987413	25987749	0	0	0	0	687.474219717	0	0	0	0	0	5	0	conf	intergenic	-
EccDNA00000731	17	26019522	26019859	0	0	0	0	137.494843943	0	0	0	0	0	1	0	hconf	intergenic	-
EccDNA00000732	17	26025429	26025764	0	0	502.765208648	0	0	0	0	0	3	0	0	0	hconf	intergenic	-
EccDNA00000733	17	26025752	26026089	0	0	0	0	137.494843943	0	0	0	0	0	1	0	conf	intergenic	-
EccDNA00000734	17	26042568	26042905	0	0	0	0	274.989687887	311.364815776	0	0	0	0	2	3	hconf	intergenic	-
EccDNA00000735	17	26108216	26108555	941.265060241	0	0	0	0	0	5	0	0	0	0	0	conf	intergenic	-
EccDNA00000736	17	26113669	26114009	0	0	0	587.026709715	549.979375773	0	0	0	0	4	4	0	conf	intergenic	-
EccDNA00000737	17	26113990	26114324	188.253012048	0	0	0	0	0	1	0	0	0	0	0	conf	intergenic	-
EccDNA00000738	17	26122491	26122994	0	0	0	0	2749.89687887	0	0	0	0	0	20	0	conf	intergenic	-
EccDNA00000739	17	26128583	26128923	0	0	0	146.756677429	0	0	0	0	0	1	0	0	lconf	intergenic	-
EccDNA00000740	17	26148579	26148918	188.253012048	0	0	0	0	0	1	0	0	0	0	0	lconf	intergenic	-
EccDNA00000741	17	26148932	26149271	0	0	167.588402883	0	0	0	0	0	1	0	0	0	conf	intergenic	-
EccDNA00000742	17	26152159	26152499	0	160.102465578	0	0	0	0	0	1	0	0	0	0	conf	intergenic	-
EccDNA00000743	17	26163698	26164033	376.506024096	0	0	0	0	0	2	0	0	0	0	0	conf	intergenic	-
EccDNA00000744	17	26163698	26164053	0	0	0	0	137.494843943	0	0	0	0	0	1	0	conf	intergenic	-
EccDNA00000745	17	26169128	26169463	0	0	0	0	137.494843943	0	0	0	0	0	1	0	conf	intergenic	-
EccDNA00000746	17	26173881	26174221	376.506024096	0	0	0	0	0	2	0	0	0	0	0	conf	intergenic	-
EccDNA00000747	17	26188811	26189151	188.253012048	0	0	0	0	0	1	0	0	0	0	0	conf	intergenic	-
EccDNA00000748	17	26190005	26190345	0	0	167.588402883	0	0	0	0	0	1	0	0	0	conf	intergenic	-
EccDNA00000749	17	26191360	26191696	188.253012048	0	0	0	0	0	1	0	0	0	0	0	conf	intergenic	-
EccDNA00000750	17	26193226	26193561	0	0	167.588402883	0	0	0	0	0	1	0	0	0	conf	intergenic	-
EccDNA00000751	17	26213241	26213581	188.253012048	0	0	0	0	0	1	0	0	0	0	0	hconf	intergenic	-
EccDNA00000752	17	26274856	26299823	0	0	0	0	0	1141.67099118	0	0	0	0	0	11	conf	intergenic	-
EccDNA00000753	17	26276026	26276365	0	0	0	0	0	103.788271925	0	0	0	0	0	1	conf	intergenic	-
EccDNA00000754	17	26299640	26299980	0	0	670.35361153	0	0	415.153087701	0	0	4	0	0	4	conf	intergenic	-
EccDNA00000755	17	26299808	26300148	0	0	0	0	274.989687887	207.576543851	0	0	0	0	2	2	conf	intergenic	-
EccDNA00000756	17	26335607	26335963	0	0	0	733.783387144	274.989687887	0	0	0	0	5	2	0	conf	intergenic	-
EccDNA00000757	17	26347495	26347832	564.759036145	0	0	0	0	0	3	0	0	0	0	0	conf	intergenic	-
EccDNA00000758	17	26347660	26348000	0	0	0	0	137.494843943	0	0	0	0	0	1	0	conf	intergenic	-
EccDNA00000759	17	26404186	26404526	0	0	0	293.513354858	0	0	0	0	0	2	0	0	conf	intergenic	-
EccDNA00000760	17	26422519	26422856	0	0	0	146.756677429	0	0	0	0	0	1	0	0	conf	intergenic	-
EccDNA00000761	17	26463597	26463937	0	0	0	293.513354858	137.494843943	0	0	0	0	2	1	0	hconf	intergenic	-
EccDNA00000762	17	26474111	26474451	0	0	167.588402883	0	0	0	0	0	1	0	0	0	lconf	intergenic	-
EccDNA00000763	17	26561058	26561737	0	0	0	0	1237.45359549	0	0	0	0	0	9	0	conf	intergenic	-
EccDNA00000764	17	26561709	26562048	0	160.102465578	0	0	0	0	0	1	0	0	0	0	conf	intergenic	-
EccDNA00000765	17	26565783	26566121	188.253012048	0	0	0	0	0	1	0	0	0	0	0	conf	intergenic	-
EccDNA00000766	17	26607146	26609530	0	480.307396734	0	0	549.979375773	0	0	3	0	0	4	0	conf	intergenic	-
EccDNA00000767	17	26798320	26799465	1506.02409639	0	0	0	0	0	8	0	0	0	0	0	conf	intergenic	-
EccDNA00000768	17	26821777	26821917	0	0	335.176805765	0	0	0	0	0	2	0	0	0	conf	intergenic	-
EccDNA00000769	17	26858723	26861716	376.506024096	0	0	0	0	0	2	0	0	0	0	0	conf	intergenic	-
EccDNA00000770	17	33856501	33856571	1317.77108434	0	0	0	0	0	7	0	0	0	0	0	conf	introns	ENSG00000279668,ENSG00000108684
EccDNA00000771	17	36109418	36187341	0	5603.58629523	0	0	0	0	0	35	0	0	0	0	conf	exon	ENSG00000276241,ENSG00000274808,ENSG00000274767
EccDNA00000772	17	41375716	41383024	0	0	0	1320.81009686	0	0	0	0	0	9	0	0	conf	exon	ENSG00000131737
EccDNA00000773	17	41598994	41599129	0	0	0	0	412.48453183	0	0	0	0	0	3	0	conf	intergenic	-
EccDNA00000774	17	41632758	41633279	753.012048193	0	0	0	0	0	4	0	0	0	0	0	conf	introns	ENSG00000214514
EccDNA00000775	17	41633557	41633756	0	1280.81972462	0	0	0	0	0	8	0	0	0	0	hconf	introns	ENSG00000214514
EccDNA00000776	17	43359150	43365189	0	0	0	0	962.463907603	0	0	0	0	0	7	0	conf	introns	ENSG00000188825
EccDNA00000777	17	48538270	48539858	2259.03614458	1440.9221902	2849.002849	2054.593484	412.48453183	2698.49507006	12	9	17	14	3	26	conf	gene_down2k	ENSG00000173917
EccDNA00000778	17	48538360	48539928	0	640.409862312	0	0	0	622.729631552	0	4	0	0	0	6	conf	gene_down2k	ENSG00000173917
EccDNA00000779	17	63501249	63501579	188.253012048	0	0	0	0	0	1	0	0	0	0	0	conf	introns	ENSG00000264813
EccDNA00000780	17	65500315	65500433	188.253012048	0	0	0	0	0	1	0	0	0	0	0	conf	intergenic	-
EccDNA00000781	17	69961544	69961941	0	0	0	1320.81009686	0	0	0	0	0	9	0	0	conf	exon	ENSG00000237560
EccDNA00000782	17	71855921	71856396	0	1440.9221902	0	0	0	0	0	9	0	0	0	0	conf	introns	ENSG00000283517
EccDNA00000783	17	75437537	75437926	0	0	0	0	0	415.153087701	0	0	0	0	0	4	conf	intergenic	-
EccDNA00000784	17	75766920	75767220	0	0	0	0	0	518.941359626	0	0	0	0	0	5	conf	gene_up2k	ENSG00000108479
EccDNA00000785	17	77485091	77485223	376.506024096	0	0	0	0	0	2	0	0	0	0	0	conf	introns	ENSG00000184640
EccDNA00000786	17	80024303	80024653	941.265060241	0	1173.11882018	733.783387144	0	0	5	0	7	5	0	0	hconf	introns	ENSG00000261978,ENSG00000167291
EccDNA00000787	17	80254139	80254337	0	0	335.176805765	0	0	0	0	0	2	0	0	0	conf	gene_down2k	ENSG00000181045
EccDNA00000788	17	80315349	80315650	376.506024096	0	0	0	0	0	2	0	0	0	0	0	conf	introns	ENSG00000173821,ENSG00000262979
EccDNA00000789	17	80489847	80490013	0	0	0	146.756677429	0	0	0	0	0	1	0	0	conf	intergenic	-
EccDNA00000790	17	80497949	80498108	941.265060241	0	0	0	0	0	5	0	0	0	0	0	hconf	intergenic	-
EccDNA00000791	17	81742265	81792673	0	0	167.588402883	0	0	0	0	0	1	0	0	0	lconf	intergenic	-
EccDNA00000792	17	82843218	82843702	188.253012048	0	0	0	0	0	1	0	0	0	0	0	conf	introns	ENSG00000141556
EccDNA00000793	17	82984083	82984407	0	480.307396734	0	0	0	0	0	3	0	0	0	0	conf	introns	ENSG00000175711
EccDNA00000794	17	83035800	83036006	0	0	670.35361153	0	0	0	0	0	4	0	0	0	conf	introns	ENSG00000175711
EccDNA00000795	17	83068690	83068908	188.253012048	0	0	0	0	0	1	0	0	0	0	0	conf	intergenic	-
EccDNA00000796	18	312606	312658	0	480.307396734	0	0	0	0	0	3	0	0	0	0	conf	intergenic	-
EccDNA00000797	18	312610	312704	0	0	0	0	0	518.941359626	0	0	0	0	0	5	conf	intergenic	-
EccDNA00000798	18	1962817	1963156	376.506024096	0	0	0	0	0	2	0	0	0	0	0	lconf	introns	ENSG00000266602,ENSG00000263745
EccDNA00000799	18	1962823	1963162	188.253012048	0	0	0	0	0	1	0	0	0	0	0	lconf	introns	ENSG00000266602,ENSG00000263745
EccDNA00000800	18	4002302	4002396	0	0	0	146.756677429	0	0	0	0	0	1	0	0	conf	introns	ENSG00000263878,ENSG00000170579
EccDNA00000801	18	4002315	4002409	0	0	0	146.756677429	0	0	0	0	0	1	0	0	conf	introns	ENSG00000263878,ENSG00000170579
EccDNA00000802	18	4002351	4002445	0	0	0	293.513354858	0	0	0	0	0	2	0	0	conf	introns	ENSG00000263878,ENSG00000170579
EccDNA00000803	18	5972831	5973026	0	640.409862312	0	0	0	0	0	4	0	0	0	0	hconf	introns	ENSG00000266846,ENSG00000154655,ENSG00000264449
EccDNA00000804	18	7144406	7146661	0	0	502.765208648	0	0	0	0	0	3	0	0	0	conf	intergenic	-
EccDNA00000805	18	9809076	9809265	376.506024096	0	0	0	0	0	2	0	0	0	0	0	conf	introns	ENSG00000168461
EccDNA00000806	18	13106347	13106576	0	0	0	146.756677429	0	0	0	0	0	1	0	0	conf	introns	ENSG00000101639
EccDNA00000807	18	18913568	18914056	0	0	0	0	137.494843943	0	0	0	0	0	1	0	conf	intergenic	-
EccDNA00000808	18	20005604	20005946	0	0	0	0	0	103.788271925	0	0	0	0	0	1	conf	intergenic	-
EccDNA00000809	18	20605035	20607412	0	0	167.588402883	0	0	0	0	0	1	0	0	0	conf	intergenic	-
EccDNA00000810	18	22983667	22983799	0	0	0	0	0	622.729631552	0	0	0	0	0	6	conf	introns	ENSG00000101773
EccDNA00000811	18	27211522	27211954	0	0	0	0	0	415.153087701	0	0	0	0	0	4	lconf	intergenic	-
EccDNA00000812	18	31940585	31940910	0	0	0	0	0	311.364815776	0	0	0	0	0	3	conf	introns	ENSG00000153339,ENSG00000263823
EccDNA00000813	18	37780820	37781016	0	0	167.588402883	0	0	0	0	0	1	0	0	0	conf	intergenic	-
EccDNA00000814	18	37780842	37781038	0	0	0	0	0	311.364815776	0	0	0	0	0	3	conf	intergenic	-
EccDNA00000815	18	39324387	39324653	0	0	0	0	0	103.788271925	0	0	0	0	0	1	conf	introns	ENSG00000283458,ENSG00000267374
EccDNA00000816	18	39481571	39482049	0	0	0	0	0	311.364815776	0	0	0	0	0	3	conf	introns	ENSG00000267374
EccDNA00000817	18	46170585	46171062	0	0	0	0	274.989687887	0	0	0	0	0	2	0	conf	intergenic	-
EccDNA00000818	18	46170641	46171118	0	0	0	0	412.48453183	0	0	0	0	0	3	0	conf	intergenic	-
EccDNA00000819	18	48179820	48179916	188.253012048	0	0	0	0	0	1	0	0	0	0	0	conf	introns	ENSG00000184828,ENSG00000286583
EccDNA00000820	18	48179827	48179923	188.253012048	0	0	0	0	0	1	0	0	0	0	0	conf	introns	ENSG00000184828,ENSG00000286583
EccDNA00000821	18	48179829	48179925	188.253012048	0	0	0	0	0	1	0	0	0	0	0	conf	introns	ENSG00000184828,ENSG00000286583
EccDNA00000822	18	68279994	68280282	0	0	167.588402883	0	0	0	0	0	1	0	0	0	lconf	introns	ENSG00000287907
EccDNA00000823	18	71870072	71871296	0	0	0	1027.296742	0	0	0	0	0	7	0	0	conf	exon	ENSG00000260457
EccDNA00000824	18	73776865	73777348	376.506024096	0	0	0	0	0	2	0	0	0	0	0	lconf	intergenic	-
EccDNA00000825	18	76585282	76586003	564.759036145	0	0	0	0	0	3	0	0	0	0	0	conf	introns	ENSG00000266256
EccDNA00000826	18	77018239	77018457	0	0	0	0	274.989687887	0	0	0	0	0	2	0	conf	introns	ENSG00000197971
EccDNA00000827	18	77082658	77082724	0	0	335.176805765	0	0	0	0	0	2	0	0	0	conf	introns	ENSG00000197971
EccDNA00000828	18	77373176	77373524	0	0	0	146.756677429	0	0	0	0	0	1	0	0	conf	intergenic	-
EccDNA00000829	18	77969554	77969906	0	0	0	1027.296742	0	0	0	0	0	7	0	0	conf	gene_down2k	ENSG00000265843
EccDNA00000830	18	77969630	77969984	0	0	0	440.270032286	0	0	0	0	0	3	0	0	conf	gene_down2k	ENSG00000265843
EccDNA00000831	18	78280911	78281046	0	1601.02465578	0	0	0	0	0	10	0	0	0	0	hconf	intergenic	-
EccDNA00000832	18	78517627	78517832	0	2241.43451809	837.942014413	0	0	1037.88271925	0	14	5	0	0	10	conf	intergenic	-
EccDNA00000833	18	79016902	79017274	0	320.204931156	0	0	274.989687887	0	0	2	0	0	2	0	hconf	intergenic	-
EccDNA00000834	18	79427756	79427866	0	0	0	0	0	103.788271925	0	0	0	0	0	1	conf	introns	ENSG00000131196
EccDNA00000835	18	79427767	79427877	0	0	0	0	0	103.788271925	0	0	0	0	0	1	conf	introns	ENSG00000131196
EccDNA00000836	18	79461366	79461470	0	480.307396734	0	0	0	0	0	3	0	0	0	0	conf	exon	ENSG00000286186,ENSG00000131196
EccDNA00000837	18	79620747	79620795	0	0	1340.70722306	0	1374.94843943	0	0	0	8	0	10	0	conf	intergenic	-
EccDNA00000838	18	79771391	79771592	376.506024096	0	0	0	0	0	2	0	0	0	0	0	conf	intergenic	-
EccDNA00000839	18	79866749	79866867	376.506024096	0	0	0	0	0	2	0	0	0	0	0	conf	introns	ENSG00000178342
EccDNA00000840	18	79866764	79866884	0	0	0	293.513354858	0	0	0	0	0	2	0	0	conf	introns	ENSG00000178342
EccDNA00000841	18	79909924	79910267	0	0	167.588402883	0	0	0	0	0	1	0	0	0	conf	introns	ENSG00000122490
EccDNA00000842	18	79916214	79916398	0	0	0	293.513354858	0	0	0	0	0	2	0	0	conf	introns	ENSG00000122490
EccDNA00000843	18	79916227	79916394	0	0	0	0	0	415.153087701	0	0	0	0	0	4	conf	introns	ENSG00000122490
EccDNA00000844	19	458532	458891	188.253012048	0	0	0	0	0	1	0	0	0	0	0	conf	introns	ENSG00000129946
EccDNA00000845	19	602988	603409	376.506024096	0	0	0	0	0	2	0	0	0	0	0	conf	introns	ENSG00000099822
EccDNA00000846	19	605318	608623	0	320.204931156	0	0	0	0	0	2	0	0	0	0	conf	exon	ENSG00000099822
EccDNA00000847	19	829237	829286	0	160.102465578	0	0	0	0	0	1	0	0	0	0	conf	introns	ENSG00000172232
EccDNA00000848	19	835501	835542	0	0	167.588402883	0	0	0	0	0	1	0	0	0	conf	intergenic	-
EccDNA00000849	19	879217	879541	0	0	167.588402883	0	0	0	0	0	1	0	0	0	conf	introns	ENSG00000175221
EccDNA00000850	19	1015734	1015998	0	0	1340.70722306	0	0	0	0	0	8	0	0	0	conf	introns	ENSG00000182087
EccDNA00000851	19	4472635	4473003	0	0	0	293.513354858	0	0	0	0	0	2	0	0	conf	introns	ENSG00000267011,ENSG00000167674
EccDNA00000852	19	4511468	4511862	0	1120.71725905	0	0	0	0	0	7	0	0	0	0	conf	exon	ENSG00000167676
EccDNA00000853	19	5487017	5488193	0	0	0	0	2062.42265915	0	0	0	0	0	15	0	conf	intergenic	-
EccDNA00000854	19	5487093	5488279	0	0	1005.5304173	1320.81009686	0	0	0	0	6	9	0	0	conf	intergenic	-
EccDNA00000855	19	6429377	6429425	0	0	0	0	137.494843943	0	0	0	0	0	1	0	conf	introns	ENSG00000181240
EccDNA00000856	19	6429410	6429507	0	160.102465578	0	0	0	0	0	1	0	0	0	0	conf	introns	ENSG00000181240
EccDNA00000857	19	8174150	8174325	753.012048193	0	0	0	0	0	4	0	0	0	0	0	conf	intergenic	-
EccDNA00000858	19	8174154	8174328	753.012048193	0	0	0	0	0	4	0	0	0	0	0	conf	intergenic	-
EccDNA00000859	19	8656311	8656380	0	0	670.35361153	0	0	0	0	0	4	0	0	0	conf	introns	ENSG00000268480
EccDNA00000860	19	8846164	8846921	0	0	0	146.756677429	0	0	0	0	0	1	0	0	conf	gene_down2k	ENSG00000181143
EccDNA00000861	19	9969956	9970414	188.253012048	0	0	0	0	0	1	0	0	0	0	0	conf	introns	ENSG00000080573
EccDNA00000862	19	12989120	12989470	0	0	335.176805765	0	0	0	0	0	2	0	0	0	conf	intergenic	-
EccDNA00000863	19	14975217	14975334	376.506024096	0	0	0	0	0	2	0	0	0	0	0	conf	introns	ENSG00000105143
EccDNA00000864	19	14975223	14975297	188.253012048	0	0	0	0	0	1	0	0	0	0	0	conf	introns	ENSG00000105143
EccDNA00000865	19	15038963	15039094	0	0	0	587.026709715	0	0	0	0	0	4	0	0	conf	intergenic	-
EccDNA00000866	19	15674028	15676686	0	0	0	0	137.494843943	0	0	0	0	0	1	0	conf	introns	ENSG00000186204
EccDNA00000867	19	15674465	15676849	0	0	0	0	137.494843943	0	0	0	0	0	1	0	conf	introns	ENSG00000186204
EccDNA00000868	19	15676849	15677293	0	0	0	0	0	311.364815776	0	0	0	0	0	3	hconf	introns	ENSG00000186204
EccDNA00000869	19	17093900	17094060	0	160.102465578	0	0	0	0	0	1	0	0	0	0	conf	introns	ENSG00000099331,ENSG00000269066
EccDNA00000870	19	17607459	17607595	0	0	0	0	0	103.788271925	0	0	0	0	0	1	conf	introns	ENSG00000130477
EccDNA00000871	19	17653376	17654005	0	0	0	146.756677429	0	0	0	0	0	1	0	0	conf	introns	ENSG00000130477
EccDNA00000872	19	18713478	18713598	0	0	0	293.513354858	0	0	0	0	0	2	0	0	conf	introns	ENSG00000105662
EccDNA00000873	19	21089928	21151985	564.759036145	1601.02465578	0	587.026709715	0	934.094447327	3	10	0	4	0	9	conf	exon	ENSG00000196705,ENSG00000160352
EccDNA00000874	19	22895198	22895407	0	0	0	0	0	207.576543851	0	0	0	0	0	2	conf	intergenic	-
EccDNA00000875	19	23753118	23753580	4518.07228916	2721.74191483	0	1174.05341943	0	2490.91852621	24	17	0	8	0	24	conf	introns	ENSG00000196172
EccDNA00000876	19	23803501	23803971	0	0	0	0	549.979375773	0	0	0	0	0	4	0	conf	introns	ENSG00000233836
EccDNA00000877	19	23803509	23803979	0	0	0	0	824.96906366	0	0	0	0	0	6	0	conf	introns	ENSG00000233836
EccDNA00000878	19	24180067	24180473	0	0	0	146.756677429	0	0	0	0	0	1	0	0	conf	intergenic	-
EccDNA00000879	19	24895972	24896595	0	0	0	0	0	830.306175402	0	0	0	0	0	8	hconf	intergenic	-
EccDNA00000880	19	24896798	24897811	0	0	0	0	0	934.094447327	0	0	0	0	0	9	conf	intergenic	-
EccDNA00000881	19	27263749	27263920	0	0	1005.5304173	0	0	0	0	0	6	0	0	0	conf	intergenic	-
EccDNA00000882	19	27277045	27277700	0	0	1675.88402883	0	0	0	0	0	10	0	0	0	conf	intergenic	-
EccDNA00000883	19	29015464	29016019	0	0	0	146.756677429	0	0	0	0	0	1	0	0	conf	gene_down2k	ENSG00000267014
EccDNA00000884	19	29566849	29567259	0	0	0	146.756677429	0	0	0	0	0	1	0	0	conf	intergenic	-
EccDNA00000885	19	29567536	29567612	0	0	0	0	412.48453183	0	0	0	0	0	3	0	conf	intergenic	-
EccDNA00000886	19	29622594	29622680	0	0	502.765208648	0	0	0	0	0	3	0	0	0	conf	intergenic	-
EccDNA00000887	19	29622615	29622660	0	1120.71725905	1508.29562594	4109.18696801	3299.87625464	0	0	7	9	28	24	0	conf	intergenic	-
EccDNA00000888	19	29897826	29902285	376.506024096	0	0	0	0	0	2	0	0	0	0	0	conf	intergenic	-
EccDNA00000889	19	29910578	29911258	0	0	167.588402883	0	0	0	0	0	1	0	0	0	conf	intergenic	-
EccDNA00000890	19	32938788	32939513	0	0	0	733.783387144	0	0	0	0	0	5	0	0	conf	introns	ENSG00000121289
EccDNA00000891	19	33505961	33506300	188.253012048	0	0	0	0	0	1	0	0	0	0	0	conf	introns	ENSG00000124299
EccDNA00000892	19	34922294	34922329	0	0	0	293.513354858	0	0	0	0	0	2	0	0	conf	gene_down2k	ENSG00000270876
EccDNA00000893	19	37788515	37789613	564.759036145	0	0	0	0	0	3	0	0	0	0	0	conf	introns	ENSG00000189144,ENSG00000267422
EccDNA00000894	19	38750196	38750319	1129.51807229	0	0	0	0	0	6	0	0	0	0	0	hconf	introns	ENSG00000182472
EccDNA00000895	19	39153270	39153451	0	320.204931156	0	0	0	0	0	2	0	0	0	0	conf	introns	ENSG00000130669
EccDNA00000896	19	40377303	40377555	0	0	0	146.756677429	0	0	0	0	0	1	0	0	conf	introns	ENSG00000160396,ENSG00000105223
EccDNA00000897	19	41803647	41807321	0	0	670.35361153	1467.56677429	0	0	0	0	4	10	0	0	conf	exon	ENSG00000170956
EccDNA00000898	19	41803756	41807383	0	320.204931156	1340.70722306	0	1649.93812732	0	0	2	8	0	12	0	conf	exon	ENSG00000170956
EccDNA00000899	19	43185858	43268904	0	640.409862312	0	0	0	0	0	4	0	0	0	0	conf	exon	ENSG00000183668,ENSG00000204941,ENSG00000241104,ENSG00000243137
EccDNA00000900	19	43798138	43798311	0	0	335.176805765	0	687.474219717	0	0	0	2	0	5	0	conf	introns	ENSG00000159871
EccDNA00000901	19	45594638	45594921	0	0	0	293.513354858	0	0	0	0	0	2	0	0	conf	introns	ENSG00000125741,ENSG00000177464
EccDNA00000902	19	46314947	46315085	0	0	0	0	137.494843943	0	0	0	0	0	1	0	conf	introns	ENSG00000124440
EccDNA00000903	19	46613003	46613145	188.253012048	0	0	0	0	0	1	0	0	0	0	0	conf	intergenic	-
EccDNA00000904	19	49478158	49478300	0	0	0	0	274.989687887	0	0	0	0	0	2	0	conf	introns	ENSG00000273189,ENSG00000269469,ENSG00000090554
EccDNA00000905	19	54400018	54400471	0	0	335.176805765	0	0	0	0	0	2	0	0	0	conf	intergenic	-
EccDNA00000906	19	54775137	54839510	0	0	0	0	962.463907603	1453.03580695	0	0	0	0	7	14	conf	exon	ENSG00000167633,ENSG00000189013,ENSG00000125498,ENSG00000221957,ENSG00000215765
EccDNA00000907	19	54781199	54845461	0	1280.81972462	0	0	0	0	0	8	0	0	0	0	conf	exon	ENSG00000167633,ENSG00000189013,ENSG00000125498,ENSG00000221957,ENSG00000215765
EccDNA00000908	19	55147592	55147815	0	0	0	0	137.494843943	0	0	0	0	0	1	0	conf	introns	ENSG00000105048
EccDNA00000909	19	55147646	55147754	0	0	0	0	137.494843943	0	0	0	0	0	1	0	conf	introns	ENSG00000105048
EccDNA00000910	19	55186565	55186639	0	0	0	0	687.474219717	0	0	0	0	0	5	0	conf	introns	ENSG00000080031
EccDNA00000911	19	55447987	55448266	0	160.102465578	0	0	0	0	0	1	0	0	0	0	conf	intergenic	-
EccDNA00000912	19	57143878	57149676	0	320.204931156	0	0	0	0	0	2	0	0	0	0	conf	exon	ENSG00000141946
EccDNA00000913	2	236066	236280	188.253012048	0	0	0	0	0	1	0	0	0	0	0	conf	introns	ENSG00000035115
EccDNA00000914	2	308528	309021	188.253012048	0	0	0	0	0	1	0	0	0	0	0	conf	exon	ENSG00000235779,ENSG00000277997
EccDNA00000915	2	1221706	1221792	753.012048193	0	0	0	0	0	4	0	0	0	0	0	conf	introns	ENSG00000172554
EccDNA00000916	2	1422302	1422383	0	0	837.942014413	0	0	0	0	0	5	0	0	0	conf	introns	ENSG00000115705,ENSG00000231482
EccDNA00000917	2	1425055	1425444	0	960.614793468	0	0	0	0	0	6	0	0	0	0	hconf	introns	ENSG00000115705,ENSG00000231482
EccDNA00000918	2	1525863	1525985	0	0	0	0	0	103.788271925	0	0	0	0	0	1	conf	introns	ENSG00000115705,ENSG00000231482
EccDNA00000919	2	1528296	1528885	0	0	0	0	137.494843943	0	0	0	0	0	1	0	conf	introns	ENSG00000115705,ENSG00000231482
EccDNA00000920	2	1528898	1529298	0	0	0	0	274.989687887	0	0	0	0	0	2	0	conf	introns	ENSG00000115705,ENSG00000231482
EccDNA00000921	2	1529623	1530020	0	0	0	0	137.494843943	0	0	0	0	0	1	0	conf	introns	ENSG00000115705,ENSG00000231482
EccDNA00000922	2	1537065	1537441	0	0	0	0	0	103.788271925	0	0	0	0	0	1	conf	introns	ENSG00000115705,ENSG00000231482
EccDNA00000923	2	1596066	1596422	1129.51807229	0	0	0	0	0	6	0	0	0	0	0	conf	introns	ENSG00000228613
EccDNA00000924	2	1704562	1704689	0	0	0	146.756677429	0	0	0	0	0	1	0	0	conf	introns	ENSG00000130508
EccDNA00000925	2	1751730	1751786	0	1921.22958694	0	0	0	0	0	12	0	0	0	0	conf	intergenic	-
EccDNA00000926	2	2236649	2236833	0	0	0	0	0	622.729631552	0	0	0	0	0	6	conf	introns	ENSG00000186487
EccDNA00000927	2	2645736	2645805	0	1280.81972462	0	0	1512.44328338	0	0	8	0	0	11	0	conf	introns	ENSG00000234929
EccDNA00000928	2	2722400	2722456	376.506024096	0	0	0	0	0	2	0	0	0	0	0	conf	introns	ENSG00000237720
EccDNA00000929	2	2779968	2780397	0	0	167.588402883	0	0	0	0	0	1	0	0	0	conf	introns	ENSG00000237720
EccDNA00000930	2	2780146	2780603	0	0	0	293.513354858	0	0	0	0	0	2	0	0	conf	introns	ENSG00000237720
EccDNA00000931	2	3057883	3057980	0	0	0	880.540064573	0	0	0	0	0	6	0	0	hconf	introns	ENSG00000234423
EccDNA00000932	2	3240081	3240259	376.506024096	0	0	0	0	0	2	0	0	0	0	0	conf	introns	ENSG00000032389
EccDNA00000933	2	3240158	3241105	753.012048193	0	0	0	0	0	4	0	0	0	0	0	conf	introns	ENSG00000032389
EccDNA00000934	2	3240248	3240672	0	640.409862312	0	0	0	622.729631552	0	4	0	0	0	6	conf	introns	ENSG00000032389
EccDNA00000935	2	3240546	3241143	0	320.204931156	0	0	0	0	0	2	0	0	0	0	conf	introns	ENSG00000032389
EccDNA00000936	2	3319776	3320047	0	0	0	587.026709715	0	0	0	0	0	4	0	0	conf	exon	ENSG00000032389
EccDNA00000937	2	3329305	3329361	0	0	0	293.513354858	0	0	0	0	0	2	0	0	conf	introns	ENSG00000032389
EccDNA00000938	2	3725777	3725819	0	0	0	0	412.48453183	0	0	0	0	0	3	0	conf	introns	ENSG00000214866
EccDNA00000939	2	5068943	5069417	0	0	0	293.513354858	0	0	0	0	0	2	0	0	conf	intergenic	-
EccDNA00000940	2	5069001	5069476	376.506024096	0	0	0	0	0	2	0	0	0	0	0	conf	intergenic	-
EccDNA00000941	2	8505453	8505513	0	640.409862312	0	733.783387144	0	0	0	4	0	5	0	0	conf	introns	ENSG00000285591,ENSG00000236008
EccDNA00000942	2	8983099	8983130	0	320.204931156	0	0	0	0	0	2	0	0	0	0	conf	introns	ENSG00000143797
EccDNA00000943	2	9304682	9305103	0	0	167.588402883	0	0	0	0	0	1	0	0	0	conf	introns	ENSG00000151693
EccDNA00000944	2	10012649	10015767	0	0	502.765208648	0	0	0	0	0	3	0	0	0	conf	intergenic	-
EccDNA00000945	2	11112781	11112909	753.012048193	0	0	0	0	0	4	0	0	0	0	0	conf	introns	ENSG00000145063
EccDNA00000946	2	11380386	11380803	0	0	0	0	0	311.364815776	0	0	0	0	0	3	conf	intergenic	-
EccDNA00000947	2	16113713	16113861	0	0	0	733.783387144	549.979375773	0	0	0	0	5	4	0	conf	intergenic	-
EccDNA00000948	2	16225125	16226720	753.012048193	2721.74191483	0	0	1649.93812732	0	4	17	0	0	12	0	conf	introns	ENSG00000228876,ENSG00000231266
EccDNA00000949	2	18724895	18726390	1317.77108434	0	0	0	0	0	7	0	0	0	0	0	conf	intergenic	-
EccDNA00000950	2	26655080	26655358	0	0	335.176805765	0	0	0	0	0	2	0	0	0	conf	intergenic	-
EccDNA00000951	2	26655086	26655364	0	0	502.765208648	0	0	0	0	0	3	0	0	0	conf	intergenic	-
EccDNA00000952	2	26655096	26655374	0	0	335.176805765	0	0	0	0	0	2	0	0	0	conf	intergenic	-
EccDNA00000953	2	27086154	27086637	0	0	0	0	137.494843943	0	0	0	0	0	1	0	conf	exon	ENSG00000138080,ENSG00000138030
EccDNA00000954	2	34616692	34616832	0	0	335.176805765	0	0	0	0	0	2	0	0	0	conf	introns	ENSG00000228262
EccDNA00000955	2	41400300	41400429	0	0	167.588402883	0	0	0	0	0	1	0	0	0	conf	intergenic	-
EccDNA00000956	2	46682970	46683407	753.012048193	0	0	0	0	0	4	0	0	0	0	0	conf	intergenic	-
EccDNA00000957	2	50868117	50868300	0	0	0	0	549.979375773	0	0	0	0	0	4	0	conf	introns	ENSG00000179915
EccDNA00000958	2	51805310	51805446	0	480.307396734	0	0	0	0	0	3	0	0	0	0	conf	introns	ENSG00000231918
EccDNA00000959	2	59853603	59853739	0	0	0	0	0	207.576543851	0	0	0	0	0	2	conf	introns	ENSG00000271955
EccDNA00000960	2	71618475	71618638	0	0	670.35361153	0	0	0	0	0	4	0	0	0	conf	introns	ENSG00000135636
EccDNA00000961	2	71662937	71663040	0	2881.8443804	502.765208648	0	0	2179.55371043	0	18	3	0	0	21	conf	introns	ENSG00000135636
EccDNA00000962	2	72401412	72401738	0	0	0	146.756677429	0	0	0	0	0	1	0	0	conf	introns	ENSG00000144036
EccDNA00000963	2	74276582	74276703	0	0	502.765208648	0	0	0	0	0	3	0	0	0	conf	introns	ENSG00000264324,ENSG00000188687
EccDNA00000964	2	74276645	74276768	0	0	335.176805765	0	0	0	0	0	2	0	0	0	conf	introns	ENSG00000264324,ENSG00000188687
EccDNA00000965	2	74276652	74276775	0	0	335.176805765	0	0	0	0	0	2	0	0	0	conf	introns	ENSG00000264324,ENSG00000188687
EccDNA00000966	2	74276669	74276694	0	0	335.176805765	0	0	0	0	0	2	0	0	0	conf	introns	ENSG00000264324,ENSG00000188687
EccDNA00000967	2	76514918	76515033	0	320.204931156	0	0	0	0	0	2	0	0	0	0	conf	intergenic	-
EccDNA00000968	2	76514920	76515035	0	320.204931156	0	0	0	0	0	2	0	0	0	0	conf	intergenic	-
EccDNA00000969	2	76936946	76937097	188.253012048	0	0	0	0	0	1	0	0	0	0	0	conf	introns	ENSG00000176204
EccDNA00000970	2	80931954	80932356	0	320.204931156	0	0	0	0	0	2	0	0	0	0	conf	intergenic	-
EccDNA00000971	2	84531205	84531646	0	0	335.176805765	0	0	0	0	0	2	0	0	0	conf	introns	ENSG00000115423
EccDNA00000972	2	86387619	86387765	0	0	0	0	0	207.576543851	0	0	0	0	0	2	conf	intergenic	-
EccDNA00000973	2	86762626	86762824	0	160.102465578	0	0	0	0	0	1	0	0	0	0	conf	introns	ENSG00000153561
EccDNA00000974	2	86762636	86762834	0	160.102465578	0	0	0	0	0	1	0	0	0	0	conf	introns	ENSG00000153561
EccDNA00000975	2	86762653	86762848	0	320.204931156	0	0	0	0	0	2	0	0	0	0	conf	introns	ENSG00000153561
EccDNA00000976	2	88065277	88065742	0	160.102465578	0	0	0	0	0	1	0	0	0	0	conf	gene_up2k	ENSG00000172086
EccDNA00000977	2	88065387	88065852	0	160.102465578	0	0	0	0	0	1	0	0	0	0	conf	gene_up2k	ENSG00000172086,ENSG00000115593
EccDNA00000978	2	88130247	88130635	0	0	502.765208648	0	824.96906366	2075.76543851	0	0	3	0	6	20	conf	intergenic	-
EccDNA00000979	2	88130247	88130690	0	0	837.942014413	0	0	0	0	0	5	0	0	0	conf	intergenic	-
EccDNA00000980	2	88729600	88732803	0	0	0	0	0	415.153087701	0	0	0	0	0	4	conf	introns	ENSG00000153574
EccDNA00000981	2	90324093	90324693	0	0	0	0	0	207.576543851	0	0	0	0	0	2	conf	intergenic	-
EccDNA00000982	2	90324350	90324421	188.253012048	0	0	0	0	0	1	0	0	0	0	0	conf	intergenic	-
EccDNA00000983	2	90394483	90399164	0	0	0	3228.64690343	4124.8453183	5293.20186819	0	0	0	22	30	51	conf	intergenic	-
EccDNA00000984	2	91500312	91519119	0	0	335.176805765	0	0	0	0	0	2	0	0	0	conf	intergenic	-
EccDNA00000985	2	94038832	94087375	0	160.102465578	0	0	0	0	0	1	0	0	0	0	conf	intergenic	-
EccDNA00000986	2	94995181	94995310	376.506024096	0	0	0	0	0	2	0	0	0	0	0	conf	intergenic	-
EccDNA00000987	2	99136434	99136918	0	0	0	0	549.979375773	0	0	0	0	0	4	0	conf	introns	ENSG00000135951
EccDNA00000988	2	99365683	99366673	0	0	0	0	0	622.729631552	0	0	0	0	0	6	conf	introns	ENSG00000158417
EccDNA00000989	2	99511597	99511756	376.506024096	0	0	0	0	0	2	0	0	0	0	0	conf	intergenic	-
EccDNA00000990	2	99954766	99954930	0	160.102465578	0	0	0	0	0	1	0	0	0	0	conf	introns	ENSG00000144218
EccDNA00000991	2	111251484	111251527	0	0	0	293.513354858	549.979375773	0	0	0	0	2	4	0	conf	introns	ENSG00000172965
EccDNA00000992	2	117042419	117042454	188.253012048	0	0	0	0	0	1	0	0	0	0	0	conf	intergenic	-
EccDNA00000993	2	119525207	119525568	0	0	0	0	0	726.517903477	0	0	0	0	0	7	hconf	exon	ENSG00000080293
EccDNA00000994	2	119659504	119660919	0	480.307396734	0	587.026709715	1512.44328338	0	0	3	0	4	11	0	conf	exon	ENSG00000163075
EccDNA00000995	2	121478706	121479096	0	0	502.765208648	0	0	0	0	0	3	0	0	0	conf	introns	ENSG00000074054
EccDNA00000996	2	122273930	122274056	0	0	0	293.513354858	0	0	0	0	0	2	0	0	conf	introns	ENSG00000286481
EccDNA00000997	2	122273932	122274058	0	0	0	293.513354858	0	0	0	0	0	2	0	0	conf	introns	ENSG00000286481
EccDNA00000998	2	124517147	124517664	0	0	0	293.513354858	0	0	0	0	0	2	0	0	conf	introns	ENSG00000155052
EccDNA00000999	2	125008985	125010824	1506.02409639	0	1340.70722306	733.783387144	4674.82469407	1245.4592631	8	0	8	5	34	12	conf	intergenic	-
EccDNA00001000	2	127445621	127445819	0	0	0	146.756677429	0	0	0	0	0	1	0	0	conf	introns	ENSG00000163166
EccDNA00001001	2	127445796	127445932	0	0	0	293.513354858	0	0	0	0	0	2	0	0	conf	introns	ENSG00000163166
EccDNA00001002	2	129937403	129937775	0	0	0	146.756677429	0	0	0	0	0	1	0	0	conf	introns	ENSG00000237574
EccDNA00001003	2	130061597	130065376	0	160.102465578	0	0	0	0	0	1	0	0	0	0	conf	intergenic	-
EccDNA00001004	2	131791227	131791458	188.253012048	0	0	0	0	0	1	0	0	0	0	0	conf	intergenic	-
EccDNA00001005	2	132073212	132076205	5082.8313253	0	0	0	0	0	27	0	0	0	0	0	conf	intergenic	-
EccDNA00001006	2	132073212	132076236	0	3362.15177714	0	0	0	1868.18889465	0	21	0	0	0	18	conf	intergenic	-
EccDNA00001007	2	133222419	133222575	0	0	0	0	0	415.153087701	0	0	0	0	0	4	conf	introns	ENSG00000176771
EccDNA00001008	2	137089267	137089295	0	0	0	0	0	311.364815776	0	0	0	0	0	3	conf	introns	ENSG00000144229
EccDNA00001009	2	141365481	141365671	0	0	0	0	0	207.576543851	0	0	0	0	0	2	conf	introns	ENSG00000168702
EccDNA00001010	2	148268858	148269017	0	0	0	0	137.494843943	0	0	0	0	0	1	0	conf	introns	ENSG00000204406
EccDNA00001011	2	161074742	161075234	376.506024096	0	0	0	549.979375773	0	2	0	0	0	4	0	conf	intergenic	-
EccDNA00001012	2	162752850	162753073	0	0	335.176805765	0	0	0	0	0	2	0	0	0	conf	introns	ENSG00000184611
EccDNA00001013	2	162752869	162753084	0	0	670.35361153	0	0	0	0	0	4	0	0	0	conf	introns	ENSG00000184611
EccDNA00001014	2	168538849	168539309	376.506024096	0	0	0	0	0	2	0	0	0	0	0	conf	introns	ENSG00000172292
EccDNA00001015	2	172042392	172043044	0	0	167.588402883	0	0	0	0	0	1	0	0	0	conf	introns	ENSG00000172878
EccDNA00001016	2	174225876	174226345	0	0	335.176805765	0	0	0	0	0	2	0	0	0	conf	introns	ENSG00000138430
EccDNA00001017	2	178757147	178757205	0	0	0	0	0	830.306175402	0	0	0	0	0	8	conf	introns	ENSG00000237298,ENSG00000155657
EccDNA00001018	2	178757149	178757207	0	640.409862312	0	0	0	0	0	4	0	0	0	0	conf	introns	ENSG00000237298,ENSG00000155657
EccDNA00001019	2	180701984	180702071	0	0	0	0	0	103.788271925	0	0	0	0	0	1	conf	introns	ENSG00000281131
EccDNA00001020	2	182489917	182490140	376.506024096	0	0	0	0	0	2	0	0	0	0	0	conf	introns	ENSG00000115252
EccDNA00001021	2	185187841	185187937	0	480.307396734	0	0	0	0	0	3	0	0	0	0	conf	intergenic	-
EccDNA00001022	2	186572291	186572621	0	0	0	0	0	311.364815776	0	0	0	0	0	3	lconf	intergenic	-
EccDNA00001023	2	186572337	186572668	0	0	0	0	0	311.364815776	0	0	0	0	0	3	lconf	intergenic	-
EccDNA00001024	2	190137822	190137906	0	0	0	0	0	934.094447327	0	0	0	0	0	9	conf	exon	ENSG00000187699
EccDNA00001025	2	190314257	190314445	376.506024096	0	0	0	0	0	2	0	0	0	0	0	conf	introns	ENSG00000198130
EccDNA00001026	2	190314262	190314450	376.506024096	0	0	0	0	0	2	0	0	0	0	0	conf	introns	ENSG00000198130
EccDNA00001027	2	190314274	190314462	376.506024096	0	0	0	0	0	2	0	0	0	0	0	conf	introns	ENSG00000198130
EccDNA00001028	2	192490600	192491052	0	0	502.765208648	0	0	0	0	0	3	0	0	0	conf	intergenic	-
EccDNA00001029	2	199017081	199017107	188.253012048	0	0	0	0	0	1	0	0	0	0	0	conf	introns	ENSG00000231557
EccDNA00001030	2	199017081	199017216	376.506024096	0	0	0	0	0	2	0	0	0	0	0	conf	introns	ENSG00000231557
EccDNA00001031	2	207645412	207645460	0	0	0	0	0	207.576543851	0	0	0	0	0	2	conf	intergenic	-
EccDNA00001032	2	226656426	226656501	0	640.409862312	0	0	687.474219717	0	0	4	0	0	5	0	conf	intergenic	-
EccDNA00001033	2	231734543	231735094	188.253012048	0	0	0	0	0	1	0	0	0	0	0	conf	introns	ENSG00000156973
EccDNA00001034	2	232995031	232995593	0	0	335.176805765	0	0	0	0	0	2	0	0	0	conf	introns	ENSG00000066248
EccDNA00001035	2	233065540	233065755	0	0	0	0	0	207.576543851	0	0	0	0	0	2	conf	introns	ENSG00000168918
EccDNA00001036	2	233144427	233144774	1506.02409639	0	0	0	0	0	8	0	0	0	0	0	conf	introns	ENSG00000168918
EccDNA00001037	2	234649301	234649683	376.506024096	0	0	0	0	0	2	0	0	0	0	0	conf	intergenic	-
EccDNA00001038	2	235999583	235999679	0	0	335.176805765	0	0	0	0	0	2	0	0	0	conf	introns	ENSG00000157985
EccDNA00001039	2	236488887	236489207	188.253012048	0	0	0	0	0	1	0	0	0	0	0	conf	introns	ENSG00000132321
EccDNA00001040	2	238486307	238486613	0	0	0	146.756677429	0	0	0	0	0	1	0	0	conf	intergenic	-
EccDNA00001041	2	238870309	238870792	0	0	0	146.756677429	0	0	0	0	0	1	0	0	conf	introns	ENSG00000233608
EccDNA00001042	2	238904079	238904142	0	0	1005.5304173	0	0	622.729631552	0	0	6	0	0	6	conf	introns	ENSG00000233608
EccDNA00001043	2	239084559	239084671	564.759036145	0	0	0	0	0	3	0	0	0	0	0	conf	introns	ENSG00000068024
EccDNA00001044	2	239706843	239707393	0	160.102465578	0	0	0	0	0	1	0	0	0	0	conf	intergenic	-
EccDNA00001045	2	240185617	240185973	0	0	0	587.026709715	0	0	0	0	0	4	0	0	conf	introns	ENSG00000286325
EccDNA00001046	2	240732128	240732399	188.253012048	0	0	0	0	0	1	0	0	0	0	0	hconf	introns	ENSG00000130294
EccDNA00001047	2	240985517	240985576	0	0	0	0	0	103.788271925	0	0	0	0	0	1	conf	introns	ENSG00000226321,ENSG00000223991
EccDNA00001048	2	241516522	241516632	0	0	0	293.513354858	0	0	0	0	0	2	0	0	conf	intergenic	-
EccDNA00001049	2	241516522	241516632	0	0	0	293.513354858	0	0	0	0	0	2	0	0	conf	intergenic	-
EccDNA00001050	20	1400211	1403255	3200.30120482	0	0	0	0	0	17	0	0	0	0	0	conf	intergenic	-
EccDNA00001051	20	2379056	2379968	941.265060241	0	1005.5304173	0	2612.40203492	2802.28334198	5	0	6	0	19	27	conf	gene_up2k	ENSG00000166948
EccDNA00001052	20	2379117	2379970	1129.51807229	0	0	0	0	0	6	0	0	0	0	0	conf	gene_up2k	ENSG00000166948
EccDNA00001053	20	2842762	2842862	0	160.102465578	0	0	0	0	0	1	0	0	0	0	conf	introns	ENSG00000215305,ENSG00000132635
EccDNA00001054	20	2842767	2842863	188.253012048	0	0	0	0	0	1	0	0	0	0	0	conf	introns	ENSG00000215305,ENSG00000132635
EccDNA00001055	20	10323922	10324064	753.012048193	0	0	0	0	0	4	0	0	0	0	0	conf	introns	ENSG00000227906
EccDNA00001056	20	10323922	10324068	1129.51807229	0	0	0	1924.92781521	0	6	0	0	0	14	0	conf	introns	ENSG00000227906
EccDNA00001057	20	16188380	16188857	0	0	0	733.783387144	687.474219717	622.729631552	0	0	0	5	5	6	conf	introns	ENSG00000287410
EccDNA00001058	20	16258010	16258211	0	0	0	0	0	311.364815776	0	0	0	0	0	3	conf	introns	ENSG00000287410
EccDNA00001059	20	16258215	16258904	188.253012048	0	0	0	0	0	1	0	0	0	0	0	conf	introns	ENSG00000287410
EccDNA00001060	20	16258364	16258955	0	0	0	0	137.494843943	0	0	0	0	0	1	0	conf	introns	ENSG00000287410
EccDNA00001061	20	16258633	16258949	188.253012048	0	0	0	0	0	1	0	0	0	0	0	conf	introns	ENSG00000287410
EccDNA00001062	20	23122458	23123046	0	640.409862312	0	0	0	0	0	4	0	0	0	0	lconf	intergenic	-
EccDNA00001063	20	23702721	23765581	1882.53012048	0	1005.5304173	733.783387144	1237.45359549	415.153087701	10	0	6	5	9	4	conf	exon	ENSG00000170373,ENSG00000286270
EccDNA00001064	20	26365415	26365751	564.759036145	0	1173.11882018	1467.56677429	962.463907603	830.306175402	3	0	7	10	7	8	conf	intergenic	-
EccDNA00001065	20	26365415	26369816	564.759036145	0	670.35361153	0	2062.42265915	0	3	0	4	0	15	0	hconf	intergenic	-
EccDNA00001066	20	27295051	27295675	0	0	0	1761.08012915	0	0	0	0	0	12	0	0	conf	intergenic	-
EccDNA00001067	20	28869463	28873202	0	0	1173.11882018	0	0	0	0	0	7	0	0	0	conf	intergenic	-
EccDNA00001068	20	29130298	29130637	0	160.102465578	167.588402883	880.540064573	0	0	0	1	1	6	0	0	conf	intergenic	-
EccDNA00001069	20	29130298	29137979	0	160.102465578	0	0	0	0	0	1	0	0	0	0	conf	intergenic	-
EccDNA00001070	20	29130298	29175617	0	160.102465578	0	587.026709715	0	0	0	1	0	4	0	0	conf	intergenic	-
EccDNA00001071	20	29130298	29197480	0	0	167.588402883	0	0	0	0	0	1	0	0	0	lconf	intergenic	-
EccDNA00001072	20	29130513	29152432	0	0	502.765208648	0	0	0	0	0	3	0	0	0	lconf	intergenic	-
EccDNA00001073	20	29146891	29147724	0	0	1340.70722306	0	2199.91750309	0	0	0	8	0	16	0	conf	intergenic	-
EccDNA00001074	20	29147416	29147756	0	480.307396734	0	0	0	0	0	3	0	0	0	0	conf	intergenic	-
EccDNA00001075	20	29152223	29152563	0	320.204931156	0	0	0	0	0	2	0	0	0	0	hconf	intergenic	-
EccDNA00001076	20	29152223	29164425	0	320.204931156	0	0	0	0	0	2	0	0	0	0	conf	intergenic	-
EccDNA00001077	20	29152223	29174941	1317.77108434	0	1340.70722306	1174.05341943	2612.40203492	415.153087701	7	0	8	8	19	4	hconf	intergenic	-
EccDNA00001078	20	29152223	29193463	0	320.204931156	0	0	0	0	0	2	0	0	0	0	conf	intergenic	-
EccDNA00001079	20	29152223	29197163	2070.78313253	2081.33205251	670.35361153	733.783387144	0	0	11	13	4	5	0	0	conf	intergenic	-
EccDNA00001080	20	29152385	29152725	9224.39759036	0	670.35361153	0	0	0	49	0	4	0	0	0	hconf	intergenic	-
EccDNA00001081	20	29152394	29152734	0	960.614793468	0	0	0	0	0	6	0	0	0	0	conf	intergenic	-
EccDNA00001082	20	29152394	29164696	0	320.204931156	0	0	0	0	0	2	0	0	0	0	conf	intergenic	-
EccDNA00001083	20	29152394	29193734	0	320.204931156	0	0	0	0	0	2	0	0	0	0	conf	intergenic	-
EccDNA00001084	20	29153566	29153906	376.506024096	0	0	0	0	0	2	0	0	0	0	0	conf	intergenic	-
EccDNA00001085	20	29154955	29155294	188.253012048	0	0	0	0	0	1	0	0	0	0	0	conf	intergenic	-
EccDNA00001086	20	29155616	29155955	1882.53012048	640.409862312	0	0	0	0	10	4	0	0	0	0	conf	intergenic	-
EccDNA00001087	20	29170672	29171012	376.506024096	0	0	0	0	0	2	0	0	0	0	0	hconf	intergenic	-
EccDNA00001088	20	29170821	29171159	188.253012048	0	0	0	0	0	1	0	0	0	0	0	conf	intergenic	-
EccDNA00001089	20	29173522	29173693	0	320.204931156	0	0	0	0	0	2	0	0	0	0	conf	intergenic	-
EccDNA00001090	20	29173713	29174053	0	0	0	0	824.96906366	0	0	0	0	0	6	0	conf	intergenic	-
EccDNA00001091	20	29173895	29174235	0	0	0	0	0	1660.6123508	0	0	0	0	0	16	conf	intergenic	-
EccDNA00001092	20	29174068	29177655	0	1120.71725905	0	0	0	0	0	7	0	0	0	0	conf	intergenic	-
EccDNA00001093	20	29181259	29181599	753.012048193	0	0	0	0	0	4	0	0	0	0	0	hconf	intergenic	-
EccDNA00001094	20	29186871	29187877	0	960.614793468	0	0	0	0	0	6	0	0	0	0	hconf	intergenic	-
EccDNA00001095	20	29187635	29187977	0	0	0	146.756677429	0	0	0	0	0	1	0	0	conf	intergenic	-
EccDNA00001096	20	29187758	29187998	0	0	0	0	687.474219717	0	0	0	0	0	5	0	conf	intergenic	-
EccDNA00001097	20	29187758	29188098	4518.07228916	1601.02465578	0	440.270032286	412.48453183	311.364815776	24	10	0	3	3	3	conf	intergenic	-
EccDNA00001098	20	29189808	29190147	0	0	0	0	0	103.788271925	0	0	0	0	0	1	conf	intergenic	-
EccDNA00001099	20	29193223	29193563	2635.54216867	1440.9221902	0	587.026709715	5362.29891379	9756.09756098	14	9	0	4	39	94	conf	intergenic	-
EccDNA00001100	20	29199362	29203972	376.506024096	0	0	146.756677429	412.48453183	0	2	0	0	1	3	0	conf	intergenic	-
EccDNA00001101	20	29200032	29200372	0	0	0	0	0	207.576543851	0	0	0	0	0	2	conf	intergenic	-
EccDNA00001102	20	29202081	29202421	0	0	0	1027.296742	0	0	0	0	0	7	0	0	conf	intergenic	-
EccDNA00001103	20	29203280	29203620	0	4322.76657061	1843.47243171	3228.64690343	2749.89687887	6642.44940322	0	27	11	22	20	64	hconf	intergenic	-
EccDNA00001104	20	29203280	29203665	0	0	0	0	0	9444.7327452	0	0	0	0	0	91	hconf	intergenic	-
EccDNA00001105	20	29203324	29203666	1129.51807229	0	0	2935.13354858	0	7887.90866632	6	0	0	20	0	76	hconf	intergenic	-
EccDNA00001106	20	29203789	29204129	188.253012048	0	0	0	0	0	1	0	0	0	0	0	conf	intergenic	-
EccDNA00001107	20	29203817	29204159	0	0	0	0	0	103.788271925	0	0	0	0	0	1	conf	intergenic	-
EccDNA00001108	20	29410041	29448291	0	0	1340.70722306	0	0	0	0	0	8	0	0	0	conf	intergenic	-
EccDNA00001109	20	29431081	29431463	0	0	1173.11882018	440.270032286	0	0	0	0	7	3	0	0	conf	intergenic	-
EccDNA00001110	20	29697633	29697722	0	0	167.588402883	0	0	0	0	0	1	0	0	0	conf	intergenic	-
EccDNA00001111	20	29697633	29697971	0	0	0	293.513354858	0	0	0	0	0	2	0	0	hconf	intergenic	-
EccDNA00001112	20	29963577	29972982	0	0	1173.11882018	0	0	0	0	0	7	0	0	0	conf	intergenic	-
EccDNA00001113	20	31001166	31001508	0	0	0	0	0	830.306175402	0	0	0	0	0	8	conf	intergenic	-
EccDNA00001114	20	31166816	31166951	0	0	335.176805765	0	0	415.153087701	0	0	2	0	0	4	conf	intergenic	-
EccDNA00001115	20	31244563	31244652	0	0	0	0	962.463907603	0	0	0	0	0	7	0	conf	intergenic	-
EccDNA00001116	20	35211336	35212224	188.253012048	0	0	0	0	0	1	0	0	0	0	0	conf	introns	ENSG00000126005,ENSG00000101000
EccDNA00001117	20	35564373	35564522	0	0	0	4549.45700029	0	0	0	0	0	31	0	0	hconf	intergenic	-
EccDNA00001118	20	40982724	40982963	0	0	0	0	687.474219717	0	0	0	0	0	5	0	conf	intergenic	-
EccDNA00001119	20	42213266	42215745	0	3202.04931156	0	0	0	0	0	20	0	0	0	0	conf	introns	ENSG00000196090
EccDNA00001120	20	43696476	43697013	0	0	1340.70722306	1027.296742	0	622.729631552	0	0	8	7	0	6	conf	introns	ENSG00000101057
EccDNA00001121	20	43696509	43697013	3200.30120482	0	0	0	0	0	17	0	0	0	0	0	conf	introns	ENSG00000101057
EccDNA00001122	20	44404977	44405103	0	0	0	0	549.979375773	0	0	0	0	0	4	0	conf	introns	ENSG00000101076
EccDNA00001123	20	45439343	45439537	0	0	0	440.270032286	0	0	0	0	0	3	0	0	conf	introns	ENSG00000277022,ENSG00000124155
EccDNA00001124	20	45439347	45439521	0	0	0	146.756677429	0	0	0	0	0	1	0	0	conf	introns	ENSG00000277022,ENSG00000124155
EccDNA00001125	20	46577070	46577187	0	0	0	293.513354858	0	0	0	0	0	2	0	0	conf	introns	ENSG00000158296
EccDNA00001126	20	48917988	48918118	0	0	0	0	274.989687887	0	0	0	0	0	2	0	conf	intergenic	-
EccDNA00001127	20	48918063	48918195	0	0	0	0	274.989687887	0	0	0	0	0	2	0	conf	intergenic	-
EccDNA00001128	20	49963315	49963620	1317.77108434	0	0	0	0	0	7	0	0	0	0	0	conf	intergenic	-
EccDNA00001129	20	51925563	51925698	0	0	502.765208648	0	0	0	0	0	3	0	0	0	conf	intergenic	-
EccDNA00001130	20	55967294	55967482	376.506024096	0	0	0	0	0	2	0	0	0	0	0	conf	intergenic	-
EccDNA00001131	20	60314368	60314818	0	480.307396734	0	0	0	0	0	3	0	0	0	0	conf	introns	ENSG00000228340
EccDNA00001132	20	60992732	61015272	3388.55421687	0	0	0	0	0	18	0	0	0	0	0	conf	intergenic	-
EccDNA00001133	20	61274116	61274564	0	0	0	440.270032286	0	0	0	0	0	3	0	0	conf	introns	ENSG00000179242
EccDNA00001134	20	61889564	61889744	0	320.204931156	0	0	0	0	0	2	0	0	0	0	conf	introns	ENSG00000179242
EccDNA00001135	20	61919812	61920244	0	0	502.765208648	0	0	0	0	0	3	0	0	0	conf	introns	ENSG00000179242
EccDNA00001136	20	61947648	61948195	0	320.204931156	0	0	0	0	0	2	0	0	0	0	conf	intergenic	-
EccDNA00001137	20	62758095	62758281	0	0	167.588402883	0	0	0	0	0	1	0	0	0	conf	exon	ENSG00000101188
EccDNA00001138	20	63353821	63353886	0	0	0	0	137.494843943	0	0	0	0	0	1	0	conf	introns	ENSG00000101204
EccDNA00001139	20	63354058	63354633	0	0	0	0	137.494843943	0	0	0	0	0	1	0	conf	exon	ENSG00000101204
EccDNA00001140	20	63492160	63492498	0	0	670.35361153	0	0	0	0	0	4	0	0	0	conf	introns	ENSG00000101210
EccDNA00001141	20	63757947	63758248	0	0	0	146.756677429	0	0	0	0	0	1	0	0	conf	introns	ENSG00000130584
EccDNA00001142	20	63913065	63913104	0	1601.02465578	0	0	0	0	0	10	0	0	0	0	conf	introns	ENSG00000101152
EccDNA00001143	20	63970858	63971061	0	0	167.588402883	0	0	0	0	0	1	0	0	0	conf	gene_up2k	ENSG00000196700
EccDNA00001144	20	64286892	64287003	0	0	0	146.756677429	0	0	0	0	0	1	0	0	conf	introns	ENSG00000203880
EccDNA00001145	21	7934296	7934364	0	3041.94684598	0	0	0	0	0	19	0	0	0	0	conf	intergenic	-
EccDNA00001146	21	18079770	18079888	0	320.204931156	0	0	0	0	0	2	0	0	0	0	conf	introns	ENSG00000154645,ENSG00000227330
EccDNA00001147	21	19345850	19346026	0	0	0	0	0	103.788271925	0	0	0	0	0	1	conf	intergenic	-
EccDNA00001148	21	25206525	25208653	0	0	0	0	0	1245.4592631	0	0	0	0	0	12	conf	introns	ENSG00000222042
EccDNA00001149	21	27627161	27627382	0	0	0	293.513354858	0	0	0	0	0	2	0	0	hconf	intergenic	-
EccDNA00001150	21	27714867	27714987	0	0	0	0	0	207.576543851	0	0	0	0	0	2	conf	intergenic	-
EccDNA00001151	21	31612881	31613012	188.253012048	0	0	0	0	0	1	0	0	0	0	0	conf	intergenic	-
EccDNA00001152	21	31612884	31613015	188.253012048	0	0	0	0	0	1	0	0	0	0	0	conf	intergenic	-
EccDNA00001153	21	31612889	31613020	188.253012048	0	0	0	0	0	1	0	0	0	0	0	conf	intergenic	-
EccDNA00001154	21	31784336	31784465	0	0	335.176805765	0	0	0	0	0	2	0	0	0	conf	intergenic	-
EccDNA00001155	21	32771823	32772049	0	0	0	0	0	207.576543851	0	0	0	0	0	2	conf	gene_up2k	ENSG00000159086,ENSG00000205930
EccDNA00001156	21	35993363	35993484	0	160.102465578	0	0	0	0	0	1	0	0	0	0	conf	introns	ENSG00000159216
EccDNA00001157	21	38218514	38219008	376.506024096	0	0	0	0	0	2	0	0	0	0	0	conf	introns	ENSG00000157551
EccDNA00001158	21	41086109	41086346	0	0	0	0	0	415.153087701	0	0	0	0	0	4	conf	intergenic	-
EccDNA00001159	21	43632456	43632622	376.506024096	0	0	0	0	207.576543851	2	0	0	0	0	2	conf	introns	ENSG00000160207
EccDNA00001160	21	44750806	44750929	376.506024096	0	0	0	0	0	2	0	0	0	0	0	conf	intergenic	-
EccDNA00001161	21	45007792	45007962	564.759036145	0	0	0	0	0	3	0	0	0	0	0	conf	intergenic	-
EccDNA00001162	21	45055043	45055119	0	0	0	0	0	2179.55371043	0	0	0	0	0	21	hconf	intergenic	-
EccDNA00001163	21	45442997	45443181	0	0	0	293.513354858	0	0	0	0	0	2	0	0	conf	introns	ENSG00000182871
EccDNA00001164	21	45443004	45443188	0	480.307396734	0	0	0	0	0	3	0	0	0	0	conf	introns	ENSG00000182871
EccDNA00001165	21	45474707	45474755	753.012048193	0	0	0	3299.87625464	0	4	0	0	0	24	0	conf	introns	ENSG00000182871
EccDNA00001166	21	45500183	45500283	0	160.102465578	0	0	0	0	0	1	0	0	0	0	conf	introns	ENSG00000173638,ENSG00000182871
EccDNA00001167	21	45739197	45739549	0	0	0	0	0	103.788271925	0	0	0	0	0	1	conf	introns	ENSG00000183570
EccDNA00001168	21	45999905	45999964	376.506024096	0	0	0	0	0	2	0	0	0	0	0	conf	introns	ENSG00000142156
EccDNA00001169	21	46091232	46091296	0	0	502.765208648	0	0	0	0	0	3	0	0	0	conf	gene_down2k	ENSG00000227438
EccDNA00001170	22	10571626	10572337	0	0	0	0	137.494843943	0	0	0	0	0	1	0	conf	intergenic	-
EccDNA00001171	22	10571801	10571971	0	320.204931156	0	0	0	0	0	2	0	0	0	0	conf	intergenic	-
EccDNA00001172	22	10577684	10577900	376.506024096	0	0	0	0	0	2	0	0	0	0	0	hconf	intergenic	-
EccDNA00001173	22	16034650	16034818	0	640.409862312	0	0	0	0	0	4	0	0	0	0	conf	intergenic	-
EccDNA00001174	22	16344760	16344969	0	320.204931156	0	0	0	0	0	2	0	0	0	0	conf	intergenic	-
EccDNA00001175	22	16564326	16565007	0	0	670.35361153	0	0	0	0	0	4	0	0	0	conf	intergenic	-
EccDNA00001176	22	17157077	17157217	0	0	0	0	274.989687887	0	0	0	0	0	2	0	conf	introns	ENSG00000069998
EccDNA00001177	22	17356956	17357102	0	320.204931156	0	0	0	0	0	2	0	0	0	0	conf	intergenic	-
EccDNA00001178	22	18892355	18895784	0	0	167.588402883	0	0	0	0	0	1	0	0	0	lconf	exon	ENSG00000276095
EccDNA00001179	22	19202363	19202564	376.506024096	0	0	0	0	0	2	0	0	0	0	0	conf	introns	ENSG00000070371
EccDNA00001180	22	20225139	20225210	1694.27710843	0	0	0	0	0	9	0	0	0	0	0	conf	intergenic	-
EccDNA00001181	22	26495501	26495786	376.506024096	0	0	0	0	0	2	0	0	0	0	0	conf	introns	ENSG00000100109,ENSG00000100104
EccDNA00001182	22	27589170	27589344	0	0	0	293.513354858	0	0	0	0	0	2	0	0	conf	intergenic	-
EccDNA00001183	22	29489562	29489694	0	160.102465578	0	0	0	0	0	1	0	0	0	0	conf	exon	ENSG00000100285
EccDNA00001184	22	32330200	32330345	0	0	0	146.756677429	0	0	0	0	0	1	0	0	conf	introns	ENSG00000234626
EccDNA00001185	22	32330603	32330891	0	0	167.588402883	0	0	0	0	0	1	0	0	0	conf	introns	ENSG00000234626
EccDNA00001186	22	33028608	33028729	0	0	0	146.756677429	0	0	0	0	0	1	0	0	conf	introns	ENSG00000185666
EccDNA00001187	22	41990451	41990900	376.506024096	0	0	0	0	0	2	0	0	0	0	0	conf	introns	ENSG00000100167
EccDNA00001188	22	43073316	43073474	0	160.102465578	0	0	0	0	0	1	0	0	0	0	conf	introns	ENSG00000100271
EccDNA00001189	22	43079104	43079316	0	0	0	0	274.989687887	0	0	0	0	0	2	0	conf	introns	ENSG00000100271
EccDNA00001190	22	43475471	43475911	0	0	335.176805765	0	0	0	0	0	2	0	0	0	conf	introns	ENSG00000186732
EccDNA00001191	22	44115834	44116021	376.506024096	0	0	0	0	0	2	0	0	0	0	0	conf	exon	ENSG00000188677,ENSG00000279175
EccDNA00001192	22	44619625	44619917	0	0	335.176805765	0	0	0	0	0	2	0	0	0	conf	introns	ENSG00000234300
EccDNA00001193	22	44801310	44801425	0	0	167.588402883	0	0	0	0	0	1	0	0	0	conf	introns	ENSG00000241484,ENSG00000248405
EccDNA00001194	22	45349535	45350475	376.506024096	0	0	1320.81009686	0	0	2	0	0	9	0	0	conf	exon	ENSG00000077935
EccDNA00001195	22	46371614	46372083	376.506024096	0	0	0	0	0	2	0	0	0	0	0	conf	introns	ENSG00000075275
EccDNA00001196	22	46941282	46941872	0	0	0	0	0	103.788271925	0	0	0	0	0	1	conf	introns	ENSG00000054611
EccDNA00001197	22	46941429	46942041	0	0	0	0	0	207.576543851	0	0	0	0	0	2	conf	introns	ENSG00000054611
EccDNA00001198	22	47090787	47091307	0	0	502.765208648	0	0	0	0	0	3	0	0	0	conf	introns	ENSG00000054611
EccDNA00001199	22	47378964	47379070	0	0	0	0	274.989687887	0	0	0	0	0	2	0	conf	intergenic	-
EccDNA00001200	22	48415054	48415224	0	0	0	293.513354858	0	0	0	0	0	2	0	0	conf	introns	ENSG00000285855
EccDNA00001201	22	48605187	48605383	941.265060241	0	0	0	1099.95875155	726.517903477	5	0	0	0	8	7	conf	introns	ENSG00000219438
EccDNA00001202	22	48605187	48605416	564.759036145	640.409862312	0	1320.81009686	0	0	3	4	0	9	0	0	conf	introns	ENSG00000219438
EccDNA00001203	22	50057526	50057728	0	0	0	0	0	103.788271925	0	0	0	0	0	1	conf	gene_up2k	ENSG00000138892,ENSG00000100427
EccDNA00001204	22	50235246	50235323	0	0	0	0	0	1245.4592631	0	0	0	0	0	12	conf	introns	ENSG00000128159
EccDNA00001205	22	50306610	50306746	0	320.204931156	0	0	0	0	0	2	0	0	0	0	conf	introns	ENSG00000196576
EccDNA00001206	22	50346312	50346877	0	0	0	293.513354858	0	0	0	0	0	2	0	0	lconf	introns	ENSG00000100239
EccDNA00001207	3	990720	991056	0	0	0	733.783387144	0	0	0	0	0	5	0	0	hconf	intergenic	-
EccDNA00001208	3	2263736	2270788	753.012048193	0	0	0	0	0	4	0	0	0	0	0	conf	introns	ENSG00000144619
EccDNA00001209	3	2263847	2271090	2070.78313253	0	0	0	0	0	11	0	0	0	0	0	conf	introns	ENSG00000144619
EccDNA00001210	3	2798367	2798409	0	0	335.176805765	0	0	0	0	0	2	0	0	0	conf	introns	ENSG00000144619
EccDNA00001211	3	5565191	5565268	0	0	4022.12166918	1174.05341943	2199.91750309	1660.6123508	0	0	24	8	16	16	hconf	intergenic	-
EccDNA00001212	3	5565191	5565270	0	0	0	2054.593484	3162.3814107	0	0	0	0	14	23	0	hconf	intergenic	-
EccDNA00001213	3	5565191	5565271	1317.77108434	0	0	0	0	0	7	0	0	0	0	0	hconf	intergenic	-
EccDNA00001214	3	22050777	22056383	0	0	0	0	0	830.306175402	0	0	0	0	0	8	conf	introns	ENSG00000151789
EccDNA00001215	3	22298313	22298647	0	0	167.588402883	0	0	0	0	0	1	0	0	0	conf	introns	ENSG00000151789
EccDNA00001216	3	31533112	31533568	0	0	0	146.756677429	0	0	0	0	0	1	0	0	conf	exon	ENSG00000163527
EccDNA00001217	3	32112217	32112524	0	0	0	0	0	207.576543851	0	0	0	0	0	2	lconf	introns	ENSG00000152642
EccDNA00001218	3	36044082	36044214	0	0	0	0	0	207.576543851	0	0	0	0	0	2	conf	intergenic	-
EccDNA00001219	3	36300895	36300925	188.253012048	0	0	0	0	0	1	0	0	0	0	0	conf	intergenic	-
EccDNA00001220	3	42796766	42799368	0	0	0	0	0	207.576543851	0	0	0	0	0	2	conf	introns	ENSG00000235288,ENSG00000280571,ENSG00000181061
EccDNA00001221	3	47712637	47712779	188.253012048	0	0	0	0	0	1	0	0	0	0	0	conf	introns	ENSG00000173473
EccDNA00001222	3	52752927	52753067	0	0	0	0	274.989687887	0	0	0	0	0	2	0	conf	introns	ENSG00000114904
EccDNA00001223	3	53990982	53991272	1129.51807229	0	0	0	0	0	6	0	0	0	0	0	conf	intergenic	-
EccDNA00001224	3	57536920	57538314	0	1921.22958694	837.942014413	0	0	0	0	12	5	0	0	0	conf	introns	ENSG00000174844
EccDNA00001225	3	60280992	60281042	1506.02409639	0	0	0	0	0	8	0	0	0	0	0	conf	introns	ENSG00000189283
EccDNA00001226	3	63239218	63239592	0	0	0	587.026709715	0	0	0	0	0	4	0	0	conf	introns	ENSG00000163630
EccDNA00001227	3	63239297	63239712	0	0	0	587.026709715	0	0	0	0	0	4	0	0	conf	introns	ENSG00000163630
EccDNA00001228	3	64547484	64549937	0	0	3184.17965477	0	0	0	0	0	19	0	0	0	conf	introns	ENSG00000163638
EccDNA00001229	3	65795694	65795826	0	0	0	0	0	207.576543851	0	0	0	0	0	2	conf	introns	ENSG00000151276
EccDNA00001230	3	66074255	66074860	0	1601.02465578	0	0	1237.45359549	0	0	10	0	0	9	0	conf	intergenic	-
EccDNA00001231	3	66074299	66074906	0	0	0	0	2337.41234704	1349.24753503	0	0	0	0	17	13	conf	intergenic	-
EccDNA00001232	3	66208538	66209408	376.506024096	0	0	0	0	0	2	0	0	0	0	0	conf	introns	ENSG00000144741
EccDNA00001233	3	66713349	66713485	0	0	502.765208648	0	0	0	0	0	3	0	0	0	conf	intergenic	-
EccDNA00001234	3	66917048	66917180	941.265060241	0	0	0	0	0	5	0	0	0	0	0	conf	intergenic	-
EccDNA00001235	3	84516915	84517286	0	160.102465578	0	0	0	0	0	1	0	0	0	0	conf	intergenic	-
EccDNA00001236	3	86860643	86861035	188.253012048	0	0	0	0	0	1	0	0	0	0	0	conf	intergenic	-
EccDNA00001237	3	86873094	86873318	0	0	502.765208648	0	0	0	0	0	3	0	0	0	lconf	intergenic	-
EccDNA00001238	3	90479546	90480400	0	0	335.176805765	0	0	0	0	0	2	0	0	0	conf	intergenic	-
EccDNA00001239	3	90645952	90717846	0	0	0	0	1099.95875155	0	0	0	0	0	8	0	conf	intergenic	-
EccDNA00001240	3	90651714	90673792	376.506024096	0	0	0	0	0	2	0	0	0	0	0	conf	intergenic	-
EccDNA00001241	3	90662687	90686279	0	0	335.176805765	0	0	0	0	0	2	0	0	0	conf	intergenic	-
EccDNA00001242	3	90832904	90833244	0	320.204931156	0	0	0	0	0	2	0	0	0	0	conf	intergenic	-
EccDNA00001243	3	90870635	90965780	0	0	167.588402883	0	0	0	0	0	1	0	0	0	hconf	intergenic	-
EccDNA00001244	3	93736477	93737163	2447.28915663	640.409862312	0	0	0	0	13	4	0	0	0	0	conf	intergenic	-
EccDNA00001245	3	95749273	95752156	376.506024096	1440.9221902	0	1467.56677429	0	622.729631552	2	9	0	10	0	6	conf	intergenic	-
EccDNA00001246	3	99488580	99497815	6400.60240964	0	0	0	0	0	34	0	0	0	0	0	conf	intergenic	-
EccDNA00001247	3	101018379	101018463	0	1921.22958694	0	0	0	0	0	12	0	0	0	0	conf	intergenic	-
EccDNA00001248	3	101463334	101463518	0	0	0	0	137.494843943	0	0	0	0	0	1	0	conf	introns	ENSG00000138468
EccDNA00001249	3	108575768	108575965	753.012048193	0	0	0	0	0	4	0	0	0	0	0	conf	introns	ENSG00000163507
EccDNA00001250	3	115494157	115494327	0	320.204931156	0	0	0	0	0	2	0	0	0	0	conf	introns	ENSG00000242880
EccDNA00001251	3	123517857	123518321	0	0	0	0	0	311.364815776	0	0	0	0	0	3	conf	introns	ENSG00000206527
EccDNA00001252	3	130499513	130499687	0	320.204931156	0	0	0	0	0	2	0	0	0	0	conf	intergenic	-
EccDNA00001253	3	130499599	130499777	0	0	0	0	137.494843943	0	0	0	0	0	1	0	conf	intergenic	-
EccDNA00001254	3	130499604	130499783	188.253012048	0	0	0	137.494843943	0	1	0	0	0	1	0	conf	intergenic	-
EccDNA00001255	3	135692823	135692981	0	0	0	0	274.989687887	0	0	0	0	0	2	0	conf	intergenic	-
EccDNA00001256	3	142763859	142764050	0	0	0	0	0	311.364815776	0	0	0	0	0	3	conf	introns	ENSG00000144935
EccDNA00001257	3	142763938	142764097	0	0	0	0	0	207.576543851	0	0	0	0	0	2	conf	introns	ENSG00000144935
EccDNA00001258	3	146015386	146015559	0	0	670.35361153	0	0	0	0	0	4	0	0	0	conf	intergenic	-
EccDNA00001259	3	146672618	146677378	3012.04819277	1120.71725905	1340.70722306	0	1924.92781521	0	16	7	8	0	14	0	conf	intergenic	-
EccDNA00001260	3	150221805	150221974	564.759036145	0	0	0	0	0	3	0	0	0	0	0	conf	introns	ENSG00000241048
EccDNA00001261	3	153377756	153377911	376.506024096	0	0	0	0	0	2	0	0	0	0	0	conf	gene_down2k	ENSG00000241912
EccDNA00001262	3	154378859	154379329	0	480.307396734	0	0	0	0	0	3	0	0	0	0	lconf	introns	ENSG00000174948
EccDNA00001263	3	159306188	159306326	0	800.51232789	0	0	549.979375773	0	0	5	0	0	4	0	conf	introns	ENSG00000283154
EccDNA00001264	3	162592464	162592598	0	0	0	0	274.989687887	0	0	0	0	0	2	0	conf	intergenic	-
EccDNA00001265	3	179962015	179962069	0	0	0	0	0	1037.88271925	0	0	0	0	0	10	conf	introns	ENSG00000114757
EccDNA00001266	3	180190186	180190349	753.012048193	0	0	0	0	0	4	0	0	0	0	0	conf	intergenic	-
EccDNA00001267	3	182153134	182153263	941.265060241	0	837.942014413	0	0	0	5	0	5	0	0	0	conf	introns	ENSG00000287605
EccDNA00001268	3	183175974	183176100	0	0	335.176805765	0	0	0	0	0	2	0	0	0	conf	gene_down2k	ENSG00000053524
EccDNA00001269	3	185454764	185455601	188.253012048	0	0	0	0	0	1	0	0	0	0	0	hconf	introns	ENSG00000073803
EccDNA00001270	3	185854848	185855305	0	160.102465578	0	0	0	0	0	1	0	0	0	0	conf	intergenic	-
EccDNA00001271	3	186773932	186774399	0	0	0	146.756677429	0	0	0	0	0	1	0	0	conf	gene_up2k	ENSG00000197099
EccDNA00001272	3	188586973	188587454	0	320.204931156	0	0	0	0	0	2	0	0	0	0	conf	introns	ENSG00000145012
EccDNA00001273	3	190760625	190760950	753.012048193	0	0	0	0	0	4	0	0	0	0	0	conf	intergenic	-
EccDNA00001274	3	194325279	194325446	0	480.307396734	0	0	0	0	0	3	0	0	0	0	conf	intergenic	-
EccDNA00001275	3	194327688	194327854	0	0	335.176805765	0	0	0	0	0	2	0	0	0	conf	intergenic	-
EccDNA00001276	3	194327737	194327862	0	0	0	146.756677429	0	0	0	0	0	1	0	0	conf	intergenic	-
EccDNA00001277	3	194822504	194825619	1882.53012048	0	0	0	0	0	10	0	0	0	0	0	conf	exon	ENSG00000237222
EccDNA00001278	3	194822581	194825702	0	640.409862312	3184.17965477	1027.296742	2474.90719098	1453.03580695	0	4	19	7	18	14	conf	exon	ENSG00000237222
EccDNA00001279	3	194994406	194994540	0	0	0	0	0	207.576543851	0	0	0	0	0	2	conf	intergenic	-
EccDNA00001280	3	195110412	195110513	0	0	0	440.270032286	0	0	0	0	0	3	0	0	conf	introns	ENSG00000173950
EccDNA00001281	3	195110412	195110513	0	0	0	440.270032286	0	0	0	0	0	3	0	0	conf	introns	ENSG00000173950
EccDNA00001282	3	195110527	195110688	0	0	0	146.756677429	0	0	0	0	0	1	0	0	conf	introns	ENSG00000173950
EccDNA00001283	3	195762681	195762785	0	0	167.588402883	0	0	0	0	0	1	0	0	0	conf	introns	ENSG00000145113
EccDNA00001284	3	196165264	196165614	188.253012048	0	0	0	0	0	1	0	0	0	0	0	conf	intergenic	-
EccDNA00001285	3	196694857	196695333	0	0	0	146.756677429	0	0	0	0	0	1	0	0	conf	introns	ENSG00000163964
EccDNA00001286	3	197310117	197312076	0	3362.15177714	0	0	0	0	0	21	0	0	0	0	conf	intergenic	-
EccDNA00001287	3	197384599	197386724	0	0	502.765208648	0	0	0	0	0	3	0	0	0	conf	intergenic	-
EccDNA00001288	4	73242	74221	0	0	0	2054.593484	0	0	0	0	0	14	0	0	conf	introns	ENSG00000272602
EccDNA00001289	4	635509	635615	0	0	0	146.756677429	0	0	0	0	0	1	0	0	conf	introns	ENSG00000133256
EccDNA00001290	4	2398988	2399110	0	0	0	146.756677429	0	0	0	0	0	1	0	0	conf	introns	ENSG00000159733
EccDNA00001291	4	3726167	3726262	0	0	0	0	0	207.576543851	0	0	0	0	0	2	conf	intergenic	-
EccDNA00001292	4	3726192	3726243	0	0	0	0	0	103.788271925	0	0	0	0	0	1	conf	intergenic	-
EccDNA00001293	4	6003521	6004473	0	0	0	0	824.96906366	0	0	0	0	0	6	0	conf	introns	ENSG00000181215
EccDNA00001294	4	7027601	7028102	0	0	0	440.270032286	0	0	0	0	0	3	0	0	conf	introns	ENSG00000132405
EccDNA00001295	4	7454453	7454617	0	0	0	0	0	207.576543851	0	0	0	0	0	2	conf	introns	ENSG00000184985
EccDNA00001296	4	7454453	7454623	0	0	0	0	0	207.576543851	0	0	0	0	0	2	conf	introns	ENSG00000184985
EccDNA00001297	4	7724574	7724677	0	2401.53698367	0	0	0	0	0	15	0	0	0	0	conf	introns	ENSG00000184985
EccDNA00001298	4	8742075	8742153	0	320.204931156	0	0	0	0	0	2	0	0	0	0	conf	intergenic	-
EccDNA00001299	4	8842589	8842653	376.506024096	0	0	0	1374.94843943	0	2	0	0	0	10	0	conf	intergenic	-
EccDNA00001300	4	9491110	9493292	0	0	0	0	687.474219717	0	0	0	0	0	5	0	conf	intergenic	-
EccDNA00001301	4	9491136	9493292	0	0	167.588402883	0	0	0	0	0	1	0	0	0	conf	intergenic	-
EccDNA00001302	4	23127990	23130388	0	800.51232789	0	0	0	0	0	5	0	0	0	0	conf	introns	ENSG00000248837
EccDNA00001303	4	24311251	24311529	0	0	167.588402883	0	0	0	0	0	1	0	0	0	conf	intergenic	-
EccDNA00001304	4	25185722	25185876	0	0	0	880.540064573	0	0	0	0	0	6	0	0	conf	introns	ENSG00000281501,ENSG00000038210
EccDNA00001305	4	27206382	27206565	1129.51807229	320.204931156	0	0	1099.95875155	0	6	2	0	0	8	0	conf	gene_down2k	ENSG00000205830
EccDNA00001306	4	27731334	27731416	0	640.409862312	0	0	0	0	0	4	0	0	0	0	conf	intergenic	-
EccDNA00001307	4	32064148	32069428	0	0	3351.76805765	2348.10683886	2887.39172281	0	0	0	20	16	21	0	conf	introns	ENSG00000251129
EccDNA00001308	4	32069420	32072988	0	0	0	880.540064573	0	1245.4592631	0	0	0	6	0	12	conf	introns	ENSG00000251129
EccDNA00001309	4	33325193	33325302	0	0	0	0	0	311.364815776	0	0	0	0	0	3	conf	intergenic	-
EccDNA00001310	4	46200672	46203051	0	0	670.35361153	0	0	0	0	0	4	0	0	0	conf	intergenic	-
EccDNA00001311	4	48068914	48069052	0	1601.02465578	0	0	0	0	0	10	0	0	0	0	conf	introns	ENSG00000074966
EccDNA00001312	4	48068916	48069053	0	1280.81972462	0	0	0	0	0	8	0	0	0	0	conf	introns	ENSG00000074966
EccDNA00001313	4	49116328	49116465	0	0	0	1467.56677429	0	0	0	0	0	10	0	0	conf	intergenic	-
EccDNA00001314	4	52081946	52082092	1129.51807229	0	0	0	1099.95875155	415.153087701	6	0	0	0	8	4	hconf	introns	ENSG00000163071
EccDNA00001315	4	53256758	53256954	0	0	0	0	274.989687887	0	0	0	0	0	2	0	conf	introns	ENSG00000184178
EccDNA00001316	4	55132308	55132790	0	0	502.765208648	0	0	0	0	0	3	0	0	0	conf	intergenic	-
EccDNA00001317	4	56197779	56206038	0	0	1005.5304173	0	0	0	0	0	6	0	0	0	conf	introns	ENSG00000109265
EccDNA00001318	4	56775276	56775470	0	0	335.176805765	0	0	0	0	0	2	0	0	0	conf	intergenic	-
EccDNA00001319	4	56775346	56775539	0	0	167.588402883	0	0	0	0	0	1	0	0	0	conf	intergenic	-
EccDNA00001320	4	58992008	58992140	0	0	0	293.513354858	0	0	0	0	0	2	0	0	conf	introns	ENSG00000251266
EccDNA00001321	4	60979609	60979719	0	160.102465578	0	0	0	0	0	1	0	0	0	0	conf	intergenic	-
EccDNA00001322	4	60979619	60979724	0	160.102465578	0	0	0	0	0	1	0	0	0	0	conf	intergenic	-
EccDNA00001323	4	60979625	60979735	0	160.102465578	0	0	0	0	0	1	0	0	0	0	conf	intergenic	-
EccDNA00001324	4	64155542	64155666	0	0	0	293.513354858	0	0	0	0	0	2	0	0	conf	intergenic	-
EccDNA00001325	4	68925030	68925498	0	960.614793468	0	0	0	0	0	6	0	0	0	0	conf	intergenic	-
EccDNA00001326	4	68925070	68925538	0	320.204931156	0	0	0	0	0	2	0	0	0	0	conf	intergenic	-
EccDNA00001327	4	69295816	69296087	0	0	0	0	0	311.364815776	0	0	0	0	0	3	conf	gene_down2k	ENSG00000135226
EccDNA00001328	4	77984131	77984460	0	0	167.588402883	0	0	0	0	0	1	0	0	0	conf	intergenic	-
EccDNA00001329	4	82841503	82841984	0	0	167.588402883	0	0	0	0	0	1	0	0	0	conf	introns	ENSG00000138674
EccDNA00001330	4	89124608	89124722	564.759036145	0	0	0	0	0	3	0	0	0	0	0	conf	intergenic	-
EccDNA00001331	4	89124608	89124738	376.506024096	0	0	0	0	0	2	0	0	0	0	0	conf	intergenic	-
EccDNA00001332	4	90154181	90168779	753.012048193	0	0	0	412.48453183	0	4	0	0	0	3	0	conf	introns	ENSG00000184305
EccDNA00001333	4	91012491	91014948	0	1440.9221902	0	293.513354858	0	518.941359626	0	9	0	2	0	5	conf	introns	ENSG00000184305
EccDNA00001334	4	99588941	99589065	0	0	0	0	137.494843943	103.788271925	0	0	0	0	1	1	conf	introns	ENSG00000138823
EccDNA00001335	4	105561376	105561542	0	320.204931156	0	0	0	0	0	2	0	0	0	0	hconf	introns	ENSG00000236699,ENSG00000249885
EccDNA00001336	4	109577493	109577966	0	480.307396734	0	0	0	0	0	3	0	0	0	0	conf	introns	ENSG00000005059
EccDNA00001337	4	109577503	109577976	0	320.204931156	0	0	0	0	0	2	0	0	0	0	conf	introns	ENSG00000005059
EccDNA00001338	4	110084058	110084178	376.506024096	0	0	0	0	0	2	0	0	0	0	0	hconf	introns	ENSG00000170522
EccDNA00001339	4	123488586	123488726	376.506024096	0	0	0	0	0	2	0	0	0	0	0	conf	gene_up2k	ENSG00000249125
EccDNA00001340	4	124022286	124024068	0	0	335.176805765	0	0	0	0	0	2	0	0	0	conf	gene_down2k	ENSG00000286700
EccDNA00001341	4	124022315	124024097	0	0	335.176805765	0	0	0	0	0	2	0	0	0	conf	gene_down2k	ENSG00000286700
EccDNA00001342	4	138867044	138867135	0	480.307396734	0	0	0	0	0	3	0	0	0	0	conf	introns	ENSG00000250195
EccDNA00001343	4	139151014	139151191	0	0	0	0	0	415.153087701	0	0	0	0	0	4	conf	introns	ENSG00000109381
EccDNA00001344	4	145691865	145691974	0	0	0	0	0	518.941359626	0	0	0	0	0	5	conf	introns	ENSG00000237136
EccDNA00001345	4	147095890	147095964	0	0	0	146.756677429	0	0	0	0	0	1	0	0	conf	introns	ENSG00000286371
EccDNA00001346	4	150090161	150090493	0	0	502.765208648	1027.296742	0	0	0	0	3	7	0	0	conf	introns	ENSG00000170390
EccDNA00001347	4	152872192	152872304	0	0	167.588402883	0	0	0	0	0	1	0	0	0	conf	introns	ENSG00000164144
EccDNA00001348	4	153129901	153130439	0	0	670.35361153	0	0	0	0	0	4	0	0	0	conf	intergenic	-
EccDNA00001349	4	154646289	154646371	0	320.204931156	0	0	0	0	0	2	0	0	0	0	conf	introns	ENSG00000121207
EccDNA00001350	4	156660548	156660686	376.506024096	1921.22958694	0	0	0	0	2	12	0	0	0	0	conf	intergenic	-
EccDNA00001351	4	161915773	161915927	376.506024096	0	0	0	0	0	2	0	0	0	0	0	conf	introns	ENSG00000168843
EccDNA00001352	4	166176809	166176937	0	0	167.588402883	0	0	0	0	0	1	0	0	0	conf	intergenic	-
EccDNA00001353	4	167388407	167388522	188.253012048	0	0	0	0	0	1	0	0	0	0	0	conf	intergenic	-
EccDNA00001354	4	169787135	169787282	0	0	1005.5304173	0	0	0	0	0	6	0	0	0	conf	intergenic	-
EccDNA00001355	4	171852797	171852952	0	320.204931156	0	0	0	0	0	2	0	0	0	0	conf	introns	ENSG00000174473
EccDNA00001356	4	174643359	174643452	0	320.204931156	0	0	0	0	0	2	0	0	0	0	conf	exon	ENSG00000145451
EccDNA00001357	4	175835619	175835731	188.253012048	0	0	0	0	0	1	0	0	0	0	0	conf	introns	ENSG00000150625
EccDNA00001358	4	178005725	178006243	0	0	1675.88402883	1614.32345172	0	0	0	0	10	11	0	0	conf	introns	ENSG00000231171
EccDNA00001359	4	183382465	183382938	0	0	0	0	0	311.364815776	0	0	0	0	0	3	conf	intergenic	-
EccDNA00001360	4	183890510	183890636	0	0	0	0	0	207.576543851	0	0	0	0	0	2	conf	introns	ENSG00000173320
EccDNA00001361	4	183890519	183890645	0	0	0	0	0	311.364815776	0	0	0	0	0	3	conf	introns	ENSG00000173320
EccDNA00001362	4	186874469	186874937	0	320.204931156	0	0	0	0	0	2	0	0	0	0	conf	intergenic	-
EccDNA00001363	4	188869460	188869515	0	0	502.765208648	0	0	0	0	0	3	0	0	0	conf	intergenic	-
EccDNA00001364	4	188869462	188869556	0	0	837.942014413	0	0	0	0	0	5	0	0	0	conf	intergenic	-
EccDNA00001365	4	188905349	188905463	0	0	0	0	0	622.729631552	0	0	0	0	0	6	hconf	intergenic	-
EccDNA00001366	4	188905354	188905468	188.253012048	0	0	0	0	0	1	0	0	0	0	0	hconf	intergenic	-
EccDNA00001367	4	189048441	189048943	564.759036145	0	0	0	0	0	3	0	0	0	0	0	conf	intergenic	-
EccDNA00001368	4	189052327	189052529	0	0	167.588402883	0	0	0	0	0	1	0	0	0	conf	intergenic	-
EccDNA00001369	4	189332624	189333095	0	640.409862312	0	0	0	0	0	4	0	0	0	0	conf	intergenic	-
EccDNA00001370	4	189380560	189380814	0	160.102465578	0	0	0	0	0	1	0	0	0	0	conf	intergenic	-
EccDNA00001371	4	189380573	189380827	753.012048193	0	0	0	0	0	4	0	0	0	0	0	conf	intergenic	-
EccDNA00001372	5	146122	146642	0	0	0	0	0	103.788271925	0	0	0	0	0	1	conf	introns	ENSG00000153404
EccDNA00001373	5	344691	345087	0	0	0	0	0	103.788271925	0	0	0	0	0	1	conf	introns	ENSG00000286169,ENSG00000063438
EccDNA00001374	5	344742	344891	0	0	0	0	0	103.788271925	0	0	0	0	0	1	conf	introns	ENSG00000286169,ENSG00000063438
EccDNA00001375	5	376504	376551	2070.78313253	0	0	1174.05341943	0	0	11	0	0	8	0	0	conf	introns	ENSG00000286169,ENSG00000063438
EccDNA00001376	5	500822	500938	753.012048193	0	0	0	0	0	4	0	0	0	0	0	hconf	introns	ENSG00000066230
EccDNA00001377	5	542021	542072	0	0	0	440.270032286	0	0	0	0	0	3	0	0	conf	intergenic	-
EccDNA00001378	5	542188	542288	0	0	1173.11882018	0	0	0	0	0	7	0	0	0	hconf	intergenic	-
EccDNA00001379	5	565709	565769	0	0	670.35361153	0	0	0	0	0	4	0	0	0	conf	intergenic	-
EccDNA00001380	5	1044934	1045347	0	0	1843.47243171	0	0	0	0	0	11	0	0	0	conf	intergenic	-
EccDNA00001381	5	1845407	1845954	0	1761.12712136	0	0	0	1971.97716658	0	11	0	0	0	19	conf	intergenic	-
EccDNA00001382	5	2281398	2281495	0	0	167.588402883	0	0	0	0	0	1	0	0	0	conf	intergenic	-
EccDNA00001383	5	2332746	2332985	376.506024096	0	0	0	0	0	2	0	0	0	0	0	conf	intergenic	-
EccDNA00001384	5	3392418	3392580	0	0	167.588402883	0	0	0	0	0	1	0	0	0	hconf	introns	ENSG00000248118
EccDNA00001385	5	3653168	3653299	0	0	167.588402883	0	0	0	0	0	1	0	0	0	conf	intergenic	-
EccDNA00001386	5	4285868	4286223	376.506024096	0	0	0	0	0	2	0	0	0	0	0	conf	intergenic	-
EccDNA00001387	5	5931022	5931169	0	1601.02465578	1005.5304173	0	0	0	0	10	6	0	0	0	conf	intergenic	-
EccDNA00001388	5	6313787	6313878	0	0	0	880.540064573	0	0	0	0	0	6	0	0	conf	introns	ENSG00000250490
EccDNA00001389	5	13894890	13895339	0	0	0	0	0	830.306175402	0	0	0	0	0	8	conf	introns	ENSG00000251423,ENSG00000039139
EccDNA00001390	5	17712706	17715772	2070.78313253	7524.81588216	0	0	0	0	11	47	0	0	0	0	hconf	introns	ENSG00000249937
EccDNA00001391	5	24091401	24091874	0	640.409862312	0	0	0	0	0	4	0	0	0	0	conf	introns	ENSG00000248874
EccDNA00001392	5	25777097	25777571	753.012048193	0	0	0	0	0	4	0	0	0	0	0	conf	intergenic	-
EccDNA00001393	5	26094374	26094493	0	0	0	0	0	103.788271925	0	0	0	0	0	1	hconf	intergenic	-
EccDNA00001394	5	29843872	29844040	1129.51807229	800.51232789	0	880.540064573	0	0	6	5	0	6	0	0	conf	intergenic	-
EccDNA00001395	5	29843878	29844041	0	0	0	733.783387144	0	0	0	0	0	5	0	0	conf	intergenic	-
EccDNA00001396	5	31849816	31850079	376.506024096	0	0	0	0	0	2	0	0	0	0	0	conf	introns	ENSG00000133401
EccDNA00001397	5	31849820	31850074	188.253012048	0	0	0	0	0	1	0	0	0	0	0	conf	introns	ENSG00000133401
EccDNA00001398	5	32370206	32370374	0	640.409862312	0	0	0	0	0	4	0	0	0	0	conf	introns	ENSG00000056097
EccDNA00001399	5	32370289	32370465	0	0	0	0	274.989687887	0	0	0	0	0	2	0	conf	introns	ENSG00000056097
EccDNA00001400	5	32370295	32370471	0	0	0	0	274.989687887	0	0	0	0	0	2	0	conf	introns	ENSG00000056097
EccDNA00001401	5	40445978	40446563	0	0	0	146.756677429	0	0	0	0	0	1	0	0	conf	intergenic	-
EccDNA00001402	5	43002510	43003123	0	0	0	293.513354858	0	0	0	0	0	2	0	0	conf	intergenic	-
EccDNA00001403	5	46485901	46530539	0	0	167.588402883	0	1512.44328338	311.364815776	0	0	1	0	11	3	hconf	intergenic	-
EccDNA00001404	5	46488289	46534291	0	480.307396734	0	0	0	0	0	3	0	0	0	0	conf	intergenic	-
EccDNA00001405	5	46489840	46498553	0	0	0	0	1924.92781521	0	0	0	0	0	14	0	conf	intergenic	-
EccDNA00001406	5	46490845	46547886	0	0	0	0	274.989687887	0	0	0	0	0	2	0	conf	intergenic	-
EccDNA00001407	5	46491021	46494096	0	1280.81972462	0	0	0	0	0	8	0	0	0	0	hconf	intergenic	-
EccDNA00001408	5	46491021	46531557	0	0	670.35361153	0	0	622.729631552	0	0	4	0	0	6	conf	intergenic	-
EccDNA00001409	5	46491021	46539576	0	2241.43451809	0	0	0	1453.03580695	0	14	0	0	0	14	conf	intergenic	-
EccDNA00001410	5	46493076	46493413	0	0	0	0	0	207.576543851	0	0	0	0	0	2	conf	intergenic	-
EccDNA00001411	5	46494098	46568198	0	0	0	0	1099.95875155	0	0	0	0	0	8	0	conf	intergenic	-
EccDNA00001412	5	46496661	46541462	0	0	502.765208648	0	0	0	0	0	3	0	0	0	conf	intergenic	-
EccDNA00001413	5	46498211	46498553	0	1280.81972462	0	1761.08012915	0	0	0	8	0	12	0	0	hconf	intergenic	-
EccDNA00001414	5	46499221	46499561	4518.07228916	960.614793468	0	1320.81009686	0	0	24	6	0	9	0	0	conf	intergenic	-
EccDNA00001415	5	46500267	46500609	0	0	0	0	0	311.364815776	0	0	0	0	0	3	conf	intergenic	-
EccDNA00001416	5	46500411	46522789	0	0	0	0	0	622.729631552	0	0	0	0	0	6	hconf	intergenic	-
EccDNA00001417	5	46503661	46517838	0	0	0	0	0	311.364815776	0	0	0	0	0	3	conf	intergenic	-
EccDNA00001418	5	46507592	46507932	0	0	0	0	962.463907603	0	0	0	0	0	7	0	lconf	intergenic	-
EccDNA00001419	5	46508281	46508620	1882.53012048	0	502.765208648	0	0	622.729631552	10	0	3	0	0	6	conf	intergenic	-
EccDNA00001420	5	46509317	46509659	188.253012048	0	0	0	0	0	1	0	0	0	0	0	conf	intergenic	-
EccDNA00001421	5	46512715	46513059	564.759036145	0	0	0	0	0	3	0	0	0	0	0	conf	intergenic	-
EccDNA00001422	5	46515117	46533444	0	0	0	1174.05341943	0	0	0	0	0	8	0	0	hconf	intergenic	-
EccDNA00001423	5	46515478	46515824	0	480.307396734	0	0	0	0	0	3	0	0	0	0	conf	intergenic	-
EccDNA00001424	5	46515615	46515959	0	0	502.765208648	293.513354858	0	0	0	0	3	2	0	0	conf	intergenic	-
EccDNA00001425	5	46515791	46516131	0	1921.22958694	0	0	0	415.153087701	0	12	0	0	0	4	conf	intergenic	-
EccDNA00001426	5	46515964	46516303	1129.51807229	1601.02465578	0	0	0	0	6	10	0	0	0	0	conf	intergenic	-
EccDNA00001427	5	46515964	46516324	0	0	10222.8925758	2935.13354858	3849.85563041	3217.43642968	0	0	61	20	28	31	conf	intergenic	-
EccDNA00001428	5	46516305	46516644	0	0	0	0	1237.45359549	0	0	0	0	0	9	0	conf	intergenic	-
EccDNA00001429	5	46516821	46517161	188.253012048	0	0	0	0	0	1	0	0	0	0	0	conf	intergenic	-
EccDNA00001430	5	46517498	46517838	0	0	0	0	2199.91750309	0	0	0	0	0	16	0	conf	intergenic	-
EccDNA00001431	5	46517507	46517849	0	0	0	0	3024.88656675	0	0	0	0	0	22	0	conf	intergenic	-
EccDNA00001432	5	46518350	46518694	0	160.102465578	0	0	0	0	0	1	0	0	0	0	conf	intergenic	-
EccDNA00001433	5	46518526	46518866	376.506024096	0	0	0	0	726.517903477	2	0	0	0	0	7	hconf	intergenic	-
EccDNA00001434	5	46519717	46520057	564.759036145	0	0	0	137.494843943	0	3	0	0	0	1	0	conf	intergenic	-
EccDNA00001435	5	46529335	46564781	376.506024096	0	0	0	0	0	2	0	0	0	0	0	conf	intergenic	-
EccDNA00001436	5	46530019	46554226	188.253012048	0	670.35361153	0	0	0	1	0	4	0	0	0	conf	intergenic	-
EccDNA00001437	5	46532416	46532757	0	0	2011.06083459	0	0	0	0	0	12	0	0	0	conf	intergenic	-
EccDNA00001438	5	46533247	46533586	0	0	0	0	0	311.364815776	0	0	0	0	0	3	conf	intergenic	-
EccDNA00001439	5	46533779	46553871	188.253012048	0	0	0	0	0	1	0	0	0	0	0	conf	intergenic	-
EccDNA00001440	5	46538393	46538731	2259.03614458	0	0	0	0	0	12	0	0	0	0	0	conf	intergenic	-
EccDNA00001441	5	46539579	46556772	0	0	0	0	274.989687887	0	0	0	0	0	2	0	hconf	intergenic	-
EccDNA00001442	5	46540265	46540623	0	1921.22958694	0	733.783387144	0	0	0	12	0	5	0	0	conf	intergenic	-
EccDNA00001443	5	46543198	46543539	0	160.102465578	167.588402883	0	274.989687887	103.788271925	0	1	1	0	2	1	conf	intergenic	-
EccDNA00001444	5	46543323	46543665	753.012048193	2561.63944925	167.588402883	1027.296742	1649.93812732	830.306175402	4	16	1	7	12	8	conf	intergenic	-
EccDNA00001445	5	46543325	46590809	0	0	0	587.026709715	0	0	0	0	0	4	0	0	hconf	intergenic	-
EccDNA00001446	5	46544389	46544729	0	0	0	0	137.494843943	0	0	0	0	0	1	0	lconf	intergenic	-
EccDNA00001447	5	46547261	46548114	0	0	0	0	0	415.153087701	0	0	0	0	0	4	conf	intergenic	-
EccDNA00001448	5	46548908	46549247	188.253012048	0	0	0	0	0	1	0	0	0	0	0	conf	intergenic	-
EccDNA00001449	5	46549091	46549430	0	0	1340.70722306	0	0	0	0	0	8	0	0	0	conf	intergenic	-
EccDNA00001450	5	46551830	46552172	0	0	670.35361153	0	0	0	0	0	4	0	0	0	conf	intergenic	-
EccDNA00001451	5	46554229	46554569	2447.28915663	0	837.942014413	0	0	207.576543851	13	0	5	0	0	2	conf	intergenic	-
EccDNA00001452	5	46554560	46554900	1506.02409639	0	0	1174.05341943	0	0	8	0	0	8	0	0	conf	intergenic	-
EccDNA00001453	5	46554560	46554917	0	1921.22958694	2681.41444612	0	0	0	0	12	16	0	0	0	conf	intergenic	-
EccDNA00001454	5	46554722	46555062	0	0	2346.23764036	2054.593484	0	0	0	0	14	14	0	0	conf	intergenic	-
EccDNA00001455	5	46554722	46555080	0	0	2513.82604324	2348.10683886	1374.94843943	1037.88271925	0	0	15	16	10	10	conf	intergenic	-
EccDNA00001456	5	46554739	46555081	4518.07228916	0	0	2054.593484	0	0	24	0	0	14	0	0	conf	intergenic	-
EccDNA00001457	5	46554897	46555237	0	1440.9221902	1843.47243171	3522.16025829	1237.45359549	830.306175402	0	9	11	24	9	8	conf	intergenic	-
EccDNA00001458	5	46555064	46555404	0	640.409862312	502.765208648	0	1099.95875155	0	0	4	3	0	8	0	conf	intergenic	-
EccDNA00001459	5	46555072	46555412	0	0	0	0	824.96906366	0	0	0	0	0	6	0	conf	intergenic	-
EccDNA00001460	5	46556092	46556432	0	1280.81972462	0	0	0	726.517903477	0	8	0	0	0	7	conf	intergenic	-
EccDNA00001461	5	46556614	46556955	941.265060241	0	0	0	0	0	5	0	0	0	0	0	hconf	intergenic	-
EccDNA00001462	5	46557979	46558317	376.506024096	0	0	0	0	0	2	0	0	0	0	0	hconf	intergenic	-
EccDNA00001463	5	46557990	46558330	0	160.102465578	0	0	0	0	0	1	0	0	0	0	hconf	intergenic	-
EccDNA00001464	5	46558319	46558658	0	0	0	440.270032286	0	0	0	0	0	3	0	0	conf	intergenic	-
EccDNA00001465	5	46565483	46565822	941.265060241	0	0	0	0	0	5	0	0	0	0	0	conf	intergenic	-
EccDNA00001466	5	46568208	46568547	2635.54216867	0	0	0	0	0	14	0	0	0	0	0	hconf	intergenic	-
EccDNA00001467	5	46622524	46689108	0	0	0	0	0	103.788271925	0	0	0	0	0	1	conf	intergenic	-
EccDNA00001468	5	46713780	46714101	0	0	0	0	0	207.576543851	0	0	0	0	0	2	conf	intergenic	-
EccDNA00001469	5	46738183	46750647	0	320.204931156	0	0	0	622.729631552	0	2	0	0	0	6	conf	intergenic	-
EccDNA00001470	5	46771113	46771452	0	0	0	0	0	415.153087701	0	0	0	0	0	4	hconf	intergenic	-
EccDNA00001471	5	47091539	47106564	0	0	502.765208648	0	0	0	0	0	3	0	0	0	conf	intergenic	-
EccDNA00001472	5	47158516	47167015	0	0	0	0	0	311.364815776	0	0	0	0	0	3	hconf	intergenic	-
EccDNA00001473	5	47158516	47250136	0	0	0	0	0	207.576543851	0	0	0	0	0	2	hconf	intergenic	-
EccDNA00001474	5	58813638	58813714	0	0	0	0	0	103.788271925	0	0	0	0	0	1	conf	introns	ENSG00000152932,ENSG00000248475
EccDNA00001475	5	64782430	64782564	0	0	0	0	274.989687887	0	0	0	0	0	2	0	conf	introns	ENSG00000153015
EccDNA00001476	5	64782436	64782570	0	0	0	0	274.989687887	0	0	0	0	0	2	0	conf	introns	ENSG00000153015
EccDNA00001477	5	76257148	76257421	753.012048193	0	0	0	0	0	4	0	0	0	0	0	conf	introns	ENSG00000122012
EccDNA00001478	5	78813888	78816107	0	320.204931156	0	0	0	0	0	2	0	0	0	0	conf	exon	ENSG00000113273
EccDNA00001479	5	79137947	79138071	188.253012048	0	0	0	0	0	1	0	0	0	0	0	conf	introns	ENSG00000132837
EccDNA00001480	5	82860830	82861293	376.506024096	0	0	0	0	0	2	0	0	0	0	0	conf	gene_up2k	ENSG00000281327
EccDNA00001481	5	85814293	85814350	0	0	502.765208648	0	0	0	0	0	3	0	0	0	conf	intergenic	-
EccDNA00001482	5	88736117	88736595	0	0	335.176805765	0	0	0	0	0	2	0	0	0	conf	introns	ENSG00000245864,ENSG00000081189
EccDNA00001483	5	96896865	96896965	0	0	0	587.026709715	0	0	0	0	0	4	0	0	conf	introns	ENSG00000164308,ENSG00000247121
EccDNA00001484	5	106896256	106896355	0	0	0	0	0	207.576543851	0	0	0	0	0	2	conf	introns	ENSG00000251027
EccDNA00001485	5	113935589	113935668	0	0	0	0	687.474219717	0	0	0	0	0	5	0	conf	intergenic	-
EccDNA00001486	5	115420697	115422237	941.265060241	0	0	0	0	0	5	0	0	0	0	0	conf	intergenic	-
EccDNA00001487	5	115794670	115795167	0	800.51232789	0	0	0	0	0	5	0	0	0	0	lconf	intergenic	-
EccDNA00001488	5	115794687	115795184	0	800.51232789	0	0	0	0	0	5	0	0	0	0	lconf	intergenic	-
EccDNA00001489	5	116886341	116886549	0	320.204931156	0	0	0	0	0	2	0	0	0	0	conf	intergenic	-
EccDNA00001490	5	117973459	117973634	0	0	335.176805765	0	0	0	0	0	2	0	0	0	conf	introns	ENSG00000249797
EccDNA00001491	5	118640579	118640700	376.506024096	0	0	0	0	0	2	0	0	0	0	0	conf	intergenic	-
EccDNA00001492	5	120263546	120263716	753.012048193	0	0	0	0	0	4	0	0	0	0	0	conf	introns	ENSG00000251293
EccDNA00001493	5	125132043	125132286	0	0	0	293.513354858	0	0	0	0	0	2	0	0	conf	introns	ENSG00000260192
EccDNA00001494	5	127245300	127246263	0	0	0	0	0	415.153087701	0	0	0	0	0	4	conf	introns	ENSG00000286615
EccDNA00001495	5	127925139	127925259	0	0	0	0	0	726.517903477	0	0	0	0	0	7	conf	introns	ENSG00000230561
EccDNA00001496	5	134232871	134232962	0	0	335.176805765	0	0	0	0	0	2	0	0	0	conf	introns	ENSG00000273345
EccDNA00001497	5	137686816	137688289	0	0	335.176805765	0	0	0	0	0	2	0	0	0	lconf	introns	ENSG00000146021
EccDNA00001498	5	138322000	138322447	0	0	167.588402883	0	0	0	0	0	1	0	0	0	conf	introns	ENSG00000158402
EccDNA00001499	5	139442442	139447841	0	0	0	0	7837.20610477	0	0	0	0	0	57	0	conf	exon	ENSG00000170464,ENSG00000249751,ENSG00000279686
EccDNA00001500	5	139452123	139452621	0	320.204931156	0	0	0	0	0	2	0	0	0	0	conf	introns	ENSG00000249751,ENSG00000279686
EccDNA00001501	5	143404162	143404511	0	0	0	0	137.494843943	0	0	0	0	0	1	0	conf	exon	ENSG00000113580
EccDNA00001502	5	144132924	144135488	1129.51807229	2241.43451809	2011.06083459	1907.83680657	3574.86594253	3736.37778931	6	14	12	13	26	36	conf	intergenic	-
EccDNA00001503	5	144133201	144135519	0	960.614793468	0	0	0	0	0	6	0	0	0	0	conf	intergenic	-
EccDNA00001504	5	148082550	148083014	0	0	0	0	0	207.576543851	0	0	0	0	0	2	conf	introns	ENSG00000133710
EccDNA00001505	5	150173448	150175496	0	0	0	0	5087.3092259	0	0	0	0	0	37	0	conf	introns	ENSG00000113722
EccDNA00001506	5	155620660	155620792	0	0	0	0	0	415.153087701	0	0	0	0	0	4	conf	intergenic	-
EccDNA00001507	5	155620663	155620792	0	0	0	0	0	207.576543851	0	0	0	0	0	2	conf	intergenic	-
EccDNA00001508	5	160635193	160635325	0	0	502.765208648	0	0	0	0	0	3	0	0	0	conf	introns	ENSG00000118322,ENSG00000253687
EccDNA00001509	5	160653750	160654077	376.506024096	0	0	0	0	0	2	0	0	0	0	0	conf	introns	ENSG00000118322
EccDNA00001510	5	161004208	161004687	0	0	0	0	412.48453183	0	0	0	0	0	3	0	conf	intergenic	-
EccDNA00001511	5	161415911	161416051	0	0	0	0	412.48453183	0	0	0	0	0	3	0	conf	introns	ENSG00000145864
EccDNA00001512	5	169315421	169315803	0	0	0	0	0	311.364815776	0	0	0	0	0	3	conf	intergenic	-
EccDNA00001513	5	176375193	176375207	0	0	0	0	0	207.576543851	0	0	0	0	0	2	conf	exon	ENSG00000175414
EccDNA00001514	5	176375214	176375393	0	0	0	0	0	207.576543851	0	0	0	0	0	2	conf	exon	ENSG00000175414
EccDNA00001515	5	180507819	180508068	0	0	0	0	412.48453183	0	0	0	0	0	3	0	conf	introns	ENSG00000113300
EccDNA00001516	5	180615266	180615530	753.012048193	0	0	0	0	0	4	0	0	0	0	0	conf	introns	ENSG00000037280
EccDNA00001517	6	974056	974230	0	160.102465578	0	0	0	0	0	1	0	0	0	0	conf	introns	ENSG00000286785
EccDNA00001518	6	1051544	1051736	0	640.409862312	0	0	0	415.153087701	0	4	0	0	0	4	conf	introns	ENSG00000286785
EccDNA00001519	6	1051550	1051737	0	0	0	440.270032286	0	0	0	0	0	3	0	0	conf	introns	ENSG00000286785
EccDNA00001520	6	1053743	1054031	1694.27710843	0	1508.29562594	0	1512.44328338	2387.13025428	9	0	9	0	11	23	hconf	introns	ENSG00000286785
EccDNA00001521	6	1905706	1905998	0	0	0	0	0	207.576543851	0	0	0	0	0	2	conf	introns	ENSG00000112699
EccDNA00001522	6	2504556	2504883	0	0	0	146.756677429	0	0	0	0	0	1	0	0	conf	introns	ENSG00000250903,ENSG00000287903
EccDNA00001523	6	2565666	2565769	376.506024096	0	0	0	0	0	2	0	0	0	0	0	conf	intergenic	-
EccDNA00001524	6	2694492	2694603	0	0	0	0	0	207.576543851	0	0	0	0	0	2	conf	introns	ENSG00000145949
EccDNA00001525	6	3145419	3146614	188.253012048	0	0	0	0	0	1	0	0	0	0	0	conf	introns	ENSG00000137274,ENSG00000228170
EccDNA00001526	6	5036916	5038989	0	0	0	440.270032286	0	0	0	0	0	3	0	0	lconf	introns	ENSG00000272142,ENSG00000271978
EccDNA00001527	6	7717052	7717535	0	0	1005.5304173	0	0	0	0	0	6	0	0	0	conf	intergenic	-
EccDNA00001528	6	9014543	9014800	0	0	0	0	0	622.729631552	0	0	0	0	0	6	conf	introns	ENSG00000285219
EccDNA00001529	6	11491592	11491675	0	0	0	0	412.48453183	0	0	0	0	0	3	0	conf	introns	ENSG00000242753
EccDNA00001530	6	16175176	16175418	0	0	335.176805765	0	0	0	0	0	2	0	0	0	conf	intergenic	-
EccDNA00001531	6	32528207	32571255	753.012048193	5603.58629523	0	880.540064573	0	0	4	35	0	6	0	0	conf	exon	ENSG00000229391,ENSG00000198502
EccDNA00001532	6	32548487	32573451	0	1601.02465578	0	0	962.463907603	0	0	10	0	0	7	0	conf	exon	ENSG00000229391
EccDNA00001533	6	32556795	32583126	1694.27710843	0	167.588402883	0	1237.45359549	0	9	0	1	0	9	0	lconf	exon	ENSG00000196126,ENSG00000229391
EccDNA00001534	6	32626717	32628831	2635.54216867	0	0	733.783387144	0	0	14	0	0	5	0	0	conf	exon	ENSG00000196735
EccDNA00001535	6	32812045	32885633	0	0	0	293.513354858	0	0	0	0	0	2	0	0	conf	exon	ENSG00000240065,ENSG00000168394,ENSG00000204267,ENSG00000204261,ENSG00000204264,ENSG00000250264,ENSG00000234515,ENSG00000241106
EccDNA00001536	6	34072504	34073236	753.012048193	2401.53698367	1508.29562594	880.540064573	412.48453183	0	4	15	9	6	3	0	conf	introns	ENSG00000124493
EccDNA00001537	6	35786784	35799010	1506.02409639	0	0	0	0	0	8	0	0	0	0	0	conf	exon	ENSG00000197753,ENSG00000204140,ENSG00000137392
EccDNA00001538	6	36554205	36554680	188.253012048	0	0	0	0	0	1	0	0	0	0	0	conf	intergenic	-
EccDNA00001539	6	37993828	38019463	2635.54216867	0	0	0	0	0	14	0	0	0	0	0	conf	exon	ENSG00000156639
EccDNA00001540	6	42826105	42826202	0	0	502.765208648	0	0	0	0	0	3	0	0	0	conf	introns	ENSG00000112624
EccDNA00001541	6	44044449	44045275	0	0	0	1761.08012915	0	0	0	0	0	12	0	0	conf	introns	ENSG00000237686
EccDNA00001542	6	44044809	44045002	0	0	0	2054.593484	0	0	0	0	0	14	0	0	conf	introns	ENSG00000237686
EccDNA00001543	6	44044809	44045013	0	1921.22958694	0	0	824.96906366	0	0	12	0	0	6	0	conf	introns	ENSG00000237686
EccDNA00001544	6	44182042	44182355	0	0	335.176805765	0	0	0	0	0	2	0	0	0	conf	introns	ENSG00000137225
EccDNA00001545	6	45914728	45915252	0	0	0	293.513354858	0	0	0	0	0	2	0	0	conf	introns	ENSG00000112782
EccDNA00001546	6	47312300	47312538	0	0	1005.5304173	0	0	0	0	0	6	0	0	0	conf	intergenic	-
EccDNA00001547	6	47312368	47312610	0	0	670.35361153	0	0	0	0	0	4	0	0	0	conf	intergenic	-
EccDNA00001548	6	47312377	47312619	0	0	670.35361153	0	0	0	0	0	4	0	0	0	conf	intergenic	-
EccDNA00001549	6	52786071	52826658	1882.53012048	0	1005.5304173	733.783387144	687.474219717	415.153087701	10	0	6	5	5	4	conf	exon	ENSG00000243955
EccDNA00001550	6	53345529	53345658	1129.51807229	0	0	0	0	0	6	0	0	0	0	0	conf	introns	ENSG00000012660
EccDNA00001551	6	54059857	54063911	2070.78313253	0	1843.47243171	587.026709715	2199.91750309	0	11	0	11	4	16	0	conf	exon	ENSG00000146147,ENSG00000235050
EccDNA00001552	6	61371373	61406450	0	160.102465578	502.765208648	293.513354858	0	0	0	1	3	2	0	0	conf	intergenic	-
EccDNA00001553	6	61377451	61377793	0	0	0	0	549.979375773	0	0	0	0	0	4	0	conf	intergenic	-
EccDNA00001554	6	61378371	61378701	0	0	335.176805765	0	0	0	0	0	2	0	0	0	lconf	intergenic	-
EccDNA00001555	6	76416164	76416297	376.506024096	0	0	0	0	0	2	0	0	0	0	0	conf	intergenic	-
EccDNA00001556	6	79361924	79363874	1882.53012048	0	0	0	1924.92781521	0	10	0	0	0	14	0	conf	intergenic	-
EccDNA00001557	6	80621392	80621458	0	0	0	0	0	103.788271925	0	0	0	0	0	1	conf	intergenic	-
EccDNA00001558	6	80916139	80920985	0	0	0	0	0	622.729631552	0	0	0	0	0	6	conf	intergenic	-
EccDNA00001559	6	89734915	89735548	0	0	0	293.513354858	0	0	0	0	0	2	0	0	conf	introns	ENSG00000112159
EccDNA00001560	6	99812201	99812499	0	320.204931156	0	0	0	0	0	2	0	0	0	0	lconf	intergenic	-
EccDNA00001561	6	107944785	107945236	0	0	670.35361153	0	0	0	0	0	4	0	0	0	lconf	introns	ENSG00000025796
EccDNA00001562	6	107944834	107945285	0	0	670.35361153	0	0	0	0	0	4	0	0	0	lconf	introns	ENSG00000025796
EccDNA00001563	6	118690556	118692765	4141.56626506	0	1508.29562594	1467.56677429	0	0	22	0	9	10	0	0	conf	introns	ENSG00000111860
EccDNA00001564	6	118691048	118692825	564.759036145	0	0	0	0	0	3	0	0	0	0	0	conf	introns	ENSG00000111860
EccDNA00001565	6	118940826	118941155	1129.51807229	3522.25424272	670.35361153	0	0	0	6	22	4	0	0	0	conf	introns	ENSG00000253194
EccDNA00001566	6	120504096	120504276	1694.27710843	480.307396734	0	0	0	2906.07161391	9	3	0	0	0	28	conf	introns	ENSG00000286540
EccDNA00001567	6	124687592	124687616	0	0	0	0	0	103.788271925	0	0	0	0	0	1	conf	introns	ENSG00000188580,ENSG00000236548
EccDNA00001568	6	131901958	131907370	0	0	0	0	412.48453183	0	0	0	0	0	3	0	conf	exon	ENSG00000236673
EccDNA00001569	6	132600841	132601185	0	0	0	293.513354858	0	0	0	0	0	2	0	0	conf	introns	ENSG00000286663
EccDNA00001570	6	141356467	141356546	376.506024096	0	0	0	0	0	2	0	0	0	0	0	conf	intergenic	-
EccDNA00001571	6	141356475	141356565	376.506024096	0	0	0	0	0	2	0	0	0	0	0	conf	intergenic	-
EccDNA00001572	6	150946253	150948742	0	640.409862312	0	587.026709715	0	0	0	4	0	4	0	0	conf	introns	ENSG00000120254
EccDNA00001573	6	150946292	150948783	0	0	0	0	412.48453183	726.517903477	0	0	0	0	3	7	conf	introns	ENSG00000120254
EccDNA00001574	6	151091177	151091300	0	0	0	0	412.48453183	0	0	0	0	0	3	0	conf	introns	ENSG00000223598,ENSG00000120254
EccDNA00001575	6	151091185	151091308	0	0	0	0	412.48453183	0	0	0	0	0	3	0	conf	introns	ENSG00000223598,ENSG00000120254
EccDNA00001576	6	154125740	154126216	0	960.614793468	0	0	0	0	0	6	0	0	0	0	lconf	exon	ENSG00000112038
EccDNA00001577	6	154365320	154365745	0	0	335.176805765	0	0	0	0	0	2	0	0	0	conf	introns	ENSG00000288520
EccDNA00001578	6	155066106	155066325	0	0	0	0	0	311.364815776	0	0	0	0	0	3	conf	introns	ENSG00000146426
EccDNA00001579	6	155066125	155066344	0	0	0	0	0	207.576543851	0	0	0	0	0	2	conf	introns	ENSG00000146426
EccDNA00001580	6	157238333	157238374	0	1601.02465578	0	0	0	0	0	10	0	0	0	0	conf	intergenic	-
EccDNA00001581	6	157733836	157733876	2259.03614458	0	0	0	0	0	12	0	0	0	0	0	conf	introns	ENSG00000130340
EccDNA00001582	6	159507605	159507682	0	320.204931156	0	0	0	0	0	2	0	0	0	0	conf	introns	ENSG00000286533
EccDNA00001583	6	159898593	159898739	0	320.204931156	0	0	0	0	0	2	0	0	0	0	conf	gene_up2k	ENSG00000236823
EccDNA00001584	6	160728281	160728387	0	1921.22958694	0	0	0	0	0	12	0	0	0	0	conf	introns	ENSG00000122194
EccDNA00001585	6	160853159	160853686	0	480.307396734	0	0	0	0	0	3	0	0	0	0	conf	intergenic	-
EccDNA00001586	6	161374606	161374691	941.265060241	480.307396734	0	0	0	0	5	3	0	0	0	0	conf	introns	ENSG00000185345
EccDNA00001587	6	164931197	164931355	0	0	0	0	0	103.788271925	0	0	0	0	0	1	conf	introns	ENSG00000287877
EccDNA00001588	6	167516502	167516631	376.506024096	0	0	293.513354858	0	0	2	0	0	2	0	0	conf	intergenic	-
EccDNA00001589	6	167651832	167651939	0	0	0	880.540064573	0	0	0	0	0	6	0	0	conf	introns	ENSG00000287297
EccDNA00001590	6	167651832	167651960	1129.51807229	0	0	0	0	415.153087701	6	0	0	0	0	4	conf	introns	ENSG00000287297
EccDNA00001591	6	168000236	168000616	0	0	0	293.513354858	0	0	0	0	0	2	0	0	conf	introns	ENSG00000125337
EccDNA00001592	6	168914322	168914396	1129.51807229	960.614793468	0	0	1237.45359549	0	6	6	0	0	9	0	hconf	intergenic	-
EccDNA00001593	6	168914322	168914398	1129.51807229	0	0	0	0	0	6	0	0	0	0	0	hconf	intergenic	-
EccDNA00001594	6	168914323	168914395	1506.02409639	1761.12712136	0	1174.05341943	2199.91750309	1037.88271925	8	11	0	8	16	10	hconf	intergenic	-
EccDNA00001595	6	168970221	168970298	0	1440.9221902	0	0	0	0	0	9	0	0	0	0	conf	intergenic	-
EccDNA00001596	6	169371869	169372564	376.506024096	0	0	0	0	0	2	0	0	0	0	0	conf	introns	ENSG00000226194
EccDNA00001597	6	169644608	169645097	0	0	0	0	0	207.576543851	0	0	0	0	0	2	conf	introns	ENSG00000285733,ENSG00000184465
EccDNA00001598	6	170066236	170066604	0	160.102465578	0	0	0	0	0	1	0	0	0	0	conf	intergenic	-
EccDNA00001599	6	170368995	170369127	0	0	0	0	0	622.729631552	0	0	0	0	0	6	conf	introns	ENSG00000112584
EccDNA00001600	7	355868	355935	376.506024096	0	0	0	0	0	2	0	0	0	0	0	conf	intergenic	-
EccDNA00001601	7	357206	357332	0	0	0	0	0	311.364815776	0	0	0	0	0	3	hconf	intergenic	-
EccDNA00001602	7	483417	483491	0	0	0	0	274.989687887	0	0	0	0	0	2	0	conf	gene_down2k	ENSG00000234471
EccDNA00001603	7	531581	531819	188.253012048	0	0	0	0	0	1	0	0	0	0	0	conf	intergenic	-
EccDNA00001604	7	1295180	1295605	0	320.204931156	0	0	0	0	0	2	0	0	0	0	conf	intergenic	-
EccDNA00001605	7	1295191	1295605	0	320.204931156	0	587.026709715	0	0	0	2	0	4	0	0	conf	intergenic	-
EccDNA00001606	7	1295192	1295611	0	0	0	0	0	415.153087701	0	0	0	0	0	4	conf	intergenic	-
EccDNA00001607	7	1295192	1295617	0	0	335.176805765	0	0	0	0	0	2	0	0	0	conf	intergenic	-
EccDNA00001608	7	1295198	1295626	753.012048193	0	837.942014413	0	0	0	4	0	5	0	0	0	conf	intergenic	-
EccDNA00001609	7	1295208	1295620	0	0	0	0	274.989687887	0	0	0	0	0	2	0	conf	intergenic	-
EccDNA00001610	7	1295208	1295626	753.012048193	0	0	293.513354858	0	0	4	0	0	2	0	0	conf	intergenic	-
EccDNA00001611	7	1295216	1295637	0	0	0	293.513354858	0	0	0	0	0	2	0	0	conf	intergenic	-
EccDNA00001612	7	1295222	1295629	753.012048193	0	0	0	0	0	4	0	0	0	0	0	conf	intergenic	-
EccDNA00001613	7	1295238	1295660	0	0	0	0	0	311.364815776	0	0	0	0	0	3	conf	intergenic	-
EccDNA00001614	7	1295246	1295668	0	0	0	0	0	415.153087701	0	0	0	0	0	4	conf	intergenic	-
EccDNA00001615	7	1675028	1675057	376.506024096	0	0	0	0	0	2	0	0	0	0	0	conf	intergenic	-
EccDNA00001616	7	2491489	2491610	0	0	167.588402883	0	0	0	0	0	1	0	0	0	conf	intergenic	-
EccDNA00001617	7	2577958	2578007	0	0	0	0	137.494843943	0	0	0	0	0	1	0	conf	introns	ENSG00000106012
EccDNA00001618	7	4129240	4129449	0	0	0	0	0	1660.6123508	0	0	0	0	0	16	conf	introns	ENSG00000283991,ENSG00000146555
EccDNA00001619	7	4677171	4677423	0	0	0	293.513354858	0	0	0	0	0	2	0	0	conf	intergenic	-
EccDNA00001620	7	5540819	5540957	753.012048193	0	0	0	0	0	4	0	0	0	0	0	conf	introns	ENSG00000075624
EccDNA00001621	7	5611815	5611961	0	0	167.588402883	0	0	0	0	0	1	0	0	0	conf	intergenic	-
EccDNA00001622	7	7067983	7068124	0	800.51232789	0	0	0	0	0	5	0	0	0	0	conf	introns	ENSG00000287860
EccDNA00001623	7	16849130	16849267	0	0	335.176805765	0	0	0	0	0	2	0	0	0	conf	intergenic	-
EccDNA00001624	7	19968242	20013735	0	0	0	0	2062.42265915	0	0	0	0	0	15	0	conf	exon	ENSG00000243004
EccDNA00001625	7	24028696	24028902	0	0	837.942014413	0	0	2075.76543851	0	0	5	0	0	20	hconf	intergenic	-
EccDNA00001626	7	26176358	26176993	0	0	0	146.756677429	0	0	0	0	0	1	0	0	conf	introns	ENSG00000122566,ENSG00000050344
EccDNA00001627	7	27049235	27049660	188.253012048	0	0	0	0	0	1	0	0	0	0	0	conf	intergenic	-
EccDNA00001628	7	33859162	33859641	0	480.307396734	0	0	0	0	0	3	0	0	0	0	conf	introns	ENSG00000122507
EccDNA00001629	7	39340630	39340843	0	320.204931156	0	0	0	0	0	2	0	0	0	0	conf	introns	ENSG00000106536
EccDNA00001630	7	40377198	40377381	188.253012048	0	0	0	0	0	1	0	0	0	0	0	conf	introns	ENSG00000175600
EccDNA00001631	7	44306954	44307084	0	0	0	0	0	103.788271925	0	0	0	0	0	1	conf	introns	ENSG00000058404
EccDNA00001632	7	47669121	47669934	0	0	1173.11882018	2054.593484	0	0	0	0	7	14	0	0	conf	intergenic	-
EccDNA00001633	7	52820923	52824347	0	3202.04931156	0	0	0	0	0	20	0	0	0	0	conf	intergenic	-
EccDNA00001634	7	55854713	55855293	0	0	1005.5304173	0	0	0	0	0	6	0	0	0	conf	introns	ENSG00000154997
EccDNA00001635	7	56368392	56368864	0	0	0	0	0	103.788271925	0	0	0	0	0	1	conf	intergenic	-
EccDNA00001636	7	56368411	56368850	0	0	0	0	0	103.788271925	0	0	0	0	0	1	conf	intergenic	-
EccDNA00001637	7	57765386	57766069	0	0	3854.5332663	0	0	0	0	0	23	0	0	0	conf	intergenic	-
EccDNA00001638	7	57868930	57869319	0	0	0	0	0	311.364815776	0	0	0	0	0	3	conf	intergenic	-
EccDNA00001639	7	57930069	57930172	0	0	0	0	274.989687887	0	0	0	0	0	2	0	conf	intergenic	-
EccDNA00001640	7	57955303	57955966	0	0	0	0	549.979375773	0	0	0	0	0	4	0	conf	intergenic	-
EccDNA00001641	7	62299100	62303219	0	1601.02465578	0	0	0	0	0	10	0	0	0	0	conf	intergenic	-
EccDNA00001642	7	62347389	62347614	753.012048193	0	0	0	0	0	4	0	0	0	0	0	conf	intergenic	-
EccDNA00001643	7	64510876	64513686	376.506024096	0	0	0	0	0	2	0	0	0	0	0	conf	intergenic	-
EccDNA00001644	7	65797481	65797815	4518.07228916	0	0	0	0	0	24	0	0	0	0	0	conf	intergenic	-
EccDNA00001645	7	66193658	66193792	188.253012048	0	0	0	0	0	1	0	0	0	0	0	conf	intergenic	-
EccDNA00001646	7	67655959	67656182	0	0	0	0	0	1660.6123508	0	0	0	0	0	16	conf	intergenic	-
EccDNA00001647	7	68949177	68949341	0	0	0	0	824.96906366	0	0	0	0	0	6	0	conf	intergenic	-
EccDNA00001648	7	73621652	73621995	0	0	0	0	137.494843943	0	0	0	0	0	1	0	conf	introns	ENSG00000009950
EccDNA00001649	7	73621792	73622117	0	0	0	0	137.494843943	0	0	0	0	0	1	0	conf	introns	ENSG00000009950
EccDNA00001650	7	74204136	74204590	0	0	0	146.756677429	0	0	0	0	0	1	0	0	conf	introns	ENSG00000086730
EccDNA00001651	7	75023739	75026489	753.012048193	0	0	0	0	0	4	0	0	0	0	0	conf	exon	ENSG00000274070,ENSG00000274523
EccDNA00001652	7	76314623	76315129	0	160.102465578	0	0	0	0	0	1	0	0	0	0	conf	intergenic	-
EccDNA00001653	7	76998370	76998727	188.253012048	0	0	0	0	0	1	0	0	0	0	0	conf	introns	ENSG00000265479
EccDNA00001654	7	76998861	76998945	0	0	0	293.513354858	0	0	0	0	0	2	0	0	conf	introns	ENSG00000265479
EccDNA00001655	7	76998863	76999020	188.253012048	0	0	0	0	0	1	0	0	0	0	0	conf	introns	ENSG00000265479
EccDNA00001656	7	76998867	76998907	0	0	167.588402883	0	0	0	0	0	1	0	0	0	conf	introns	ENSG00000265479
EccDNA00001657	7	79791140	79791186	0	0	502.765208648	0	0	0	0	0	3	0	0	0	conf	introns	ENSG00000127955
EccDNA00001658	7	81418996	81419138	1129.51807229	0	0	0	0	0	6	0	0	0	0	0	hconf	intergenic	-
EccDNA00001659	7	84690872	84691085	0	320.204931156	0	0	0	0	0	2	0	0	0	0	conf	intergenic	-
EccDNA00001660	7	84690877	84691090	0	160.102465578	0	0	0	0	0	1	0	0	0	0	conf	intergenic	-
EccDNA00001661	7	84690907	84691107	376.506024096	0	0	0	0	0	2	0	0	0	0	0	conf	intergenic	-
EccDNA00001662	7	87380246	87380395	753.012048193	0	0	0	0	2906.07161391	4	0	0	0	0	28	conf	introns	ENSG00000005469
EccDNA00001663	7	89161515	89161590	0	480.307396734	0	0	0	0	0	3	0	0	0	0	conf	introns	ENSG00000182348
EccDNA00001664	7	91887669	91887970	0	0	167.588402883	0	0	0	0	0	1	0	0	0	conf	gene_down2k	ENSG00000287672
EccDNA00001665	7	96438087	96438550	0	480.307396734	0	0	0	0	0	3	0	0	0	0	conf	intergenic	-
EccDNA00001666	7	98242783	98243004	0	320.204931156	0	0	0	0	0	2	0	0	0	0	conf	introns	ENSG00000205356
EccDNA00001667	7	98811087	98811689	0	960.614793468	0	0	0	0	0	6	0	0	0	0	conf	intergenic	-
EccDNA00001668	7	100962756	100962976	0	0	335.176805765	0	0	0	0	0	2	0	0	0	conf	introns	ENSG00000274993,ENSG00000169894
EccDNA00001669	7	101034063	101036185	0	640.409862312	0	0	0	0	0	4	0	0	0	0	conf	exon	ENSG00000169876
EccDNA00001670	7	101360550	101361211	0	0	335.176805765	0	0	0	0	0	2	0	0	0	conf	gene_up2k	ENSG00000160963
EccDNA00001671	7	102434113	102434266	188.253012048	0	0	0	0	0	1	0	0	0	0	0	conf	introns	ENSG00000239480,ENSG00000160991
EccDNA00001672	7	105475365	105475500	376.506024096	0	0	0	0	0	2	0	0	0	0	0	conf	introns	ENSG00000091127
EccDNA00001673	7	105667293	105667756	0	320.204931156	0	0	0	0	0	2	0	0	0	0	lconf	introns	ENSG00000146776
EccDNA00001674	7	107770076	107770310	0	0	167.588402883	0	0	0	0	0	1	0	0	0	hconf	introns	ENSG00000091138
EccDNA00001675	7	109244623	109244880	564.759036145	0	0	0	0	0	3	0	0	0	0	0	lconf	intergenic	-
EccDNA00001676	7	110902502	110902976	0	160.102465578	0	0	0	0	0	1	0	0	0	0	conf	introns	ENSG00000184903
EccDNA00001677	7	110902507	110902981	0	160.102465578	0	0	0	0	0	1	0	0	0	0	conf	introns	ENSG00000184903
EccDNA00001678	7	117031262	117031687	0	0	0	440.270032286	0	0	0	0	0	3	0	0	conf	introns	ENSG00000214188,ENSG00000004866
EccDNA00001679	7	117031681	117031878	0	160.102465578	0	0	0	0	0	1	0	0	0	0	conf	introns	ENSG00000214188,ENSG00000004866
EccDNA00001680	7	120309542	120309688	0	0	335.176805765	0	0	0	0	0	2	0	0	0	conf	introns	ENSG00000184408
EccDNA00001681	7	124629008	124629215	0	160.102465578	0	0	0	0	0	1	0	0	0	0	conf	intergenic	-
EccDNA00001682	7	129088040	129088173	0	0	0	440.270032286	0	0	0	0	0	3	0	0	conf	intergenic	-
EccDNA00001683	7	131224133	131224306	376.506024096	0	0	0	0	0	2	0	0	0	0	0	hconf	introns	ENSG00000128585
EccDNA00001684	7	132561232	132561463	188.253012048	0	0	0	0	0	1	0	0	0	0	0	conf	introns	ENSG00000221866
EccDNA00001685	7	132561245	132561687	188.253012048	0	0	0	0	0	1	0	0	0	0	0	conf	introns	ENSG00000221866
EccDNA00001686	7	132561922	132562051	0	160.102465578	0	0	0	0	0	1	0	0	0	0	conf	introns	ENSG00000221866
EccDNA00001687	7	138718441	138718741	0	160.102465578	0	0	0	0	0	1	0	0	0	0	conf	introns	ENSG00000105929
EccDNA00001688	7	138718547	138718654	0	0	0	293.513354858	0	0	0	0	0	2	0	0	conf	introns	ENSG00000105929
EccDNA00001689	7	139865581	139865776	0	0	0	0	0	103.788271925	0	0	0	0	0	1	conf	introns	ENSG00000059377
EccDNA00001690	7	140481787	140489423	1129.51807229	0	1005.5304173	733.783387144	412.48453183	0	6	0	6	5	3	0	hconf	intergenic	-
EccDNA00001691	7	140520165	140520705	376.506024096	0	0	0	0	0	2	0	0	0	0	0	conf	introns	ENSG00000146966
EccDNA00001692	7	142487126	142506642	0	0	2681.41444612	0	0	0	0	0	16	0	0	0	conf	intergenic	-
EccDNA00001693	7	148366161	148366251	0	0	0	440.270032286	1649.93812732	0	0	0	0	3	12	0	conf	introns	ENSG00000174469
EccDNA00001694	7	148375719	148379328	0	0	0	0	274.989687887	0	0	0	0	0	2	0	lconf	introns	ENSG00000174469
EccDNA00001695	7	150035447	150037910	0	0	0	146.756677429	0	0	0	0	0	1	0	0	conf	exon	ENSG00000241449
EccDNA00001696	7	154575445	154575571	0	320.204931156	0	0	0	0	0	2	0	0	0	0	conf	introns	ENSG00000130226
EccDNA00001697	7	155159708	155160088	376.506024096	0	0	0	0	0	2	0	0	0	0	0	conf	intergenic	-
EccDNA00001698	7	155166818	155166925	0	480.307396734	0	0	0	0	0	3	0	0	0	0	conf	intergenic	-
EccDNA00001699	7	155166844	155166951	0	320.204931156	0	0	0	0	0	2	0	0	0	0	conf	intergenic	-
EccDNA00001700	7	155208719	155208996	0	0	0	293.513354858	0	0	0	0	0	2	0	0	conf	intergenic	-
EccDNA00001701	7	155407945	155408340	0	160.102465578	0	0	0	0	0	1	0	0	0	0	conf	intergenic	-
EccDNA00001702	7	156101301	156101434	0	0	0	0	824.96906366	0	0	0	0	0	6	0	conf	intergenic	-
EccDNA00001703	7	156941518	156941947	0	160.102465578	0	0	0	0	0	1	0	0	0	0	conf	intergenic	-
EccDNA00001704	7	157400253	157400312	941.265060241	0	0	0	0	0	5	0	0	0	0	0	conf	introns	ENSG00000105993
EccDNA00001705	7	157441818	157442245	0	0	0	0	0	103.788271925	0	0	0	0	0	1	conf	intergenic	-
EccDNA00001706	7	157480455	157480526	0	0	335.176805765	0	0	0	0	0	2	0	0	0	conf	introns	ENSG00000234210
EccDNA00001707	7	157480468	157480522	564.759036145	0	0	0	0	0	3	0	0	0	0	0	conf	introns	ENSG00000234210
EccDNA00001708	7	157776756	157777056	376.506024096	0	0	0	0	0	2	0	0	0	0	0	conf	introns	ENSG00000155093
EccDNA00001709	7	158071584	158071783	0	0	335.176805765	0	0	0	0	0	2	0	0	0	hconf	introns	ENSG00000155093
EccDNA00001710	7	158165049	158165181	0	480.307396734	0	0	0	0	0	3	0	0	0	0	conf	introns	ENSG00000155093
EccDNA00001711	7	158332218	158332412	0	0	0	587.026709715	0	0	0	0	0	4	0	0	conf	introns	ENSG00000155093
EccDNA00001712	7	158340432	158340913	564.759036145	0	0	0	0	0	3	0	0	0	0	0	conf	introns	ENSG00000155093
EccDNA00001713	7	158340781	158341811	1694.27710843	0	0	0	0	0	9	0	0	0	0	0	conf	introns	ENSG00000155093
EccDNA00001714	7	158387516	158387574	1129.51807229	0	1005.5304173	1761.08012915	0	1037.88271925	6	0	6	12	0	10	conf	introns	ENSG00000155093
EccDNA00001715	7	158440893	158441178	0	0	1005.5304173	0	0	0	0	0	6	0	0	0	conf	introns	ENSG00000155093
EccDNA00001716	7	158440937	158441221	0	0	0	0	2612.40203492	0	0	0	0	0	19	0	hconf	introns	ENSG00000155093
EccDNA00001717	7	158441399	158442084	0	0	0	0	0	622.729631552	0	0	0	0	0	6	conf	introns	ENSG00000155093
EccDNA00001718	7	158587210	158587650	0	160.102465578	0	0	0	0	0	1	0	0	0	0	conf	exon	ENSG00000155093
EccDNA00001719	7	158609387	158609860	0	160.102465578	0	0	0	0	0	1	0	0	0	0	conf	intergenic	-
EccDNA00001720	7	158637511	158637571	0	2561.63944925	0	0	0	0	0	16	0	0	0	0	conf	introns	ENSG00000146918
EccDNA00001721	8	204901	205047	188.253012048	0	0	0	0	0	1	0	0	0	0	0	conf	intergenic	-
EccDNA00001722	8	593069	593462	0	160.102465578	0	0	0	0	0	1	0	0	0	0	conf	intergenic	-
EccDNA00001723	8	593282	593543	0	0	335.176805765	0	0	0	0	0	2	0	0	0	conf	intergenic	-
EccDNA00001724	8	593375	593830	0	160.102465578	0	0	0	0	0	1	0	0	0	0	conf	intergenic	-
EccDNA00001725	8	593432	593840	0	160.102465578	0	0	0	0	0	1	0	0	0	0	conf	intergenic	-
EccDNA00001726	8	1011686	1011751	0	0	0	0	687.474219717	0	0	0	0	0	5	0	conf	introns	ENSG00000198010
EccDNA00001727	8	1351143	1351347	188.253012048	0	0	0	0	0	1	0	0	0	0	0	conf	introns	ENSG00000198010
EccDNA00001728	8	1476981	1477102	0	480.307396734	0	0	0	0	0	3	0	0	0	0	conf	introns	ENSG00000198010
EccDNA00001729	8	1887553	1887963	0	0	0	0	0	415.153087701	0	0	0	0	0	4	conf	introns	ENSG00000283239,ENSG00000104728
EccDNA00001730	8	1888083	1888263	0	0	0	0	274.989687887	0	0	0	0	0	2	0	conf	introns	ENSG00000283239,ENSG00000104728
EccDNA00001731	8	2086258	2086489	0	0	335.176805765	0	0	0	0	0	2	0	0	0	hconf	introns	ENSG00000036448
EccDNA00001732	8	2086398	2086477	0	0	502.765208648	0	0	0	0	0	3	0	0	0	conf	introns	ENSG00000036448
EccDNA00001733	8	3983948	3984224	0	0	335.176805765	0	0	0	0	0	2	0	0	0	conf	introns	ENSG00000183117
EccDNA00001734	8	3984037	3984143	0	0	335.176805765	0	0	0	0	0	2	0	0	0	conf	introns	ENSG00000183117
EccDNA00001735	8	3984041	3984147	0	0	335.176805765	0	0	0	0	0	2	0	0	0	conf	introns	ENSG00000183117
EccDNA00001736	8	6567172	6567275	0	0	335.176805765	0	0	0	0	0	2	0	0	0	conf	introns	ENSG00000147316
EccDNA00001737	8	10610072	10610118	0	0	0	0	0	518.941359626	0	0	0	0	0	5	conf	exon	ENSG00000183638
EccDNA00001738	8	11455793	11456344	0	0	0	880.540064573	0	0	0	0	0	6	0	0	conf	introns	ENSG00000154319
EccDNA00001739	8	11456210	11456386	188.253012048	0	0	0	0	0	1	0	0	0	0	0	conf	introns	ENSG00000154319
EccDNA00001740	8	11456223	11456329	0	0	0	0	0	518.941359626	0	0	0	0	0	5	conf	introns	ENSG00000154319
EccDNA00001741	8	11627217	11627347	0	0	335.176805765	0	0	0	0	0	2	0	0	0	conf	intergenic	-
EccDNA00001742	8	12560149	12560259	0	960.614793468	0	0	0	0	0	6	0	0	0	0	hconf	introns	ENSG00000283674
EccDNA00001743	8	12560157	12560267	0	0	0	0	549.979375773	0	0	0	0	0	4	0	hconf	introns	ENSG00000283674
EccDNA00001744	8	13920443	13920917	0	0	335.176805765	0	0	0	0	0	2	0	0	0	conf	intergenic	-
EccDNA00001745	8	13920466	13920940	0	0	502.765208648	0	0	0	0	0	3	0	0	0	conf	intergenic	-
EccDNA00001746	8	14101377	14101564	0	0	335.176805765	0	0	0	0	0	2	0	0	0	conf	introns	ENSG00000185053
EccDNA00001747	8	14831771	14831899	0	0	0	0	0	415.153087701	0	0	0	0	0	4	conf	introns	ENSG00000185053
EccDNA00001748	8	14831777	14831905	0	0	0	0	0	311.364815776	0	0	0	0	0	3	conf	introns	ENSG00000185053
EccDNA00001749	8	14831779	14831907	0	0	0	0	0	311.364815776	0	0	0	0	0	3	conf	introns	ENSG00000185053
EccDNA00001750	8	14831781	14831909	0	0	0	0	0	207.576543851	0	0	0	0	0	2	conf	introns	ENSG00000185053
EccDNA00001751	8	14831783	14831803	0	0	0	0	0	311.364815776	0	0	0	0	0	3	conf	introns	ENSG00000185053
EccDNA00001752	8	20713502	20713648	0	0	0	0	0	518.941359626	0	0	0	0	0	5	conf	intergenic	-
EccDNA00001753	8	21312424	21314060	0	0	502.765208648	0	0	0	0	0	3	0	0	0	conf	intergenic	-
EccDNA00001754	8	21452146	21452747	0	0	0	0	2337.41234704	0	0	0	0	0	17	0	conf	intergenic	-
EccDNA00001755	8	24374375	24374556	188.253012048	0	0	0	0	0	1	0	0	0	0	0	conf	introns	ENSG00000253535
EccDNA00001756	8	24374428	24374614	188.253012048	0	0	0	0	0	1	0	0	0	0	0	conf	introns	ENSG00000253535
EccDNA00001757	8	24374445	24374631	188.253012048	0	0	0	0	0	1	0	0	0	0	0	conf	introns	ENSG00000253535
EccDNA00001758	8	27699148	27699507	188.253012048	0	0	0	0	0	1	0	0	0	0	0	conf	intergenic	-
EccDNA00001759	8	27918944	27919254	0	0	0	0	549.979375773	0	0	0	0	0	4	0	conf	introns	ENSG00000168079
EccDNA00001760	8	28469773	28470214	0	0	167.588402883	0	0	0	0	0	1	0	0	0	conf	introns	ENSG00000214050
EccDNA00001761	8	40118484	40118723	0	0	0	0	0	207.576543851	0	0	0	0	0	2	lconf	introns	ENSG00000253665
EccDNA00001762	8	40118497	40118736	0	0	0	0	0	207.576543851	0	0	0	0	0	2	lconf	introns	ENSG00000253665
EccDNA00001763	8	41658892	41659038	0	0	0	293.513354858	0	0	0	0	0	2	0	0	conf	introns	ENSG00000253389,ENSG00000029534
EccDNA00001764	8	43241329	43241958	0	0	0	587.026709715	0	0	0	0	0	4	0	0	conf	intergenic	-
EccDNA00001765	8	43776202	43780755	0	0	0	0	0	3632.58951738	0	0	0	0	0	35	conf	intergenic	-
EccDNA00001766	8	46228427	46228585	0	0	335.176805765	0	0	0	0	0	2	0	0	0	conf	intergenic	-
EccDNA00001767	8	48148280	48148622	0	0	0	587.026709715	0	0	0	0	0	4	0	0	conf	intergenic	-
EccDNA00001768	8	54361426	54361526	0	160.102465578	0	0	0	0	0	1	0	0	0	0	conf	intergenic	-
EccDNA00001769	8	55746016	55746306	0	0	0	0	0	1556.82407888	0	0	0	0	0	15	lconf	exon	ENSG00000167904
EccDNA00001770	8	57729859	57733904	0	0	0	0	0	830.306175402	0	0	0	0	0	8	conf	introns	ENSG00000253322
EccDNA00001771	8	59222915	59224188	0	0	0	0	0	3009.85988583	0	0	0	0	0	29	hconf	intergenic	-
EccDNA00001772	8	63235825	63235917	0	0	670.35361153	0	0	0	0	0	4	0	0	0	conf	intergenic	-
EccDNA00001773	8	67662369	67662629	0	0	0	0	0	207.576543851	0	0	0	0	0	2	conf	introns	ENSG00000165078
EccDNA00001774	8	70051756	70051896	0	0	502.765208648	0	0	0	0	0	3	0	0	0	conf	exon	ENSG00000147596
EccDNA00001775	8	76425041	76426234	0	0	335.176805765	0	0	0	0	0	2	0	0	0	conf	introns	ENSG00000254300
EccDNA00001776	8	83384656	83384947	0	0	0	0	0	311.364815776	0	0	0	0	0	3	conf	intergenic	-
EccDNA00001777	8	89215661	89215853	753.012048193	0	0	0	0	0	4	0	0	0	0	0	conf	intergenic	-
EccDNA00001778	8	89215672	89215851	753.012048193	0	0	0	0	0	4	0	0	0	0	0	conf	intergenic	-
EccDNA00001779	8	100453324	100453643	0	320.204931156	0	0	0	0	0	2	0	0	0	0	conf	introns	ENSG00000253824
EccDNA00001780	8	100453344	100453663	0	640.409862312	0	0	0	0	0	4	0	0	0	0	conf	introns	ENSG00000253824
EccDNA00001781	8	112389653	112389784	564.759036145	0	0	0	0	0	3	0	0	0	0	0	conf	introns	ENSG00000164796
EccDNA00001782	8	125582773	125588934	0	0	335.176805765	0	0	0	0	0	2	0	0	0	conf	intergenic	-
EccDNA00001783	8	128144301	128144456	753.012048193	0	0	0	0	0	4	0	0	0	0	0	conf	introns	ENSG00000249859
EccDNA00001784	8	133194698	133194735	0	0	0	0	0	103.788271925	0	0	0	0	0	1	conf	introns	ENSG00000104415
EccDNA00001785	8	137282477	137282637	0	0	0	0	0	311.364815776	0	0	0	0	0	3	conf	intergenic	-
EccDNA00001786	8	138691957	138692393	0	0	0	0	1099.95875155	0	0	0	0	0	8	0	conf	introns	ENSG00000169436
EccDNA00001787	8	141347579	141347643	0	0	0	293.513354858	0	0	0	0	0	2	0	0	conf	intergenic	-
EccDNA00001788	8	141984335	141984867	0	0	0	0	824.96906366	0	0	0	0	0	6	0	conf	intergenic	-
EccDNA00001789	8	142520442	142520618	0	0	0	293.513354858	0	0	0	0	0	2	0	0	conf	introns	ENSG00000181790
EccDNA00001790	8	143181987	143182152	1129.51807229	0	0	0	0	0	6	0	0	0	0	0	conf	intergenic	-
EccDNA00001791	8	144022672	144023419	0	0	0	0	0	622.729631552	0	0	0	0	0	6	conf	introns	ENSG00000186583
EccDNA00001792	8	144023040	144023669	0	0	0	0	0	207.576543851	0	0	0	0	0	2	conf	introns	ENSG00000186583
EccDNA00001793	8	144398046	144398239	188.253012048	0	0	0	0	0	1	0	0	0	0	0	conf	exon	ENSG00000071894
EccDNA00001794	9	401012	401138	0	0	167.588402883	0	0	0	0	0	1	0	0	0	conf	introns	ENSG00000107099
EccDNA00001795	9	2814058	2814256	0	640.409862312	0	0	0	0	0	4	0	0	0	0	conf	introns	ENSG00000080608
EccDNA00001796	9	6738032	6738190	0	0	0	0	0	207.576543851	0	0	0	0	0	2	conf	introns	ENSG00000107077
EccDNA00001797	9	15602526	15602761	0	0	837.942014413	0	0	0	0	0	5	0	0	0	conf	introns	ENSG00000164989
EccDNA00001798	9	15602548	15602783	0	0	837.942014413	0	0	0	0	0	5	0	0	0	conf	introns	ENSG00000164989
EccDNA00001799	9	16389294	16389778	0	0	502.765208648	0	0	0	0	0	3	0	0	0	conf	introns	ENSG00000205549
EccDNA00001800	9	16389321	16389805	0	0	502.765208648	0	0	0	0	0	3	0	0	0	conf	introns	ENSG00000205549
EccDNA00001801	9	17925546	17945782	941.265060241	800.51232789	502.765208648	0	412.48453183	0	5	5	3	0	3	0	conf	introns	ENSG00000178031
EccDNA00001802	9	20077628	20079065	3765.06024096	0	0	0	0	0	20	0	0	0	0	0	conf	intergenic	-
EccDNA00001803	9	22554008	22554228	0	0	0	587.026709715	824.96906366	0	0	0	0	4	6	0	conf	intergenic	-
EccDNA00001804	9	26104858	26105032	0	0	167.588402883	0	0	0	0	0	1	0	0	0	conf	introns	ENSG00000276759
EccDNA00001805	9	28189551	28189747	0	0	0	146.756677429	0	0	0	0	0	1	0	0	conf	introns	ENSG00000174482
EccDNA00001806	9	34681484	34681981	4329.81927711	7364.71341659	3519.35646053	3815.67361315	2474.90719098	4255.31914894	23	46	21	26	18	41	hconf	exon	ENSG00000230074
EccDNA00001807	9	37346682	37346928	0	0	167.588402883	0	0	0	0	0	1	0	0	0	conf	introns	ENSG00000147905
EccDNA00001808	9	40542173	40542552	0	4803.07396734	0	0	0	0	0	30	0	0	0	0	hconf	introns	ENSG00000276500,ENSG00000184906
EccDNA00001809	9	43189493	43189919	0	0	335.176805765	0	0	0	0	0	2	0	0	0	conf	intergenic	-
EccDNA00001810	9	43333270	43334073	564.759036145	0	0	0	824.96906366	415.153087701	3	0	0	0	6	4	conf	intergenic	-
EccDNA00001811	9	64980487	64980979	0	0	0	440.270032286	0	0	0	0	0	3	0	0	conf	intergenic	-
EccDNA00001812	9	65061145	65061314	0	0	335.176805765	0	0	0	0	0	2	0	0	0	conf	intergenic	-
EccDNA00001813	9	71654384	71654813	564.759036145	0	0	0	0	0	3	0	0	0	0	0	conf	intergenic	-
EccDNA00001814	9	75426280	75426381	0	0	0	587.026709715	0	0	0	0	0	4	0	0	conf	intergenic	-
EccDNA00001815	9	75611132	75611296	0	0	0	293.513354858	0	0	0	0	0	2	0	0	conf	intergenic	-
EccDNA00001816	9	80989969	80990101	753.012048193	0	0	0	0	0	4	0	0	0	0	0	conf	intergenic	-
EccDNA00001817	9	83500402	83500520	564.759036145	0	0	0	0	0	3	0	0	0	0	0	conf	introns	ENSG00000172159
EccDNA00001818	9	85286400	85286855	0	0	335.176805765	0	0	0	0	0	2	0	0	0	conf	intergenic	-
EccDNA00001819	9	89254436	89254508	0	0	0	587.026709715	0	0	0	0	0	4	0	0	conf	intergenic	-
EccDNA00001820	9	89371779	89372236	0	0	670.35361153	0	0	0	0	0	4	0	0	0	conf	introns	ENSG00000187764
EccDNA00001821	9	93211204	93211783	0	0	335.176805765	0	0	0	0	0	2	0	0	0	conf	introns	ENSG00000165238
EccDNA00001822	9	98576844	98576972	0	320.204931156	0	0	0	0	0	2	0	0	0	0	conf	introns	ENSG00000136928
EccDNA00001823	9	98577089	98577179	0	960.614793468	0	0	0	0	0	6	0	0	0	0	conf	introns	ENSG00000136928
EccDNA00001824	9	99424165	99424744	0	0	0	293.513354858	0	0	0	0	0	2	0	0	conf	introns	ENSG00000255145,ENSG00000237461
EccDNA00001825	9	104295787	104296459	0	2721.74191483	0	0	0	0	0	17	0	0	0	0	conf	intergenic	-
EccDNA00001826	9	104493782	104493806	0	0	0	0	0	207.576543851	0	0	0	0	0	2	conf	intergenic	-
EccDNA00001827	9	105713979	105716767	376.506024096	0	0	0	0	0	2	0	0	0	0	0	conf	introns	ENSG00000095209
EccDNA00001828	9	109523566	109524282	4329.81927711	2721.74191483	502.765208648	1614.32345172	2887.39172281	1453.03580695	23	17	3	11	21	14	hconf	intergenic	-
EccDNA00001829	9	110267690	110275007	941.265060241	0	0	1320.81009686	824.96906366	622.729631552	5	0	0	9	6	6	conf	intergenic	-
EccDNA00001830	9	115248365	115248425	0	0	0	0	0	103.788271925	0	0	0	0	0	1	conf	introns	ENSG00000173077
EccDNA00001831	9	115473431	115478717	0	0	670.35361153	0	0	0	0	0	4	0	0	0	conf	introns	ENSG00000228714
EccDNA00001832	9	122569483	122569579	0	0	0	0	0	311.364815776	0	0	0	0	0	3	conf	introns	ENSG00000234156,ENSG00000171496
EccDNA00001833	9	122569488	122569539	0	0	0	0	0	726.517903477	0	0	0	0	0	7	conf	introns	ENSG00000234156,ENSG00000171496
EccDNA00001834	9	124156980	124160988	188.253012048	0	0	0	0	0	1	0	0	0	0	0	conf	intergenic	-
EccDNA00001835	9	126814266	126814324	0	0	0	0	0	311.364815776	0	0	0	0	0	3	conf	introns	ENSG00000169155
EccDNA00001836	9	127880412	127880561	188.253012048	0	0	0	0	0	1	0	0	0	0	0	conf	introns	ENSG00000257524
EccDNA00001837	9	128018997	128019449	0	320.204931156	0	0	0	0	0	2	0	0	0	0	conf	intergenic	-
EccDNA00001838	9	128139110	128139821	376.506024096	0	0	0	0	0	2	0	0	0	0	0	lconf	intergenic	-
EccDNA00001839	9	129396473	129396954	1129.51807229	0	2681.41444612	0	0	0	6	0	16	0	0	0	conf	intergenic	-
EccDNA00001840	9	131789041	131789214	0	0	335.176805765	0	0	0	0	0	2	0	0	0	conf	intergenic	-
EccDNA00001841	9	132883704	132884881	0	960.614793468	0	0	0	0	0	6	0	0	0	0	conf	exon	ENSG00000165698
EccDNA00001842	9	133895791	133896167	0	0	670.35361153	0	0	0	0	0	4	0	0	0	conf	introns	ENSG00000160293
EccDNA00001843	9	133895840	133896216	0	0	670.35361153	0	0	0	0	0	4	0	0	0	conf	introns	ENSG00000160293
EccDNA00001844	9	134025185	134025387	0	160.102465578	0	0	0	0	0	1	0	0	0	0	conf	gene_up2k	ENSG00000235106
EccDNA00001845	9	134470508	134470884	0	160.102465578	0	0	0	0	0	1	0	0	0	0	conf	intergenic	-
EccDNA00001846	9	134470864	134470979	0	160.102465578	0	0	0	0	0	1	0	0	0	0	conf	intergenic	-
EccDNA00001847	9	134759465	134760540	188.253012048	0	0	0	0	0	1	0	0	0	0	0	conf	introns	ENSG00000130635
EccDNA00001848	9	134759760	134760079	0	160.102465578	0	0	0	0	0	1	0	0	0	0	conf	introns	ENSG00000130635
EccDNA00001849	9	135978552	135978766	188.253012048	0	0	0	0	0	1	0	0	0	0	0	hconf	intergenic	-
EccDNA00001850	9	135982657	135982728	0	0	0	0	5774.78344562	0	0	0	0	0	42	0	conf	intergenic	-
EccDNA00001851	9	136252256	136252459	0	0	0	0	0	207.576543851	0	0	0	0	0	2	conf	exon	ENSG00000260220
EccDNA00001852	9	136410523	136411104	0	0	0	146.756677429	0	0	0	0	0	1	0	0	conf	exon	ENSG00000165688,ENSG00000165689
EccDNA00001853	9	136521228	136521415	0	0	335.176805765	0	0	0	0	0	2	0	0	0	conf	introns	ENSG00000148400
EccDNA00001854	9	137451448	137451980	0	0	0	0	0	103.788271925	0	0	0	0	0	1	conf	introns	ENSG00000165802
EccDNA00001855	9	137874939	137875128	0	0	0	0	0	311.364815776	0	0	0	0	0	3	conf	introns	ENSG00000203987
EccDNA00001856	9	137960307	137960489	188.253012048	0	0	0	0	0	1	0	0	0	0	0	conf	introns	ENSG00000148408
EccDNA00001857	9	138001279	138001386	564.759036145	0	0	0	0	0	3	0	0	0	0	0	conf	introns	ENSG00000148408
EccDNA00001858	MT	0	16569	379141.566265	324687.800192	250712.250712	304813.61902	501718.685549	505033.731188	2014	2028	1496	2077	3649	4866	conf	exon	ENSG00000198712,ENSG00000198695,ENSG00000198763,ENSG00000198899,ENSG00000198840,ENSG00000198786,ENSG00000198727,ENSG00000212907,ENSG00000198804,ENSG00000198886,ENSG00000198888,ENSG00000198938,ENSG00000228253
EccDNA00001859	X	340656	340743	0	0	0	440.270032286	0	0	0	0	0	3	0	0	hconf	introns	ENSG00000167393
EccDNA00001860	X	363522	363787	0	0	502.765208648	0	0	0	0	0	3	0	0	0	conf	introns	ENSG00000167393
EccDNA00001861	X	481308	481444	0	0	0	0	0	207.576543851	0	0	0	0	0	2	conf	intergenic	-
EccDNA00001862	X	554912	555686	0	0	335.176805765	0	0	0	0	0	2	0	0	0	conf	intergenic	-
EccDNA00001863	X	554922	555696	0	0	335.176805765	0	0	0	0	0	2	0	0	0	conf	intergenic	-
EccDNA00001864	X	581060	581328	0	0	0	0	0	311.364815776	0	0	0	0	0	3	conf	intergenic	-
EccDNA00001865	X	581076	581344	0	0	0	293.513354858	0	0	0	0	0	2	0	0	conf	intergenic	-
EccDNA00001866	X	711145	711311	0	0	0	0	687.474219717	0	0	0	0	0	5	0	conf	intergenic	-
EccDNA00001867	X	849450	849600	188.253012048	0	0	0	0	0	1	0	0	0	0	0	conf	intergenic	-
EccDNA00001868	X	860343	860471	0	0	0	146.756677429	0	0	0	0	0	1	0	0	conf	intergenic	-
EccDNA00001869	X	860423	860553	0	0	0	146.756677429	0	0	0	0	0	1	0	0	conf	intergenic	-
EccDNA00001870	X	884590	885045	0	0	837.942014413	0	0	0	0	0	5	0	0	0	conf	intergenic	-
EccDNA00001871	X	902763	903050	0	0	335.176805765	0	0	0	0	0	2	0	0	0	conf	intergenic	-
EccDNA00001872	X	972724	972908	376.506024096	0	0	0	0	0	2	0	0	0	0	0	conf	intergenic	-
EccDNA00001873	X	980966	981326	0	0	0	0	1099.95875155	0	0	0	0	0	8	0	conf	intergenic	-
EccDNA00001874	X	1052564	1052832	376.506024096	0	0	0	0	0	2	0	0	0	0	0	conf	intergenic	-
EccDNA00001875	X	1073665	1073833	0	0	0	0	0	415.153087701	0	0	0	0	0	4	conf	intergenic	-
EccDNA00001876	X	1268202	1268599	0	0	1340.70722306	0	0	0	0	0	8	0	0	0	lconf	gene_up2k	ENSG00000198223
EccDNA00001877	X	1294893	1295129	0	0	1508.29562594	0	0	0	0	0	9	0	0	0	hconf	introns	ENSG00000198223
EccDNA00001878	X	1314195	1314440	0	0	335.176805765	0	0	0	0	0	2	0	0	0	conf	intergenic	-
EccDNA00001879	X	1450674	1451183	0	0	167.588402883	0	0	0	0	0	1	0	0	0	conf	introns	ENSG00000169093
EccDNA00001880	X	1450690	1451167	188.253012048	0	0	0	0	0	1	0	0	0	0	0	conf	introns	ENSG00000169093
EccDNA00001881	X	1451010	1451493	0	320.204931156	0	0	0	0	0	2	0	0	0	0	conf	introns	ENSG00000169093
EccDNA00001882	X	1451101	1451287	0	0	0	146.756677429	0	0	0	0	0	1	0	0	conf	introns	ENSG00000169093
EccDNA00001883	X	1451123	1451601	0	160.102465578	0	0	0	0	0	1	0	0	0	0	conf	introns	ENSG00000169093
EccDNA00001884	X	1824959	1825595	0	0	0	0	2887.39172281	0	0	0	0	0	21	0	conf	intergenic	-
EccDNA00001885	X	1904558	1905222	0	0	0	0	0	518.941359626	0	0	0	0	0	5	conf	intergenic	-
EccDNA00001886	X	2260017	2260448	0	160.102465578	0	0	0	0	0	1	0	0	0	0	conf	introns	ENSG00000169084
EccDNA00001887	X	2282643	2282713	0	0	167.588402883	0	0	0	0	0	1	0	0	0	conf	introns	ENSG00000169084
EccDNA00001888	X	2468441	2468539	376.506024096	0	0	0	0	0	2	0	0	0	0	0	conf	introns	ENSG00000169084
EccDNA00001889	X	2632010	2632655	0	0	335.176805765	0	0	0	0	0	2	0	0	0	conf	introns	ENSG00000223773
EccDNA00001890	X	4119050	4119256	0	0	335.176805765	0	0	0	0	0	2	0	0	0	conf	intergenic	-
EccDNA00001891	X	4119056	4119262	0	0	167.588402883	0	0	0	0	0	1	0	0	0	conf	intergenic	-
EccDNA00001892	X	4119063	4119269	0	0	167.588402883	0	0	0	0	0	1	0	0	0	conf	intergenic	-
EccDNA00001893	X	4119066	4119272	0	0	167.588402883	0	0	0	0	0	1	0	0	0	conf	intergenic	-
EccDNA00001894	X	7622620	7622824	0	320.204931156	0	0	0	0	0	2	0	0	0	0	conf	introns	ENSG00000101846
EccDNA00001895	X	7622674	7622853	0	480.307396734	0	0	0	0	0	3	0	0	0	0	conf	introns	ENSG00000101846
EccDNA00001896	X	9273851	9274135	0	0	167.588402883	0	0	0	0	0	1	0	0	0	conf	exon	ENSG00000228543,ENSG00000177138
EccDNA00001897	X	30792712	30793121	0	0	0	0	0	103.788271925	0	0	0	0	0	1	conf	intergenic	-
EccDNA00001898	X	31864477	31864636	188.253012048	0	0	0	0	0	1	0	0	0	0	0	conf	introns	ENSG00000198947
EccDNA00001899	X	33009051	33009233	0	0	0	0	0	207.576543851	0	0	0	0	0	2	conf	introns	ENSG00000198947
EccDNA00001900	X	33009058	33009235	0	0	0	0	0	207.576543851	0	0	0	0	0	2	conf	introns	ENSG00000198947
EccDNA00001901	X	41084406	41084537	376.506024096	0	0	0	0	0	2	0	0	0	0	0	conf	gene_up2k	ENSG00000124486
EccDNA00001902	X	45710939	45711086	0	0	0	0	412.48453183	0	0	0	0	0	3	0	conf	intergenic	-
EccDNA00001903	X	48957477	48957809	0	0	167.588402883	0	0	0	0	0	1	0	0	0	conf	exon	ENSG00000068308
EccDNA00001904	X	49017588	49018696	0	0	167.588402883	0	0	0	0	0	1	0	0	0	conf	intergenic	-
EccDNA00001905	X	49069209	49069329	0	0	0	0	0	518.941359626	0	0	0	0	0	5	conf	exon	ENSG00000147144,ENSG00000243279
EccDNA00001906	X	50875122	50875272	188.253012048	0	0	0	0	0	1	0	0	0	0	0	conf	intergenic	-
EccDNA00001907	X	58098730	58099264	188.253012048	0	0	0	0	0	1	0	0	0	0	0	conf	intergenic	-
EccDNA00001908	X	58385911	58387789	376.506024096	0	0	0	0	0	2	0	0	0	0	0	conf	intergenic	-
EccDNA00001909	X	58410726	58411216	188.253012048	0	0	0	0	0	1	0	0	0	0	0	conf	intergenic	-
EccDNA00001910	X	62605675	62607208	0	0	0	880.540064573	0	0	0	0	0	6	0	0	conf	intergenic	-
EccDNA00001911	X	66097294	66097478	0	320.204931156	0	0	0	0	0	2	0	0	0	0	conf	intergenic	-
EccDNA00001912	X	66097492	66097564	188.253012048	480.307396734	0	0	0	0	1	3	0	0	0	0	conf	intergenic	-
EccDNA00001913	X	67292425	67306449	0	0	1340.70722306	0	0	0	0	0	8	0	0	0	conf	intergenic	-
EccDNA00001914	X	68652727	68653438	0	160.102465578	0	0	0	0	0	1	0	0	0	0	conf	introns	ENSG00000130052
EccDNA00001915	X	68653498	68653742	188.253012048	0	0	0	0	0	1	0	0	0	0	0	conf	introns	ENSG00000130052
EccDNA00001916	X	72258370	72260410	0	0	167.588402883	0	0	0	0	0	1	0	0	0	conf	introns	ENSG00000102309,ENSG00000198034
EccDNA00001917	X	73878679	73878755	0	0	0	293.513354858	0	0	0	0	0	2	0	0	conf	intergenic	-
EccDNA00001918	X	84802286	84802531	0	0	0	0	0	103.788271925	0	0	0	0	0	1	conf	intergenic	-
EccDNA00001919	X	86882578	86882778	0	0	335.176805765	0	0	0	0	0	2	0	0	0	conf	intergenic	-
EccDNA00001920	X	86882606	86882806	0	0	335.176805765	0	0	0	0	0	2	0	0	0	conf	intergenic	-
EccDNA00001921	X	86882647	86882850	0	0	335.176805765	0	0	0	0	0	2	0	0	0	conf	intergenic	-
EccDNA00001922	X	86882659	86882860	0	0	167.588402883	0	0	0	0	0	1	0	0	0	conf	intergenic	-
EccDNA00001923	X	88362009	88362427	0	0	167.588402883	0	0	0	0	0	1	0	0	0	conf	intergenic	-
EccDNA00001924	X	89205022	89207193	0	0	0	0	0	518.941359626	0	0	0	0	0	5	conf	intergenic	-
EccDNA00001925	X	96049292	96049430	0	0	0	0	0	207.576543851	0	0	0	0	0	2	conf	intergenic	-
EccDNA00001926	X	97301000	97301137	0	0	0	146.756677429	0	0	0	0	0	1	0	0	conf	introns	ENSG00000147202
EccDNA00001927	X	101494013	101494115	0	0	0	146.756677429	0	0	0	0	0	1	0	0	conf	exon	ENSG00000196440
EccDNA00001928	X	105007861	105008004	0	3362.15177714	0	0	0	0	0	21	0	0	0	0	conf	introns	ENSG00000189108
EccDNA00001929	X	107638111	107638884	0	0	167.588402883	0	0	0	0	0	1	0	0	0	conf	introns	ENSG00000147224
EccDNA00001930	X	107780653	107781353	188.253012048	0	0	0	0	0	1	0	0	0	0	0	conf	introns	ENSG00000170935
EccDNA00001931	X	116557702	116557774	0	0	0	0	137.494843943	0	0	0	0	0	1	0	conf	intergenic	-
EccDNA00001932	X	119740666	119740810	0	160.102465578	0	0	0	0	0	1	0	0	0	0	conf	intergenic	-
EccDNA00001933	X	136451071	136451161	376.506024096	0	0	0	0	0	2	0	0	0	0	0	conf	intergenic	-
EccDNA00001934	X	137139394	137140046	188.253012048	0	0	0	0	0	1	0	0	0	0	0	conf	intergenic	-
EccDNA00001935	X	139144335	139144491	0	0	1005.5304173	0	0	0	0	0	6	0	0	0	conf	introns	ENSG00000129682
EccDNA00001936	X	142058849	142058952	564.759036145	0	0	0	0	0	3	0	0	0	0	0	conf	introns	ENSG00000288098
EccDNA00001937	X	142058882	142058925	376.506024096	0	0	0	0	0	2	0	0	0	0	0	conf	introns	ENSG00000288098
EccDNA00001938	X	145935416	145935494	0	0	167.588402883	0	0	0	0	0	1	0	0	0	conf	intergenic	-
EccDNA00001939	X	151763436	151763626	0	0	0	0	0	103.788271925	0	0	0	0	0	1	conf	intergenic	-
EccDNA00001940	X	152023769	152023935	0	0	167.588402883	0	0	0	0	0	1	0	0	0	conf	intergenic	-
EccDNA00001941	X	153026628	153026828	0	0	0	0	274.989687887	0	0	0	0	0	2	0	conf	intergenic	-
EccDNA00001942	X	153382521	153382615	0	0	167.588402883	0	0	0	0	0	1	0	0	0	conf	intergenic	-
EccDNA00001943	X	154079563	154080024	188.253012048	0	0	0	0	0	1	0	0	0	0	0	conf	introns	ENSG00000169057
EccDNA00001944	Y	6533776	6534514	0	0	0	293.513354858	0	0	0	0	0	2	0	0	conf	intergenic	-
EccDNA00001945	Y	10076809	10077088	0	0	167.588402883	0	0	0	0	0	1	0	0	0	conf	intergenic	-
EccDNA00001946	Y	10663318	10663476	0	0	0	146.756677429	0	0	0	0	0	1	0	0	conf	intergenic	-
EccDNA00001947	Y	10676545	10678458	0	0	1675.88402883	0	0	0	0	0	10	0	0	0	conf	intergenic	-
EccDNA00001948	Y	10676678	10679715	0	0	0	0	0	311.364815776	0	0	0	0	0	3	conf	intergenic	-
EccDNA00001949	Y	10692923	10693149	0	0	0	0	0	207.576543851	0	0	0	0	0	2	conf	intergenic	-
EccDNA00001950	Y	10762585	10781131	0	0	0	293.513354858	0	0	0	0	0	2	0	0	lconf	intergenic	-
EccDNA00001951	Y	10795750	10796284	0	0	167.588402883	0	0	0	0	0	1	0	0	0	hconf	intergenic	-
EccDNA00001952	Y	10810924	10811103	0	0	167.588402883	0	0	0	0	0	1	0	0	0	hconf	intergenic	-
EccDNA00001953	Y	10847336	10934887	0	0	0	293.513354858	0	0	0	0	0	2	0	0	lconf	intergenic	-
EccDNA00001954	Y	10849725	10850194	0	0	0	0	137.494843943	0	0	0	0	0	1	0	lconf	intergenic	-
EccDNA00001955	Y	10852511	10852803	0	320.204931156	0	0	0	0	0	2	0	0	0	0	hconf	intergenic	-
EccDNA00001956	Y	10866175	10866643	0	0	502.765208648	0	0	0	0	0	3	0	0	0	conf	intergenic	-
EccDNA00001957	Y	10870478	10946647	0	1280.81972462	1340.70722306	0	0	0	0	8	8	0	0	0	conf	intergenic	-
EccDNA00001958	Y	10875681	10875819	0	0	167.588402883	0	0	0	0	0	1	0	0	0	conf	intergenic	-
EccDNA00001959	Y	10904545	10905381	0	0	0	0	137.494843943	0	0	0	0	0	1	0	conf	intergenic	-
EccDNA00001960	Y	10905770	10906273	0	0	0	146.756677429	0	0	0	0	0	1	0	0	hconf	intergenic	-
EccDNA00001961	Y	10910313	10910699	0	0	0	0	0	103.788271925	0	0	0	0	0	1	conf	intergenic	-
EccDNA00001962	Y	10912538	10913082	0	160.102465578	0	0	0	0	0	1	0	0	0	0	conf	intergenic	-
EccDNA00001963	Y	10914111	10914425	0	160.102465578	0	0	0	0	0	1	0	0	0	0	lconf	intergenic	-
EccDNA00001964	Y	10937356	10937516	0	0	167.588402883	0	0	0	0	0	1	0	0	0	hconf	intergenic	-
EccDNA00001965	Y	10982183	10982343	0	0	2011.06083459	0	0	0	0	0	12	0	0	0	conf	intergenic	-
EccDNA00001966	Y	11012478	11013101	188.253012048	0	167.588402883	0	0	0	1	0	1	0	0	0	lconf	intergenic	-
EccDNA00001967	Y	11027607	11028320	0	0	167.588402883	0	0	0	0	0	1	0	0	0	conf	intergenic	-
EccDNA00001968	Y	11048306	11048369	0	0	0	0	0	207.576543851	0	0	0	0	0	2	conf	intergenic	-
EccDNA00001969	Y	11048306	11048620	1129.51807229	0	1675.88402883	0	0	0	6	0	10	0	0	0	conf	intergenic	-
EccDNA00001970	Y	11048311	11048485	564.759036145	0	0	0	0	0	3	0	0	0	0	0	conf	intergenic	-
EccDNA00001971	Y	11048457	11048863	188.253012048	0	1508.29562594	0	0	0	1	0	9	0	0	0	conf	intergenic	-
EccDNA00001972	Y	11048471	11048845	0	0	2346.23764036	0	0	0	0	0	14	0	0	0	conf	intergenic	-
EccDNA00001973	Y	11494809	11496190	0	0	0	0	962.463907603	0	0	0	0	0	7	0	lconf	intergenic	-
EccDNA00001974	Y	11538946	11575135	1882.53012048	0	0	0	0	0	10	0	0	0	0	0	conf	intergenic	-
EccDNA00001975	Y	11724808	11724928	753.012048193	0	0	0	0	0	4	0	0	0	0	0	hconf	intergenic	-
EccDNA00001976	Y	11726395	11726568	376.506024096	0	0	0	0	0	2	0	0	0	0	0	conf	intergenic	-
EccDNA00001977	Y	11738176	11739011	0	0	0	15556.2078075	0	0	0	0	0	106	0	0	lconf	intergenic	-
EccDNA00001978	Y	16734124	16734273	0	0	0	0	0	103.788271925	0	0	0	0	0	1	conf	intergenic	-
EccDNA00001979	Y	20097459	20107373	0	0	1675.88402883	0	0	1453.03580695	0	0	10	0	0	14	conf	intergenic	-
EccDNA00001980	Y	20552059	20552288	188.253012048	0	0	0	0	0	1	0	0	0	0	0	conf	introns	ENSG00000229236
EccDNA00001981	Y	26671425	26671589	0	160.102465578	0	0	0	0	0	1	0	0	0	0	hconf	intergenic	-
